# Supplementary material for: Self-assembled cellulosic superstructures with unanticipated high quantum yields
Source: Nat Commun. 2025 Dec 10;17:176. doi: 10.1038/s41467-025-66277-8 (PMC12780042; doi:10.1038/s41467-025-66277-8)
Supplement: Supplementary file 3 — Supplementary Data 1 [file 41467_2025_66277_MOESM3_ESM.xlsx]

## Sheet: Sheet1
Atom	X	Y	Z
O	-4.04074	0.862847	1.34807
O	-2.80703	-1.07878	1.27495
C	-4.0677	-0.557615	1.04781
C	-5.07743	-1.25206	1.9657
C	-6.45176	-0.576342	1.84335
C	-6.36655	0.947436	2.09879
C	-5.30483	1.5284	1.13165
H	-5.63442	1.35682	0.0785391
C	-5.01457	3.03034	1.28512
H	-4.02074	3.24599	0.847124
H	-5.03202	3.35465	2.34184
O	-5.98411	3.78642	0.522398
H	-5.97923	1.08856	3.12997
H	-6.81188	-0.74407	0.799877
O	-7.30005	-1.27156	2.77177
H	-8.22598	-1.14893	2.49285
H	-4.71378	-1.12767	3.01279
O	-5.15302	-2.62129	1.59093
H	-5.92332	-2.9755	2.08132
H	-4.37533	-0.689491	-0.0193952
O	-0.00813227	-2.30358	-0.734004
O	1.88949	-1.34945	-1.59788
C	0.948617	-1.23513	-0.586268
C	0.220692	0.112186	-0.714698
C	-0.947736	0.181835	0.286015
C	-1.85964	-1.05063	0.184965
C	-1.01363	-2.33579	0.276326
H	-0.546685	-2.37134	1.29029
H	-2.40339	-1.02693	-0.784491
H	-0.511336	0.17895	1.31479
O	-1.63098	1.40506	0.0280792
H	-2.41329	1.43476	0.62831
H	-0.201035	0.145758	-1.74762
O	1.12613	1.18023	-0.478611
H	0.558373	1.97261	-0.384345
H	1.4258	-1.31911	0.428158
C	-7.74649	1.62071	1.9911
H	-7.72673	2.65517	2.37704
H	-8.1134	1.638	0.944286
H	-8.48137	1.06629	2.60782
C	2.66092	-2.55183	-1.54772
H	2.04028	-3.44315	-1.77826
H	3.45918	-2.45259	-2.30672
H	3.12924	-2.69098	-0.544762
C	-6.7382	4.72827	1.1765
O	-6.64239	4.97081	2.36646
C	-7.72291	5.37396	0.214222
C	-8.37836	6.64853	0.765641
H	-8.49372	4.60311	-0.0115172
H	-7.20475	5.55565	-0.749777
C	-9.43157	7.23873	-0.187915
H	-8.83729	6.42138	1.74984
H	-7.59103	7.40419	0.972269
C	-10.0913	8.52372	0.343989
H	-8.9627	7.44819	-1.17531
H	-10.218	6.47618	-0.386087
H	-9.30476	9.28632	0.538337
H	-10.5572	8.31478	1.3326
C	-11.1495	9.11299	-0.605826
C	-11.8087	10.4015	-0.0814188
H	-11.9364	8.3497	-0.797964
H	-10.6821	9.31639	-1.59518
C	-12.8661	10.9876	-1.03431
H	-12.2764	10.199	0.907933
H	-11.022	11.1651	0.109804
C	-13.5263	12.2776	-0.51496
H	-12.3976	11.1876	-2.02388
H	-13.6525	10.2233	-1.22465
H	-13.9947	12.0778	0.474684
H	-12.74	13.042	-0.325263
C	-14.5833	12.861	-1.46977
C	-15.2465	14.1515	-0.952987
H	-15.369	12.0956	-1.66
H	-14.1143	13.0606	-2.45947
C	-16.3009	14.724	-1.9158
H	-15.7138	13.9501	0.0362815
H	-14.4596	14.9148	-0.763525
H	-15.8533	14.9698	-2.90157
H	-17.117	13.9937	-2.09783
C	-1.84352	-3.60329	0.0792659
H	-2.19732	-3.66631	-0.967182
H	-2.698	-3.60854	0.77937
O	-1.02006	-4.75381	0.383787
C	-0.451046	-5.41836	-0.672643
O	-0.7352	-5.22674	-1.84038
C	0.595348	-6.40625	-0.17275
C	0.897456	-7.53096	-1.1743
H	0.279051	-6.79805	0.814965
H	1.51318	-5.8073	0.0248889
C	2.06747	-8.43154	-0.742419
H	-0.0166859	-8.14633	-1.31808
H	1.10961	-7.0779	-2.16432
C	2.35062	-9.57884	-1.72891
H	2.98462	-7.81149	-0.625324
H	1.86186	-8.85549	0.265964
H	2.52493	-9.15439	-2.74258
H	1.4414	-10.2135	-1.82261
C	3.54896	-10.4603	-1.33357
C	3.81734	-11.6159	-2.31459
H	3.38208	-10.8745	-0.314074
H	4.46039	-9.82645	-1.25406
C	5.02991	-12.4856	-1.93627
H	2.9109	-12.2581	-2.38202
H	3.96762	-11.2019	-3.33662
C	5.29191	-13.6443	-2.91539
H	5.93707	-11.8436	-1.87536
H	4.8838	-12.8957	-0.911946
H	4.38699	-14.29	-2.97053
H	5.4298	-13.2339	-3.94074
C	6.51104	-14.5083	-2.54581
C	6.77171	-15.6684	-3.52494
H	6.37452	-14.9179	-1.51968
H	7.41643	-13.8628	-2.49245
C	7.99382	-16.5236	-3.14856
H	5.86615	-16.3126	-3.57566
H	6.9053	-15.2567	-4.54977
H	8.9202	-15.9122	-3.1257
H	7.8733	-16.9758	-2.14179
H	8.15525	-17.3501	-3.87004
H	-16.7623	15.65	-1.51685
