# Supplementary material for: Self-assembled cellulosic superstructures with unanticipated high quantum yields
Source: Nat Commun. 2025 Dec 10;17:176. doi: 10.1038/s41467-025-66277-8 (PMC12780042; doi:10.1038/s41467-025-66277-8)
Supplement: Supplementary file 4 — Supplementary Data 2 [file 41467_2025_66277_MOESM4_ESM.xlsx]

## Sheet: Sheet1
Atom	X	Y	Z
O	-3.54681	0.530336	0.245835
O	-1.90579	-0.974378	-0.28047
C	-3.17154	-0.520426	-0.638185
C	-4.148	-1.70578	-0.482755
C	-5.60133	-1.2465	-0.658656
C	-5.93679	-0.031617	0.232332
C	-4.86349	1.0558	-0.0157497
H	-4.92228	1.40045	-1.07049
C	-4.92673	2.27974	0.915415
H	-3.98086	2.83771	0.79924
H	-5.01642	1.95169	1.9671
O	-6.04475	3.17699	0.706059
H	-5.83882	-0.354642	1.29125
H	-5.77499	-1.00555	-1.72599
O	-6.46988	-2.35594	-0.30131
H	-3.99353	-2.12452	0.528104
O	-3.7957	-2.64916	-1.51203
H	-3.18988	-0.157192	-1.69517
O	1.53393	-1.20923	-1.42572
O	3.41504	0.0089163	-0.911183
C	2.11787	-0.278833	-0.50958
C	1.30915	1.02749	-0.526382
C	-0.203241	0.796971	-0.319171
C	-0.755679	-0.485769	-0.982341
C	0.250604	-1.66347	-0.993782
H	0.297427	-2.07155	0.039523
H	-1.02512	-0.228645	-2.03013
H	-0.41601	0.7645	0.766294
O	-0.935295	1.89519	-0.920642
H	1.4799	1.53798	-1.49259
O	1.82716	1.83465	0.555849
H	2.09791	-0.724646	0.521161
C	-7.37326	0.460288	-0.0233343
H	-7.64919	1.27587	0.668529
H	-7.48325	0.836822	-1.0607
H	-8.0905	-0.370819	0.113649
C	4.32648	-1.08272	-0.754152
H	4.01791	-1.95842	-1.36221
H	5.31658	-0.726539	-1.09305
H	4.39695	-1.39642	0.31344
C	-6.06121	3.91539	-0.447731
O	-5.29602	3.73383	-1.38089
C	-7.07681	5.03953	-0.35718
C	-6.37557	6.31323	0.181581
H	-7.91157	4.74795	0.309188
H	-7.4742	5.22763	-1.3734
C	-7.29607	7.5401	0.284296
H	-5.93804	6.08832	1.17725
H	-5.51906	6.55029	-0.481449
C	-6.54581	8.79776	0.760078
H	-7.75876	7.73849	-0.707843
H	-8.1399	7.32107	0.97545
H	-5.69741	8.99554	0.0699168
H	-6.07796	8.5948	1.74865
C	-7.42366	10.0575	0.857986
C	-6.6424	11.3114	1.28965
H	-8.25824	9.87571	1.57138
H	-7.9061	10.2466	-0.12696
C	-7.49988	12.5865	1.37807
H	-6.15809	11.1233	2.27326
H	-5.80479	11.4814	0.579018
C	-6.69835	13.8371	1.78077
H	-7.99286	12.7661	0.396481
H	-8.32795	12.4269	2.10441
H	-6.20283	13.6565	2.75994
H	-5.86961	13.9876	1.05596
C	-7.53886	15.1233	1.86493
C	-6.72729	16.3723	2.25965
H	-8.36618	14.977	2.59537
H	-8.03435	15.3034	0.884393
C	-7.5754	17.6529	2.33865
H	-6.23138	16.1906	3.2383
H	-5.90078	16.515	1.52997
H	-8.05364	17.879	1.36259
H	-8.38867	17.5511	3.08749
C	-0.226163	-2.75018	-1.96272
H	0.112778	-2.48723	-2.9814
H	-1.32558	-2.82081	-1.94033
O	0.338604	-4.06259	-1.70785
C	-0.205623	-4.75533	-0.667831
O	-0.993619	-4.26276	0.128528
C	0.205465	-6.21518	-0.679463
C	-0.716735	-7.02234	-1.64957
H	0.0815816	-6.58584	0.355753
H	1.27012	-6.31668	-0.965836
C	-1.05341	-8.42867	-1.12151
H	-1.65965	-6.464	-1.80955
H	-0.237749	-7.08626	-2.64788
C	-2.11608	-9.16171	-1.95927
H	-0.129556	-9.04546	-1.05446
H	-1.42907	-8.33715	-0.0781943
H	-1.76936	-9.25152	-3.01236
H	-3.03357	-8.53559	-1.99849
C	-2.47172	-10.5565	-1.41406
C	-3.62313	-11.2473	-2.16621
H	-2.74076	-10.4733	-0.338406
H	-1.56865	-11.2058	-1.44763
C	-3.91208	-12.6756	-1.67111
H	-4.54458	-10.6303	-2.07367
H	-3.38951	-11.2764	-3.2537
C	-5.04442	-13.384	-2.43488
H	-2.98314	-13.2829	-1.75188
H	-4.15942	-12.6481	-0.58786
H	-5.98291	-12.7951	-2.33402
H	-4.8071	-13.3854	-3.52209
C	-5.29437	-14.8293	-1.96738
C	-6.35269	-15.578	-2.79799
H	-5.60375	-14.8204	-0.899807
H	-4.33649	-15.3951	-1.99821
C	-6.62589	-17.0056	-2.29554
H	-7.29798	-14.9965	-2.79196
H	-6.02723	-15.61	-3.86099
H	-5.70671	-17.6271	-2.32687
H	-6.98157	-16.9973	-1.24473
H	-7.39843	-17.5146	-2.90614
H	-6.96442	18.533	2.6245
C	-7.19282	-2.97341	-1.30293
O	-7.19748	-2.60728	-2.4613
C	-7.95249	-4.17026	-0.751008
C	-7.58594	-5.48619	-1.47616
H	-9.03463	-3.96578	-0.895936
H	-7.77373	-4.25437	0.337738
C	-8.38489	-6.68388	-0.934193
H	-7.76829	-5.35798	-2.56264
H	-6.4996	-5.68058	-1.36724
C	-8.03557	-8.03427	-1.58708
H	-8.22966	-6.76254	0.164641
H	-9.47142	-6.48453	-1.06789
H	-6.96566	-8.27157	-1.40246
H	-8.14175	-7.95016	-2.69089
C	-8.92098	-9.18433	-1.07313
C	-8.63296	-10.5595	-1.70226
H	-9.9872	-8.92202	-1.25408
H	-8.8177	-9.26162	0.0315877
C	-9.62788	-11.6426	-1.24517
H	-8.66598	-10.4742	-2.81088
H	-7.59551	-10.8738	-1.45528
C	-9.38154	-13.0359	-1.84884
H	-9.60587	-11.717	-0.136067
H	-10.6596	-11.313	-1.50082
H	-9.34367	-12.9577	-2.95792
H	-8.37812	-13.3979	-1.54006
C	-10.4469	-14.0725	-1.44643
C	-10.2191	-15.4758	-2.03777
H	-11.4496	-13.7029	-1.75744
H	-10.4863	-14.1448	-0.337635
C	-11.3096	-16.4879	-1.64815
H	-10.1559	-15.399	-3.14548
H	-9.23065	-15.8561	-1.70717
H	-11.3625	-16.6133	-0.547227
H	-12.3111	-16.1556	-1.99297
H	-11.1166	-17.4867	-2.08934
C	-3.64261	-4.00227	-1.31039
O	-3.17728	-4.64592	-2.2326
C	-4.0729	-4.60096	0.0243135
C	-4.01421	-6.13663	-0.0178091
H	-5.08611	-4.23323	0.275049
H	-3.38759	-4.2036	0.800125
C	-4.88899	-6.86474	1.01507
H	-4.31665	-6.46986	-1.03054
H	-2.96027	-6.45453	0.0921791
C	-4.83737	-8.38705	0.790262
H	-4.57496	-6.61293	2.05147
H	-5.94057	-6.51658	0.919943
H	-3.81649	-8.76085	1.02077
H	-4.97963	-8.57935	-0.295479
C	-5.87908	-9.21592	1.55754
C	-5.83444	-10.7019	1.15893
H	-6.89261	-8.81139	1.34438
H	-5.73129	-9.10792	2.65459
C	-6.95426	-11.5691	1.7561
H	-5.88447	-10.7699	0.0505609
H	-4.84537	-11.1289	1.43529
C	-6.91136	-13.0243	1.25809
H	-6.89854	-11.5481	2.86701
H	-7.93861	-11.1238	1.49341
H	-6.93886	-13.023	0.147632
H	-5.9331	-13.4789	1.52979
C	-8.05183	-13.9112	1.78549
C	-8.029	-15.3406	1.21349
H	-9.02742	-13.437	1.53868
H	-8.00948	-13.9528	2.89674
C	-9.16884	-16.2325	1.73175
H	-8.0797	-15.2832	0.106792
H	-7.04899	-15.8124	1.44483
H	-9.11377	-16.3595	2.83298
H	-10.1596	-15.7901	1.49998
H	-9.13897	-17.2415	1.27355
C	-1.29982	2.98247	-0.16608
O	-1.11849	3.07375	1.03554
C	-1.94481	4.01121	-1.07871
C	-2.64896	5.18658	-0.383526
H	-2.66343	3.46657	-1.72164
H	-1.13757	4.36641	-1.75491
C	-1.764	6.35232	0.0938743
H	-3.39494	5.58133	-1.10178
H	-3.23689	4.80764	0.477416
C	-2.63023	7.55034	0.530978
H	-1.10504	6.02047	0.92256
H	-1.08691	6.66799	-0.730128
H	-3.3082	7.23435	1.35477
H	-3.30475	7.81805	-0.312734
C	-1.86248	8.81168	0.958821
C	-2.78673	10.0119	1.23896
H	-1.1381	9.08925	0.162742
H	-1.24956	8.59282	1.85939
C	-2.04471	11.3019	1.62872
H	-3.40414	10.2082	0.334352
H	-3.51283	9.74351	2.03771
C	-2.96925	12.5155	1.83061
H	-1.45772	11.1262	2.55692
H	-1.29555	11.5422	0.844165
H	-3.56164	12.6795	0.903699
H	-3.71621	12.2855	2.62162
C	-2.22194	13.8124	2.18854
C	-3.14326	15.0314	2.37625
H	-1.47788	14.0356	1.39408
H	-1.62856	13.6523	3.11638
C	-2.39254	16.327	2.7257
H	-3.73423	15.1845	1.44771
H	-3.89038	14.8063	3.16743
H	-1.81196	16.2151	3.66519
H	-1.6745	16.6045	1.92724
H	-3.0906	17.1779	2.8612
C	1.95909	3.18482	0.370015
O	1.60782	3.76641	-0.642639
C	2.60529	3.81215	1.59443
C	1.94374	5.12668	2.05852
H	3.6697	4.00136	1.33076
H	2.60526	3.06116	2.40586
C	2.15267	6.33279	1.12237
H	0.858765	4.94919	2.21581
H	2.36697	5.37028	3.05659
C	1.80498	7.66734	1.80278
H	3.21451	6.36043	0.790199
H	1.55288	6.19743	0.200769
H	2.46387	7.80492	2.6895
H	0.769804	7.61758	2.2057
C	1.92901	8.8974	0.886927
C	1.72047	10.2266	1.63327
H	1.19345	8.81118	0.0576786
H	2.93042	8.90015	0.401728
C	1.71077	11.4718	0.730189
H	0.763064	10.1841	2.1956
H	2.51462	10.3377	2.40505
C	1.59042	12.7904	1.5157
H	2.63342	11.4929	0.108596
H	0.866739	11.3932	0.00940898
H	0.729847	12.7212	2.21544
H	2.49008	12.9171	2.15814
C	1.4112	14.0369	0.631728
C	1.33856	15.3525	1.42908
H	0.482377	13.9222	0.0286248
H	2.24156	14.0961	-0.107009
C	1.05154	16.5843	0.554645
H	0.550481	15.2616	2.2068
H	2.29249	15.4971	1.98228
H	1.83804	16.7269	-0.215783
H	0.0843914	16.4775	0.0200266
H	0.999209	17.5131	1.15798
