# Supplementary material for: Self-assembled cellulosic superstructures with unanticipated high quantum yields
Source: Nat Commun. 2025 Dec 10;17:176. doi: 10.1038/s41467-025-66277-8 (PMC12780042; doi:10.1038/s41467-025-66277-8)
Supplement: Supplementary file 5 — Supplementary Data 3 [file 41467_2025_66277_MOESM5_ESM.xlsx]

## Sheet: Sheet1
Atom	X	Y	Z
O	-3.77777	1.00477	1.71389
O	-2.67492	-1.01565	1.67967
C	-3.93064	-0.439317	1.74049
C	-4.61902	-0.8521	3.04447
C	-5.94899	-0.0980639	3.19751
C	-5.75686	1.43311	3.08634
C	-5.03124	1.72277	1.74903
H	-5.67266	1.38171	0.900938
C	-4.67795	3.1972	1.49261
H	-3.83779	3.24203	0.772815
H	-4.39973	3.73094	2.41992
O	-5.80424	3.85549	0.866546
H	-5.06907	1.7402	3.90236
H	-6.6187	-0.434284	2.36968
O	-6.48329	-0.522733	4.46228
H	-7.44794	-0.383233	4.45038
H	-3.9458	-0.555017	3.88279
O	-4.83531	-2.25649	3.01082
H	-5.42503	-2.4393	3.77121
H	-4.55965	-0.746587	0.868187
O	-0.654221	-2.83271	-0.764996
O	0.886958	-2.22383	-2.35038
C	0.304564	-1.8295	-1.15605
C	-0.424293	-0.49208	-1.35717
C	-1.22052	-0.127168	-0.0905592
C	-2.12026	-1.28403	0.372822
C	-1.29298	-2.579	0.484035
H	-0.531851	-2.43686	1.28921
H	-2.94351	-1.42575	-0.360835
H	-0.483559	0.0592002	0.728506
O	-1.94939	1.05829	-0.396725
H	-2.49317	1.2775	0.396915
H	-1.14766	-0.647799	-2.19293
O	0.511976	0.533546	-1.65336
H	0.00344307	1.3666	-1.57249
H	1.071	-1.72923	-0.339719
C	-7.08852	2.18746	3.24769
H	-6.9317	3.27441	3.36472
H	-7.76159	2.01651	2.3824
H	-7.60542	1.83941	4.16381
C	1.63796	-3.43686	-2.26381
H	0.977628	-4.31313	-2.09338
H	2.16643	-3.55675	-3.2279
H	2.39004	-3.3895	-1.44122
C	-6.32847	4.97158	1.46866
O	-5.91153	5.44228	2.51207
C	-7.51025	5.49349	0.666365
C	-8.0004	6.87677	1.11808
H	-8.32059	4.73654	0.761045
H	-7.23193	5.48378	-0.407929
C	-9.22174	7.36594	0.320467
H	-8.2391	6.84114	2.20109
H	-7.16954	7.6072	1.02145
C	-9.71908	8.75857	0.747984
H	-8.97265	7.38243	-0.764105
H	-10.0508	6.63057	0.425713
H	-8.88807	9.49138	0.646225
H	-9.97331	8.7417	1.83107
C	-10.9353	9.25267	-0.0558344
C	-11.4309	10.6499	0.358803
H	-11.7675	8.52117	0.0494772
H	-10.6794	9.26109	-1.13891
C	-12.6408	11.1434	-0.454974
H	-11.6925	10.6421	1.44046
H	-10.5973	11.3802	0.25721
C	-13.1354	12.544	-0.050495
H	-12.3785	11.1455	-1.53655
H	-13.4755	10.4146	-0.351039
H	-13.4025	12.5424	1.02992
H	-12.2997	13.2719	-0.151515
C	-14.3404	13.0366	-0.872196
C	-14.8343	14.4396	-0.475171
H	-15.177	12.3098	-0.769399
H	-14.073	13.034	-1.95253
C	-16.0359	14.9312	-1.30248
H	-15.105	14.4426	0.604346
H	-13.9971	15.1658	-0.576105
C	-16.5293	16.3358	-0.910745
H	-15.7649	14.9252	-2.38193
H	-16.8737	14.2057	-1.20033
H	-16.8024	16.342	0.168172
H	-15.6911	17.061	-1.0117
C	-17.7287	16.8265	-1.74178
C	-18.2219	18.2321	-1.35337
H	-18.5671	16.1017	-1.63996
H	-17.4554	16.8183	-2.82063
C	-19.4199	18.7223	-2.18641
H	-18.4962	18.2401	-0.274753
H	-17.383	18.9565	-1.45455
C	-19.9143	20.129	-1.80008
H	-19.1455	18.7135	-3.26523
H	-20.2591	17.9979	-2.0851
H	-20.1883	20.1355	-0.721867
H	-19.0739	20.8508	-1.90094
C	-21.1107	20.6083	-2.64009
H	-21.9776	19.9233	-2.53204
H	-21.4447	21.6219	-2.33912
H	-20.854	20.6462	-3.71953
C	-2.1452	-3.79834	0.833989
H	-2.82436	-4.04232	-0.00464805
H	-2.72168	-3.60567	1.7563
O	-1.26513	-4.91863	1.08764
C	-1.05796	-5.79837	0.05488
O	-1.71881	-5.82864	-0.966316
C	0.126409	-6.70471	0.363649
C	0.177513	-7.96029	-0.518668
H	0.119178	-6.95072	1.44516
H	1.03657	-6.08222	0.209098
C	1.44987	-8.80009	-0.312697
H	-0.720565	-8.58342	-0.31948
H	0.0933177	-7.65175	-1.58091
C	1.49483	-10.0602	-1.19594
H	2.34425	-8.17143	-0.522814
H	1.53569	-9.0956	0.75693
H	1.38707	-9.76135	-2.26231
H	0.608997	-10.6954	-0.972537
C	2.77633	-10.8965	-1.03009
C	2.80999	-12.1546	-1.91687
H	2.88784	-11.1944	0.0364746
H	3.66165	-10.262	-1.25869
C	4.09617	-12.988	-1.77213
H	1.92966	-12.7933	-1.681
H	2.6855	-11.8552	-2.9815
C	4.12236	-14.2437	-2.66237
H	4.97629	-12.3499	-2.01076
H	4.22319	-13.2883	-0.708023
H	3.24553	-14.8845	-2.41899
H	3.98666	-13.9423	-3.72508
C	5.4113	-15.0752	-2.53214
C	5.43197	-16.3294	-3.42477
H	5.5489	-15.3775	-1.46988
H	6.28797	-14.435	-2.77754
C	6.72262	-17.1597	-3.30435
H	4.55745	-16.9713	-3.17627
H	5.28869	-16.0264	-4.48608
C	6.73968	-18.4128	-4.19855
H	7.59699	-16.5181	-3.5541
H	6.86725	-17.4634	-2.24342
H	5.86641	-19.0553	-3.94711
H	6.59207	-18.1088	-5.25897
C	8.03117	-19.2426	-4.08359
C	8.04599	-20.4955	-4.97823
H	8.1796	-19.5465	-3.02325
H	8.9043	-18.6004	-4.33614
C	9.33793	-21.3248	-4.86658
H	7.17355	-21.1382	-4.72419
H	7.8952	-20.1913	-6.03817
C	9.35246	-22.5789	-5.76099
H	10.2105	-20.6823	-5.12142
H	9.4894	-21.6287	-3.80642
H	8.47986	-23.2193	-5.50416
H	9.1993	-22.2728	-6.81951
C	10.6485	-23.3992	-5.64282
H	10.8096	-23.7482	-4.6013
H	10.6297	-24.2942	-6.29719
H	11.5344	-22.7937	-5.92751
