# Supplementary material for: Self-assembled cellulosic superstructures with unanticipated high quantum yields
Source: Nat Commun. 2025 Dec 10;17:176. doi: 10.1038/s41467-025-66277-8 (PMC12780042; doi:10.1038/s41467-025-66277-8)
Supplement: Supplementary file 6 — Supplementary Data 4 [file 41467_2025_66277_MOESM6_ESM.xlsx]

## Sheet: Sheet1
Atom	X	Y	Z
O	-3.2339	0.903661	-1.22964
O	-1.80461	-0.539	-2.29544
C	-3.13311	-0.13759	-2.20099
C	-3.9579	-1.3519	-1.7315
C	-5.41652	-0.944328	-1.4881
C	-5.50643	0.262029	-0.530914
C	-4.57554	1.38872	-1.0509
H	-4.96848	1.75985	-2.02877
C	-4.45393	2.59336	-0.102043
H	-3.44276	3.02591	-0.209577
H	-4.6189	2.31846	0.955246
O	-5.41622	3.60796	-0.490752
H	-5.09596	-0.0640986	0.448607
H	-5.89771	-0.718353	-2.46034
O	-6.10846	-2.07619	-0.89672
H	-3.49851	-1.71139	-0.793614
O	-3.87697	-2.33572	-2.7769
H	-3.51947	0.224294	-3.18546
O	1.11116	-0.562926	-4.47331
O	2.8549	0.91036	-4.75094
C	1.81279	0.555077	-3.90909
C	0.84118	1.73879	-3.79962
C	-0.408156	1.34897	-2.98598
C	-0.993957	-0.0229993	-3.35777
C	0.0975523	-1.09137	-3.61367
H	0.519588	-1.37965	-2.62593
H	-1.60292	0.102984	-4.28038
H	-0.151567	1.3581	-1.90968
O	-1.45942	2.31782	-3.23017
H	0.555836	2.06331	-4.81747
O	1.52024	2.81289	-3.11071
H	2.18647	0.269947	-2.88888
C	-6.9596	0.730456	-0.338186
H	-7.03818	1.47735	0.473005
H	-7.36382	1.17417	-1.27052
H	-7.60131	-0.127441	-0.062441
C	3.92229	-0.0419602	-4.78927
H	3.57323	-1.02653	-5.16411
H	4.69049	0.363717	-5.47277
H	4.37074	-0.182947	-3.77834
C	-6.25907	4.10035	0.474036
O	-6.23733	3.74399	1.63907
C	-7.23772	5.1071	-0.112056
C	-7.55041	6.26477	0.854629
H	-8.17029	4.53928	-0.328498
H	-6.86108	5.47247	-1.0855
C	-8.72028	7.14628	0.385743
H	-7.77274	5.83893	1.85405
H	-6.63896	6.88721	0.980589
C	-9.00597	8.33233	1.32411
H	-8.51481	7.52928	-0.637324
H	-9.63537	6.51959	0.294391
H	-8.10307	8.97842	1.3833
H	-9.1714	7.95142	2.35612
C	-10.2142	9.18349	0.894966
C	-10.4956	10.3775	1.82426
H	-11.1184	8.53708	0.843266
H	-10.052	9.55535	-0.140185
C	-11.7153	11.2155	1.4017
H	-10.6447	10.0081	2.86316
H	-9.59717	11.0315	1.86453
C	-11.9998	12.4133	2.32504
H	-11.5652	11.5821	0.362804
H	-12.6143	10.561	1.36142
H	-12.1444	12.0494	3.36657
H	-11.1044	13.0717	2.35902
C	-13.2244	13.2432	1.9007
C	-13.5137	14.4439	2.81867
H	-14.1202	12.5842	1.86416
H	-13.0771	13.6061	0.860021
C	-14.7396	15.269	2.38858
H	-13.6587	14.0842	3.86162
H	-12.6201	15.1048	2.85093
C	-15.03	16.4759	3.29776
H	-14.5919	15.6253	1.34563
H	-15.6346	14.6086	2.35562
H	-15.1791	16.124	4.34278
H	-14.1347	17.1344	3.32848
C	-16.2522	17.3015	2.85771
C	-16.5261	18.5304	3.74213
H	-17.1524	16.6475	2.8443
H	-16.1084	17.6335	1.80628
C	-17.7501	19.3529	3.30153
H	-16.6623	18.2033	4.79702
H	-15.6281	19.1865	3.74533
C	-17.9928	20.6106	4.15584
H	-17.6257	19.654	2.2379
H	-18.6568	18.7077	3.3269
H	-18.1124	20.3115	5.22068
H	-17.0835	21.2509	4.12374
C	-19.2159	21.4286	3.70741
H	-20.1457	20.8246	3.76258
H	-19.3624	22.3283	4.33879
H	-19.107	21.7698	2.6566
C	-0.526564	-2.31191	-4.30127
H	-0.507665	-2.144	-5.39354
H	-1.56623	-2.4464	-3.96057
O	0.198118	-3.55139	-4.09869
C	0.00637143	-4.16105	-2.8939
O	-0.577818	-3.63101	-1.95873
C	0.508021	-5.59169	-2.89623
C	-0.581003	-6.53409	-3.50175
H	0.696849	-5.86269	-1.84008
H	1.45901	-5.67077	-3.4576
C	-0.618001	-7.91293	-2.81955
H	-1.57504	-6.0559	-3.40252
H	-0.411538	-6.6427	-4.59247
C	-1.80416	-8.7911	-3.25658
H	0.338553	-8.4535	-2.99622
H	-0.676872	-7.76376	-1.71846
H	-1.76611	-8.95684	-4.35581
H	-2.74963	-8.23781	-3.06813
C	-1.84933	-10.1468	-2.53021
C	-3.07442	-11.0138	-2.87166
H	-1.82534	-9.97337	-1.43223
H	-0.922647	-10.7173	-2.76272
C	-3.03712	-12.3955	-2.19555
H	-4.00285	-10.4765	-2.57595
H	-3.14141	-11.1448	-3.97451
C	-4.23183	-13.3067	-2.52735
H	-2.09716	-12.9132	-2.49023
H	-2.97261	-12.2647	-1.09375
H	-5.17401	-12.8365	-2.16864
H	-4.33902	-13.3884	-3.63182
C	-4.09492	-14.7162	-1.92407
C	-5.24078	-15.6769	-2.28538
H	-4.0175	-14.6353	-0.818414
H	-3.13102	-15.1595	-2.25941
C	-5.05481	-17.0906	-1.70511
H	-6.20556	-15.254	-1.93146
H	-5.33139	-15.742	-3.39246
C	-6.16351	-18.0818	-2.09929
H	-4.07049	-17.4929	-2.03283
H	-4.99738	-17.0255	-0.597228
H	-7.14701	-17.6819	-1.77291
H	-6.2216	-18.1478	-3.20851
C	-5.96716	-19.4915	-1.51324
C	-7.06822	-20.489	-1.91422
H	-5.92271	-19.4219	-0.404971
H	-4.9764	-19.8874	-1.82915
C	-6.88672	-21.8931	-1.31029
H	-8.05532	-20.0848	-1.60507
H	-7.11089	-20.5658	-3.02347
C	-8.0016	-22.8814	-1.70067
H	-5.90017	-22.3055	-1.6188
H	-6.84389	-21.8094	-0.202854
H	-8.98288	-22.4507	-1.41207
H	-8.03155	-22.9801	-2.80811
C	-7.84659	-24.2707	-1.05941
H	-7.85464	-24.2022	0.0478509
H	-8.66784	-24.9531	-1.35819
H	-6.88821	-24.7471	-1.3538
C	-7.01465	-2.7698	-1.67685
O	-7.32851	-2.44293	-2.80386
C	-7.53234	-3.99057	-0.932469
C	-7.18986	-5.31575	-1.65598
H	-8.63605	-3.88976	-0.864953
H	-7.13172	-3.994	0.0988766
C	-7.73284	-6.53498	-0.890212
H	-7.60512	-5.28283	-2.68384
H	-6.09069	-5.40333	-1.76982
C	-7.37744	-7.9041	-1.50136
H	-7.35902	-6.50113	0.157221
H	-8.83943	-6.44802	-0.8125
H	-6.27364	-8.02992	-1.52071
H	-7.70702	-7.93622	-2.56295
C	-8.02415	-9.06588	-0.724323
C	-7.72985	-10.4791	-1.26173
H	-9.12637	-8.91349	-0.711853
H	-7.70791	-9.01023	0.340712
C	-8.52553	-11.5591	-0.504403
H	-7.98113	-10.5262	-2.34434
H	-6.6411	-10.6916	-1.19329
C	-8.32066	-13.0037	-0.99357
H	-8.27514	-11.5032	0.57776
H	-9.60815	-11.3099	-0.569889
H	-8.49929	-13.0554	-2.09032
H	-7.26121	-13.3028	-0.847134
C	-9.2471	-14.0046	-0.277193
C	-9.08934	-15.4674	-0.726126
H	-10.3034	-13.6899	-0.430514
H	-9.07404	-13.9399	0.819392
C	-10.0832	-16.4247	-0.042876
H	-9.21417	-15.5327	-1.82954
H	-8.05196	-15.805	-0.522242
C	-9.94284	-17.8933	-0.478947
H	-9.95655	-16.3571	1.05986
H	-11.1213	-16.0794	-0.246332
H	-10.0473	-17.9615	-1.58426
H	-8.91397	-18.2438	-0.25539
C	-10.9569	-18.8406	0.187184
C	-10.813	-20.3085	-0.25183
H	-11.9893	-18.4889	-0.0333619
H	-10.8475	-18.7761	1.29204
C	-11.8286	-21.2619	0.401651
H	-10.9082	-20.3722	-1.35827
H	-9.78516	-20.6569	-0.0214136
C	-11.6823	-22.7299	-0.0416135
H	-11.7284	-21.2019	1.50799
H	-12.8606	-20.9116	0.175175
H	-11.7635	-22.786	-1.14931
H	-10.6591	-23.0853	0.201945
C	-12.7167	-23.6688	0.601526
H	-13.7527	-23.3636	0.344983
H	-12.5823	-24.7173	0.266888
H	-12.634	-23.6581	1.70817
C	-3.54883	-3.65643	-2.56223
O	-3.31648	-4.33476	-3.54531
C	-3.52412	-4.17954	-1.12963
C	-3.34897	-5.70657	-1.09543
H	-4.45171	-3.86219	-0.614784
H	-2.6824	-3.67989	-0.609076
C	-3.85567	-6.39798	0.180676
H	-3.8798	-6.14077	-1.96608
H	-2.28055	-5.94658	-1.25345
C	-3.7093	-7.9261	0.0664606
H	-3.31672	-6.02111	1.07714
H	-4.92616	-6.1406	0.337398
H	-2.63115	-8.19571	0.0788409
H	-4.07271	-8.23343	-0.938216
C	-4.46285	-8.755	1.11879
C	-4.35056	-10.2648	0.842457
H	-5.53553	-8.46235	1.11207
H	-4.08833	-8.5211	2.13957
C	-5.23011	-11.1613	1.72885
H	-4.6217	-10.4461	-0.219749
H	-3.28759	-10.579	0.933197
C	-5.13214	-12.6479	1.34349
H	-4.95649	-11.0279	2.79877
H	-6.28857	-10.8326	1.64293
H	-5.33656	-12.7476	0.256539
H	-4.08458	-12.9962	1.48028
C	-6.08538	-13.5753	2.11522
C	-5.98796	-15.0451	1.67068
H	-7.13021	-13.2216	1.97811
H	-5.88144	-13.5003	3.20635
C	-6.96191	-15.9904	2.39408
H	-6.17186	-15.1043	0.577279
H	-4.94575	-15.4056	1.81683
C	-6.84622	-17.4553	1.93776
H	-6.79235	-15.9299	3.49202
H	-8.00328	-15.6385	2.23004
H	-7.00787	-17.5095	0.840611
H	-5.80518	-17.8111	2.10265
C	-7.82899	-18.4093	2.63816
C	-7.70466	-19.8705	2.17313
H	-8.86864	-18.058	2.46227
H	-7.67519	-18.3565	3.73884
C	-8.68609	-20.8333	2.8635
H	-7.86184	-19.918	1.07496
H	-6.66268	-20.2228	2.3398
C	-8.56733	-22.2885	2.37547
H	-8.52818	-20.7967	3.9645
H	-9.72644	-20.4786	2.6964
H	-8.73689	-22.3144	1.27916
H	-7.52335	-22.6414	2.52425
C	-9.54572	-23.2524	3.06602
H	-10.596	-22.9272	2.92106
H	-9.45774	-24.2818	2.66394
H	-9.36203	-23.2995	4.15953
C	-1.63792	3.34293	-2.34193
O	-0.991104	3.4827	-1.31797
C	-2.73173	4.26944	-2.84046
C	-2.96958	5.49045	-1.94457
H	-3.65898	3.66796	-2.94999
H	-2.44805	4.57026	-3.87044
C	-4.15949	6.34205	-2.41386
H	-3.14367	5.15672	-0.902404
H	-2.04653	6.10641	-1.91144
C	-4.45527	7.53729	-1.49241
H	-3.97477	6.70738	-3.44825
H	-5.06026	5.69355	-2.47576
H	-3.5541	8.18654	-1.42853
H	-4.62997	7.16613	-0.458084
C	-5.66202	8.3797	-1.94026
C	-5.96124	9.57554	-1.02005
H	-6.56175	7.72818	-1.99875
H	-5.49137	8.74589	-2.97683
C	-7.17552	10.4101	-1.46347
H	-6.1269	9.20821	0.0165233
H	-5.06363	10.2306	-0.96541
C	-7.47259	11.6095	-0.546923
H	-7.01291	10.7724	-2.50284
H	-8.07271	9.75487	-1.51213
H	-7.6308	11.2462	0.492028
H	-6.57684	12.2679	-0.500964
C	-8.69256	12.4386	-0.985262
C	-8.98648	13.6402	-0.0703894
H	-9.58786	11.7803	-1.02529
H	-8.53815	12.798	-2.02693
C	-10.2094	14.4677	-0.503836
H	-9.13906	13.2793	0.970189
H	-8.09118	14.2997	-0.0305565
C	-10.4996	15.6698	0.41165
H	-10.0604	14.8263	-1.54658
H	-11.1043	13.8084	-0.538762
H	-10.6499	15.3089	1.4526
H	-9.60341	16.3282	0.449213
C	-11.7227	16.499	-0.0181178
C	-12.011	17.6988	0.901286
H	-12.6179	15.8403	-0.0529792
H	-11.5751	16.8601	-1.06025
C	-13.2336	18.5306	0.475597
H	-12.1613	17.334	1.94089
H	-11.1139	18.356	0.940867
C	-13.5316	19.7184	1.40903
H	-13.0825	18.9048	-0.561646
H	-14.1274	17.8703	0.428901
H	-13.6844	19.3367	2.44143
H	-12.6367	20.3767	1.46124
C	-14.7574	20.5418	0.97949
H	-15.6638	19.9059	0.918997
H	-14.9732	21.3621	1.69354
H	-14.6068	20.9963	-0.0218529
C	1.17756	4.10095	-3.43708
O	0.455648	4.39409	-4.37391
C	1.77614	5.0726	-2.43505
C	1.29494	6.51678	-2.6297
H	2.88358	4.99578	-2.49146
H	1.49799	4.69247	-1.43049
C	1.82139	7.47246	-1.546
H	1.59097	6.87618	-3.63731
H	0.184799	6.52455	-2.62529
C	1.31982	8.91911	-1.70375
H	1.52383	7.08867	-0.544819
H	2.9344	7.46572	-1.55146
H	0.206852	8.92226	-1.70944
H	1.62622	9.30911	-2.69986
C	1.82626	9.8691	-0.603756
C	1.33645	11.3207	-0.753659
H	2.93913	9.85741	-0.593286
H	1.51393	9.47733	0.389994
C	1.84641	12.2596	0.354602
H	1.65225	11.7154	-1.74515
H	0.223605	11.335	-0.765639
C	1.37245	13.717	0.210228
H	1.5256	11.8657	1.34485
H	2.95906	12.2364	0.370301
H	1.69359	14.1121	-0.779432
H	0.259844	13.7435	0.196981
C	1.89114	14.6469	1.32204
C	1.43004	16.1089	1.18212
H	3.00354	14.6136	1.33754
H	1.56677	14.2526	2.31099
C	1.95736	17.0324	2.29522
H	1.75349	16.5036	0.19303
H	0.317692	16.145	1.16996
C	1.50531	18.4975	2.1585
H	1.63196	16.6383	3.28391
H	3.06954	16.9916	2.30865
H	1.82962	18.8916	1.16944
H	0.393182	18.5403	2.14789
C	2.03922	19.4169	3.27184
C	1.59296	20.8839	3.13676
H	3.15122	19.371	3.28317
H	1.71362	19.0232	4.26063
C	2.13043	21.8014	4.24983
H	1.91796	21.2772	2.14755
H	0.480941	20.9306	3.12695
C	1.68776	23.2705	4.11528
H	1.80432	21.4089	5.2392
H	3.24258	21.7531	4.2606
H	2.01451	23.6601	3.12578
H	0.576264	23.3166	4.10402
C	2.23096	24.1776	5.23272
H	3.34108	24.1781	5.24586
H	1.89669	25.2276	5.10875
H	1.89035	23.8326	6.23143
