# Supplementary material for: Self-assembled cellulosic superstructures with unanticipated high quantum yields
Source: Nat Commun. 2025 Dec 10;17:176. doi: 10.1038/s41467-025-66277-8 (PMC12780042; doi:10.1038/s41467-025-66277-8)
Supplement: Supplementary file 7 — Supplementary Data 5 [file 41467_2025_66277_MOESM7_ESM.xlsx]

## Sheet: Sheet1
Atom	X	Y	Z
O	-2.91147	0.667802	0.984221
O	-1.16893	-0.744227	0.473745
C	-2.50608	-0.474442	0.199662
C	-3.40038	-1.69165	0.463674
C	-4.84232	-1.29251	0.0885157
C	-5.27652	-0.0393903	0.904377
C	-4.25586	1.0952	0.646623
H	-4.2861	1.35554	-0.437731
C	-4.50327	2.40297	1.41759
H	-3.52787	2.83753	1.71007
H	-5.12565	2.26225	2.3194
O	-5.14184	3.35569	0.532282
H	-5.22192	-0.305936	1.98184
H	-4.82033	-1.00819	-0.980528
O	-5.70734	-2.41062	0.247959
H	-6.24113	-2.50379	-0.576084
H	-3.35735	-1.95703	1.54576
O	-2.86837	-2.72901	-0.342608
H	-3.57578	-3.29149	-0.725407
H	-2.62156	-0.207612	-0.877373
O	1.95251	-0.657496	-1.48037
O	3.35776	1.04126	-2.10589
C	2.45608	0.649255	-1.12754
C	1.26941	1.62424	-1.12898
C	0.25643	1.17012	-0.0767437
C	-0.238285	-0.219889	-0.48584
C	0.938035	-1.21211	-0.630547
H	1.34676	-1.43443	0.383354
H	-0.733721	-0.124778	-1.47509
H	0.74952	1.0956	0.922741
O	-0.789609	2.1451	-0.0324225
H	-1.5263	1.784	0.527789
H	0.804159	1.50264	-2.12354
O	1.64803	2.99717	-0.949536
H	0.928263	3.3881	-0.408258
H	2.94311	0.599519	-0.116813
C	-6.70935	0.412008	0.565356
H	-7.10237	1.12338	1.31467
H	-6.7434	0.910842	-0.423623
H	-7.37919	-0.467528	0.540028
C	4.57286	0.286148	-2.12078
H	4.38112	-0.784903	-2.3389
H	5.21071	0.718705	-2.91336
H	5.10414	0.36179	-1.14359
C	-6.35219	3.88678	0.909358
O	-6.91359	3.61349	1.95548
C	-6.87294	4.84137	-0.151892
C	-7.62043	6.03764	0.464881
H	-7.55395	4.25427	-0.807715
H	-6.03002	5.17524	-0.782863
C	-8.1826	7.02274	-0.574742
H	-8.43434	5.66059	1.11693
H	-6.92463	6.58257	1.13973
C	-8.86425	8.23751	0.0802698
H	-7.36184	7.37158	-1.2376
H	-8.90368	6.49822	-1.23975
H	-8.15882	8.69455	0.809665
H	-9.72924	7.88795	0.685715
C	-9.33142	9.32453	-0.90305
C	-10.0081	10.5143	-0.199084
H	-10.0302	8.88351	-1.64787
H	-8.45871	9.68998	-1.48657
C	-10.4193	11.6639	-1.13506
H	-10.9031	10.151	0.352904
H	-9.3202	10.9125	0.578916
C	-11.1038	12.8286	-0.397363
H	-9.52011	12.0437	-1.66798
H	-11.0974	11.2759	-1.92727
H	-12.0186	12.4513	0.111356
H	-10.4359	13.1874	0.415738
C	-11.4759	14.0181	-1.29936
C	-12.1866	15.1595	-0.548471
H	-12.1224	13.6651	-2.13367
H	-10.5543	14.4145	-1.78135
C	-12.5065	16.3736	-1.43637
H	-13.1238	14.769	-0.0945656
H	-11.5524	15.4824	0.304256
H	-11.5816	16.8045	-1.87327
H	-13.1705	16.0934	-2.28053
C	0.425039	-2.49355	-1.27489
H	0.277544	-2.33046	-2.35982
H	-0.544403	-2.78443	-0.826109
O	1.38874	-3.55623	-1.06262
C	1.19092	-4.68818	-1.79043
O	0.309117	-4.80531	-2.62809
C	2.20479	-5.76201	-1.41429
C	1.87403	-7.14666	-1.99056
H	2.27456	-5.78903	-0.306741
H	3.2038	-5.41443	-1.75881
C	2.88226	-8.2286	-1.56566
H	0.852778	-7.43982	-1.66957
H	1.82922	-7.07972	-3.09738
C	2.57081	-9.62331	-2.13756
H	3.90692	-7.92392	-1.87605
H	2.91209	-8.28701	-0.454612
H	2.56663	-9.57138	-3.24888
H	1.53792	-9.91768	-1.85033
C	3.55745	-10.7128	-1.67936
C	3.27064	-12.104	-2.27168
H	3.54145	-10.7763	-0.568315
H	4.59386	-10.4066	-1.9461
C	4.24413	-13.1965	-1.79302
H	2.22952	-12.4041	-2.0231
H	3.30396	-12.043	-3.38208
C	3.97104	-14.582	-2.40537
H	5.28761	-12.8889	-2.02873
H	4.19741	-13.2691	-0.683387
H	2.92614	-14.885	-2.17823
H	4.02366	-14.5079	-3.51415
C	4.93614	-15.68	-1.92403
C	4.6682	-17.0635	-2.54659
H	4.87837	-15.76	-0.815139
H	5.98309	-15.374	-2.14726
C	5.64067	-18.1515	-2.06041
H	3.62303	-17.3687	-2.32229
H	4.72317	-16.9813	-3.65441
H	6.69168	-17.8899	-2.30416
H	5.581	-18.2811	-0.959445
H	5.42324	-19.1343	-2.52572
H	-13.0111	17.1776	-0.863647
O	-3.6827	2.98672	-3.69765
O	-3.38576	0.76767	-4.23021
C	-2.82938	1.83119	-3.5257
C	-1.42956	2.16986	-4.03141
C	-0.900477	3.34235	-3.17774
C	-1.82632	4.57612	-3.32624
C	-3.26768	4.15677	-2.93996
H	-3.30858	3.91253	-1.85256
C	-4.35774	5.19708	-3.24222
H	-5.33529	4.67988	-3.29542
H	-4.16656	5.73008	-4.19113
O	-4.46538	6.15491	-2.16165
H	-1.83881	4.8652	-4.399
H	-0.941465	3.0214	-2.11696
O	0.455174	3.59773	-3.55683
H	1.0073	3.58818	-2.73838
H	-1.50864	2.48292	-5.09766
O	-0.609455	1.00914	-3.89993
H	0.305103	1.3204	-4.07147
H	-2.77128	1.592	-2.43626
O	-5.02818	-2.31189	-3.10901
O	-7.08658	-2.83373	-2.31724
C	-6.42443	-2.06741	-3.29209
C	-6.76526	-0.59029	-3.05288
C	-5.76225	0.375545	-3.71389
C	-4.30389	-0.05778	-3.49131
C	-4.12321	-1.53258	-3.90063
H	-4.35385	-1.64557	-4.98638
H	-4.06997	0.0339727	-2.41219
H	-5.94677	0.37098	-4.81547
O	-6.04538	1.6573	-3.15027
H	-5.33972	2.28212	-3.45485
H	-6.68977	-0.428891	-1.95779
O	-8.0859	-0.338459	-3.51414
H	-8.22267	0.623194	-3.39644
H	-6.73616	-2.37745	-4.32153
C	-1.30233	5.76151	-2.4962
H	-1.79393	6.70979	-2.77734
H	-1.45027	5.58906	-1.41005
H	-0.218468	5.87874	-2.68509
C	-6.97869	-4.25864	-2.51686
H	-5.92734	-4.59777	-2.42811
H	-7.59614	-4.73149	-1.73194
H	-7.37801	-4.53896	-3.51617
C	-4.30045	7.48781	-2.45612
O	-3.98416	7.90216	-3.55614
C	-4.5718	8.35547	-1.23662
C	-5.24498	9.68396	-1.63074
H	-3.59347	8.55086	-0.744751
H	-5.17846	7.78461	-0.507987
C	-5.63303	10.5677	-0.434013
H	-4.56806	10.235	-2.31465
H	-6.15481	9.46237	-2.22844
C	-6.26165	11.9024	-0.872632
H	-6.34924	10.0165	0.21365
H	-4.73846	10.7639	0.197633
H	-7.11354	11.6921	-1.55573
H	-5.52394	12.47	-1.48183
C	-6.7604	12.7855	0.283713
C	-7.37745	14.1123	-0.193867
H	-5.92287	12.9944	0.98578
H	-7.51548	12.2214	0.874136
C	-7.9836	14.9678	0.931376
H	-6.60601	14.703	-0.736042
H	-8.16848	13.8944	-0.943805
C	-8.60855	16.2831	0.431667
H	-8.76207	14.3734	1.45946
H	-7.20607	15.1899	1.69552
H	-7.81787	16.9206	-0.0224223
H	-9.31914	16.0554	-0.391675
C	-9.346	17.0768	1.52435
C	-10.0038	18.3721	1.01236
H	-8.64031	17.3194	2.34989
H	-10.1271	16.4271	1.97932
C	-10.7774	19.1358	2.10046
H	-9.22153	19.0307	0.574849
H	-10.6903	18.121	0.175587
H	-11.5912	18.5115	2.52532
H	-10.1121	19.4261	2.94052
C	-2.71568	-2.06665	-3.62988
H	-2.56077	-2.17294	-2.54053
H	-1.96965	-1.38033	-4.06797
O	-2.5255	-3.34723	-4.28133
C	-2.83677	-4.49019	-3.59935
O	-3.25313	-4.52929	-2.45184
C	-2.63392	-5.71197	-4.48325
C	-2.00932	-6.90181	-3.73221
H	-2.02809	-5.42538	-5.36387
H	-3.6421	-5.9906	-4.86637
C	-1.94429	-8.17963	-4.58567
H	-0.993889	-6.60688	-3.4044
H	-2.5945	-7.08964	-2.80818
C	-1.16294	-9.32201	-3.91184
H	-2.97624	-8.52339	-4.82457
H	-1.4707	-7.94955	-5.56629
H	-1.5685	-9.49597	-2.89021
H	-0.109398	-9.00085	-3.76441
C	-1.19288	-10.6426	-4.70171
C	-0.306581	-11.7495	-4.10303
H	-0.875671	-10.4518	-5.75134
H	-2.24325	-11.0047	-4.76852
C	-0.431253	-13.1016	-4.82803
H	0.753615	-11.4173	-4.12004
H	-0.557983	-11.8857	-3.02734
C	0.509657	-14.19	-4.28202
H	-1.48439	-13.4558	-4.76302
H	-0.231384	-12.9569	-5.91341
H	1.5625	-13.8534	-4.39407
H	0.348812	-14.3012	-3.18636
C	0.33844	-15.5612	-4.96051
C	1.31045	-16.6354	-4.43872
H	0.473898	-15.4472	-6.05963
H	-0.709219	-15.9114	-4.82274
C	1.12044	-18.0126	-5.09586
H	2.35361	-16.2891	-4.59711
H	1.19292	-16.7293	-3.33676
H	0.097919	-18.4065	-4.91777
H	1.26513	-17.9567	-6.19516
H	1.8412	-18.7566	-4.70009
H	-11.2388	20.0623	1.7026
