# Supplementary material for: Self-assembled cellulosic superstructures with unanticipated high quantum yields
Source: Nat Commun. 2025 Dec 10;17:176. doi: 10.1038/s41467-025-66277-8 (PMC12780042; doi:10.1038/s41467-025-66277-8)
Supplement: Supplementary file 8 — Supplementary Data 6 [file 41467_2025_66277_MOESM8_ESM.xlsx]

## Sheet: Sheet1
Atom	X	Y	Z
O	9.35836	4.45206	-5.13294
O	11.332	3.54415	-4.3912
C	10.2685	3.34761	-5.26755
C	9.55859	2.01484	-4.99928
C	8.38869	1.91105	-5.99937
C	7.44688	3.14674	-5.89985
C	8.31962	4.40223	-6.14096
H	8.8016	4.33997	-7.13984
C	7.53947	5.71758	-6.07449
H	6.91338	5.7525	-5.16336
H	6.89	5.78892	-6.96883
O	8.35516	6.9126	-5.98558
H	7.07274	3.19901	-4.85451
H	8.85635	1.92206	-7.00284
O	7.71881	0.670146	-5.81927
H	7.54086	0.329627	-6.72357
H	9.16279	2.02215	-3.95649
O	10.5213	0.989364	-5.18613
H	10.0736	0.141398	-5.42538
H	10.6399	3.3324	-6.32222
O	14.7926	4.50751	-5.11806
O	15.8908	6.52142	-5.22428
C	14.8779	5.83976	-4.56072
C	13.5589	6.59733	-4.78252
C	12.3462	5.77376	-4.31618
C	12.3955	4.35836	-4.90751
C	13.7483	3.69931	-4.56796
H	13.8483	3.64135	-3.45776
H	12.3014	4.43581	-6.01163
H	12.3893	5.67096	-3.20405
O	11.1961	6.50754	-4.71363
H	10.3992	5.92148	-4.67654
H	13.4483	6.74927	-5.87898
O	13.6198	7.84412	-4.09398
H	12.7105	8.20387	-4.12001
H	15.0964	5.74866	-3.46383
C	6.24017	3.0353	-6.85089
H	5.48526	3.81931	-6.64703
H	6.5302	3.10726	-7.91712
H	5.75282	2.05285	-6.70923
C	17.1879	5.9196	-5.1385
H	17.2443	4.999	-5.7543
H	17.9076	6.6639	-5.5254
H	17.4463	5.67078	-4.08408
C	9.1921	7.21965	-7.02252
O	9.3992	6.46795	-7.96367
C	9.76959	8.62245	-6.90964
C	9.73013	9.31832	-5.5399
H	9.20954	9.22487	-7.66079
H	10.8027	8.54865	-7.29481
C	10.1608	10.7954	-5.61765
H	8.70793	9.25435	-5.11546
H	10.3843	8.75952	-4.84158
C	10.2985	11.4617	-4.23733
H	11.1239	10.8818	-6.16396
H	9.42208	11.3606	-6.22864
H	11.1233	10.9698	-3.67429
H	9.37655	11.2682	-3.64523
C	10.5493	12.9792	-4.29473
C	10.695	13.6324	-2.90882
H	9.71063	13.4648	-4.84111
H	11.4592	13.1874	-4.8974
C	10.8528	15.1629	-2.95432
H	9.80653	13.3763	-2.28957
H	11.5664	13.1856	-2.38045
C	10.9587	15.8158	-1.56438
H	11.7491	15.4242	-3.55731
H	9.98687	15.602	-3.49787
H	10.0862	15.5036	-0.948096
H	11.8544	15.4196	-1.03671
C	11.0228	17.3533	-1.59974
C	11.0726	18.0031	-0.205183
H	10.1371	17.7416	-2.15005
H	11.9073	17.6745	-2.19089
C	11.0551	19.5418	-0.234302
H	10.2092	17.6411	0.396345
H	11.9803	17.6533	0.334748
C	11.0466	20.1884	1.16249
H	11.9318	19.911	-0.808995
H	10.1598	19.884	-0.799675
H	10.1919	19.7811	1.74723
H	11.9609	19.8822	1.71762
C	10.9545	21.7242	1.13643
C	10.9031	22.3668	2.53394
H	10.0501	22.025	0.562058
H	11.819	22.136	0.572441
C	10.7585	23.8986	2.50734
H	10.0565	21.9282	3.10763
H	11.8214	22.0926	3.09914
C	10.6912	24.5435	3.90402
H	11.6089	24.3376	1.94184
H	9.84392	24.1699	1.93398
H	9.85545	24.0852	4.47721
H	11.616	24.2894	4.46698
C	10.5147	26.0708	3.863
H	9.57339	26.3521	3.34619
H	10.4827	26.5088	4.88111
H	11.3492	26.5555	3.31678
C	13.8521	2.28552	-5.13229
H	13.953	2.28151	-6.23131
H	12.9542	1.71213	-4.84011
O	14.9845	1.58099	-4.53936
C	16.1491	1.4742	-5.21032
O	16.3778	1.97445	-6.31226
C	17.1105	0.557919	-4.47892
C	16.7074	-0.924612	-4.70305
H	17.0911	0.788692	-3.3952
H	18.1281	0.746533	-4.8697
C	17.6578	-1.91388	-4.01002
H	15.6721	-1.0715	-4.33136
H	16.6814	-1.12984	-5.79472
C	17.2702	-3.39101	-4.21226
H	18.6937	-1.7516	-4.38162
H	17.6888	-1.6885	-2.92097
H	17.2419	-3.62162	-5.3004
H	16.235	-3.55691	-3.8403
C	18.2347	-4.359	-3.50518
C	17.9008	-5.85176	-3.67736
H	18.2604	-4.11588	-2.41946
H	19.268	-4.17462	-3.8749
C	18.9086	-6.76325	-2.95409
H	16.8742	-6.05342	-3.2994
H	17.8781	-6.10719	-4.76023
C	18.6386	-8.27113	-3.09311
H	19.9317	-6.54185	-3.33231
H	18.9284	-6.4956	-1.87393
H	17.6232	-8.50553	-2.70515
H	18.6172	-8.54694	-4.17065
C	19.6848	-9.13331	-2.36261
C	19.4574	-10.65	-2.4798
H	19.7038	-8.8491	-1.28663
H	20.697	-8.88458	-2.75331
C	20.5254	-11.4883	-1.75368
H	18.452	-10.9046	-2.07991
H	19.4306	-10.9377	-3.55376
C	20.3109	-13.0075	-1.86857
H	21.5308	-11.2276	-2.1539
H	20.5485	-11.201	-0.678589
H	19.3062	-13.2675	-1.4701
H	20.2851	-13.2946	-2.94272
C	21.3785	-13.847	-1.14403
C	21.1521	-15.3646	-1.26261
H	21.4038	-13.5614	-0.0686195
H	22.3843	-13.5909	-1.54582
C	22.2094	-16.2184	-0.540307
H	20.1444	-15.6158	-0.865855
H	21.1241	-15.6482	-2.33771
C	21.9659	-17.734	-0.664323
H	23.2191	-15.9729	-0.940046
H	22.2371	-15.9372	0.536522
H	20.9548	-17.9731	-0.27031
H	21.9358	-18.0108	-1.74067
C	23.0172	-18.5916	0.0588916
H	23.0435	-18.3651	1.14536
H	22.8069	-19.6746	-0.0529671
H	24.0355	-18.4036	-0.341286
O	12.5699	4.41531	-9.62127
O	12.1857	2.15423	-9.75163
C	12.8939	3.13285	-9.05694
C	14.3985	2.8307	-9.12027
C	15.1991	3.99523	-8.49591
C	14.7896	5.33188	-9.15794
C	13.2652	5.47475	-8.91603
H	13.0716	5.34593	-7.82625
C	12.611	6.80958	-9.29306
H	11.519	6.66069	-9.39178
H	13.0308	7.27045	-10.206
O	12.8054	7.69559	-8.15928
H	14.9315	5.24549	-10.257
H	14.9329	4.07928	-7.42228
O	16.6057	3.76276	-8.60995
H	16.8672	3.24714	-7.82069
H	14.6929	2.73031	-10.1891
O	14.5869	1.58964	-8.4335
H	15.378	1.66873	-7.85638
H	12.5889	3.13971	-7.98085
O	9.44939	-0.0123931	-8.61024
O	7.18669	0.0815617	-8.74212
C	8.36041	0.406246	-9.44275
C	8.40847	1.92403	-9.67706
C	9.79405	2.3793	-10.1627
C	10.8859	1.83615	-9.23667
C	10.7672	0.30725	-9.07625
H	10.9584	-0.180632	-10.0613
H	10.7609	2.30488	-8.23829
H	9.97473	1.96702	-11.186
O	9.74961	3.8014	-10.1791
H	10.6715	4.15131	-10.2095
H	8.25162	2.40382	-8.69002
O	7.38627	2.30402	-10.5867
H	7.58077	3.23835	-10.8085
H	8.39649	-0.132341	-10.4235
C	15.6433	6.49803	-8.63309
H	15.458	7.42715	-9.2009
H	15.4612	6.68405	-7.55855
H	16.7097	6.23068	-8.74688
C	6.86689	-1.32022	-8.75422
H	7.65183	-1.91554	-8.24332
H	5.90853	-1.43147	-8.21513
H	6.74577	-1.68637	-9.79723
C	13.4493	8.89839	-8.32021
O	13.7826	9.35418	-9.3984
C	13.6917	9.52288	-6.95787
C	13.9378	11.0359	-6.98777
H	14.5565	8.991	-6.50559
H	12.8418	9.26803	-6.29777
C	14.1527	11.6152	-5.57902
H	14.8104	11.2555	-7.63642
H	13.0728	11.5399	-7.47033
C	14.3466	13.1405	-5.56719
H	13.2809	11.3523	-4.94054
H	15.0258	11.1191	-5.10184
H	13.4761	13.6206	-6.06745
H	15.231	13.4067	-6.18743
C	14.5093	13.7357	-4.15787
C	14.6606	15.2667	-4.1503
H	15.3884	13.2722	-3.65795
H	13.6294	13.4548	-3.53909
C	14.785	15.8742	-2.74256
H	15.5461	15.5552	-4.75917
H	13.7843	15.7207	-4.66435
C	14.8636	17.4107	-2.74037
H	13.914	15.5558	-2.12972
H	15.6803	15.454	-2.2332
H	15.7489	17.7396	-3.32888
H	13.9791	17.8189	-3.27821
C	14.9218	18.0295	-1.33306
C	14.9183	19.5681	-1.33472
H	15.8248	17.6587	-0.799433
H	14.0531	17.6675	-0.741407
C	14.913	20.19	0.0725763
H	15.7975	19.9428	-1.90443
H	14.0253	19.9265	-1.89357
C	14.8315	21.7265	0.0723163
H	14.0522	19.7828	0.645974
H	15.8227	19.866	0.625254
H	15.6964	22.1456	-0.488423
H	13.9266	22.0407	-0.49404
C	14.7849	22.3433	1.48111
C	14.6506	23.8762	1.48614
H	15.6991	22.0502	2.04374
H	13.9328	21.9027	2.04266
C	14.5837	24.4858	2.89725
H	15.502	24.3255	0.928141
H	13.7365	24.1628	0.920224
C	14.4178	26.0165	2.90877
H	13.7394	24.0243	3.45409
H	15.5022	24.2105	3.46227
H	15.2635	26.4811	2.35541
H	13.502	26.286	2.33819
C	14.3345	26.6101	4.32522
H	15.2531	26.3898	4.90816
H	14.2065	27.7112	4.30248
H	13.4769	26.1856	4.88654
C	11.7659	-0.20321	-8.0395
H	11.5312	0.243061	-7.05676
H	12.7902	0.0699763	-8.34663
O	11.7258	-1.65244	-7.95526
C	10.9661	-2.23195	-6.98666
O	10.3072	-1.63041	-6.15009
C	11.1066	-3.74431	-7.03858
C	12.388	-4.22761	-6.31131
H	11.1367	-4.07143	-8.09701
H	10.2117	-4.18089	-6.55526
C	12.5287	-5.75825	-6.35491
H	13.2734	-3.74821	-6.77949
H	12.358	-3.87779	-5.25728
C	13.7558	-6.32504	-5.61494
H	11.6091	-6.21748	-5.92897
H	12.5614	-6.08783	-7.41715
H	13.7243	-6.01431	-4.54701
H	14.6869	-5.8828	-6.03362
C	13.8142	-7.86085	-5.70787
C	14.9809	-8.54255	-4.96975
H	13.8468	-8.15443	-6.78089
H	12.8576	-8.27619	-5.31914
C	14.9106	-10.0766	-5.09527
H	15.9515	-8.17172	-5.36652
H	14.9657	-8.25417	-3.89515
C	16.0232	-10.8594	-4.37716
H	13.9249	-10.4197	-4.70869
H	14.9142	-10.3505	-6.17403
H	17.0146	-10.5613	-4.78158
H	16.0423	-10.5788	-3.30102
C	15.8474	-12.3845	-4.5069
C	16.921	-13.2211	-3.78994
H	15.8308	-12.6584	-5.58565
H	14.8447	-12.6669	-4.11441
C	16.6981	-14.7395	-3.91618
H	17.9246	-12.9604	-4.19021
H	16.9489	-12.9416	-2.7138
C	17.7578	-15.5903	-3.19456
H	15.6898	-14.9952	-3.51989
H	16.6744	-15.0183	-4.99348
H	18.7651	-15.34	-3.59246
H	17.7867	-15.3071	-2.11943
C	17.5266	-17.1077	-3.31341
C	18.5892	-17.9535	-2.58923
H	17.4998	-17.3925	-4.389
H	16.5192	-17.3586	-2.91234
C	18.3644	-19.4718	-2.70118
H	19.5949	-17.7007	-2.98996
H	18.6183	-17.6647	-1.51558
C	19.4314	-20.3155	-1.97777
H	17.3588	-19.7263	-2.29673
H	18.3359	-19.7609	-3.7759
H	20.4345	-20.06	-2.38335
H	19.4611	-20.0244	-0.904925
C	19.1965	-21.8311	-2.09647
H	19.196	-22.1551	-3.15828
H	19.9812	-22.4109	-1.56942
H	18.2165	-22.1216	-1.66339
