# Supplementary material for: Self-assembled cellulosic superstructures with unanticipated high quantum yields
Source: Nat Commun. 2025 Dec 10;17:176. doi: 10.1038/s41467-025-66277-8 (PMC12780042; doi:10.1038/s41467-025-66277-8)
Supplement: Supplementary file 9 — Supplementary Data 7 [file 41467_2025_66277_MOESM9_ESM.xlsx]

## Sheet: start coordinates
id	molecule-ID	atom-type	charge	x	y	z	nx (image flags)	ny (image flags)	nz (image flags)		Masses
18898	108	11	0.1627	2.67698	48.5498	23.1749	1	0	0		1	12.01
18982	108	10	0.0385	4.59687	47.5367	23.0792	1	0	0		2	12.01
18684	108	10	-0.0324	3.52001	35.6734	24.8204	1	0	0		3	12.01
19014	108	10	-0.0494	4.33763	40.2207	22.2011	1	0	0		4	16
19012	108	10	-0.0382	3.96723	41.9749	24.1463	1	0	0		5	1.008
19013	108	10	-0.0372	4.20412	42.5206	22.5068	1	0	0		6	1.008
18575	108	11	0.0511	3.18826	35.7194	25.8752	1	0	0		7	12.0107
19015	108	10	-0.0493	2.59943	40.5306	21.7505	1	0	0		8	1.00794
18917	108	11	0.0349	3.48658	41.9961	23.1714	1	0	0		9	15.9994
18918	108	11	0.1374	3.32291	40.5275	22.5963	1	0	0		10	1.008
19018	108	10	0.0384	2.72165	38.5444	23.2286	1	0	0		11	12.01
18919	108	11	-0.2856	2.90326	39.551	23.7092	1	0	0		12	16
19017	108	10	0.0383	3.70603	39.5579	24.4696	1	0	0		13	12.01
19011	108	10	-0.0361	2.53107	43.7037	23.8186	1	0	0		14	16
18916	108	11	0.0121	2.17975	42.7719	23.3789	1	0	0		15	1.008
18983	108	10	0.0388	3.55801	47.2094	21.6562	1	0	0		16	1.008
18899	108	11	-0.2621	3.54895	47.3452	22.7611	1	0	0		17	16
18980	108	10	-0.0461	3.02211	49.4468	22.5698	1	0	0		18	1.008
18682	108	10	-0.0522	2.54622	33.6415	26.161	1	0	0
18683	108	10	-0.0392	2.73181	36.7199	26.0137	1	0	0
19016	108	10	0.0385	1.96387	39.9175	24.1704	1	0	0
18981	108	10	0.0374	3.35344	46.44	23.3477	1	0	0
18574	108	11	0.1175	2.08565	34.6435	26.1678	1	0	0
18979	108	10	-0.0428	2.84955	48.789	24.2573	1	0	0
18261	108	10	0.0374	2.87308	45.315	26.4775	1	0	0
18687	108	10	-0.0249	5.74228	36.9857	26.0609	1	0	0
18685	108	10	-0.0231	4.96857	34.6226	26.5296	1	0	0
18263	108	10	0.0388	2.95369	43.5896	26.4351	1	0	0
19008	108	10	-0.0371	1.86468	43.5449	21.372	1	0	0
18179	108	11	-0.2622	2.33254	44.3944	26.7523	1	0	0
18690	108	10	-0.0524	4.14576	38.4719	26.6847	1	0	0
19010	108	10	-0.0364	1.62914	42.1782	24.1297	1	0	0
18688	108	10	-0.0247	6.11235	36.4482	27.7427	1	0	0
18579	108	11	-0.2728	5.34562	38.8983	28.4431	1	0	0
18691	108	10	0.0391	5.72734	38.383	29.3173	1	0	0
18015	108	11	-0.0334	4.78003	30.9395	34.8331	1	0	0
18577	108	11	0.0084	5.29525	36.6926	27.0215	1	0	0
18693	108	10	0.0386	6.14405	39.368	27.8953	1	0	0
18692	108	10	0.0375	4.7384	39.7382	28.8485	1	0	0
18256	108	10	-0.0221	4.98169	43.9827	30.0876	1	0	0
18117	108	10	0.0383	9.34753	34.7644	33.8019	1	0	0
18114	108	10	-0.0494	8.74074	32.5316	34.3735	1	0	0
18018	108	11	0.1374	7.9652	33.2608	34.5348	1	0	0
18116	108	10	0.0385	8.25976	34.1142	32.5564	1	0	0
18019	108	11	-0.2856	8.30172	34.4348	33.6005	1	0	0
18578	108	11	0.1627	4.48967	37.9046	27.5737	1	0	0
18115	108	10	-0.0493	8.02268	33.6312	35.5642	1	0	0
18215	108	11	0.0511	3.19086	24.4387	29.6614	1	0	0
18118	108	10	0.0384	7.66289	35.3194	33.712	1	0	0
18470	108	10	-0.0364	3.64811	31.8784	37.4306	1	0	0
18110	108	10	-0.0364	6.89113	30.5831	34.8259	1	0	0
18113	108	10	-0.0372	6.4005	32.5058	33.2145	1	0	0
18576	108	11	-0.014	4.3809	35.481	26.8695	1	0	0
18231	108	10	0.3035	5.03765	34.0056	32.3431	1	0	0
18017	108	11	0.0349	6.53081	32.7501	34.3063	1	0	0
18234	108	10	-0.1027	4.89076	36.3724	31.4135	1	0	0
18016	108	11	0.0121	6.22495	31.4259	35.0878	1	0	0
18111	108	10	-0.0361	6.34547	31.6585	36.157	1	0	0
18112	108	10	-0.0382	5.83357	33.548	34.608	1	0	0
18686	108	10	-0.03	4.02171	35.1411	27.8669	1	0	0
18255	108	10	-0.0133	4.58741	43.2184	28.6249	1	0	0
18233	108	10	-0.0176	4.35082	35.2075	30.2452	1	0	0
18305	108	10	0.1368	4.22656	30.5117	28.6575	1	0	0
18254	108	10	-0.0426	4.21698	41.6945	30.6228	1	0	0
18689	108	10	-0.0503	3.62625	37.5778	28.151	1	0	0
18106	108	10	-0.0405	5.43031	29.0352	35.6069	1	0	0
18834	108	10	-0.0494	4.66057	40.7164	36.75	1	0	0
18109	108	10	-0.0342	4.62506	30.7205	33.7629	1	0	0
18836	108	10	0.0385	3.38965	39.6653	34.7755	1	0	0
18165	108	11	0.0031	4.0761	35.6647	31.2003	1	0	0
18306	108	10	0.1116	4.15888	31.4221	30.1535	1	0	0
18164	108	11	-0.0325	4.06844	34.5653	32.2995	1	0	0
18322	108	10	-0.0522	3.42459	26.5836	29.3857	1	0	0
18326	108	10	-0.03	4.93902	24.6283	31.0234	1	0	0
18175	108	11	0.0813	3.45835	42.4609	30.3976	1	0	0
18232	108	10	-0.0823	4.04704	35.1699	33.2296	1	0	0
18251	108	10	-0.041	3.4911	43.5389	32.3087	1	0	0
18176	108	11	0.0018	4.13249	43.5914	29.4957	1	0	0
18835	108	10	-0.0493	4.13393	41.979	35.6005	1	0	0
18474	108	10	-0.0494	4.92996	35.9765	37.8501	1	0	0
18304	108	10	0.1453	3.82597	28.7831	30.1104	1	0	0
18014	108	11	0.0958	4.49047	29.6203	35.6395	1	0	0
18473	108	10	-0.0372	5.23068	33.7659	37.7585	1	0	0
18323	108	10	-0.0392	3.96752	24.1694	28.9516	1	0	0
18206	108	11	0.1461	3.55308	30.8001	29.4736	1	0	0
18307	108	10	0.0049	3.14755	32.4928	28.2156	1	0	0
18107	108	10	-0.0496	4.32608	29.8758	36.6782	1	0	0
18738	108	11	0.1374	3.78077	41.2208	36.327	1	0	0
18475	108	10	-0.0493	4.04194	35.4118	39.2447	1	0	0
18378	108	11	0.1374	4.01117	35.4227	38.1241	1	0	0
18249	108	10	-0.0251	3.0527	41.2404	32.8636	1	0	0
18216	108	11	-0.014	3.85801	24.4918	31.1171	1	0	0
18319	108	10	-0.0074	2.85451	25.6321	27.1418	1	0	0
18327	108	10	-0.0249	4.02587	23.2517	32.9516	1	0	0
18477	108	10	0.0383	2.99697	37.3254	37.8165	1	0	0
18257	108	10	-0.0244	3.81172	45.5317	28.5508	1	0	0
18108	108	10	-0.0371	4.05852	31.7274	35.103	1	0	0
18377	108	11	0.0349	4.21885	34.0412	37.4535	1	0	0
18325	108	10	-0.0231	3.51202	25.384	31.6241	1	0	0
18739	108	11	-0.2856	2.93146	40.0565	35.6845	1	0	0
18230	108	10	-0.2678	3.3464	32.4672	32.043	1	0	0
18472	108	10	-0.0382	4.18953	34.1474	36.3545	1	0	0
18217	108	11	0.0084	3.45364	23.2457	31.9983	1	0	0
18214	108	11	0.1175	2.63364	25.837	29.289	1	0	0
18177	108	11	0.0097	3.21483	44.7439	29.0806	1	0	0
18012	108	11	-0.1452	1.94501	29.1883	35.2675	1	0	0
18205	108	11	-0.3068	2.99422	29.5092	30.0876	1	0	0
18174	108	11	0.0487	2.75373	43.0011	31.7006	1	0	0
18104	108	10	-0.0317	3.55244	28.5122	33.9683	1	0	0
18379	108	11	-0.2856	2.83156	36.2651	37.5797	1	0	0
18838	108	10	0.0384	2.96411	39.2606	36.419	1	0	0
18837	108	10	0.0383	1.91272	40.3209	35.4549	1	0	0
18328	108	10	-0.0247	3.7133	22.2941	31.4885	1	0	0
18253	108	10	-0.0452	2.71505	41.9233	29.7757	1	0	0
18013	108	11	-0.0686	3.40218	28.66	35.0474	1	0	0
18302	108	10	0.3977	3.07649	30.0265	32.2148	1	0	0
18476	108	10	0.0385	2.82027	36.1775	36.4951	1	0	0
18258	108	10	-0.0234	2.8468	45.2265	30.0004	1	0	0
18105	108	10	-0.0284	3.48566	27.6675	35.5315	1	0	0
18317	108	10	0.023	2.46492	28.0382	27.5711	1	0	0
18236	108	10	-0.0568	2.89183	37.2783	30.3781	1	0	0
18833	108	10	-0.0372	3.61649	42.2624	38.2514	1	0	0
18830	108	10	-0.0364	2.60968	44.0233	36.9782	1	0	0
18207	108	11	0.1182	2.52949	31.7667	28.7828	1	0	0
18163	108	11	-0.0539	2.90895	33.4853	32.2376	1	0	0
18166	108	11	0.3706	2.73305	36.3858	30.9782	1	0	0
18180	108	14	-0.3295	2.41718	33.7701	34.6094	1	0	0
18173	108	11	0.0837	2.22286	41.9012	32.6182	1	0	0
18737	108	11	0.0349	2.94935	41.8988	37.4617	1	0	0
18250	108	10	-0.0093	1.79867	42.3054	33.5669	1	0	0
18376	108	11	0.0121	3.24693	32.8331	37.8492	1	0	0
18831	108	10	-0.0361	1.72183	42.891	35.9359	1	0	0
18309	108	10	-0.3336	2.22891	30.1413	27.4418	1	0	0
17877	108	10	-0.0222	2.12665	24.1224	41.2561	1	0	0
18478	108	10	0.0384	1.8726	35.9214	37.9959	1	0	0
18832	108	10	-0.0382	2.32118	41.1095	37.9189	1	0	0
18471	108	10	-0.0361	3.26321	32.7399	38.9547	1	0	0
18204	108	11	-0.0777	2.37581	29.5313	31.5113	1	0	0
18235	108	10	-0.0981	2.10107	35.7229	30.4001	1	0	0
18324	108	10	-0.0324	2.42549	23.6578	29.5783	1	0	0
18303	108	10	0.1831	2.26009	29.0953	29.3664	1	0	0
18301	108	10	0.1566	2.28738	28.5086	31.9576	1	0	0
18178	108	11	0.1627	1.96729	44.38	28.2295	1	0	0
18252	108	10	-0.0382	1.92684	43.6556	31.4584	1	0	0
18237	108	10	0.0173	2.36153	37.6871	32.7305	1	0	0
18238	108	10	0.0045	2.07265	36.0514	33.0867	1	0	0
18213	108	11	-0.0606	2.06371	25.9297	27.8482	1	0	0
18308	108	10	-0.0757	1.92799	32.3366	29.5471	1	0	0
18229	108	10	0.0141	2.30036	33.6752	31.3785	1	0	0
18736	108	11	0.0121	2.05452	43.0595	36.9792	1	0	0
18321	108	10	-0.0536	1.85313	26.1162	30.008	1	0	0
18167	108	11	-0.0934	1.94591	36.7625	32.2855	1	0	0
18162	108	13	0.5133	2.02723	33.4411	33.5055	1	0	0
18679	108	10	-0.0074	2.06981	34.3261	28.3451	1	0	0
18333	108	10	0.0386	2.02036	21.7993	34.0078	1	0	0
18332	108	10	0.0375	2.11708	23.5057	34.4627	1	0	0
18218	108	11	0.1627	1.92218	23.2001	32.3021	1	0	0
18103	108	10	-0.0463	1.84534	30.1169	34.6434	1	0	0
17945	108	10	-0.034	1.7254	19.2822	28.5045	1	0	0
18208	108	11	-0.113	1.6372	31.0291	27.7737	1	0	0
18375	108	11	-0.0334	1.75936	32.9622	37.4118	1	0	0
18102	108	10	-0.0683	1.82027	29.4802	36.3318	1	0	0
18468	108	10	-0.0371	1.6415	33.891	36.8641	1	0	0
18212	108	11	-0.1405	1.63344	27.3174	27.4362	1	0	0
18219	108	11	-0.2728	1.65273	22.814	33.7657	1	0	0
17873	108	10	-0.032	1.74884	23.7393	38.5518	1	0	0
27945	113	11	0.0511	18.2225	2.62533	69.3127	0	0	0
27290	113	10	-0.0204	7.87577	6.09038	73.5721	0	0	0
28243	113	10	0.0386	3.98417	1.67999	60.1698	0	0	0
27556	113	11	-0.1495	12.2037	2.89565	77.3114	0	0	0
27419	113	10	0.0141	5.81827	2.76498	74.4645	0	0	0
27303	113	10	-0.0372	11.8286	7.00825	71.22	0	0	0
27687	113	10	0.023	10.1988	9.91753	71.6305	0	0	0
27943	113	11	-0.0606	17.6461	3.305	71.7432	0	0	0
27169	113	11	2.0795	2.81594	4.46569	69.9686	0	0	0
27207	113	11	0.0349	12.6114	7.72837	71.4938	0	0	0
27351	113	12	-0.2	6.57293	2.44372	71.3014	0	0	0
28042	113	10	-0.4719	12.288	2.97203	71.6376	0	0	0
27288	113	10	-0.0599	6.57903	6.09268	76.4332	0	0	0
27848	113	10	0.0384	7.16254	4.18902	61.0703	0	0	0
27844	113	10	-0.0494	8.10845	3.00162	59.0115	0	0	0
27749	113	11	-0.2856	8.18246	4.29436	60.7351	0	0	0
27748	113	11	0.1374	8.70302	3.116	59.9388	0	0	0
27846	113	10	0.0385	8.20202	5.18187	60.1006	0	0	0
27845	113	10	-0.0493	9.71708	3.38431	59.626	0	0	0
27193	113	11	-0.2598	4.27857	8.40329	71.7276	0	0	0
27270	113	10	-0.0461	5.08657	13.9823	61.4846	0	0	0
27269	113	10	-0.0429	5.16201	12.4882	60.4762	0	0	0
27268	113	10	-0.0234	6.94018	13.0399	62.9593	0	0	0
27267	113	10	-0.0244	7.46153	13.2448	61.3061	0	0	0
27263	113	10	-0.0452	9.38232	11.3624	61.773	0	0	0
27188	113	11	0.1627	5.30122	12.9117	61.4668	0	0	0
27187	113	11	0.0097	6.78224	12.6707	61.9249	0	0	0
27579	113	11	0.2499	7.2458	7.18094	70.4945	0	0	0
27281	113	10	0.0782	3.83022	10.6814	75.3244	0	0	0
26974	113	10	-0.0348	9.37264	10.7611	76.5307	0	0	0
27301	113	10	-0.0361	13.811	8.28729	73.1336	0	0	0
27217	113	11	0.1182	2.24356	12.0409	67.9246	0	0	0
26859	113	11	0.1558	2.4559	15.1789	76.0677	0	0	0
27291	113	10	-0.0452	6.98893	4.8831	74.3788	0	0	0
27583	113	11	-0.0606	9.11774	11.8185	71.2365	0	0	0
27941	113	11	-0.2328	15.3741	4.04394	72.5772	0	0	0
27059	113	10	0.0141	4.53519	5.11284	77.1073	0	0	0
27201	113	11	-0.0761	7.68308	5.69053	74.5782	0	0	0
27317	113	10	0.0049	1.84858	12.848	68.5938	0	0	0
27196	113	11	-0.1495	3.81664	10.1145	74.3555	0	0	0
26862	113	11	0.0273	6.1432	13.8875	75.0602	0	0	0
27570	113	14	-0.8052	8.9234	1.97976	74.4749	0	0	0
27198	113	11	-0.2699	4.80646	8.15856	75.6897	0	0	0
28052	113	10	-0.0522	18.4252	4.62077	70.1166	0	0	0
27693	113	10	-0.0392	8.01102	14.0703	70.1314	0	0	0
27206	113	11	0.0121	13.1365	7.45431	72.9257	0	0	0
26993	113	11	-0.0539	4.22771	4.14789	76.7084	0	0	0
27210	113	14	-0.8052	4.66832	8.78457	69.4055	0	0	0
27197	113	11	-0.0538	3.54993	8.66568	74.9338	0	0	0
27236	113	16	-0.0075	3.07686	4.30794	71.0059	0	0	0
27202	113	11	-0.1452	9.04384	5.06418	74.9991	0	0	0
27575	113	11	-0.3068	10.8425	4.98553	67.8454	0	0	0
27577	113	11	0.1182	8.47874	5.79757	68.6179	0	0	0
27390	113	14	-0.8052	2.61736	1.90436	66.929	0	0	0
27423	113	10	-0.0176	3.18211	2.68177	72.6355	0	0	0
27939	113	11	0.2498	13.3944	2.67178	71.6503	0	0	0
27282	113	10	-0.3214	3.22837	7.94589	74.1466	0	0	0
27697	113	10	-0.0249	7.94321	11.5328	68.7726	0	0	0
27692	113	10	-0.0522	7.03713	11.7532	72.0378	0	0	0
27298	113	10	-0.0371	12.6572	7.26843	74.9892	0	0	0
27306	113	10	0.0385	13.0684	6.35476	68.8258	0	0	0
27211	113	12	-0.1606	3.46834	7.30977	67.6058	0	0	0
28056	113	10	-0.03	16.0639	2.16747	69.4834	0	0	0
27412	113	15	0.1104	4.55294	2.3794	70.372	0	0	0
27554	113	11	0.0372	11.7382	2.69688	74.7271	0	0	0
28043	113	10	-0.0686	13.8141	4.81608	71.305	0	0	0
27584	113	11	0.1175	7.81145	12.5113	71.7349	0	0	0
26972	113	10	-0.0349	7.64789	11.526	74.7538	0	0	0
27286	113	10	-0.3209	6.09353	7.78385	73.9578	0	0	0
28040	113	10	0.0015	13.7756	1.83432	69.6472	0	0	0
27940	113	11	0.2598	14.3915	3.8754	71.424	0	0	0
28046	113	10	0.0254	14.9394	4.63447	73.3778	0	0	0
27747	113	11	0.0349	8.83224	1.73379	60.6357	0	0	0
28048	113	10	0.0106	16.7329	5.26515	71.3913	0	0	0
27637	113	10	0.1931	12.1505	3.26011	73.8337	0	0	0
27678	113	10	-0.0757	8.03469	5.1511	67.8806	0	0	0
26991	113	12	-0.2	2.13179	4.91162	75.7932	0	0	0
27673	113	10	0.1831	10.2833	4.341	67.1685	0	0	0
27322	113	10	-0.4719	2.84435	9.6402	70.4128	0	0	0
27642	113	10	-0.3214	10.3916	1.82035	76.5675	0	0	0
27346	113	11	-0.5866	5.79095	2.84364	68.9245	0	0	0
26864	113	11	0.0571	7.77155	12.0832	75.6887	0	0	0
27676	113	10	0.1116	10.4066	6.83684	69.0242	0	0	0
27010	113	14	-0.3295	2.06546	3.0573	77.1929	0	0	0
27675	113	10	0.1368	9.92926	6.94271	67.3906	0	0	0
26968	113	10	-0.0287	5.87314	13.554	74.0741	0	0	0
27296	113	10	-0.0405	10.3226	6.69435	73.1016	0	0	0
26965	113	10	-0.0246	5.29348	15.175	76.5606	0	0	0
27685	113	10	0.001	7.42815	9.79168	70.3356	0	0	0
27200	113	11	0.2573	6.93754	6.65574	75.5767	0	0	0
27205	113	11	-0.0334	12.1088	7.4315	74.0665	0	0	0
27636	113	10	0.1568	10.9593	3.40437	75.0294	0	0	0
26967	113	10	-0.0278	7.05523	14.5034	74.9557	0	0	0
26865	113	11	0.0418	8.42085	11.2741	76.8671	0	0	0
27694	113	10	-0.0324	6.57452	14.2822	71.1229	0	0	0
26969	113	10	-0.0318	5.63174	12.0239	75.9043	0	0	0
27168	113	11	-0.7776	3.80238	5.60244	69.283	0	0	0
27574	113	11	-0.0777	11.4236	4.15683	69.0841	0	0	0
27219	113	11	0.2498	2.35372	10.5791	70.0832	0	0	0
27672	113	10	0.3977	11.8351	4.79918	69.9097	0	0	0
27681	113	10	-0.1493	7.05376	6.2561	71.0977	0	0	0
26961	113	10	-0.0457	2.90046	16.1737	76.1496	0	0	0
27578	113	11	-0.113	7.403	6.89472	68.9606	0	0	0
27670	113	10	0.6604	10.9039	1.95168	69.5822	0	0	0
27668	113	10	0.0384	15.574	3.41208	77.1622	0	0	0
27682	113	10	-0.4719	6.24599	7.71602	70.663	0	0	0
27691	113	10	-0.0536	7.98184	13.0954	72.6478	0	0	0
27370	113	14	-0.3295	5.38382	4.14783	72.2254	0	0	0
27308	113	10	0.0384	12.5536	8.09414	68.6373	0	0	0
27176	113	11	0.3706	2.43765	4.07123	62.2259	0	0	0
27245	113	10	-0.0981	2.26986	3.50439	61.2873	0	0	0
27327	113	10	0.023	1.75277	13.4321	71.1382	0	0	0
27319	113	10	-0.3336	2.94416	9.89314	68.0761	0	0	0
27287	113	10	0.1991	5.0925	6.36175	74.4872	0	0	0
27195	113	11	0.0618	5.15712	10.1799	73.6568	0	0	0
27413	113	15	0.546	5.96415	3.92875	68.5458	0	0	0
27683	113	10	-0.0686	9.35707	7.41227	70.8686	0	0	0
27639	113	10	1.0339	13.5644	1.83967	75.937	0	0	0
27300	113	10	-0.0364	13.7497	6.54411	72.9927	0	0	0
27688	113	10	0.0106	8.78228	10.0744	72.5667	0	0	0
27234	113	15	0.2254	2.44782	5.58029	67.8092	0	0	0
27230	113	14	-0.0849	2.12002	6.74336	65.8359	0	0	0
27277	113	10	0.1931	6.35622	9.15627	72.2093	0	0	0
27580	113	11	0.2598	8.42492	7.94504	71.0977	0	0	0
27567	113	11	0.0349	16.5875	1.65422	75.5699	0	0	0
27192	113	13	3.8981	4.0832	7.96812	70.1482	0	0	0
27212	113	13	0.4618	2.89356	7.53686	66.3595	0	0	0
27680	113	10	0.0015	7.67362	7.78326	68.4291	0	0	0
27841	113	10	-0.0361	9.03779	2.41774	62.7225	0	0	0
27246	113	10	-0.0568	2.77358	3.33101	62.9655	0	0	0
27247	113	10	0.0173	3.22016	5.92238	61.3241	0	0	0
27177	113	11	-0.0934	3.54325	5.09647	61.9738	0	0	0
27178	113	11	-0.2193	4.03706	5.68354	63.3476	0	0	0
27248	113	10	0.0045	4.33739	4.56198	61.449	0	0	0
27179	113	11	0.1624	5.53935	6.21396	63.3319	0	0	0
27252	113	10	-0.2286	6.12159	5.35567	62.9739	0	0	0
27257	113	10	-0.0441	8.2552	6.88523	63.0106	0	0	0
27251	113	10	-0.0803	5.65816	7.05255	62.5878	0	0	0
27847	113	10	0.0383	8.82886	4.41125	61.6044	0	0	0
27261	113	10	-0.041	8.71523	8.8915	61.8468	0	0	0
27262	113	10	-0.0382	10.0964	9.34596	62.8667	0	0	0
27266	113	10	-0.0221	7.18881	10.7659	60.9072	0	0	0
27184	113	11	0.0487	8.99283	9.48191	62.7497	0	0	0
27835	113	10	-0.0284	9.08163	1.6974	64.9953	0	0	0
27456	113	10	0.1568	6.79004	2.38577	65.9392	0	0	0
27250	113	10	-0.014	3.35137	6.49813	63.6134	0	0	0
27213	113	11	-0.2774	3.29328	8.81453	65.7129	0	0	0
27309	113	10	0.0332	3.7858	8.60911	64.7475	0	0	0
27455	113	10	-0.1461	3.8286	3.46566	65.5291	0	0	0
27249	113	10	-0.3734	4.01605	4.88305	64.1222	0	0	0
27253	113	10	-0.0492	5.4375	6.14903	65.5271	0	0	0
27374	113	11	0.0372	6.05535	3.11597	65.5141	0	0	0
27457	113	10	0.1931	6.52499	4.04991	65.8574	0	0	0
27256	113	10	0.0355	7.89414	6.92075	66.0644	0	0	0
27255	113	10	0.0077	7.84116	5.49381	65.0623	0	0	0
27181	113	11	-0.3245	7.5831	6.54353	65.0491	0	0	0
27375	113	11	0.0618	6.0869	2.98931	63.9243	0	0	0
27180	113	11	-0.0361	6.0362	6.69585	64.752	0	0	0
27458	113	10	0.0891	7.0235	3.39539	63.5511	0	0	0
27254	113	10	-0.0657	5.79499	7.74691	64.9225	0	0	0
27459	113	10	1.0339	5.19893	3.51539	63.4132	0	0	0
27182	113	11	-0.0702	8.50458	7.22455	64.0074	0	0	0
27454	113	10	0.0714	4.63867	3.88461	66.9857	0	0	0
27373	113	11	-0.2598	4.58802	3.12675	66.2408	0	0	0
27183	113	11	0.0837	8.38369	8.78875	64.0384	0	0	0
27746	113	11	0.0121	9.63168	1.85731	61.9637	0	0	0
27840	113	10	-0.0364	10.5004	2.44987	61.7249	0	0	0
27305	113	10	-0.0493	14.3251	8.61143	70.4661	0	0	0
26962	113	10	-0.0627	1.68419	15.1861	75.317	0	0	0
27258	113	10	-0.0451	9.50833	6.84967	64.2191	0	0	0
27948	113	11	0.1627	15.0152	1.94303	66.9008	0	0	0
28059	113	10	-0.0503	14.7363	3.02602	66.8915	0	0	0
27285	113	10	-0.3079	5.42067	8.98864	75.9451	0	0	0
28055	113	10	-0.0231	16.4776	3.68156	68.6123	0	0	0
28058	113	10	-0.0247	17.1403	2.39619	66.5696	0	0	0
27947	113	11	0.0084	16.5494	1.89773	67.3554	0	0	0
27946	113	11	-0.014	16.7385	2.63861	68.7613	0	0	0
28045	113	10	0.001	15.4883	3.08022	73.0675	0	0	0
28054	113	10	-0.0324	18.9233	2.89121	68.5233	0	0	0
26970	113	10	-0.0312	6.40537	13.0857	77.1008	0	0	0
27302	113	10	-0.0382	12.0673	8.70329	71.5079	0	0	0
26861	113	11	0.0151	5.03172	14.8177	75.5558	0	0	0
27284	113	10	0.0665	4.47353	7.64288	76.5961	0	0	0
27289	113	10	-0.0519	7.59475	7.45044	75.9989	0	0	0
27278	113	10	0.0891	5.37975	11.2612	73.5621	0	0	0
27189	113	11	-0.2622	4.36204	12.2554	62.5186	0	0	0
27273	113	10	0.0388	3.33277	12.6875	62.3399	0	0	0
27674	113	10	0.1453	11.7135	5.31212	67.2757	0	0	0
27669	113	10	0.0332	9.62394	2.83235	68.9694	0	0	0
28041	113	10	-0.1493	13.4837	2.27295	72.6732	0	0	0
27352	113	13	0.5133	5.84461	3.01391	72.2932	0	0	0
27214	113	11	-0.0777	1.98993	9.67521	65.5381	0	0	0
27313	113	10	0.1831	1.96037	11.5423	64.487	0	0	0
27316	113	10	0.1116	1.66843	13.1585	66.1975	0	0	0
27216	113	11	0.1461	1.65533	12.1095	66.4885	0	0	0
27215	113	11	-0.3068	2.36276	11.185	65.4528	0	0	0
27314	113	10	0.1453	3.44875	11.4068	65.4019	0	0	0
27573	113	11	-0.2774	10.4615	2.98359	69.6152	0	0	0
27271	113	10	0.0374	4.66513	12.5066	63.5596	0	0	0
27272	113	10	0.0385	4.25523	11.1811	62.3454	0	0	0
27264	113	10	-0.0426	8.78097	11.5857	63.427	0	0	0
27185	113	11	0.0813	8.65892	11.0085	62.5055	0	0	0
27265	113	10	-0.0133	6.57266	10.5522	62.482	0	0	0
27186	113	11	0.0018	7.232	11.1962	61.8904	0	0	0
27260	113	10	-0.0093	7.31881	9.01665	64.1238	0	0	0
27310	113	10	0.6604	3.99897	9.26507	66.4222	0	0	0
27700	113	10	-0.0524	5.33371	11.1185	67.8908	0	0	0
27695	113	10	-0.0231	5.57653	13.4623	69.2336	0	0	0
27699	113	10	-0.0503	5.91899	12.3507	66.7456	0	0	0
27588	113	11	0.1627	6.24496	11.5379	67.4091	0	0	0
27589	113	11	-0.2728	6.93184	10.4508	66.6124	0	0	0
27703	113	10	0.0386	6.49746	10.3251	65.6304	0	0	0
27702	113	10	0.0375	7.9793	10.722	66.4631	0	0	0
27259	113	10	-0.0251	8.93509	9.13989	64.8837	0	0	0
27701	113	10	0.0391	6.91342	9.5292	67.2493	0	0	0
26975	113	10	-0.023	7.35806	9.55538	76.6286	0	0	0
27353	113	11	-0.0539	5.75821	2.12015	73.5801	0	0	0
27671	113	10	0.1566	12.3338	3.67928	68.7344	0	0	0
27585	113	11	0.0511	7.20867	13.5126	70.6332	0	0	0
27698	113	10	-0.0247	7.63277	13.0303	67.958	0	0	0
27164	113	11	-1.5183	2.03502	6.97083	69.6401	0	0	0
27684	113	10	-0.1194	8.2889	7.90154	72.1856	0	0	0
27424	113	10	-0.1027	3.25753	2.99627	74.3847	0	0	0
27064	113	10	-0.1027	6.86932	3.22868	76.5355	0	0	0
28047	113	10	0.023	17.246	5.03161	73.0605	0	0	0
27167	113	11	-0.0895	2.88232	6.35512	68.5003	0	0	0
26992	113	13	0.5133	2.66055	4.02835	76.7039	0	0	0
27051	113	12	-0.513	2.09565	6.79406	71.2324	0	0	0
27276	113	10	0.1568	5.27273	10.4294	71.5561	0	0	0
27663	113	10	-0.0372	17.4398	2.35766	75.5995	0	0	0
27662	113	10	-0.0382	15.7582	2.15838	75.0728	0	0	0
27299	113	10	-0.0342	11.6512	8.38525	74.1449	0	0	0
27304	113	10	-0.0494	14.4394	6.89619	70.7553	0	0	0
27586	113	11	-0.014	6.29479	12.7495	69.6486	0	0	0
27944	113	11	0.1176	18.5445	3.59625	70.4843	0	0	0
27295	113	10	-0.0284	9.85379	6.98959	75.6701	0	0	0
27061	113	10	0.3035	4.59253	2.08169	77.2915	0	0	0
27690	113	10	-0.0071	9.90508	12.3159	71.8275	0	0	0
26971	113	10	-0.0349	8.43443	12.9232	75.5397	0	0	0
27209	113	11	-0.2856	13.3647	7.41911	69.0301	0	0	0
27581	113	11	-0.2328	8.41764	9.40215	70.5792	0	0	0
27318	113	10	-0.0757	3.31101	12.2978	67.8703	0	0	0
27208	113	11	0.1374	13.74	7.68277	70.4859	0	0	0
26964	113	10	-0.0153	3.61936	13.3303	76.216	0	0	0
27191	113	12	-0.2546	4.42903	6.56484	70.1726	0	0	0
27638	113	10	0.0891	13.5469	3.54935	75.6988	0	0	0
27679	113	10	-0.3336	6.41388	6.63544	68.5593	0	0	0
27350	113	11	0.4166	6.8332	3.11318	70.0872	0	0	0
27218	113	11	-0.113	2.17911	10.5867	68.5463	0	0	0
27942	113	11	-0.1405	16.7742	4.55467	72.1989	0	0	0
27293	113	10	-0.0463	8.8238	4.49295	75.8638	0	0	0
27199	113	11	0.1098	5.69715	7.22207	74.8556	0	0	0
27275	113	10	-0.1461	3.32217	8.6739	72.2134	0	0	0
27372	113	13	3.898	3.87443	1.86155	67.0808	0	0	0
27696	113	10	-0.03	5.82104	11.9572	70.211	0	0	0
27283	113	10	0.0562	2.63239	8.76425	75.5389	0	0	0
27418	113	15	-0.0846	7.78899	2.84455	69.7032	0	0	0
26963	113	10	-0.0203	3.36714	13.7676	74.5611	0	0	0
27294	113	10	-0.0317	10.9984	5.56078	75.8809	0	0	0
27686	113	10	0.0254	8.93032	9.40643	69.6052	0	0	0
27576	113	11	0.1461	9.93421	6.21825	68.2372	0	0	0
27417	113	15	0.0228	6.90571	4.19242	70.3263	0	0	0
27572	113	13	0.4618	9.92649	3.17391	71.0256	0	0	0
27345	113	12	-1.0437	6.1772	1.819	68.0308	0	0	0
26966	113	10	-0.024	5.05437	15.7008	74.9481	0	0	0
27060	113	10	-0.2678	4.50531	4.14297	75.6729	0	0	0
27204	113	11	0.0958	10.9952	6.35678	73.8745	0	0	0
27292	113	10	-0.0683	9.3679	4.38132	74.1967	0	0	0
27355	113	11	0.0031	3.18905	2.17774	73.612	0	0	0
27344	113	11	-1.5183	4.43525	2.2166	69.2794	0	0	0
26863	113	11	0.0067	6.43915	12.7212	76.0525	0	0	0
27297	113	10	-0.0496	11.443	5.45511	73.4812	0	0	0
26860	113	11	-0.0013	3.58662	14.1898	75.5664	0	0	0
27677	113	10	0.0049	8.59323	5.17531	69.52	0	0	0
27235	113	15	0.0884	4.49503	5.08557	68.6129	0	0	0
27555	113	11	0.0618	12.8465	2.71384	75.8799	0	0	0
28051	113	10	-0.0536	19.5966	3.50505	70.7604	0	0	0
27203	113	11	-0.0686	10.2458	6.04442	75.2105	0	0	0
27279	113	10	1.0339	5.95385	9.88661	74.4603	0	0	0
27280	113	10	0.2355	2.96571	10.4277	73.7579	0	0	0
27307	113	10	0.0383	14.2314	7.61647	68.3531	0	0	0
27590	113	14	-0.0848	9.83792	4.273	71.5258	0	0	0
27274	113	10	0.0715	4.51048	7.49437	72.2475	0	0	0
27321	113	10	-0.1493	2.99984	11.3282	70.5313	0	0	0
27231	113	12	-0.5131	3.22954	3.13914	69.1104	0	0	0
28044	113	10	-0.1194	14.8847	3.67488	70.4925	0	0	0
27689	113	10	-0.0074	9.38648	11.9404	70.1989	0	0	0
27571	113	12	-0.1606	9.30043	2.10453	71.6111	0	0	0
27587	113	11	0.0084	7.14145	12.1948	68.4746	0	0	0
27582	113	11	-0.1405	9.17417	10.2928	71.5608	0	0	0
28050	113	10	-0.0071	18.283	3.05887	72.6001	0	0	0
27194	113	11	0.0372	5.33548	9.53914	72.2081	0	0	0
28049	113	10	-0.0074	17.0525	2.3813	71.5871	0	0	0
26851	113	12	-0.2045	1.68933	9.49017	79.3031	0	0	0
26852	113	13	0.5462	2.87999	10.1295	79.3782	0	0	0
26951	113	10	0.131	5.20506	11.5014	80.5927	0	0	0
26869	113	11	-0.2562	7.4864	7.38352	79.9895	0	0	0
26949	113	10	0.1323	3.55953	9.84625	81.3443	0	0	0
26958	113	10	0.0358	2.41748	16.0469	79.0329	0	0	0
26977	113	10	-0.0193	8.35293	9.92467	79.4823	0	0	0
26867	113	11	0.0009	8.05178	9.36037	78.6004	0	0	0
26854	113	11	-0.1957	4.17518	11.9184	80.7373	0	0	0
27569	113	11	-0.2856	15.9741	2.63168	77.8156	0	0	0
26980	113	10	-0.0512	6.04335	8.81598	79.3298	0	0	0
26923	113	10	0.0329	4.67914	2.01717	82.8395	0	0	0
26929	113	10	-0.042	9.38635	1.98746	83.4107	0	0	0
26868	113	11	0.1808	6.96525	8.32512	78.9383	0	0	0
26994	113	11	-0.0325	4.93478	3.06361	77.5344	0	0	0
26982	113	10	0.0364	8.4863	6.96807	79.7014	0	0	0
26924	113	10	0.0338	6.74523	3.14163	83.465	0	0	0
26837	113	11	0.1051	5.2361	2.47807	82.0307	0	0	0
26838	113	11	-0.0662	6.72346	2.6065	82.5051	0	0	0
26921	113	10	0.0412	5.2817	4.38424	80.852	0	0	0
26978	113	10	-0.0196	8.93778	8.78141	78.2253	0	0	0
26954	113	10	0.0161	4.86774	13.571	79.4798	0	0	0
26914	113	10	0.1589	1.71144	4.89405	78.8405	0	0	0
26922	113	10	-0.0579	5.14707	1.82001	81.2106	0	0	0
26973	113	10	-0.0352	8.68727	11.9509	77.6781	0	0	0
26983	113	10	0.0367	6.81584	6.51257	80.1118	0	0	0
26952	113	10	0.1088	4.17198	12.4075	81.7093	0	0	0
26932	113	10	-0.0449	11.872	1.7158	81.9035	0	0	0
26856	113	11	0.1182	2.73371	14.0112	79.7375	0	0	0
27643	113	10	0.0562	10.5376	2.02848	78.4056	0	0	0
26857	113	11	-0.0936	2.77653	15.1135	78.6224	0	0	0
26955	113	10	-0.034	2.80913	14.4754	80.7295	0	0	0
27062	113	10	-0.0823	4.57892	3.12936	78.5831	0	0	0
26996	113	11	0.3706	7.10405	2.12235	78.559	0	0	0
26930	113	10	-0.0168	9.51488	2.5148	81.0617	0	0	0
27666	113	10	0.0385	16.8981	3.10003	78.2033	0	0	0
26981	113	10	0.0367	7.67127	7.9175	80.9386	0	0	0
27065	113	10	-0.0981	6.74573	2.15006	79.579	0	0	0
27557	113	11	-0.0538	11.0846	1.83694	77.4653	0	0	0
26957	113	10	0.0329	3.81322	15.2538	78.2885	0	0	0
26950	113	10	0.1183	2.15995	11.0043	81.1621	0	0	0
27066	113	10	-0.0568	8.16003	2.35612	78.6653	0	0	0
27667	113	10	0.0383	15.2588	2.46939	78.6672	0	0	0
26953	113	10	0.0059	3.87176	12.5012	78.6061	0	0	0
27641	113	10	0.0782	12.984	2.82412	78.107	0	0	0
26855	113	11	-0.0568	3.92421	13.0104	79.6105	0	0	0
27063	113	10	-0.0176	6.73226	4.17507	77.9422	0	0	0
26956	113	10	-0.0135	1.78074	13.467	79.753	0	0	0
26870	113	14	-0.3404	3.72597	10.0883	78.5001	0	0	0
26995	113	11	0.0031	6.44321	3.20393	77.5814	0	0	0
26853	113	11	-0.185	3.16074	10.6862	80.7516	0	0	0
26920	113	10	0.0859	4.61503	4.51156	82.5275	0	0	0
26917	113	10	0.0978	3.22116	5.78688	80.7753	0	0	0
26919	113	10	0.1157	2.5416	2.93382	81.5994	0	0	0
26979	113	10	-0.0514	6.70132	7.76466	78.0565	0	0	0
26835	113	11	-0.0805	3.18818	3.62309	81.0319	0	0	0
26834	113	11	-0.1175	2.47636	4.97998	80.9186	0	0	0
26916	113	10	0.114	2.07056	5.19141	81.9234	0	0	0
26918	113	10	0.0794	3.22766	3.21351	80.0634	0	0	0
26976	113	10	-0.023	6.61098	10.6739	77.7669	0	0	0
26925	113	10	-0.0043	7.20796	3.1891	81.7169	0	0	0
26836	113	11	-0.1896	4.61824	3.87227	81.6299	0	0	0
26874	113	15	0.177	2.03887	8.60961	77.4676	0	0	0
26858	113	11	-0.0955	1.8616	14.6791	77.4265	0	0	0
26866	113	11	-0.037	7.53658	10.2119	77.4609	0	0	0
27640	113	10	0.2355	11.7653	3.92019	77.4432	0	0	0
26960	113	10	-0.0214	1.80386	13.5602	77.419	0	0	0
41142	120	10	-0.0193	1.89256	3.51235	114.161	1	0	0
7080	102	10	-0.0365	5.24594	81.4026	5.77186	0	0	0
7075	102	10	-0.0211	6.90148	79.2016	6.37136	0	0	0
7083	102	10	-0.017	3.28528	79.4466	3.69314	0	0	0
7084	102	10	-0.0242	3.09793	81.1232	3.21082	0	0	0
7100	102	10	-0.0579	3.49256	94.2439	10.2685	0	0	0
7161	102	10	0.0367	1.93387	91.4036	21.1359	0	0	0
7199	102	11	-0.076	1.91045	85.8578	16.6536	0	0	0
7295	102	10	-0.0496	2.47321	84.2733	18.907	0	0	0
7123	102	10	-0.0494	2.62054	84.708	3.28029	0	0	0
7029	102	12	-0.2045	1.74349	90.5372	16.2447	0	0	0
7121	102	10	-0.0295	3.73932	86.7473	2.2049	0	0	0
7004	102	11	-0.0182	2.81335	80.368	3.96197	0	0	0
7003	102	11	0.081	3.25691	80.849	5.37518	0	0	0
7002	102	11	0.0729	4.68062	80.4613	5.69649	0	0	0
7299	102	10	-0.0361	2.7853	82.0525	20.2188	0	0	0
7082	102	10	-0.0412	2.6524	80.2966	6.14462	0	0	0
7586	102	11	0.1627	6.61227	77.6872	14.2968	0	0	0
7207	102	11	-0.2856	5.35067	81.8375	17.2703	0	0	0
7081	102	10	-0.0471	3.10821	81.9197	5.51085	0	0	0
7582	102	11	0.1175	3.20882	76.9713	14.2739	0	0	0
7699	102	10	0.0391	8.74197	78.1358	14.5463	0	0	0
7079	102	10	-0.0348	5.10372	79.9515	4.81686	0	0	0
7314	102	10	0.1116	3.2444	84.3441	5.90432	0	0	0
7001	102	11	-0.014	4.93195	79.7174	7.01449	0	0	0
7077	102	10	-0.0164	4.41338	80.2487	7.8266	0	0	0
7076	102	10	-0.0311	6.83067	80.6356	7.45666	0	0	0
7000	102	11	-0.0349	6.40981	79.6321	7.26113	0	0	0
7294	102	10	-0.0405	1.62639	84.4388	20.4354	0	0	0
7205	102	11	0.0349	2.94464	81.5176	18.0416	0	0	0
7587	102	11	-0.2728	8.07842	77.4253	14.0455	0	0	0
7047	102	11	-0.2562	2.16932	90.6692	21.8955	0	0	0
7159	102	10	0.0367	3.20802	90.3597	21.7585	0	0	0
7692	102	10	-0.0324	3.26469	76.1177	16.1917	0	0	0
7312	102	10	0.1453	1.82956	86.0629	6.95879	0	0	0
7213	102	11	-0.3068	2.87571	86.2696	6.77243	0	0	0
7310	102	10	0.3977	2.87932	88.4526	7.09016	0	0	0
7696	102	10	-0.0247	6.78669	78.4941	16.3446	0	0	0
7311	102	10	0.1832	2.80559	86.6531	5.7406	0	0	0
7212	102	11	-0.0777	3.37754	87.5277	7.54242	0	0	0
7477	102	10	-0.0342	1.97438	90.1625	9.83376	0	0	0
7024	102	11	-0.0223	2.61946	88.2997	3.45907	0	0	0
7214	102	11	0.1461	3.7247	84.9569	6.65597	0	0	0
7309	102	10	0.1567	4.43905	87.7519	7.35032	0	0	0
7313	102	10	0.1368	4.66646	85.2206	6.13775	0	0	0
7481	102	10	-0.0372	4.49735	89.7976	10.5864	0	0	0
7385	102	11	0.0349	4.78719	90.5335	9.83165	0	0	0
7119	102	10	-0.0268	1.95868	88.2829	4.32326	0	0	0
19520	108	10	-0.0537	2.75728	61.381	15.2393	1	0	0
7475	102	10	-0.0496	1.62196	92.6524	8.10368	0	0	0
7383	102	11	-0.0334	2.33421	90.8586	9.07715	0	0	0
7476	102	10	-0.0371	2.56737	90.2687	8.19702	0	0	0
7114	102	10	-0.037	2.51561	91.1831	3.65641	0	0	0
7106	102	10	-0.0232	3.40503	96.2908	6.12256	0	0	0
7018	102	11	0.1754	3.38925	95.2732	6.52688	0	0	0
7107	102	10	-0.042	2.33057	95.0337	6.60179	0	0	0
7480	102	10	-0.0382	5.05179	89.9723	8.90418	0	0	0
7109	102	10	-0.0169	3.61383	94.6965	4.52957	0	0	0
7110	102	10	-0.0449	2.49472	92.89	5.4938	0	0	0
7113	102	10	-0.0255	4.81362	92.1176	4.1567	0	0	0
7111	102	10	-0.0346	3.59249	92.6229	6.8213	0	0	0
7108	102	10	-0.0168	5.09959	94.4861	5.44158	0	0	0
7112	102	10	-0.0267	4.86493	91.1186	5.75174	0	0	0
7019	102	11	0.0516	3.99578	94.3134	5.46854	0	0	0
7020	102	11	-0.0392	3.53788	92.8514	5.73852	0	0	0
7021	102	11	-0.001	4.24119	91.7021	4.9925	0	0	0
7115	102	10	-0.0388	2.48934	90.4905	5.2289	0	0	0
7022	102	11	0.097	3.16018	90.7309	4.40923	0	0	0
93655	150	10	0.0367	41.6329	89.9102	2.03792	0	0	1
7690	102	10	-0.0522	3.8661	77.6534	13.7567	0	0	0
19523	108	10	0.0359	1.96445	63.2864	12.9551	1	0	0
93657	150	10	0.0367	41.465	91.6514	2.05134	0	0	1
7300	102	10	-0.0382	2.90744	82.4731	17.4793	0	0	0
7697	102	10	-0.0503	6.32655	78.6886	13.9171	0	0	0
7102	102	10	0.0338	2.82217	96.7639	8.93892	0	0	0
7282	102	10	0.0665	2.2618	82.0863	15.4424	0	0	0
7585	102	11	0.0084	6.29987	77.6436	15.866	0	0	0
7017	102	11	0.0383	4.04628	95.3037	7.90348	0	0	0
7026	102	11	0.1684	2.13239	85.711	3.19088	0	0	0
19521	108	10	0.0357	3.57663	62.7304	13.4655	1	0	0
7059	102	10	0.0152	6.94205	84.3744	15.3307	0	0	0
7118	102	10	-0.0275	2.12253	88.6941	2.59358	0	0	0
7196	102	11	-0.2699	2.42085	82.6744	14.5285	0	0	0
7045	102	11	0.0009	1.75021	88.3966	22.9176	0	0	0
7197	102	11	0.1098	2.49941	84.1536	14.8692	0	0	0
7701	102	10	0.0386	8.28682	76.3765	14.3765	0	0	0
7279	102	10	0.0782	2.99905	80.2046	14.4754	0	0	0
7013	102	11	-0.0805	2.90331	94.6175	12.7888	0	0	0
19522	108	10	0.0363	2.78015	63.942	14.4108	1	0	0
7694	102	10	-0.03	4.3783	78.6389	15.9961	0	0	0
7016	102	11	-0.0662	2.95024	95.6893	8.98452	0	0	0
7681	102	10	-0.0686	2.57869	77.8235	8.85529	0	0	0
7053	102	15	0.1693	1.91527	91.3018	13.8133	0	0	0
7684	102	10	0.0254	3.29977	76.0978	10.4509	0	0	0
7384	102	11	0.0121	3.64166	91.5239	9.5407	0	0	0
7580	102	11	-0.1405	1.84738	76.5309	12.1372	0	0	0
7579	102	11	-0.2328	2.72023	76.9098	10.8868	0	0	0
7687	102	10	-0.0074	3.66055	75.4381	12.783	0	0	0
7578	102	11	0.2598	1.87948	77.4865	9.68986	0	0	0
7683	102	10	0.001	3.52782	77.6127	11.1474	0	0	0
7101	102	10	0.0329	4.35499	95.7295	10.7239	0	0	0
7073	102	10	-0.0024	6.08132	77.9074	8.3597	0	0	0
6999	102	11	-0.0893	6.7423	78.7811	8.48703	0	0	0
7074	102	10	-0.0041	7.8069	78.4929	8.50735	0	0	0
7700	102	10	0.0375	8.25515	77.3693	12.9715	0	0	0
7695	102	10	-0.0249	6.82858	76.7259	16.2734	0	0	0
7015	102	11	0.1051	3.37018	95.2936	10.4428	0	0	0
7318	102	10	0.0015	2.93423	82.4736	8.17226	0	0	0
7689	102	10	-0.0536	2.35828	77.5846	14.6093	0	0	0
7127	102	10	0.1323	1.73792	92.2763	17.868	0	0	0
7012	102	11	-0.1175	1.74268	94.1618	13.7682	0	0	0
7285	102	10	0.199	3.51164	84.3447	15.2805	0	0	0
7057	102	10	0.0791	7.13337	86.9485	14.984	0	0	0
6985	102	11	0.0934	1.67358	89.7005	15.0758	0	0	0
7215	102	11	0.1182	4.01659	84.2102	8.02544	0	0	0
7302	102	10	-0.0494	4.51232	80.1235	18.264	0	0	0
7305	102	10	0.0383	5.01962	82.8909	17.1839	0	0	0
7120	102	10	-0.0302	3.93563	86.6023	3.9458	0	0	0
7216	102	11	-0.113	2.94043	83.3968	8.73938	0	0	0
7317	102	10	-0.3336	3.26495	83.2628	9.79013	0	0	0
7306	102	10	0.0384	5.34015	81.3187	16.331	0	0	0
7583	102	11	0.0511	3.98697	76.4978	15.4867	0	0	0
7304	102	10	0.0385	6.37176	81.7388	17.5978	0	0	0
7289	102	10	-0.0452	2.85372	85.6788	17.1523	0	0	0
7276	102	10	0.0891	4.40454	79.4321	12.2172	0	0	0
7104	102	10	-0.0495	4.56316	94.3804	8.11041	0	0	0
7275	102	10	0.1932	3.21938	80.6755	10.2167	0	0	0
7192	102	11	0.0372	3.31352	81.2002	11.2063	0	0	0
7277	102	10	1.0339	2.70156	79.3701	12.3464	0	0	0
7584	102	11	-0.014	4.81992	77.6161	16.2255	0	0	0
7693	102	10	-0.0231	4.7998	77.4587	17.2934	0	0	0
7193	102	11	0.0618	3.5385	80.1018	12.4112	0	0	0
7274	102	10	0.1568	4.26187	81.7685	11.1016	0	0	0
7194	102	11	-0.1495	3.77415	80.6458	13.822	0	0	0
7688	102	10	-0.0071	2.15803	75.2169	13.829	0	0	0
7191	102	11	-0.2598	2.00399	82.1082	11.406	0	0	0
7283	102	10	-0.3079	1.63911	82.5379	13.7644	0	0	0
7195	102	11	-0.0538	3.7209	82.1881	13.9686	0	0	0
7280	102	10	-0.3214	3.8657	82.7255	12.9984	0	0	0
19438	108	11	0.1936	1.95974	61.9427	14.7598	1	0	0
7105	102	10	0.0105	4.8658	96.0369	7.92801	0	0	0
7096	102	10	0.0794	3.33054	93.6819	12.4109	0	0	0
7208	102	14	-0.8052	3.04975	84.4516	11.6726	0	0	0
7190	102	13	3.898	2.09981	83.6869	11.8812	0	0	0
7061	102	10	-0.032	9.33942	83.6947	13.9727	0	0	0
7063	102	10	0.0116	6.50351	83.2606	12.9318	0	0	0
7078	102	10	-0.0071	4.52981	78.6643	6.94655	0	0	0
7069	102	10	-0.0063	8.40369	80.3761	9.974	0	0	0
7070	102	10	-0.0558	6.97599	81.4314	9.54472	0	0	0
7071	102	10	-0.0592	5.38689	79.928	9.80984	0	0	0
6998	102	11	0.0019	6.35491	79.4268	9.85619	0	0	0
7072	102	10	-0.0267	6.30435	78.6463	10.6006	0	0	0
6997	102	11	0.0652	7.29501	80.5984	10.1966	0	0	0
6996	102	11	0.0839	7.31401	80.9311	11.6635	0	0	0
7067	102	10	-0.1464	6.29187	80.9722	12.0683	0	0	0
7068	102	10	-0.004	7.77352	80.0543	12.1605	0	0	0
7064	102	10	-0.0036	7.36258	82.2199	14.0174	0	0	0
6995	102	11	0.0372	8.02308	82.2886	11.9253	0	0	0
6994	102	11	0.0745	7.49598	82.933	13.177	0	0	0
7066	102	10	-0.0335	7.94652	82.9256	11.0318	0	0	0
7065	102	10	-0.0222	9.11272	82.1285	12.0744	0	0	0
7316	102	10	-0.0757	4.84393	83.4814	7.81128	0	0	0
6993	102	11	0.1192	8.3699	84.0782	13.6097	0	0	0
7298	102	10	-0.0364	1.8181	80.6606	19.664	0	0	0
7023	102	11	0.005	3.72802	89.399	3.80759	0	0	0
7160	102	10	0.0364	2.16213	91.2566	22.8163	0	0	0
7094	102	10	0.114	2.13177	93.5029	14.5578	0	0	0
7691	102	10	-0.0392	4.65879	75.657	15.1963	0	0	0
6992	102	11	-0.0444	7.70006	84.9239	14.7265	0	0	0
7284	102	10	-0.3209	2.45295	84.5984	13.8505	0	0	0
7025	102	11	0.0305	3.17725	86.8497	3.20624	0	0	0
7103	102	10	-0.0043	1.95866	95.2519	8.74357	0	0	0
7210	102	13	0.4619	1.68633	87.4544	9.49388	0	0	0
7211	102	11	-0.2774	3.13955	87.3966	9.08594	0	0	0
7308	102	10	0.6604	3.49937	88.2652	9.67661	0	0	0
7204	102	11	0.0121	2.17313	81.6789	19.3953	0	0	0
7014	102	11	-0.1896	2.44519	95.5082	11.6493	0	0	0
7117	102	10	-0.0316	4.22491	89.6085	2.83024	0	0	0
7288	102	10	-0.0204	2.02581	86.6966	15.926	0	0	0
7315	102	10	0.0049	4.53132	84.8696	8.70402	0	0	0
7278	102	10	0.2355	4.71662	80.2947	14.2802	0	0	0
7698	102	10	-0.0524	6.04754	76.9423	13.7067	0	0	0
7155	102	10	-0.0193	2.86142	88.3146	22.9162	0	0	0
7301	102	10	-0.0372	2.4548	80.7013	17.4404	0	0	0
7116	102	10	-0.0327	4.45141	89.0011	4.55611	0	0	0
7206	102	11	0.1374	4.4184	81.1847	18.27	0	0	0
7060	102	10	-0.0036	8.4891	85.1616	15.4281	0	0	0
7097	102	10	0.1157	3.75283	95.0901	13.3255	0	0	0
7581	102	11	-0.0606	2.77776	75.9264	13.246	0	0	0
7056	102	15	0.0254	3.14467	86.8379	13.6785	0	0	0
7055	102	15	0.0326	3.79302	87.2234	11.9904	0	0	0
6988	102	11	0.0596	3.80468	87.4905	13.0809	0	0	0
6983	102	12	-0.2847	2.4551	89.3445	12.2435	0	0	0
7281	102	10	0.0562	4.57467	82.6144	14.5126	0	0	0
6984	102	11	-0.1667	3.4781	88.95	13.247	0	0	0
7479	102	10	-0.0361	3.97202	92.2503	8.82095	0	0	0
7098	102	10	0.0859	2.4857	96.5418	12.0407	0	0	0
19439	108	11	-0.2499	2.57403	63.0521	13.8449	1	0	0
6991	102	11	-0.0798	7.18547	86.2628	14.1657	0	0	0
7058	102	10	0.056	7.83542	86.7227	13.3811	0	0	0
6982	102	11	-0.3924	3.15352	89.3447	14.7239	0	0	0
7478	102	10	-0.0364	3.49275	92.0567	10.5139	0	0	0
7307	102	10	0.0332	3.6025	86.5364	9.56457	0	0	0
6989	102	12	-0.3918	5.09498	87.3401	13.5655	0	0	0
7485	102	10	0.0383	6.95574	89.2436	10.5461	0	0	0
7051	102	15	0.1191	4.45579	89.534	12.9953	0	0	0
7486	102	10	0.0384	6.78445	90.1422	12.0583	0	0	0
7387	102	11	-0.2856	7.01915	90.2475	11.0121	0	0	0
7062	102	10	0.0332	8.64807	84.7064	12.7437	0	0	0
7008	102	14	-0.4713	5.28209	85.2098	12.8499	0	0	0
6990	102	13	0.5558	5.73453	86.1182	13.5041	0	0	0
7484	102	10	0.0385	8.0494	90.5923	11.0224	0	0	0
7050	102	10	0.2773	3.42103	88.5614	15.4362	0	0	0
7386	102	11	0.1374	6.08251	91.2868	10.3571	0	0	0
7483	102	10	-0.0493	6.64711	91.7617	9.50215	0	0	0
6981	102	10	-0.0253	3.75479	90.2607	14.8887	0	0	0
7482	102	10	-0.0494	5.82896	92.0526	11.1154	0	0	0
7303	102	10	-0.0493	4.73287	81.5322	19.2651	0	0	0
33934	116	10	-0.0193	27.0462	102.18	40.0662	0	0	0
33939	116	10	0.0359	24.4987	100.437	39.8783	0	0	0
33937	116	10	0.0357	25.0938	99.0424	38.9	0	0	0
33938	116	10	0.0363	25.2258	100.534	38.233	0	0	0
33855	116	11	-0.2499	25.3015	100.068	39.2308	0	0	0
33431	116	10	-0.0493	47.4208	99.9897	38.3991	0	0	0
33935	116	10	-0.0534	26.4736	99.9449	41.0645	0	0	0
33932	116	10	-0.0182	29.2486	100.109	40.2198	0	0	0
33852	116	11	-0.0206	28.9748	101.112	40.3471	0	0	0
33126	116	11	-0.0361	49.5508	98.921	51.8779	0	0	0
33931	116	10	-0.0192	28.8838	101.191	41.4627	0	0	0
33418	116	10	-0.0683	48.5926	98.9013	46.175	0	0	0
33853	116	11	0.0109	27.562	101.241	39.7059	0	0	0
33854	116	11	0.1936	26.6776	99.9861	40.0049	0	0	0
33933	116	10	-0.0179	27.5973	101.404	38.6137	0	0	0
33936	116	10	-0.0537	27.2305	99.1258	39.6942	0	0	0
33203	116	10	-0.0441	49.5464	97.5565	49.4422	0	0	0
33218	116	10	0.0385	47.694	95.034	42.9829	0	0	0
33851	116	11	0.0468	30.0533	102.207	39.8978	0	0	0
33328	116	11	-0.1452	49.2356	98.0627	45.8563	0	0	0
33421	116	10	-0.0284	50.196	99.2272	44.1654	0	0	0
33913	116	10	-0.0005	38.1527	101.214	41.595	0	0	0
33732	116	10	-0.0568	45.7392	101.744	41.0607	0	0	0
33733	116	10	0.0173	44.4974	99.6121	41.5198	0	0	0
33758	116	10	0.0385	44.4843	88.5707	48.6323	0	0	0
33793	116	10	0.0383	36.2116	95.3403	44.4641	0	0	0
33757	116	10	0.0374	44.7257	89.6011	50.163	0	0	0
33759	116	10	0.0388	44.0895	87.9947	50.2336	0	0	0
33794	116	10	0.0384	36.1453	96.4863	43.1047	0	0	0
33792	116	10	0.0385	34.7571	95.8793	44.0631	0	0	0
33695	116	11	-0.2855	35.7699	96.2437	44.1003	0	0	0
33675	116	11	-0.2622	44.0868	88.9091	49.573	0	0	0
33756	116	10	-0.0461	42.61	90.2024	50.429	0	0	0
33674	116	11	0.1627	42.6552	89.5832	49.4957	0	0	0
33755	116	10	-0.0429	41.9333	88.8021	49.7411	0	0	0
33672	116	11	0.0018	42.3346	91.9111	48.5065	0	0	0
33673	116	11	0.0097	42.2505	90.4021	48.1863	0	0	0
33754	116	10	-0.0234	41.2366	90.2127	47.9741	0	0	0
33753	116	10	-0.0244	42.8148	90.1705	47.2578	0	0	0
33751	116	10	-0.0133	41.461	92.3134	49.0144	0	0	0
33671	116	11	0.0813	42.4934	92.6495	47.1817	0	0	0
33745	116	10	-0.0251	44.4524	94.3336	45.7375	0	0	0
33752	116	10	-0.0221	43.1875	92.0881	49.1271	0	0	0
33750	116	10	-0.0426	41.4931	92.7108	46.7928	0	0	0
33694	116	11	0.1374	35.7228	97.4251	45.0722	0	0	0
33790	116	10	-0.0494	34.9547	98.1634	44.8409	0	0	0
33791	116	10	-0.0493	35.3778	97.1324	46.1006	0	0	0
33746	116	10	-0.0093	42.8006	94.3055	45.2338	0	0	0
33669	116	11	0.0837	43.4689	94.7343	46.0795	0	0	0
33670	116	11	0.0487	42.9914	94.1443	47.4168	0	0	0
33749	116	10	-0.0452	43.1661	92.1488	46.4666	0	0	0
33747	116	10	-0.041	42.1854	94.8227	47.6649	0	0	0
33742	116	10	0.0355	43.8005	95.8864	43.9519	0	0	0
33213	116	10	-0.0244	46.6037	93.104	46.267	0	0	0
33748	116	10	-0.0382	43.8007	94.2258	48.15	0	0	0
33744	116	10	-0.0451	44.3737	96.5232	46.662	0	0	0
33211	116	10	-0.0133	47.9766	92.7201	48.1835	0	0	0
33909	116	10	-0.0004	40.3487	101.441	42.6095	0	0	0
33789	116	10	-0.0372	36.9241	99.2851	44.6283	0	0	0
33788	116	10	-0.0382	37.915	97.6765	44.6049	0	0	0
33693	116	11	0.0349	37.0839	98.2309	45.1344	0	0	0
33906	116	10	0.114	41.1646	101.819	44.8228	0	0	0
33690	116	11	0.0958	39.52	99.256	48.1056	0	0	0
33783	116	10	-0.0496	40.1648	98.3792	48.3944	0	0	0
33692	116	11	0.0121	37.7171	98.2207	46.5418	0	0	0
33786	116	10	-0.0364	36.9759	98.7452	47.2174	0	0	0
33782	116	10	-0.0405	38.5728	99.3249	48.6853	0	0	0
33787	116	10	-0.0361	37.9276	97.1559	46.8934	0	0	0
33691	116	11	-0.0334	39.0849	99.0744	46.6336	0	0	0
33784	116	10	-0.0371	39.8774	98.6123	45.979	0	0	0
33780	116	10	-0.0317	41.0576	100.717	47.6316	0	0	0
33778	116	10	-0.0683	40.0599	99.9368	50.3855	0	0	0
33689	116	11	-0.0686	40.2336	100.569	48.3691	0	0	0
33922	116	10	-0.0323	34.0792	102.09	38.3252	0	0	0
33423	116	10	-0.0496	47.6624	97.589	43.3417	0	0	0
33427	116	10	-0.0361	47.8564	97.4396	40.9853	0	0	0
33679	116	11	-0.2598	47.1619	101.17	47.698	0	0	0
33762	116	10	0.1568	46.8544	100.608	45.6772	0	0	0
33760	116	10	0.0714	47.8261	100.369	48.0727	0	0	0
33731	116	10	-0.0981	46.3681	100.971	42.474	0	0	0
33740	116	10	-0.0657	41.7679	97.3228	44.2938	0	0	0
33737	116	10	-0.0803	42.0534	99.7387	43.5192	0	0	0
33665	116	11	0.1624	42.9116	99.2205	44.0048	0	0	0
33666	116	11	-0.0361	42.7746	97.5999	43.8272	0	0	0
33734	116	10	0.0045	43.4802	100.871	41.972	0	0	0
33663	116	11	-0.0934	44.3903	100.396	42.2616	0	0	0
33664	116	11	-0.2193	44.3229	99.7532	43.714	0	0	0
33662	116	11	0.3706	45.4799	101.521	42.0727	0	0	0
33739	116	10	-0.0492	42.6189	97.2557	42.8368	0	0	0
33736	116	10	-0.014	45.0838	98.9771	43.7582	0	0	0
33667	116	11	-0.3245	43.7462	96.7758	44.635	0	0	0
33668	116	11	-0.0702	43.4992	96.2515	46.0279	0	0	0
33761	116	10	-0.1461	47.8537	101.779	47.1468	0	0	0
33738	116	10	-0.2286	42.9014	99.4771	45.1177	0	0	0
33735	116	10	-0.3734	44.6194	100.406	44.5375	0	0	0
33741	116	10	0.0077	44.7668	97.116	44.5799	0	0	0
33743	116	10	-0.0441	42.6425	96.7695	46.4339	0	0	0
33419	116	10	-0.0463	48.7359	97.0807	45.9438	0	0	0
33766	116	10	0.2355	45.2901	97.6103	48.4678	0	0	0
33770	116	10	0.0665	43.2321	100.741	48.1375	0	0	0
33767	116	10	0.0782	43.802	98.3985	48.0645	0	0	0
33681	116	11	0.0618	45.5152	99.0852	46.7417	0	0	0
33682	116	11	-0.1495	44.8807	98.6089	48.1316	0	0	0
33763	116	10	0.1931	45.3857	101.329	46.3903	0	0	0
33764	116	10	0.0891	46.1944	98.2853	46.5052	0	0	0
33765	116	10	1.034	44.6462	98.985	45.932	0	0	0
33680	116	11	0.0372	46.1781	100.593	46.5748	0	0	0
33217	116	10	0.0374	48.2297	93.3173	43.3078	0	0	0
33335	116	11	-0.2856	49.3678	100.172	37.3346	0	0	0
33210	116	10	-0.0426	46.5608	94.8306	48.3719	0	0	0
33207	116	10	-0.041	48.2505	94.2171	50.3374	0	0	0
33208	116	10	-0.0382	49.3748	95.1007	49.5918	0	0	0
33134	116	11	0.1627	47.8471	94.5148	45.0915	0	0	0
33130	116	11	0.0487	48.3079	95.094	49.6961	0	0	0
33215	116	10	-0.0429	48.8684	94.932	45.2114	0	0	0
33209	116	10	-0.0452	47.7694	95.8335	47.6864	0	0	0
33131	116	11	0.0813	47.6294	94.9017	48.2807	0	0	0
33214	116	10	-0.0234	48.1294	92.4002	45.7099	0	0	0
33132	116	11	0.0018	48.1766	93.6346	47.5791	0	0	0
33212	116	10	-0.0221	49.2863	93.6686	47.4778	0	0	0
33133	116	11	0.0097	47.6906	93.3288	46.1647	0	0	0
33216	116	10	-0.0461	47.0911	95.3048	45.3495	0	0	0
33701	116	11	-0.3068	51.7809	102.317	44.0324	0	0	0
33785	116	10	-0.0342	38.7887	100.029	46.243	0	0	0
33430	116	10	-0.0494	48.5949	100.879	39.2524	0	0	0
33781	116	10	-0.0284	39.5459	101.417	48.2377	0	0	0
33688	116	11	-0.1452	40.8223	100.416	49.7744	0	0	0
33687	116	11	-0.0761	41.1958	101.666	50.5275	0	0	0
33777	116	10	-0.0452	41.5148	101.312	51.5162	0	0	0
33420	116	10	-0.0317	50.1678	97.675	43.8146	0	0	0
33696	116	14	-0.8052	47.5604	101.491	50.0836	0	0	0
33776	116	10	-0.0204	40.2306	102.217	50.7261	0	0	0
33416	116	10	-0.0204	51.1454	99.0379	46.301	0	0	0
33201	116	10	0.0077	49.019	99.7851	50.0995	0	0	0
33845	116	11	0.08	35.8883	102.451	40.0947	0	0	0
33204	116	10	-0.0451	48.0877	98.0427	48.8818	0	0	0
33128	116	11	-0.0702	48.5327	97.7376	49.8274	0	0	0
33205	116	10	-0.0251	46.7611	96.4918	50.2189	0	0	0
33127	116	11	-0.3245	48.5915	98.932	50.6672	0	0	0
33773	116	10	0.199	43.7561	101.261	50.9909	0	0	0
33772	116	10	-0.3209	44.6495	102.494	50.1393	0	0	0
33206	116	10	-0.0093	48.091	96.3279	51.4436	0	0	0
33202	116	10	0.0355	47.5438	99.1397	50.969	0	0	0
33129	116	11	0.0837	47.8473	96.4222	50.3935	0	0	0
33469	116	10	0.0386	51.2789	93.5212	43.2452	0	0	0
33685	116	11	0.1098	43.7762	101.856	50.0549	0	0	0
33684	116	11	-0.2699	44.1383	100.944	48.865	0	0	0
33769	116	10	0.0562	44.4717	99.0748	50.1415	0	0	0
33771	116	10	-0.3079	44.8556	101.46	48.2617	0	0	0
33683	116	11	-0.0538	44.8861	99.6101	49.2567	0	0	0
33768	116	10	-0.3214	45.8781	99.9628	49.4496	0	0	0
33678	116	13	3.8979	46.7361	101.871	49.1805	0	0	0
33422	116	10	-0.0405	47.643	99.272	43.9649	0	0	0
33135	116	11	-0.2622	47.5394	94.1324	43.5859	0	0	0
33333	116	11	0.0349	48.8202	98.6562	39.3275	0	0	0
33434	116	10	0.0384	49.6598	99.2139	36.7985	0	0	0
33797	116	10	0.1566	49.6965	102.32	44.7565	0	0	0
33698	116	13	0.4618	50.4497	102.491	47.5712	0	0	0
33330	116	11	0.0958	48.2225	98.5466	43.3891	0	0	0
33927	116	10	-0.0339	31.0301	100.809	38.4362	0	0	0
33433	116	10	0.0383	48.7026	100.886	36.7098	0	0	0
33917	116	10	-0.0437	35.6283	101.385	40.3407	0	0	0
33329	116	11	-0.0686	49.4875	98.3867	44.3294	0	0	0
33925	116	10	-0.036	31.901	102.178	36.8443	0	0	0
33914	116	10	-0.0146	38.6834	102.203	40.1505	0	0	0
33417	116	10	-0.0452	50.3207	98.4459	47.6671	0	0	0
33428	116	10	-0.0382	48.6745	97.759	38.6556	0	0	0
33219	116	10	0.0388	46.4283	93.8403	43.4227	0	0	0
33332	116	11	0.0121	47.9173	98.4835	40.6978	0	0	0
33413	116	10	0.199	51.4733	96.8482	48.678	0	0	0
33334	116	11	0.1374	48.5114	99.96	38.5937	0	0	0
33921	116	10	-0.033	33.1096	101.814	39.7416	0	0	0
33930	116	10	-0.0285	30.8642	102.24	40.6477	0	0	0
33716	116	14	-0.0849	50.5518	101.265	47.8262	0	0	0
33125	116	11	0.1624	51.0307	98.909	51.566	0	0	0
33426	116	10	-0.0364	46.8979	98.866	40.5908	0	0	0
33429	116	10	-0.0372	49.8299	98.5686	39.6719	0	0	0
33331	116	11	-0.0334	48.5021	99.1562	41.9547	0	0	0
33432	116	10	0.0385	50.3016	100.73	37.5978	0	0	0
33841	116	11	-0.0204	40.4288	102.464	42.2093	0	0	0
33425	116	10	-0.0342	48.2926	100.202	41.8552	0	0	0
33800	116	10	0.1453	51.3464	101.618	43.2309	0	0	0
33850	116	11	0.0462	30.5596	101.786	38.4641	0	0	0
33355	116	11	-0.2728	51.2903	94.6058	42.9476	0	0	0
33910	116	10	-0.0046	40.8864	102.379	41.1656	0	0	0
33327	116	11	-0.076	50.5817	98.1752	46.6616	0	0	0
33798	116	10	0.3977	50.731	101.09	45.4131	0	0	0
33414	116	10	-0.0599	50.9661	96.1107	46.3175	0	0	0
33467	116	10	0.0391	50.9184	94.6155	41.9654	0	0	0
33843	116	11	-0.0302	38.2196	102.224	41.1793	0	0	0
33928	116	10	-0.0331	29.7727	101.7	37.7587	0	0	0
33779	116	10	-0.0463	41.609	99.726	49.6836	0	0	0
33424	116	10	-0.0371	49.6184	99.184	41.8658	0	0	0
33539	116	15	0.5461	51.3791	101.535	50.9974	0	0	0
33198	116	10	-0.2286	51.055	99.2316	50.5042	0	0	0
33468	116	10	0.0375	50.4791	95.1456	43.5207	0	0	0
33326	116	11	0.2573	51.5943	96.9886	46.5912	0	0	0
33918	116	10	-0.039	36.343	102.517	39.0763	0	0	0
33700	116	11	-0.0777	50.7296	102.173	45.1564	0	0	0
33197	116	10	-0.0803	51.414	97.8853	51.4523	0	0	0
33472	116	11	-0.5866	51.8086	102.564	50.8199	0	0	0
33686	116	11	0.2573	42.3705	102.503	49.9955	0	0	0
38685	119	10	-0.0392	51.7597	101.163	67.4162	0	0	0
37937	119	10	-0.0493	47.3055	84.7287	76.1782	0	0	0
37841	119	11	-0.2856	47.6154	86.6526	75.125	0	0	0
33554	116	10	0.0045	46.3182	101.82	53.2748	0	0	0
38117	119	10	-0.0493	51.9093	89.0225	71.4606	0	0	0
37856	119	11	0.1175	51.5277	94.6105	74.8113	0	0	0
38119	119	10	0.0383	51.9766	86.3375	70.3467	0	0	0
33196	116	10	-0.014	51.4234	100.522	52.9438	0	0	0
37975	119	10	0.0386	51.8317	93.7857	70.34	0	0	0
38218	119	11	-0.014	46.8421	90.6734	72.6143	0	0	0
37781	119	10	-0.0318	49.8066	83.15	74.1366	0	0	0
38330	119	10	-0.0247	46.3971	92.3481	71.2158	0	0	0
32061	115	11	-0.0572	34.0288	101.713	61.0846	1	0	0
37969	119	10	-0.0249	50.9501	97.3051	71.5473	0	0	0
37674	119	11	0.0273	50.3253	81.2549	74.9988	0	0	0
37775	119	10	-0.0203	51.6033	79.594	76.6983	0	0	0
38118	119	10	0.0385	51.4973	87.8949	69.44	0	0	0
37860	119	11	0.1627	51.8569	95.9479	70.1617	0	0	0
38326	119	10	-0.0324	48.011	92.4062	72.8412	0	0	0
37778	119	10	-0.024	50.5869	82.2222	76.9016	0	0	0
38327	119	10	-0.0231	46.1815	90.7793	73.515	0	0	0
37675	119	11	0.0067	49.2689	82.2722	74.531	0	0	0
38324	119	10	-0.0522	49.8479	90.9877	74.3357	0	0	0
38219	119	11	0.0084	46.2324	91.217	71.3281	0	0	0
37940	119	10	0.0384	46.6272	86.6592	74.655	0	0	0
37861	119	11	-0.2728	51.6546	94.5502	69.5745	0	0	0
38217	119	11	0.0511	48.1803	91.3112	73.0008	0	0	0
37967	119	10	-0.0231	49.8217	95.7996	73.0634	0	0	0
32140	115	10	0.1412	35.5621	102.503	63.3217	1	0	0
38325	119	10	-0.0392	48.9052	90.9796	72.2264	0	0	0
37974	119	10	0.0375	50.684	94.3863	69.047	0	0	0
37970	119	10	-0.0247	49.8446	96.2162	70.8284	0	0	0
38115	119	10	-0.0372	51.8159	86.4296	72.6094	0	0	0
32147	115	10	0.0173	33.6644	100.947	60.3617	1	0	0
37783	119	10	-0.0349	48.0271	80.7377	73.7899	0	0	0
38320	119	10	0.0106	49.5194	91.0812	76.7463	0	0	0
32144	115	10	0.0384	36.0572	101.63	60.3654	1	0	0
37968	119	10	-0.03	50.6042	94.3563	72.3035	0	0	0
37934	119	10	-0.0382	49.4915	85.861	76.7474	0	0	0
38682	119	10	-0.0071	51.8903	102.458	69.7242	0	0	0
37857	119	11	0.0511	51.8928	95.4428	73.5529	0	0	0
33193	116	10	0.0173	51.7242	98.1748	53.9697	0	0	0
33199	116	10	-0.0492	49.2469	99.8208	52.3271	0	0	0
37725	119	10	0.0374	40.888	88.102	77.2862	0	0	0
37779	119	10	-0.0278	49.8302	80.2871	75.3583	0	0	0
32146	115	10	-0.003	34.3555	101.176	61.9925	1	0	0
32149	115	10	0.0259	32.1299	102.257	62.0536	1	0	0
37673	119	11	0.0151	51.2355	81.7426	76.1731	0	0	0
37676	119	11	0.0571	48.4694	81.6848	73.373	0	0	0
37787	119	10	-0.023	45.8819	81.532	71.957	0	0	0
37792	119	10	-0.0512	45.1591	81.9997	69.2351	0	0	0
38333	119	10	0.0391	43.2996	91.105	69.5365	0	0	0
37791	119	10	-0.0514	43.8294	82.1386	70.3735	0	0	0
38331	119	10	-0.0503	44.1057	91.5731	71.6862	0	0	0
37789	119	10	-0.0193	46.1005	84.0746	70.472	0	0	0
37788	119	10	-0.023	47.18	81.828	70.8273	0	0	0
37678	119	11	-0.037	46.5461	82.3178	71.5938	0	0	0
37790	119	10	-0.0196	44.9812	83.729	71.7845	0	0	0
37795	119	10	0.0367	43.06	83.1513	68.3851	0	0	0
37793	119	10	0.0367	44.57	83.9994	68.0286	0	0	0
37681	119	11	-0.2562	43.8913	83.6596	68.857	0	0	0
37680	119	11	0.1808	44.6049	82.7144	69.8502	0	0	0
37794	119	10	0.0364	43.4505	84.5844	69.2979	0	0	0
37679	119	11	0.0009	45.5491	83.3405	70.9333	0	0	0
38335	119	10	0.0386	45.0127	91.4889	69.0256	0	0	0
38221	119	11	-0.2728	44.3296	90.841	69.5994	0	0	0
38220	119	11	0.1627	44.7254	90.8706	71.1006	0	0	0
38334	119	10	0.0375	44.4042	89.8545	69.1816	0	0	0
38329	119	10	-0.0249	46.6852	90.7216	70.4408	0	0	0
38328	119	10	-0.03	47.041	89.5795	72.4596	0	0	0
38332	119	10	-0.0524	44.5773	89.8851	71.4682	0	0	0
32060	115	11	-0.1761	35.2724	102.395	60.4733	1	0	0
37784	119	10	-0.0349	49.2104	81.4505	72.6296	0	0	0
37840	119	11	0.1374	47.4315	85.7974	76.4339	0	0	0
37964	119	10	-0.0522	50.8621	93.74	74.5427	0	0	0
32141	115	10	0.1154	37.1551	102.144	62.4628	1	0	0
33200	116	10	-0.0657	49.1013	98.1875	52.5346	0	0	0
38321	119	10	-0.0074	48.931	93.0085	75.1114	0	0	0
37782	119	10	-0.0312	48.5088	82.545	75.2834	0	0	0
37936	119	10	-0.0494	46.4676	86.0495	76.9443	0	0	0
32150	115	10	0.0069	31.8828	102.487	59.4877	1	0	0
33548	116	10	-0.0823	47.7685	102.209	54.7848	0	0	0
38322	119	10	-0.0071	47.275	92.3605	75.2993	0	0	0
38215	119	11	-0.0606	48.3081	92.1672	75.3737	0	0	0
38214	119	11	-0.1405	48.5858	91.6227	76.7983	0	0	0
37858	119	11	-0.014	50.7435	95.4225	72.5271	0	0	0
38323	119	10	-0.0536	48.4102	90.0625	74.7364	0	0	0
37786	119	10	-0.0348	46.738	83.058	73.5874	0	0	0
37785	119	10	-0.0352	47.9656	83.7258	72.5123	0	0	0
37677	119	11	0.0418	47.4286	82.7903	72.7625	0	0	0
37938	119	10	0.0385	48.285	86.1908	74.4679	0	0	0
38216	119	11	0.1175	48.7452	91.0229	74.4036	0	0	0
37777	119	10	-0.0246	51.8477	82.5524	75.8157	0	0	0
37939	119	10	0.0383	47.9607	87.7141	75.3465	0	0	0
37963	119	10	-0.0536	50.9526	95.3435	75.4282	0	0	0
37859	119	11	0.0084	50.8444	96.3378	71.2337	0	0	0
37780	119	10	-0.0287	50.9998	80.9547	74.1946	0	0	0
33124	116	11	-0.2193	51.9268	99.7351	52.4424	0	0	0
37724	119	10	0.0378	41.7611	86.5674	77.1335	0	0	0
38660	119	10	0.0384	51.1414	98.7644	59.3457	0	0	0
33553	116	10	0.0173	44.6551	102.502	52.8118	0	0	0
38691	119	10	-0.0503	51.1908	102.26	63.3208	0	0	0
38319	119	10	0.023	47.9096	90.7991	77.0398	0	0	0
37972	119	10	-0.0524	51.7485	96.6611	69.2999	0	0	0
33552	116	10	-0.0568	44.9516	102.544	55.2318	0	0	0
37966	119	10	-0.0324	52.0755	96.5168	73.8845	0	0	0
37672	119	11	-0.0013	52.0675	80.5748	76.8016	0	0	0
38659	119	10	0.0383	52.0825	100.009	59.9924	0	0	0
33547	116	10	0.3035	48.081	102.505	56.3982	0	0	0
3451	66	1	-0.0803	50.3036	85.7757	100.29	0	0	0
38209	119	11	0.1182	50.553	95.8961	80.7665	0	0	0
77210	140	10	-0.0454	3.84665	76.339	93.8925	0	0	0
77100	140	11	-0.0206	1.90529	66.9662	90.1053	0	0	0
76858	140	10	-0.0494	9.14282	80.2688	101.687	0	0	0
49969	125	10	-0.0133	48.802	57.7893	84.4561	0	0	0
49890	125	11	0.0018	47.8619	58.3233	84.1401	0	0	0
49968	125	10	-0.0426	46.9006	58.6475	85.9936	0	0	0
49967	125	10	-0.0452	46.838	60.0697	84.9216	0	0	0
49889	125	11	0.0813	47.471	59.2807	85.3435	0	0	0
49971	125	10	-0.0244	45.9134	58.0626	83.3212	0	0	0
49972	125	10	-0.0234	46.2418	56.8951	84.6607	0	0	0
49891	125	11	0.0097	46.655	57.3757	83.7811	0	0	0
49976	125	10	0.0385	47.9506	54.2423	82.8397	0	0	0
49973	125	10	-0.0429	47.921	56.6369	82.1936	0	0	0
49892	125	11	0.1627	47.1223	56.276	82.822	0	0	0
49975	125	10	0.0374	48.3661	55.0505	84.2471	0	0	0
49974	125	10	-0.0461	46.3039	55.9769	82.1261	0	0	0
49977	125	10	0.0388	46.6478	54.6089	84.061	0	0	0
49970	125	10	-0.0221	48.1259	58.9772	83.2748	0	0	0
49893	125	11	-0.2622	47.5313	54.9551	83.5501	0	0	0
49961	125	10	-0.0441	51.4696	60.3827	86.5037	0	0	0
49964	125	10	-0.0093	49.0336	61.7021	85.0913	0	0	0
49887	125	11	0.0837	49.6359	60.8059	85.2845	0	0	0
49888	125	11	0.0487	48.7708	59.778	86.0482	0	0	0
49965	125	10	-0.041	48.5181	60.1868	87.026	0	0	0
49966	125	10	-0.0382	49.4379	58.9381	86.1621	0	0	0
49963	125	10	-0.0251	49.7133	60.4041	84.2402	0	0	0
49886	125	11	-0.0702	51.022	61.1753	85.873	0	0	0
49962	125	10	-0.0451	51.7519	61.2411	85.0802	0	0	0
49245	125	10	-0.041	50.1077	85.6066	93.1508	0	0	0
49613	125	10	-0.0428	50.0864	77.091	83.851	0	0	0
49616	125	10	0.0385	50.7326	76.9032	81.3831	0	0	0
49614	125	10	-0.0461	51.0609	75.6115	83.4913	0	0	0
49533	125	11	-0.2621	51.4123	77.3365	82.1092	0	0	0
49532	125	11	0.1627	51.0672	76.7411	83.5722	0	0	0
76633	140	10	-0.0251	20.6281	79.2154	97.1757	0	0	0
37929	119	10	-0.0496	48.2075	84.297	81.4384	0	0	0
37836	119	11	0.0958	49.1829	84.6225	81.182	0	0	0
37928	119	10	-0.0405	49.4242	85.2599	82.0289	0	0	0
37838	119	11	0.0121	48.6189	84.9293	78.6145	0	0	0
37932	119	10	-0.0364	47.5748	84.6322	78.7418	0	0	0
37837	119	11	-0.0334	49.0496	85.5272	79.9469	0	0	0
37931	119	10	-0.0342	48.4127	86.3764	80.1393	0	0	0
37927	119	10	-0.0284	50.0495	82.7234	80.3492	0	0	0
37926	119	10	-0.0317	50.0144	82.732	82.1384	0	0	0
37915	119	10	0.0562	50.1892	88.028	82.6513	0	0	0
37930	119	10	-0.0371	49.9859	86.0814	79.8241	0	0	0
37835	119	11	-0.0686	50.1577	83.3989	81.2363	0	0	0
37933	119	10	-0.0361	49.2617	84.1004	78.3683	0	0	0
37723	119	10	0.036	40.1842	86.6017	77.9837	0	0	0
76914	140	11	-0.0361	22.4178	69.8759	100.348	0	0	0
37639	119	11	0.0191	43.1932	87.992	78.9025	0	0	0
37717	119	10	-0.017	43.1298	89.9298	79.7147	0	0	0
37638	119	11	-0.0182	43.6716	88.9773	79.9787	0	0	0
37707	119	10	-0.0024	46.1765	92.8484	83.8054	0	0	0
37712	119	10	-0.0071	44.9047	90.5824	82.2882	0	0	0
37635	119	11	-0.014	45.681	91.1506	81.7828	0	0	0
37634	119	11	-0.0349	46.977	91.3064	82.6261	0	0	0
37709	119	10	-0.0211	47.5022	90.3443	82.663	0	0	0
37633	119	11	-0.0893	46.6916	91.8642	84.0836	0	0	0
37708	119	10	-0.0041	45.8939	91.357	84.6766	0	0	0
37711	119	10	-0.0164	45.2134	92.1349	81.616	0	0	0
37632	119	11	0.0019	47.9468	92.1686	84.8981	0	0	0
37715	119	10	-0.0471	45.6513	88.3948	80.5628	0	0	0
37713	119	10	-0.0348	46.8739	90.5816	79.901	0	0	0
37710	119	10	-0.0311	47.6677	91.9764	82.1601	0	0	0
37637	119	11	0.081	45.1871	89.2043	79.9501	0	0	0
37636	119	11	0.0729	45.8056	90.665	80.265	0	0	0
37714	119	10	-0.0365	45.2415	91.2715	79.5711	0	0	0
38313	119	10	-0.1493	48.6578	93.7915	80.3391	0	0	0
38212	119	11	0.2598	49.5046	92.253	79.1741	0	0	0
37912	119	10	0.2355	49.5949	90.0029	83.7788	0	0	0
37705	119	10	-0.0592	48.8027	92.406	84.2382	0	0	0
38315	119	10	-0.0686	49.0451	91.4331	79.7925	0	0	0
38289	119	10	-0.0496	49.876	94.4537	83.682	0	0	0
37910	119	10	0.0891	49.8585	91.0635	81.8038	0	0	0
38288	119	10	-0.0405	50.3809	94.0149	85.2726	0	0	0
38211	119	11	0.2498	49.6997	93.4291	80.2043	0	0	0
38314	119	10	-0.4719	49.9999	93.0505	81.2095	0	0	0
38298	119	10	0.0385	48.7297	99.6474	82.3147	0	0	0
38293	119	10	-0.0361	51.0614	97.2597	83.9199	0	0	0
38299	119	10	0.0383	50.3936	99.6778	81.7108	0	0	0
38291	119	10	-0.0342	48.6784	95.9669	85.1184	0	0	0
38290	119	10	-0.0371	50.052	96.3349	86.0357	0	0	0
38292	119	10	-0.0364	49.4472	97.1599	83.1559	0	0	0
38295	119	10	-0.0372	48.5452	98.7549	84.5646	0	0	0
38199	119	11	0.0349	49.6806	98.6648	84.6727	0	0	0
38201	119	11	-0.2856	49.6862	100.124	82.4562	0	0	0
38196	119	11	0.0958	50.4331	94.8403	84.5629	0	0	0
38300	119	10	0.0384	49.4283	101.17	82.2761	0	0	0
38200	119	11	0.1374	50.1926	99.9372	83.9483	0	0	0
38297	119	10	-0.0493	49.9952	100.861	84.4799	0	0	0
38198	119	11	0.0121	50.0187	97.2728	84.0888	0	0	0
38294	119	10	-0.0382	49.9467	98.7426	85.7354	0	0	0
38309	119	10	0.0049	49.5467	96.3157	80.6027	0	0	0
38296	119	10	-0.0494	51.2962	99.8472	83.8473	0	0	0
38197	119	11	-0.0334	49.7122	96.1138	85.0252	0	0	0
76556	140	11	-0.0702	21.0783	77.9194	98.8057	0	0	0
76715	140	10	0.0391	27.8587	88.274	100.608	0	0	0
76716	140	10	0.0375	26.5989	89.3034	100.13	0	0	0
77064	140	10	-0.0071	25.7131	82.9798	97.7352	0	0	0
37719	119	10	-0.0247	43.8705	87.124	78.8366	0	0	0
3452	66	1	-0.0801	50.2969	87.3752	100.641	0	0	0
76241	140	11	0.0084	30.5391	78.2433	99.8567	0	0	0
76976	140	10	-0.0823	16.5904	70.6663	98.3267	0	0	0
76908	140	11	-0.0325	17.4334	71.0862	98.8593	0	0	0
76200	140	11	0.0018	18.638	87.8989	100.508	0	0	0
75923	140	10	-0.0429	32.3327	85.2179	101.575	0	0	0
76634	140	10	-0.0093	19.4624	77.8466	97.3785	0	0	0
76664	140	10	-0.0204	29.0678	73.1695	99.3735	0	0	0
3477	66	5	0.0398	50.3857	85.5996	99.2373	0	0	0
76954	140	11	0.2598	26.1113	79.8657	101.354	0	0	0
49960	125	10	0.0355	51.1266	62.2812	87.7057	0	0	0
76896	140	10	0.0375	12.0423	85.1419	102.414	0	0	0
49884	125	11	-0.0361	51.8845	63.5983	86.176	0	0	0
49959	125	10	0.0077	49.848	62.8798	86.7164	0	0	0
75927	140	10	0.0388	31.2114	82.9567	102.027	0	0	0
49958	125	10	-0.0657	51.582	63.9461	85.1204	0	0	0
49885	125	11	-0.3245	50.9098	62.5106	86.6552	0	0	0
49883	125	11	0.1624	51.8074	64.7266	87.2827	0	0	0
38317	119	10	0.001	49.0347	93.6797	77.5771	0	0	0
76277	140	10	-0.0452	19.7961	85.9825	100.877	0	0	0
49955	125	10	-0.0803	50.7893	65.0012	87.5523	0	0	0
3474	66	5	0.0398	48.7301	85.4037	101.756	0	0	0
76281	140	10	-0.0244	17.8283	86.6775	98.8494	0	0	0
77119	140	11	0.0598	1.72099	75.9378	94.5311	0	0	0
76949	140	11	-0.3068	24.7179	74.7687	98.9133	0	0	0
76242	140	11	0.1627	29.6426	77.0012	99.9686	0	0	0
76924	140	14	-0.3294	20.0872	73.4165	98.8457	0	0	0
37706	119	10	-0.0267	47.8168	93.0918	85.5605	0	0	0
37704	119	10	-0.0558	48.2423	90.069	85.5167	0	0	0
37631	119	11	0.0652	48.3196	91.0664	85.9557	0	0	0
37703	119	10	-0.0063	47.6573	90.9719	86.8171	0	0	0
37699	119	10	-0.0222	49.0373	90.2184	88.4537	0	0	0
37630	119	11	0.0839	49.6822	91.4013	86.628	0	0	0
37702	119	10	-0.004	49.7644	92.4329	86.9504	0	0	0
76319	140	10	-0.0493	33.1415	73.7419	98.1879	0	0	0
37697	119	10	0.0116	51.5048	91.5563	88.7145	0	0	0
77069	140	10	-0.0231	21.8062	83.2694	96.1537	0	0	0
77088	140	11	0.0517	12.5255	68.8125	98.6727	0	0	0
37716	119	10	-0.0412	45.4876	88.8771	78.9682	0	0	0
77178	140	10	-0.0285	3.86728	67.8627	90.2768	0	0	0
77099	140	11	0.0468	3.43342	66.8568	90.1711	0	0	0
3470	66	5	0.0396	47.0541	83.1516	101.958	0	0	0
77177	140	10	-0.0303	3.86517	66.3921	89.2714	0	0	0
77006	140	10	0.0385	20.2789	64.793	90.858	0	0	0
76923	140	11	-0.2622	20.0605	65.8302	90.6792	0	0	0
77007	140	10	0.0388	19.5283	65.8661	89.7248	0	0	0
76680	140	10	0.0385	23.7119	73.1833	90.745	0	0	0
76682	140	10	0.0384	21.9956	72.6688	90.9387	0	0	0
76583	140	11	-0.2856	22.8627	73.1065	91.4706	0	0	0
76563	140	11	-0.2621	19.9143	77.9231	90.3656	0	0	0
76647	140	10	0.0388	19.3872	76.9728	90.2166	0	0	0
76646	140	10	0.0385	19.2601	78.7467	90.0902	0	0	0
76645	140	10	0.0374	20.7737	77.9371	89.7095	0	0	0
49471	125	10	0.0383	47.185	81.6145	88.9151	0	0	0
49472	125	10	0.0384	47.4613	82.4485	90.6617	0	0	0
49470	125	10	0.0385	45.8954	81.689	90.0796	0	0	0
49373	125	11	-0.2856	46.9996	81.6629	89.9918	0	0	0
77055	140	10	-0.1492	26.868	77.9404	100.773	0	0	0
49369	125	11	-0.0334	48.6773	78.8522	94.0368	0	0	0
49465	125	10	-0.0361	49.7017	79.6441	92.1932	0	0	0
49468	125	10	-0.0494	46.7757	79.485	90.154	0	0	0
49466	125	10	-0.0382	47.6606	81.2603	92.4707	0	0	0
49469	125	10	-0.0493	48.5065	79.9869	90.1632	0	0	0
49370	125	11	0.0121	48.7496	79.2124	92.4801	0	0	0
49463	125	10	-0.0342	48.3901	77.8109	94.2264	0	0	0
49464	125	10	-0.0364	48.6375	78.2663	91.9191	0	0	0
49467	125	10	-0.0372	46.6411	79.7761	92.4874	0	0	0
49371	125	11	0.0349	47.5401	80.2316	92.0536	0	0	0
49372	125	11	0.1374	47.4812	80.2774	90.5092	0	0	0
49252	125	10	-0.0234	49.9928	83.5671	91.0993	0	0	0
76989	140	10	0.0077	23.8606	68.6797	99.2844	0	0	0
49462	125	10	-0.0371	47.9148	79.5557	94.4888	0	0	0
76762	140	11	0.1374	9.22609	79.7268	100.752	0	0	0
77170	140	10	-0.0323	6.88049	67.5834	93.593	0	0	0
77174	140	10	-0.036	5.59585	67.4139	91.6648	0	0	0
77049	140	10	0.1368	23.4304	76.4829	99.5048	0	0	0
77173	140	10	-0.036	5.94317	65.8568	90.8893	0	0	0
77172	140	10	-0.0504	6.04523	64.6665	92.9766	0	0	0
77171	140	10	-0.0472	4.98358	65.8193	93.7407	0	0	0
77168	140	10	-0.0264	7.80162	65.0311	95.0326	0	0	0
77176	140	10	-0.0331	3.78916	64.9305	91.1731	0	0	0
77169	140	10	-0.033	7.89287	66.2815	92.9901	0	0	0
77175	140	10	-0.0339	3.27262	66.2381	92.2099	0	0	0
77098	140	11	0.0462	3.92475	66.0235	91.3498	0	0	0
77095	140	11	0.0055	7.02303	66.468	93.6171	0	0	0
77097	140	11	0.0411	5.39944	66.3303	91.6845	0	0	0
77094	140	11	-0.0055	7.38169	66.0579	95.0325	0	0	0
77096	140	11	0.0946	5.82603	65.7344	93.0464	0	0	0
77167	140	10	-0.03	6.46246	66.0134	95.6465	0	0	0
77164	140	10	-0.0301	8.31804	65.8688	97.3895	0	0	0
37718	119	10	-0.0242	43.3203	88.7266	81.0168	0	0	0
76279	140	10	-0.0133	18.9008	88.8858	100.126	0	0	0
77093	140	11	0.08	8.41773	67.0515	95.59	0	0	0
76972	140	15	-0.0846	18.1095	75.6647	101.065	0	0	0
77165	140	10	-0.0437	9.38672	66.8695	95.0789	0	0	0
77166	140	10	-0.039	8.17093	68.096	95.3483	0	0	0
77005	140	10	0.0374	19.4438	66.0935	91.5246	0	0	0
77002	140	10	-0.0234	23.3461	66.962	91.4382	0	0	0
76997	140	10	-0.0452	23.3614	66.8964	94.3777	0	0	0
76921	140	11	0.0097	22.3619	66.6328	91.8005	0	0	0
76998	140	10	-0.0426	23.4626	68.618	93.8774	0	0	0
76919	140	11	0.0813	22.7655	67.7767	94.1284	0	0	0
77001	140	10	-0.0244	22.4476	65.6242	92.1814	0	0	0
76993	140	10	-0.0251	23.7254	67.8257	96.7968	0	0	0
76994	140	10	-0.0093	23.0974	69.4708	96.387	0	0	0
76917	140	11	0.0837	22.7833	68.4447	96.6452	0	0	0
77003	140	10	-0.0429	21.8901	66.2581	89.7162	0	0	0
76922	140	11	0.1627	21.3476	66.6606	90.5926	0	0	0
76995	140	10	-0.041	21.1254	68.7454	95.2723	0	0	0
76999	140	10	-0.0133	21.5343	68.4782	92.5057	0	0	0
77004	140	10	-0.0461	21.0819	67.7177	90.3833	0	0	0
76920	140	11	0.0018	21.8252	67.5027	92.9247	0	0	0
77000	140	10	-0.0221	20.9036	67.048	93.3103	0	0	0
76918	140	11	0.0487	21.9116	67.9905	95.446	0	0	0
76996	140	10	-0.0382	21.4084	67.0439	95.7089	0	0	0
76975	140	10	0.3035	17.0011	71.3117	99.8629	0	0	0
76678	140	10	-0.0494	22.3823	72.06	93.2537	0	0	0
76669	140	10	-0.0284	26.9025	73.728	97.6441	0	0	0
77047	140	10	0.1831	24.7759	74.9622	97.8127	0	0	0
76674	140	10	-0.0364	23.9204	71.8162	95.0889	0	0	0
76681	140	10	0.0383	22.5709	74.0735	91.9262	0	0	0
76671	140	10	-0.0496	26.1205	70.9283	96.8316	0	0	0
76582	140	11	0.1374	23.2568	72.2184	92.6176	0	0	0
76679	140	10	-0.0493	23.5716	71.2383	92.2914	0	0	0
76580	140	11	0.0121	24.8109	71.9808	94.5045	0	0	0
76676	140	10	-0.0382	25.2273	73.1909	92.7637	0	0	0
76581	140	11	0.0349	24.3596	72.904	93.3999	0	0	0
76677	140	10	-0.0372	23.9144	73.8374	93.8136	0	0	0
76673	140	10	-0.0342	25.8813	73.6798	95.3492	0	0	0
76668	140	10	-0.0317	28.0217	72.4225	97.3301	0	0	0
76672	140	10	-0.0371	27.0035	72.4099	94.8804	0	0	0
76579	140	11	-0.0334	26.0263	72.5773	95.3389	0	0	0
76675	140	10	-0.0361	25.2057	71.0182	94.0949	0	0	0
76578	140	11	0.0958	25.9821	72.0065	96.7872	0	0	0
76577	140	11	-0.0686	27.0552	72.6584	97.7163	0	0	0
76991	140	10	-0.0441	21.1735	69.1558	97.9042	0	0	0
76670	140	10	-0.0405	24.9641	72.2161	97.1797	0	0	0
76992	140	10	-0.0451	21.861	67.4997	98.4023	0	0	0
76916	140	11	-0.0702	22.0831	68.5259	98.026	0	0	0
76223	140	11	-0.2856	32.715	71.5723	98.183	0	0	0
76321	140	10	0.0383	32.9249	70.6486	98.7081	0	0	0
76322	140	10	0.0384	32.9826	71.3336	97.1633	0	0	0
76320	140	10	0.0385	31.632	71.7213	98.0395	0	0	0
76860	140	10	0.0385	8.02648	79.2823	98.9869	0	0	0
76763	140	11	-0.2855	7.92061	79.8724	99.8961	0	0	0
76862	140	10	0.0384	6.99729	79.6527	100.497	0	0	0
76861	140	10	0.0383	7.80007	80.9462	99.6346	0	0	0
76559	140	11	0.0813	20.6273	77.27	94.8567	0	0	0
76561	140	11	0.0097	21.285	76.9386	92.3324	0	0	0
76638	140	10	-0.0426	19.9519	76.4374	94.7136	0	0	0
76644	140	10	-0.0461	19.4562	78.1469	92.4139	0	0	0
76639	140	10	-0.0133	22.3986	76.3885	94.0371	0	0	0
77077	140	10	0.0386	19.3631	80.6682	93.1047	0	0	0
76562	140	11	0.1627	20.3884	78.0776	91.8046	0	0	0
76643	140	10	-0.0428	20.9414	79.0418	91.839	0	0	0
76560	140	11	0.0018	21.7391	77.2311	93.7721	0	0	0
76641	140	10	-0.0244	20.6751	76.0182	92.3442	0	0	0
76640	140	10	-0.0221	22.3633	78.1043	93.8846	0	0	0
76642	140	10	-0.0234	22.1043	76.7989	91.5973	0	0	0
76637	140	10	-0.0452	20.0423	78.1819	94.6266	0	0	0
76558	140	11	0.0487	21.2447	77.2806	96.3286	0	0	0
76635	140	10	-0.041	21.391	76.2288	96.5888	0	0	0
76636	140	10	-0.0382	22.2676	77.6602	96.2441	0	0	0
76356	140	10	0.0375	28.0418	75.857	98.8776	0	0	0
76243	140	11	-0.2728	28.7575	76.6608	98.7098	0	0	0
76355	140	10	0.0391	28.1472	77.5307	98.3904	0	0	0
76357	140	10	0.0386	29.4346	76.379	97.868	0	0	0
76950	140	11	0.1461	24.5052	76.1652	99.4433	0	0	0
2035	39	5	0.0318	41.5198	100.396	99.4724	0	0	0
77075	140	10	0.0391	20.5079	81.4923	92.0963	0	0	0
76963	140	11	-0.2728	19.7051	81.6438	92.8508	0	0	0
76962	140	11	0.1627	20.312	82.3373	94.0617	0	0	0
77071	140	10	-0.0249	21.7259	80.7486	94.2601	0	0	0
77072	140	10	-0.0247	22.5049	82.3272	93.7475	0	0	0
76282	140	10	-0.0234	17.2348	88.2256	98.9024	0	0	0
77076	140	10	0.0375	18.8169	82.1363	92.4669	0	0	0
76961	140	11	0.0084	21.7271	81.855	94.4308	0	0	0
77073	140	10	-0.0503	20.2864	83.4514	93.9348	0	0	0
76201	140	11	0.0097	17.4852	87.403	99.581	0	0	0
76959	140	11	0.0511	23.5691	82.0656	96.144	0	0	0
3449	66	1	-0.0798	48.9977	83.5077	100.808	0	0	0
77067	140	10	-0.0392	23.9086	81.1869	95.5969	0	0	0
77063	140	10	-0.0074	25.886	81.247	97.3253	0	0	0
77045	140	10	0.1566	22.9317	73.6361	98.3905	0	0	0
49456	125	10	-0.0683	50.9277	80.5262	97.5119	0	0	0
49367	125	11	-0.0686	49.9972	80.7252	95.4292	0	0	0
49368	125	11	0.0958	49.9852	79.2606	94.8771	0	0	0
49461	125	10	-0.0496	50.9737	79.1874	94.3426	0	0	0
49459	125	10	-0.0284	48.9736	80.9338	95.8155	0	0	0
3479	66	5	0.0403	50.099	87.8884	99.7105	0	0	0
3447	66	1	-0.0795	47.5508	81.2692	101.002	0	0	0
2039	39	5	0.0396	42.8289	102.221	100.682	0	0	0
49460	125	10	-0.0405	50.0066	78.5161	95.637	0	0	0
3469	66	5	0.0386	48.2318	80.8954	101.767	0	0	0
3446	66	1	-0.3	46.068	80.7031	101.174	0	0	0
3468	66	5	0.0387	48.0014	81.0059	100.024	0	0	0
49366	125	11	-0.1452	51.2006	80.9172	96.4994	0	0	0
77159	140	10	0.012	10.059	69.2181	96.6611	0	0	0
76202	140	11	0.1627	16.2646	86.9511	100.38	0	0	0
76287	140	10	0.0388	15.9909	84.8639	99.7074	0	0	0
76286	140	10	0.0385	14.4795	85.6952	100.064	0	0	0
76285	140	10	0.0374	15.3043	86.0302	98.5638	0	0	0
76203	140	11	-0.2621	15.475	85.8273	99.6301	0	0	0
76283	140	10	-0.0429	15.5744	87.7851	100.577	0	0	0
37839	119	11	0.0349	48.5992	85.9572	77.4226	0	0	0
49458	125	10	-0.0317	50.0684	81.4331	94.5832	0	0	0
49455	125	10	-0.0452	50.9255	83.0441	96.6386	0	0	0
77043	140	10	0.0332	22.7262	74.7829	100.766	0	0	0
3450	66	1	-0.0799	49.005	85.0565	100.77	0	0	0
2038	39	5	0.0386	40.4531	102.171	101.005	0	0	0
76714	140	10	-0.0524	27.0754	90.9038	101.925	0	0	0
77196	140	10	-0.003	8.33146	75.8042	102.107	0	0	0
2034	39	5	0.0315	41.4174	99.1623	100.839	0	0	0
2015	39	1	-0.3	40.9871	100.096	100.385	0	0	0
2040	39	5	0.0397	43.1246	100.756	101.615	0	0	0
2017	39	1	-0.0797	42.4888	101.675	101.571	0	0	0
2037	39	5	0.0387	40.495	101.013	102.339	0	0	0
2016	39	1	-0.0795	40.9944	101.265	101.387	0	0	0
2036	39	5	0.0318	39.9414	99.7588	100.178	0	0	0
77118	140	11	0.1248	3.224	76.1423	94.752	0	0	0
77162	140	10	-0.0146	10.7906	66.7854	97.3148	0	0	0
76973	140	10	0.0141	18.4137	72.1659	97.2188	0	0	0
76354	140	10	-0.0524	30.3216	76.1301	100.037	0	0	0
76280	140	10	-0.0221	18.3271	88.0321	101.568	0	0	0
77117	140	11	-0.0461	3.83388	75.0128	95.5965	0	0	0
77074	140	10	-0.0524	19.661	82.0661	94.8903	0	0	0
49615	125	10	0.0374	51.413	78.4498	82.1645	0	0	0
77092	140	11	-0.0248	8.56744	66.9187	97.1168	0	0	0
76557	140	11	0.0837	20.5179	78.1182	97.3645	0	0	0
38316	119	10	-0.1194	50.4499	91.8197	78.8136	0	0	0
76271	140	10	-0.0441	23.4239	87.8821	102.269	0	0	0
76979	140	10	-0.0981	17.6939	68.0589	99.396	0	0	0
76907	140	11	-0.0539	17.8903	72.3922	98.1836	0	0	0
37925	119	10	-0.0463	51.7591	84.8712	80.7955	0	0	0
77247	140	10	-0.0387	3.99341	70.5833	97.8285	0	0	0
76960	140	11	-0.014	22.0704	82.2294	95.9102	0	0	0
37700	119	10	-0.0335	50.0084	89.3189	87.2946	0	0	0
37629	119	11	0.0372	49.9448	90.321	87.8103	0	0	0
77070	140	10	-0.03	21.4979	81.5461	96.5966	0	0	0
37946	119	10	0.1453	51.4561	86.4468	77.5117	0	0	0
76222	140	11	0.1374	33.4118	72.8261	98.7607	0	0	0
77091	140	11	-0.0302	9.92714	67.3577	97.7457	0	0	0
76990	140	10	0.0355	23.3816	70.2297	98.5406	0	0	0
76915	140	11	-0.3245	23.001	69.3251	99.0501	0	0	0
76859	140	10	-0.0493	9.37114	78.6501	101.013	0	0	0
76856	140	10	-0.0382	10.5879	79.6941	99.0425	0	0	0
37640	119	11	0.1846	41.7891	87.4306	79.2244	0	0	0
76274	140	10	-0.0093	21.6456	86.1391	102.441	0	0	0
37722	119	10	-0.0482	41.7511	86.5366	79.8668	0	0	0
76974	140	10	-0.2678	16.9882	73.0005	98.0227	0	0	0
76576	140	11	-0.1452	27.1136	72.1552	99.2652	0	0	0
37701	119	10	-0.1464	50.473	91.3543	85.8972	0	0	0
49253	125	10	-0.0429	50.8468	81.3361	90.2456	0	0	0
77163	140	10	-0.0196	7.76281	67.5592	97.5422	0	0	0
37911	119	10	1.0339	50.4468	92.2553	82.8972	0	0	0
76988	140	10	-0.0657	21.7213	70.7262	100.117	0	0	0
3472	66	5	0.0397	49.4479	83.174	99.8272	0	0	0
77048	140	10	0.1453	25.702	74.4825	99.1791	0	0	0
38210	119	11	-0.113	50.8255	94.5397	79.8578	0	0	0
76761	140	11	0.0349	10.5314	80.2382	100.016	0	0	0
77046	140	10	0.3977	24.2079	72.622	99.1005	0	0	0
77050	140	10	0.1116	25.0826	76.8642	98.7796	0	0	0
76351	140	10	-0.0249	30.9367	78.3119	98.8233	0	0	0
76948	140	11	-0.0777	23.6979	73.616	99.2158	0	0	0
49171	125	11	0.0097	50.9856	83.515	90.7162	0	0	0
38213	119	11	-0.2328	48.679	92.7016	77.9713	0	0	0
77245	140	10	-0.0372	5.78078	69.1291	98.7477	0	0	0
77160	140	10	0.016	9.08884	69.3107	98.1741	0	0	0
77090	140	11	0.0385	10.0239	68.9017	97.7315	0	0	0
77246	140	10	-0.0391	6.20489	70.8004	98.7911	0	0	0
77068	140	10	-0.0324	24.0591	82.9782	95.7458	0	0	0
76906	140	13	0.5133	18.8909	73.2202	99.1064	0	0	0
77208	140	10	-0.0183	3.08395	74.7576	96.399	0	0	0
76957	140	11	-0.0606	25.3548	81.9658	97.9873	0	0	0
77209	140	10	-0.0216	3.95667	74.1353	94.9675	0	0	0
77205	140	10	-0.0212	5.67984	73.3961	96.9272	0	0	0
76318	140	10	-0.0494	34.5118	72.6893	98.7611	0	0	0
3471	66	5	0.0397	46.8097	83.1957	100.247	0	0	0
76980	140	10	-0.0568	17.4425	69.1968	100.739	0	0	0
76978	140	10	-0.1027	18.9127	69.6395	98.1298	0	0	0
77139	140	11	0.0649	4.10567	70.539	98.949	0	0	0
38312	119	10	0.0015	50.7721	94.8728	78.8406	0	0	0
77138	140	11	0.0689	5.55531	70.0882	99.2038	0	0	0
77250	140	10	-0.0273	3.18039	68.5536	99.1445	0	0	0
76910	140	11	0.3706	18.1808	68.8573	100.002	0	0	0
77202	140	10	-0.0212	7.70025	73.5576	97.7663	0	0	0
37827	119	11	0.0618	50.6953	91.2435	82.4406	0	0	0
49251	125	10	-0.0244	50.998	83.8306	89.6294	0	0	0
77140	140	11	-0.0112	3.0182	69.5619	99.5556	0	0	0
77248	140	10	-0.0317	3.89196	71.5365	99.3882	0	0	0
76909	140	11	0.0031	18.537	70.0066	99.0594	0	0	0
49365	125	11	-0.0761	51.754	82.3311	96.4934	0	0	0
76667	140	10	-0.0463	27.2687	71.0722	99.3502	0	0	0
77156	140	10	0.0008	12.9557	68.6305	97.6673	0	0	0
77115	140	11	0.1179	5.7194	74.4184	97.3261	0	0	0
77204	140	10	-0.0226	4.95558	74.4128	98.1212	0	0	0
76857	140	10	-0.0372	10.4355	81.3052	99.8303	0	0	0
77066	140	10	-0.0522	23.3896	81.0232	98.0564	0	0	0
76958	140	11	0.1175	23.8524	81.9391	97.7096	0	0	0
3478	66	5	0.0399	49.4532	87.5983	101.335	0	0	0
76555	140	11	-0.3245	20.0848	78.2477	99.9917	0	0	0
76603	140	11	-0.2728	27.1161	88.9348	101.029	0	0	0
3473	66	5	0.0396	49.6914	83.1907	101.643	0	0	0
77211	140	10	-0.0475	3.39179	77.0977	95.2905	0	0	0
3448	66	1	-0.0797	47.5485	82.8563	101.004	0	0	0
77114	140	11	0.0119	7.14866	74.4941	97.9565	0	0	0
3476	66	5	0.04	51.1446	85.2659	100.681	0	0	0
76987	140	10	-0.0492	23.2269	70.3413	100.938	0	0	0
76352	140	10	-0.0247	29.8459	79.0943	100.052	0	0	0
77198	140	10	0.0334	9.02997	73.7925	99.7359	0	0	0
77161	140	10	-0.0005	9.87028	67.0709	98.7824	0	0	0
76686	140	10	0.3977	26.2731	83.8305	102.153	0	0	0
77206	140	10	-0.0332	6.04334	75.3953	95.3717	0	0	0
76666	140	10	-0.0683	26.1282	72.2707	99.7198	0	0	0
76353	140	10	-0.0503	28.9723	77.1172	100.87	0	0	0
77155	140	10	0.0207	12.368	67.8673	99.209	0	0	0
76981	140	10	0.0173	19.9019	67.652	99.8558	0	0	0
76316	140	10	-0.0382	31.9786	73.5994	100.176	0	0	0
77203	140	10	-0.0178	7.68462	75.3084	97.4595	0	0	0
77116	140	11	0.0203	5.28148	75.4373	96.1494	0	0	0
77060	140	10	0.0254	26.0036	79.6676	99.1163	0	0	0
76632	140	10	-0.0451	22.0129	78.4598	98.9428	0	0	0
77065	140	10	-0.0536	23.3815	82.826	98.192	0	0	0
76631	140	10	-0.0441	21.3785	76.8885	98.9632	0	0	0
3466	66	5	0.0318	46.0521	79.6605	100.86	0	0	0
77089	140	11	-0.0204	11.2124	69.5872	98.4675	0	0	0
76284	140	10	-0.0461	16.5252	86.6058	101.399	0	0	0
77157	140	10	-0.0004	11.3596	70.4769	97.8619	0	0	0
76575	140	11	-0.076	28.2161	73.012	100.003	0	0	0
76852	140	10	-0.0371	12.477	82.0125	101.036	0	0	0
76665	140	10	-0.0452	27.8284	74.0151	100.223	0	0	0
77030	140	10	-0.0405	23.7849	63.6887	99.7529	0	0	0
77199	140	10	0.0259	9.08915	75.5452	99.6616	0	0	0
37920	119	10	-0.0599	51.2535	85.2897	83.9635	0	0	0
76350	140	10	-0.03	32.4677	79.041	100.578	0	0	0
77249	140	10	-0.0233	3.13974	69.5087	100.653	0	0	0
37935	119	10	-0.0372	48.5443	86.9941	77.8606	0	0	0
38310	119	10	-0.0757	50.6256	95.6412	81.8184	0	0	0
38318	119	10	0.0254	47.7116	92.8745	78.3973	0	0	0
77158	140	10	-0.0046	10.9008	69.9189	99.4631	0	0	0
37721	119	10	-0.045	41.118	88.1494	79.7474	0	0	0
76911	140	11	-0.0934	19.3371	68.1424	100.693	0	0	0
77112	140	11	0.0931	8.55434	74.6988	100.118	0	0	0
77113	140	11	-0.1527	7.10912	74.7364	99.4965	0	0	0
76905	140	12	-0.2	18.2384	73.7466	100.171	0	0	0
77207	140	10	-0.0339	5.2568	76.4674	96.5704	0	0	0
77059	140	10	0.001	24.4408	80.1275	99.9877	0	0	0
76278	140	10	-0.0426	20.1863	86.7599	99.3711	0	0	0
76956	140	11	-0.1405	25.7108	81.6948	99.4603	0	0	0
76275	140	10	-0.041	21.9958	87.3655	100.368	0	0	0
77241	140	10	-0.0069	7.99401	69.8818	100.304	0	0	0
49498	125	10	-0.0324	52.0167	76.9633	101.573	0	0	0
77201	140	10	0.0213	6.51744	73.9679	99.9439	0	0	0
76625	140	10	-0.0803	18.7077	77.8275	102.454	0	0	0
76955	140	11	-0.2328	25.5319	80.2247	99.9272	0	0	0
77061	140	10	0.023	26.786	81.918	99.587	0	0	0
77181	140	10	-0.0179	1.78673	66.5992	87.9069	0	0	0
49497	125	10	-0.0392	51.6614	75.6623	100.499	0	0	0
3475	66	5	0.04	48.1636	85.2699	100.08	0	0	0
77026	140	10	-0.0683	26.2535	65.3829	100.084	0	0	0
76977	140	10	-0.0176	19.3707	70.5361	99.4419	0	0	0
76221	140	11	0.0349	32.8919	73.0307	100.23	0	0	0
76629	140	10	0.0077	19.8162	79.3192	99.8887	0	0	0
76630	140	10	0.0355	19.201	77.6501	99.8543	0	0	0
76240	140	11	-0.014	31.713	78.2542	100.849	0	0	0
76199	140	11	0.0813	19.929	86.9935	100.42	0	0	0
49609	125	10	-0.0133	51.0333	77.2949	86.5008	0	0	0
77027	140	10	-0.0463	24.9714	66.2574	100.814	0	0	0
77137	140	11	-0.0341	5.87135	70.0464	100.669	0	0	0
76947	140	11	-0.2774	22.8524	73.7037	100.588	0	0	0
77200	140	10	0.0069	6.62698	75.6888	99.704	0	0	0
76717	140	10	0.0386	26.4935	88.3631	101.705	0	0	0
76198	140	11	0.0487	21.1529	87.6997	101.017	0	0	0
37641	119	11	-0.255	41.1284	87.1477	77.8201	0	0	0
77044	140	10	0.6604	21.7788	73.42	100.578	0	0	0
37828	119	11	-0.1495	50.6737	90.0335	83.4684	0	0	0
76315	140	10	-0.0361	34.2703	74.7458	100.717	0	0	0
77086	140	13	0.699	13.8321	69.3896	100.978	0	0	0
49496	125	10	-0.0522	52.0593	77.198	98.7491	0	0	0
77153	140	10	0.1357	14.5554	69.7189	98.9828	0	0	0
77192	140	10	0.0523	12.1574	75.1901	101.652	0	0	0
77087	140	11	-0.17	13.5648	69.6938	99.477	0	0	0
77034	140	10	-0.0364	21.5799	61.9379	100.007	0	0	0
77031	140	10	-0.0496	23.0202	64.7366	100.862	0	0	0
77242	140	10	-0.0149	7.43124	71.543	100.668	0	0	0
77195	140	10	-0.0135	10.4611	73.5664	101.83	0	0	0
76971	140	15	0.0228	19.7317	75.2764	100.324	0	0	0
76317	140	10	-0.0372	32.6337	72.0831	100.675	0	0	0
76349	140	10	-0.0231	32.2097	77.2813	100.653	0	0	0
77062	140	10	0.0106	25.201	82.3929	100.126	0	0	0
76936	140	11	-0.1452	25.7282	65.51	101.047	0	0	0
49244	125	10	-0.0093	50.8592	87.1693	94.7286	0	0	0
76938	140	11	0.0958	23.6742	63.8625	100.826	0	0	0
76985	140	10	-0.0803	21.9442	67.8594	101.199	0	0	0
37829	119	11	-0.0538	51.0498	88.7078	82.7727	0	0	0
76951	140	11	0.1182	25.0945	76.192	100.87	0	0	0
49168	125	11	0.0487	50.9215	85.206	93.7636	0	0	0
77104	140	14	-0.5346	12.9817	68.9478	101.767	0	0	0
76276	140	10	-0.0382	21.0349	88.7962	100.907	0	0	0
77243	140	10	-0.0126	5.25333	70.8126	101.168	0	0	0
49246	125	10	-0.0382	50.533	84.6187	94.6189	0	0	0
37834	119	11	-0.1452	51.6647	83.8712	81.2842	0	0	0
77136	140	11	-0.032	7.31463	70.4728	100.917	0	0	0
76904	140	11	0.4166	18.8538	74.8614	100.882	0	0	0
76220	140	11	0.0121	33.908	73.8298	101.16	0	0	0
77193	140	10	0.0233	10.9343	76.2831	101.175	0	0	0
77051	140	10	0.0049	26.1529	75.9254	100.879	0	0	0
75842	140	11	0.1627	32.0119	84.9447	102.569	0	0	0
76982	140	10	0.0045	18.9519	67.2817	101.293	0	0	0
49254	125	10	-0.0461	51.8534	81.7052	91.6904	0	0	0
77244	140	10	-0.0119	5.64078	69.0767	101.114	0	0	0
77154	140	10	0.114	13.2954	70.7745	99.3712	0	0	0
76855	140	10	-0.0361	12.6563	79.8452	100.121	0	0	0
76913	140	11	0.1624	21.6991	68.9155	101.299	0	0	0
77023	140	10	-0.0519	26.9511	68.1866	101.118	0	0	0
76314	140	10	-0.0364	34.7735	73.1244	101.298	0	0	0
77111	140	11	-0.0572	8.66057	74.8468	101.678	0	0	0
37774	119	10	-0.0627	51.4939	81.0575	78.9342	0	0	0
76564	140	14	-0.3295	22.6956	80.9176	101.96	0	0	0
49167	125	11	0.0837	51.5417	86.5418	94.1417	0	0	0
77054	140	10	0.0015	24.0199	78.1246	101.208	0	0	0
76662	140	10	-0.0599	28.872	71.3028	101.147	0	0	0
37914	119	10	-0.3214	51.3112	88.9335	81.7269	0	0	0
76760	140	11	0.0121	11.8115	79.9691	100.828	0	0	0
3453	66	1	-0.0791	51.6614	88.0272	101.202	0	0	0
37720	119	10	-0.0235	43.2453	88.4404	77.9571	0	0	0
77025	140	10	-0.0452	27.781	65.8607	101.844	0	0	0
77085	140	12	-0.368	15.0602	69.7676	101.363	0	0	0
38308	119	10	0.1116	51.255	97.8518	81.062	0	0	0
4156	79	5	0.0318	50.971	98.5204	90.4732	0	0	0
77039	140	10	-0.0493	22.2965	59.7791	101.433	0	0	0
3482	66	5	0.0403	50.7928	89.9694	101.024	0	0	0
76574	140	11	0.2573	28.6864	72.3902	101.338	0	0	0
37919	119	10	0.199	51.7145	86.5601	81.8879	0	0	0
38307	119	10	0.1368	51.3388	97.3354	79.422	0	0	0
37913	119	10	0.0782	51.3441	90.2161	84.3541	0	0	0
76613	140	10	0.0141	22.8853	83.4742	101.917	0	0	0
49172	125	11	0.1627	51.5386	82.0208	90.6955	0	0	0
76713	140	10	-0.0503	28.6552	90.495	101.26	0	0	0
76912	140	11	-0.2193	20.2178	69.055	101.595	0	0	0
76984	140	10	-0.014	19.9125	70.0939	101.624	0	0	0
76946	140	13	0.4618	23.4536	73.0479	101.835	0	0	0
76663	140	10	-0.0519	29.6362	72.8677	101.62	0	0	0
77197	140	10	0.0173	7.91394	74.1049	102.023	0	0	0
76239	140	11	0.0511	31.2471	78.3145	102.355	0	0	0
38208	119	11	0.1461	51.4851	96.9934	80.4095	0	0	0
4164	79	5	0.04	51.8038	100.006	94.9543	0	0	0
49247	125	10	-0.0452	51.4953	83.2513	93.216	0	0	0
77035	140	10	-0.0361	20.8875	63.199	100.978	0	0	0
76940	140	11	0.0121	21.5365	62.3167	101.062	0	0	0
77021	140	10	0.199	24.6089	68.2923	101.732	0	0	0
77029	140	10	-0.0284	25.7418	63.3499	101.367	0	0	0
76937	140	11	-0.0686	25.0644	64.1968	101.512	0	0	0
3467	66	5	0.0318	45.3777	81.1711	100.498	0	0	0
76964	140	14	-0.0849	24.6689	73.0778	102.039	0	0	0
3454	66	1	-0.0802	51.6638	89.5479	101.492	0	0	0
76854	140	10	-0.0364	11.7384	79.0518	101.432	0	0	0
76627	140	10	-0.0492	21.229	77.0788	101.463	0	0	0
76554	140	11	-0.0361	20.7226	78.0255	101.413	0	0	0
77052	140	10	-0.0757	24.5414	75.4857	101.489	0	0	0
76953	140	11	0.2498	26.2555	78.3037	101.577	0	0	0
77057	140	10	-0.0686	27.0971	80.3244	101.436	0	0	0
76619	140	10	-0.0981	20.0148	81.4279	101.539	0	0	0
37698	119	10	-0.0036	50.9216	90.3378	89.7199	0	0	0
76602	140	11	0.1627	27.8151	90.0782	101.809	0	0	0
38311	119	10	-0.3336	51.7761	94.1197	80.0953	0	0	0
37628	119	11	0.0745	51.2082	90.5183	88.6691	0	0	0
76935	140	11	-0.0761	26.7391	66.1655	102.11	0	0	0
76759	140	11	-0.0334	12.2632	81.1581	101.706	0	0	0
76628	140	10	-0.0657	21.4965	78.782	101.558	0	0	0
76952	140	11	-0.113	24.8744	77.5582	101.609	0	0	0
49457	125	10	-0.0463	51.9947	80.2499	96.133	0	0	0
37908	119	10	0.1568	51.7727	90.8045	80.6244	0	0	0
77150	140	16	0.1607	14.7884	74.223	101.972	0	0	0
49610	125	10	-0.0221	51.0669	75.6419	86.028	0	0	0
4160	79	5	0.0397	51.8089	98.3	92.9729	0	0	0
76939	140	11	-0.0334	22.9603	62.653	101.579	0	0	0
77109	140	11	-0.0119	11.2062	75.6035	102.008	0	0	0
49169	125	11	0.0813	51.8834	84.2859	93.0514	0	0	0
49494	125	10	-0.0071	51.992	79.3506	100.095	0	0	0
77033	140	10	-0.0342	23.6274	61.7767	101.505	0	0	0
76968	140	15	0.2254	20.6594	72.1809	101.772	0	0	0
77238	140	10	-0.0384	9.26838	71.7626	102.524	0	0	0
4135	79	1	-0.3	51.8449	99.0911	90.1312	0	0	0
49250	125	10	-0.0221	51.6987	85.4812	91.3759	0	0	0
77036	140	10	-0.0382	19.9092	60.8433	101.301	0	0	0
3465	66	5	0.0315	45.5844	80.9536	102.09	0	0	0
76346	140	10	-0.0522	30.1365	80.2894	102.14	0	0	0
76966	140	15	0.1104	21.1816	74.6615	101.988	0	0	0
77110	140	11	-0.1761	10.0939	74.5183	102.226	0	0	0
77058	140	10	-0.1194	25.5249	80.2998	102.14	0	0	0
76900	140	11	-0.5866	19.2858	74.5284	102.421	0	0	0
76853	140	10	-0.0342	11.3707	81.4194	102.301	0	0	0
49530	125	11	0.0018	51.7213	76.5364	86.0459	0	0	0
76312	140	10	-0.0371	32.124	74.4692	102.197	0	0	0
76621	140	10	0.0173	17.9781	79.944	102.353	0	0	0
77079	140	12	-0.1066	15.8832	72.438	102.151	0	0	0
76934	140	11	0.2573	26.6851	67.7686	102.095	0	0	0
76850	140	10	-0.0405	14.0529	79.9433	102.256	0	0	0
37826	119	11	0.0372	52.012	91.3581	81.5444	0	0	0
76941	140	11	0.0349	20.7658	61.2663	101.877	0	0	0
3481	66	5	0.0393	52.0334	87.5043	102.035	0	0	0
77237	140	10	-0.0313	9.8465	70.1838	101.97	0	0	0
76986	140	10	-0.2286	22.1166	69.1202	102.321	0	0	0
4155	79	5	0.0318	51.5157	99.96	89.499	0	0	0
49243	125	10	-0.0251	51.8844	87.1021	93.2574	0	0	0
77040	140	10	0.0385	20.09	58.6263	102.223	0	0	0
76620	140	10	-0.0568	18.4176	82.2117	101.828	0	0	0
76616	140	10	-0.0823	20.8383	83.9798	101.938	0	0	0
77213	140	10	-0.0399	1.63495	74.9318	94.0937	0	0	0
77017	140	10	0.0562	23.5514	66.3313	102.474	0	0	0
37916	119	10	0.0665	52.0266	87.5326	84.4934	0	0	0
76550	140	11	0.3706	19.2714	81.7323	102.331	0	0	0
77056	140	10	-0.4718	26.7306	78.005	102.56	0	0	0
38195	119	11	-0.0686	51.9204	94.9622	84.1938	0	0	0
76219	140	11	-0.0334	33.1163	74.0118	102.467	0	0	0
38286	119	10	-0.0317	52.0614	95.5918	83.3155	0	0	0
37959	119	10	0.023	51.8809	93.5893	77.4801	0	0	0
76661	140	10	0.199	26.9525	71.7293	102.498	0	0	0
49170	125	11	0.0018	51.9644	84.4375	91.5004	0	0	0
76942	140	11	0.1374	21.6822	60.1176	102.294	0	0	0
76197	140	11	0.0837	21.4321	87.2406	102.492	0	0	0
77135	140	11	-0.0523	7.73196	70.2574	102.435	0	0	0
4157	79	5	0.0387	52.08	100.531	91.7652	0	0	0
4168	79	5	0.0403	52.053	100.47	97.7883	0	0	0
49951	125	10	0.0173	52.0506	66.9894	88.7505	0	0	0
49954	125	10	-0.014	52.0666	66.5815	86.0309	0	0	0
77182	140	10	-0.0193	1.62734	68.2848	88.3328	0	0	0
77147	140	15	0.2247	17.3132	70.9635	102.454	0	0	0
76933	140	11	0.1098	25.3107	68.4163	102.532	0	0	0
76573	140	11	0.1098	27.7417	72.522	102.549	0	0	0
76687	140	10	0.1831	27.3918	85.966	102.396	0	0	0
2313	44	5	0.0403	44.292	102.247	113.037	0	0	0
2480	47	5	0.0402	49.5377	91.7288	127.153	0	0	0
77042	140	10	0.0384	21.4247	58.1987	103.209	0	0	0
77258	140	18	0.0426	13.7292	71.8346	102.716	0	0	0
77041	140	10	0.0383	20.2126	59.4049	103.766	0	0	0
1198	23	5	0.0398	39.6934	102.374	121.703	0	0	0
76943	140	11	-0.2855	20.7909	59.0137	102.922	0	0	0
77038	140	10	-0.0494	22.373	60.5587	103.023	0	0	0
75924	140	10	-0.0461	31.0306	85.4146	102.579	0	0	0
1339	26	1	-0.0813	51.296	98.9606	113.569	0	0	0
60442	131	10	-0.3209	49.862	86.7027	116.811	0	0	0
59694	131	10	-0.0451	51.3532	88.08	123.484	0	0	0
3195	61	1	-0.0817	51.2737	93.0766	123.373	0	0	0
60474	131	10	-0.0757	50.1608	92.8369	116.935	0	0	0
76467	140	10	0.0388	21.7841	57.0716	110.614	0	0	0
2318	44	5	0.04	48.5323	101.92	114.472	0	0	0
36	1	5	0.0393	49.5453	80.6431	105.926	0	0	0
49108	125	10	-0.0494	51.2567	85.266	103.567	0	0	0
4394	83	5	0.0404	51.2993	101.975	112.07	0	0	0
60512	131	11	0.3706	50.5784	74.245	116.702	0	0	0
2264	43	5	0.04	49.3845	89.4515	108.495	0	0	0
60661	131	10	0.001	51.7064	76.4003	126.658	0	0	0
75694	140	11	0.2598	32.3733	87.1095	126.268	0	0	0
8	1	1	-0.0791	50.0185	80.0055	106.657	0	0	0
76466	140	10	0.0385	22.5852	56.3283	109.186	0	0	0
60157	131	11	-0.3245	51.6269	75.8383	112.716	0	0	0
60154	131	11	-0.2193	51.481	79.0662	115.338	0	0	0
2265	43	5	0.04	50.9004	91.141	107.634	0	0	0
76465	140	10	0.0374	23.06	55.8726	110.82	0	0	0
2261	43	5	0.0399	50.217	88.5894	106.081	0	0	0
2269	43	5	0.0399	51.5952	93.1938	109.408	0	0	0
35	1	5	0.0399	49.4633	80.1829	107.606	0	0	0
60488	131	10	-0.0522	50.1715	85.0329	111.796	0	0	0
4360	83	1	-0.0813	51.5064	101.651	111.04	0	0	0
3455	66	1	-0.0821	51.6535	90.0496	103.024	0	0	0
60526	131	14	-0.3295	51.6263	76.3103	119.983	0	0	0
6810	101	8	0	51.9594	97.1421	125.517	0	0	0
75811	140	10	-0.0249	25.3702	85.2345	126.738	0	0	0
60484	131	10	0.0106	49.14	86.8739	113.232	0	0	0
60623	131	10	0.199	48.8186	76.4788	124.912	0	0	0
75531	140	15	0.0326	39.9535	90.7599	126.541	0	0	0
60480	131	10	-0.1194	50.2995	90.3179	112.743	0	0	0
3228	61	5	0.0404	51.1347	95.138	124.064	0	0	0
1185	23	4	-0.3678	52.0029	97.5115	124.323	0	0	0
77008	140	10	0.0714	20.7429	67.3516	103.987	0	0	0
60469	131	10	0.1831	51.9598	91.7322	119.163	0	0	0
1219	23	6	0.1646	52.0098	99.4869	121.92	0	0	0
60582	131	10	-0.0568	50.1065	75.0082	117.165	0	0	0
77032	140	10	-0.0371	22.9019	62.9781	102.616	0	0	0
76930	140	11	-0.1495	23.0757	65.8884	104.465	0	0	0
77015	140	10	0.0782	23.9287	65.2155	104.571	0	0	0
77037	140	10	-0.0372	20.3474	61.7609	102.791	0	0	0
77014	140	10	0.2355	22.1396	65.3779	104.148	0	0	0
2308	44	5	0.0398	41.789	102.225	113.115	0	0	0
60394	131	15	-0.0846	51.4645	85.8923	122.931	0	0	0
60224	131	10	0.0045	52.0143	80.9976	116.344	0	0	0
3227	61	5	0.0396	51.1108	94.004	125.383	0	0	0
38	1	5	0.04	51.9322	79.5724	107.576	0	0	0
60229	131	10	-0.0492	51.9046	76.24	114.793	0	0	0
60504	131	11	-0.7776	51.4283	81.5542	121.736	0	0	0
76932	140	11	-0.2699	24.6862	67.7264	103.825	0	0	0
60486	131	10	-0.0071	50.15	87.3502	110.666	0	0	0
77018	140	10	0.0665	25.4858	67.2096	104.325	0	0	0
77016	140	10	-0.3214	22.6074	67.6033	103.445	0	0	0
76931	140	11	-0.0538	23.4619	66.8805	103.42	0	0	0
1187	23	5	0.0318	32.5638	102.373	119.761	0	0	0
60487	131	10	-0.0536	51.3995	85.4066	110.651	0	0	0
60617	131	10	0.0782	51.3987	80.0109	124.715	0	0	0
60995	131	10	-0.0399	33.8639	64.3231	127.546	0	0	0
77028	140	10	-0.0317	25.0116	64.2637	102.617	0	0	0
75489	140	11	-0.0805	40.1137	93.9133	122.148	0	0	0
3225	61	5	0.041	48.7203	93.2281	124.288	0	0	0
77024	140	10	-0.0204	26.5603	65.787	103.128	0	0	0
59617	131	11	-0.3245	51.9488	87.8942	125.45	0	0	0
60579	131	10	-0.0176	51.8221	73.7876	118.338	0	0	0
1375	26	5	0.0348	51.1302	99.6245	115.622	0	0	0
59691	131	10	0.0077	51.5088	88.1622	126.43	0	0	0
59695	131	10	-0.0251	50.504	90.216	124.293	0	0	0
75613	140	10	-0.0169	37.3939	82.9216	127.474	0	0	0
4392	83	5	0.0405	50.7356	101.906	108.938	0	0	0
77239	140	10	-0.0138	7.10355	70.8848	103.064	0	0	0
75695	140	11	-0.2328	31.0626	88.0244	126.304	0	0	0
75701	140	11	0.0084	25.2126	84.7111	125.82	0	0	0
75616	140	10	-0.0627	34.9483	82.9158	126.914	0	0	0
75817	140	10	0.0386	22.5314	83.7186	126.74	0	0	0
59981	131	11	0.0813	46.9675	87.2326	127.343	0	0	0
61016	131	10	0.0543	42.3775	73.3717	127.668	0	0	0
75570	140	10	0.114	40.1598	92.7715	123.995	0	0	0
3222	61	5	0.0402	46.6102	95.0139	124.422	0	0	0
60993	131	10	-0.0475	35.9486	63.9603	125.419	0	0	0
75615	140	10	-0.0457	35.0118	81.0642	126.577	0	0	0
60327	131	12	-0.2	51.7109	85.2646	120.979	0	0	0
77134	140	11	0.1078	9.23447	70.689	102.695	0	0	0
1277	25	1	-0.0799	37.554	99.3425	127.796	0	0	0
60489	131	10	-0.0392	51.8915	85.6517	113.658	0	0	0
60443	131	10	0.199	50.3383	88.3377	116.888	0	0	0
75783	140	10	0.0332	36.5974	87.7882	127.242	0	0	0
60472	131	10	0.1116	51.9309	94.1283	118.149	0	0	0
60473	131	10	0.0049	51.0812	93.8533	115.96	0	0	0
1183	23	2	-0.3429	51.5414	99.4535	122.91	0	0	0
77145	140	17	-0.3128	13.6002	72.7879	102.87	0	0	0
75693	140	11	0.2498	33.7148	87.8874	126.625	0	0	0
60903	131	11	0.0224	34.7958	61.6448	127.207	0	0	0
60627	131	10	-0.0452	50.1267	73.2673	124.387	0	0	0
77083	140	11	-0.1126	14.8899	73.4002	102.711	0	0	0
9	1	1	-0.0802	51.501	80.2919	106.819	0	0	0
60616	131	10	0.2355	51.2202	79.4161	126.215	0	0	0
1217	23	5	0.0342	51.514	100.797	124.617	0	0	0
76983	140	10	-0.3734	20.0617	68.7379	102.666	0	0	0
60064	131	10	-0.0234	44.4919	88.8642	126.823	0	0	0
1276	25	1	-0.0798	36.3749	99.0911	126.848	0	0	0
60899	131	11	-0.0461	35.4124	66.161	125.929	0	0	0
75704	140	14	-0.0849	36.3923	85.2467	125.613	0	0	0
60967	131	10	0.0357	38.1417	53.7484	117.478	0	0	0
75804	140	10	-0.0071	28.5126	88.8384	126.415	0	0	0
76901	140	11	-0.0895	21.1002	72.6359	102.725	0	0	0
2237	43	1	-0.0793	51.6599	90.9515	109.68	0	0	0
61022	131	10	-0.0052	37.7612	72.2253	127.421	0	0	0
7	1	1	-0.0801	49.6087	78.629	106.131	0	0	0
76925	140	12	-0.2546	20.3177	70.6344	103.95	0	0	0
76902	140	11	-0.7776	20.4528	72.178	103.967	0	0	0
77084	140	11	0.0821	15.3023	70.0366	102.795	0	0	0
77152	140	15	0.0762	15.6285	69.1161	103.268	0	0	0
1373	26	5	0.0404	52.0241	98.8368	112.767	0	0	0
77080	140	11	-0.2546	16.369	71.2569	102.901	0	0	0
75687	140	11	-0.2774	37.2191	86.9385	127.052	0	0	0
77151	140	15	0.1135	14.3805	70.3802	103.309	0	0	0
75806	140	10	-0.0522	27.4951	86.1358	126.743	0	0	0
75512	140	11	-0.0955	36.9719	82.0098	127.043	0	0	0
76899	140	12	-1.0437	18.5508	73.4152	102.926	0	0	0
75795	140	10	-0.1493	34.5209	87.163	126.715	0	0	0
2263	43	5	0.0403	50.7372	88.4562	109.135	0	0	0
76898	140	11	-1.5183	20.7212	74.1016	102.808	0	0	0
60477	131	10	-0.1493	49.4214	91.2057	114.879	0	0	0
75698	140	11	0.1175	27.2378	87.0895	126.13	0	0	0
2483	47	5	0.041	51.8888	90.5313	127.438	0	0	0
77149	140	15	0.1076	16.3723	74.5892	103.766	0	0	0
77082	140	11	0.1215	15.4906	74.0031	104.028	0	0	0
49109	125	10	-0.0493	51.4871	84.6665	105.262	0	0	0
60624	131	10	-0.0599	51.1727	75.5127	123.849	0	0	0
1204	23	5	0.04	43.6096	99.7336	120.475	0	0	0
60058	131	10	-0.0382	48.6802	86.5641	126.138	0	0	0
1304	25	5	0.0398	39.689	99.1079	127.676	0	0	0
60376	131	11	0.2598	50.7594	89.9561	113.627	0	0	0
60377	131	11	-0.2328	50.4597	88.4182	113.885	0	0	0
75699	140	11	0.0511	26.4447	86.7555	124.903	0	0	0
75700	140	11	-0.014	26.1678	85.2491	124.747	0	0	0
75697	140	11	-0.0606	28.5025	87.9111	125.81	0	0	0
60644	131	10	0.0384	42.4091	68.6882	124.509	0	0	0
75800	140	10	0.0254	30.904	88.3204	127.332	0	0	0
75757	140	10	0.0562	36.9962	92.556	123.828	0	0	0
77020	140	10	-0.3209	25.308	69.5064	102.683	0	0	0
76926	140	13	3.8979	21.282	69.5597	104.253	0	0	0
77022	140	10	-0.0599	27.488	68.1535	102.742	0	0	0
75576	140	10	-0.0579	39.4065	95.8223	120.42	0	0	0
76945	140	12	-0.1606	22.5832	72.5112	102.756	0	0	0
2479	47	5	0.0403	50.7714	92.8397	127.807	0	0	0
75816	140	10	0.0375	23.1548	85.2223	127.398	0	0	0
75803	140	10	-0.0074	28.367	88.2932	124.839	0	0	0
2259	43	5	0.0399	49.7226	86.1604	106.35	0	0	0
60988	131	10	-0.0332	37.6905	66.7078	125.891	0	0	0
1369	26	5	0.04	50.3565	97.59	111.45	0	0	0
60483	131	10	0.023	48.7933	88.315	112.313	0	0	0
3229	61	5	0.0481	51.4796	93.6355	122.397	0	0	0
76660	140	10	-0.3209	27.2016	73.5192	102.607	0	0	0
60991	131	10	-0.0216	35.2039	66.636	126.956	0	0	0
60639	131	10	-0.0372	44.4111	68.6772	126.475	0	0	0
60968	131	10	0.0363	37.7739	52.4789	118.717	0	0	0
60996	131	10	-0.0184	34.3458	62.2926	125.183	0	0	0
60379	131	11	-0.0606	50.6148	87.1475	111.644	0	0	0
59980	131	11	0.0487	48.0291	86.1538	126.892	0	0	0
2236	43	1	-0.0821	51.3744	90.3358	108.273	0	0	0
60226	131	10	-0.014	51.7296	78.4491	116.196	0	0	0
39	1	5	0.04	51.253	81.7417	108.39	0	0	0
75464	140	11	0.0596	39.9752	89.7992	127.152	0	0	0
75758	140	10	0.0665	34.6731	94.016	124.269	0	0	0
75801	140	10	0.023	29.7506	86.3661	126.497	0	0	0
75465	140	12	-0.3918	38.6336	89.4623	127.643	0	0	0
76313	140	10	-0.0342	32.8526	73.054	102.941	0	0	0
76658	140	10	0.0665	28.8632	71.2318	103.882	0	0	0
76659	140	10	-0.3079	29.4976	72.8211	103.654	0	0	0
75672	140	11	-0.2699	34.8504	93.1652	123.58	0	0	0
76572	140	11	-0.2699	28.5561	72.3208	103.826	0	0	0
76571	140	11	-0.0538	27.9444	72.9279	105.112	0	0	0
76656	140	10	-0.3214	27.2095	73.6689	104.847	0	0	0
60634	131	10	-0.0371	45.937	71.0589	127.266	0	0	0
75703	140	11	-0.2728	22.7477	84.7359	126.489	0	0	0
60375	131	11	0.2498	50.3924	90.7051	114.926	0	0	0
1370	26	5	0.041	51.0175	96.7596	113.659	0	0	0
76218	140	11	0.0958	33.8236	74.8341	103.485	0	0	0
76310	140	10	-0.0405	34.6196	74.1971	103.938	0	0	0
60247	131	10	0.0374	48.5163	68.9477	107.682	0	0	0
60165	131	11	-0.2622	47.712	69.7144	107.551	0	0	0
60249	131	10	0.0388	46.7398	69.3602	108.009	0	0	0
49012	125	11	0.1374	51.9442	84.6392	104.238	0	0	0
75614	140	10	-0.0214	37.3885	81.1933	127.65	0	0	0
60989	131	10	-0.0339	36.9245	65.9196	124.428	0	0	0
60380	131	11	0.1176	51.1075	85.6062	111.685	0	0	0
3484	66	5	0.04	51.12	89.316	103.67	0	0	0
60901	131	11	0.0598	34.117	64.0755	126.517	0	0	0
2234	43	1	-0.0791	50.4336	88.1055	107.03	0	0	0
75573	140	10	0.1157	41.0076	94.4915	122.463	0	0	0
60156	131	11	-0.0361	52.0493	76.8081	113.886	0	0	0
60057	131	10	-0.041	47.5585	85.3005	126.231	0	0	0
60915	131	11	0.1148	40.2979	73.0484	126.96	0	0	0
75488	140	11	-0.1175	40.1256	92.5504	122.948	0	0	0
75578	140	10	0.0338	37.1492	96.9953	122.034	0	0	0
77124	140	14	-0.3837	14.5952	76.667	103.271	0	0	0
60441	131	10	-0.3079	51.7941	85.7788	117.906	0	0	0
3814	72	5	0.0342	49.716	98.9354	127.51	0	0	0
60543	131	11	0.0349	43.8666	69.5887	126.755	0	0	0
1184	23	3	0.4457	51.8027	98.4354	123.648	0	0	0
2466	47	5	0.0396	42.9992	94.2237	127.41	0	0	0
77106	140	13	0.8187	14.0266	75.9996	104.127	0	0	0
75753	140	10	1.0339	35.2148	90.6204	126.986	0	0	0
77107	140	11	-0.2939	12.4938	76.0023	104.448	0	0	0
77190	140	10	0.1412	12.179	77.3816	102.88	0	0	0
60571	131	15	0.0884	51.6199	82.4996	122.248	0	0	0
77108	140	11	-0.0835	11.6358	76.5298	103.247	0	0	0
77191	140	10	0.1154	10.6937	76.9611	103.601	0	0	0
75796	140	10	-0.4719	33.9769	88.553	125.802	0	0	0
76758	140	11	0.0958	13.4617	80.7749	102.645	0	0	0
75807	140	10	-0.0392	26.9546	87.0866	123.883	0	0	0
2459	47	5	0.0318	38.8396	92.8925	126.863	0	0	0
60885	131	11	-0.2499	38.5682	53.1757	118.348	0	0	0
60544	131	11	0.1374	42.2915	69.3841	126.632	0	0	0
61014	131	10	-0.0151	41.4419	75.1635	125.431	0	0	0
61018	131	10	-0.037	39.5882	73.699	126.483	0	0	0
75750	140	10	0.1568	32.7355	90.3989	125.912	0	0	0
75696	140	11	-0.1405	29.8475	87.1734	125.845	0	0	0
3485	66	5	0.0412	51.0344	90.9414	103.054	0	0	0
61021	131	10	-0.0138	38.8779	70.8924	127.674	0	0	0
61011	131	10	0.0037	42.6677	76.3244	127.335	0	0	0
75583	140	10	-0.042	35.6217	98.511	120.555	0	0	0
76553	140	11	0.1624	19.7612	78.077	102.648	0	0	0
75492	140	11	-0.0662	37.5876	96.6418	121.064	0	0	0
76552	140	11	-0.2193	19.8049	79.3921	103.437	0	0	0
76967	140	15	0.546	18.986	75.5204	102.865	0	0	0
2045	39	5	0.04	45.2194	102.153	104.497	0	0	0
60491	131	10	-0.0231	51.6203	83.2426	112.877	0	0	0
76624	140	10	-0.014	20.8227	79.7863	103.331	0	0	0
76551	140	11	-0.0934	18.7149	80.4188	103.016	0	0	0
76851	140	10	-0.0496	14.1631	81.6308	102.755	0	0	0
75527	140	15	0.1191	40.1303	87.6463	126.978	0	0	0
60914	131	11	-0.1307	41.5507	73.9711	127.19	0	0	0
1300	25	5	0.0396	36.2016	100.036	126.275	0	0	0
75490	140	11	-0.1896	38.9215	94.915	122.366	0	0	0
59978	131	11	-0.0702	50.2817	85.1885	127.695	0	0	0
60355	131	11	0.1098	50.3257	87.4514	117.566	0	0	0
2462	47	5	0.0386	40.5801	94.1567	126.052	0	0	0
60662	131	10	0.0254	51.3831	77.8798	127.534	0	0	0
76790	140	16	-0.0075	22.4806	76.4658	102.945	0	0	0
76723	140	11	2.0795	22.4915	75.9418	103.855	0	0	0
76584	140	14	-0.8051	26.1832	75.847	103.508	0	0	0
60067	131	10	0.0374	44.169	91.4737	127.021	0	0	0
61012	131	10	0.0806	44.0529	75.4712	126.789	0	0	0
60904	131	11	0.19	34.0053	60.3858	127.531	0	0	0
2018	39	1	-0.0798	42.7914	102.45	102.89	0	0	0
40	1	5	0.0412	51.1211	82.3763	106.804	0	0	0
49013	125	11	-0.2856	52.0379	83.2074	103.61	0	0	0
77053	140	10	-0.3336	24.6142	77.4384	102.653	0	0	0
1212	23	5	0.0405	48.5478	100.556	122.113	0	0	0
34	1	5	0.0403	50.1193	77.7604	106.581	0	0	0
3815	72	5	0.0508	50.9959	97.7876	127.771	0	0	0
75755	140	10	0.0782	35.6481	92.9475	125.869	0	0	0
60485	131	10	-0.0074	51.534	87.7665	111.604	0	0	0
75761	140	10	0.199	35.7529	94.6527	122.313	0	0	0
76383	140	11	-0.2622	22.7393	56.7162	110.198	0	0	0
75809	140	10	-0.0231	27.0936	84.6638	124.895	0	0	0
75805	140	10	-0.0536	26.5944	87.7501	126.78	0	0	0
1208	23	5	0.0402	46.5635	100.609	121.055	0	0	0
75513	140	11	0.1558	35.3805	81.9259	127.193	0	0	0
76348	140	10	-0.0324	32.1676	78.0814	102.931	0	0	0
1299	25	5	0.0397	35.5835	98.868	127.57	0	0	0
75577	140	10	0.0329	39.6622	97.0254	121.715	0	0	0
76308	140	10	-0.0317	32.2096	76.0277	104.387	0	0	0
76653	140	10	1.0339	30.3892	74.2361	104.406	0	0	0
76650	140	10	0.1568	29.1664	76.8345	104.034	0	0	0
76651	140	10	0.1931	28.3584	75.3506	103.489	0	0	0
76568	140	11	0.0372	28.6599	75.854	104.433	0	0	0
76217	140	11	-0.0686	32.9041	75.2778	104.683	0	0	0
60969	131	10	0.0359	39.3296	52.4759	117.999	0	0	0
75579	140	10	-0.0043	37.0445	95.8304	120.664	0	0	0
1306	25	5	0.0403	40.2696	101.583	127.279	0	0	0
76238	140	11	0.1175	30.8281	79.7281	102.881	0	0	0
76345	140	10	-0.0536	31.7669	80.3094	102.831	0	0	0
2460	47	5	0.0318	38.2592	94.3468	126.238	0	0	0
76347	140	10	-0.0392	30.4988	77.5146	102.677	0	0	0
76343	140	10	-0.0074	30.1749	80.7874	104.653	0	0	0
76237	140	11	-0.0606	30.2114	79.7346	104.274	0	0	0
76342	140	10	0.0106	32.0976	79.1627	105.271	0	0	0
76344	140	10	-0.0071	29.1995	79.3329	104.278	0	0	0
76311	140	10	-0.0496	34.2964	75.7203	102.967	0	0	0
76304	140	10	-0.0204	35.2858	76.5646	104.955	0	0	0
60248	131	10	0.0385	47.5016	69.8068	106.443	0	0	0
60163	131	11	0.0097	47.5551	72.318	107.652	0	0	0
60164	131	11	0.1627	48.2583	71.0064	108.139	0	0	0
60246	131	10	-0.0461	49.3803	70.9385	107.966	0	0	0
60243	131	10	-0.0244	47.7711	72.2736	106.533	0	0	0
60245	131	10	-0.0429	48.0853	70.8981	109.283	0	0	0
1298	25	5	0.0397	37.5078	97.2307	126.379	0	0	0
2223	42	5	0.0348	51.8874	96.767	117.56	0	0	0
76897	140	10	0.0386	12.0773	85.897	104.058	0	0	0
60640	131	10	-0.0494	41.6989	70.2528	126.558	0	0	0
2439	47	1	-0.3	38.8406	93.9681	127.098	0	0	0
75582	140	10	-0.0232	36.4242	99.5133	119.298	0	0	0
1176	23	1	-0.0821	44.6594	100.699	122.129	0	0	0
1303	25	5	0.04	38.9332	99.7976	126.204	0	0	0
60635	131	10	-0.0342	46.3364	70.2637	125.817	0	0	0
[truncated: 94,975 more rows]

## Sheet: end coordinates
id	molecule-ID	atom-type	charge	x	y	z	nx (image flags)	ny (image flags)	nz (image flags)		Masses
14149	105	10	-0.0518	17.4812	2.50895	132.794	1	2	0		1	12.01
14145	105	10	-0.0186	16.0083	2.08898	130.734	1	2	0		2	12.01
28468	113	11	0.19	2.23504	2.31306	199.525	-1	-1	0		3	12.01
28566	113	10	0.0385	3.73732	2.76393	201.129	-1	-1	0		4	16
28469	113	11	-0.2649	3.64357	2.71321	200.086	-1	-1	0		5	1.008
28567	113	10	0.038	3.8174	3.76761	199.775	-1	-1	0		6	1.008
28568	113	10	0.0383	4.45152	2.08489	199.706	-1	-1	0		7	12.0107
28565	113	10	-0.0518	2.01482	2.67822	198.533	-1	-1	0		8	1.00794
82627	143	10	0.038	49.4552	88.1424	98.3337	-1	1	0		9	15.9994
82628	143	10	0.0383	47.644	87.9368	98.8308	-1	1	0		10	1.008
82528	143	11	0.19	48.9587	89.1377	100.204	-1	1	0		11	12.01
82529	143	11	-0.2649	48.7181	87.924	99.2084	-1	1	0		12	16
82626	143	10	0.0385	49.0202	86.9842	99.6285	-1	1	0		13	12.01
82625	143	10	-0.0518	48.1624	89.1099	101.002	-1	1	0		14	16
82622	143	10	-0.0241	50.4957	88.4833	101.648	-1	1	0		15	1.008
82661	143	10	0.0396	50.1928	92.2853	96.6696	-1	1	0		16	1.008
82549	143	11	-0.2604	50.4576	92.3353	97.7095	-1	1	0		17	16
82657	143	10	-0.0205	51.7535	94.1842	99.7098	-1	1	0		18	1.008
82620	143	10	-0.0184	50.4329	91.4356	100.701	-1	1	0
82660	143	10	-0.0505	51.0493	94.4777	97.5039	-1	1	0
82527	143	11	0.0224	50.4342	89.2419	100.833	-1	1	0
82623	143	10	-0.0234	51.2059	89.1455	100.029	-1	1	0
82662	143	10	0.0386	49.5993	92.4826	98.3394	-1	1	0
82624	143	10	-0.0517	48.8423	89.9759	99.5272	-1	1	0
82525	143	11	0.0598	51.8678	90.9269	102.223	-1	1	0
82526	143	11	-0.0645	50.5724	90.6366	101.515	-1	1	0
82548	143	11	0.1815	51.4827	93.4813	97.6909	-1	1	0
82663	143	10	0.0395	51.0185	91.475	98.1304	-1	1	0
82621	143	10	-0.0186	49.7714	90.9114	102.19	-1	1	0
82617	143	10	-0.0475	51.2488	92.7486	103.257	-1	1	0
82584	143	10	-0.0285	40.5479	101.917	114.527	-1	1	0
82587	143	10	-0.0179	38.4693	99.9439	114.308	-1	1	0
82585	143	10	-0.0192	40.8688	99.33	114.357	-1	1	0
82577	143	10	-0.0472	44.9545	101.887	113.853	-1	1	0
82509	143	11	-0.2499	36.7062	99.7905	112.281	-1	1	0
82592	143	10	0.0363	36.4881	98.7946	112.561	-1	1	0
82593	143	10	0.0359	36.2509	99.9283	111.308	-1	1	0
82591	143	10	0.0357	36.2532	100.558	112.924	-1	1	0
82586	143	10	-0.0182	40.9399	99.5434	112.551	-1	1	0
82589	143	10	-0.0534	38.6842	99.4679	111.291	-1	1	0
82507	143	11	0.0109	38.9818	99.6562	113.41	-1	1	0
82508	143	11	0.1936	38.2782	100.028	112.143	-1	1	0
82583	143	10	-0.0303	40.5842	101.92	112.669	-1	1	0
82504	143	11	0.0462	42.4839	101.63	113.566	-1	1	0
82582	143	10	-0.0331	42.892	101.088	112.678	-1	1	0
82588	143	10	-0.0193	38.8342	98.5764	113.469	-1	1	0
82578	143	10	-0.0504	44.8514	102.495	112.247	-1	1	0
82506	143	11	-0.0206	40.5492	99.946	113.518	-1	1	0
82505	143	11	0.0468	40.9643	101.453	113.616	-1	1	0
82590	143	10	-0.0537	38.5611	101.032	111.926	-1	1	0
82581	143	10	-0.0339	42.8874	100.974	114.408	-1	1	0
82618	143	10	-0.0403	51.9501	90.3087	103.14	-1	1	0
92192	149	10	0.0015	1.87231	98.7353	151.877	1	1	0
84309	144	11	0.0109	5.49239	90.8468	146.117	1	1	0
84310	144	11	0.1936	5.49167	89.2836	145.845	1	1	0
84392	144	10	-0.0537	4.61241	88.8452	146.287	1	1	0
84391	144	10	-0.0534	5.52341	89.2245	144.744	1	1	0
84308	144	11	-0.0206	4.30691	91.4859	145.473	1	1	0
84311	144	11	-0.2499	6.77302	88.6727	146.457	1	1	0
84393	144	10	0.0357	7.08881	87.6097	146.108	1	1	0
84388	144	10	-0.0182	3.49925	90.7591	145.608	1	1	0
84390	144	10	-0.0193	6.37752	91.3191	145.673	1	1	0
84387	144	10	-0.0192	4.46086	91.4467	144.337	1	1	0
84305	144	11	0.0411	2.44622	94.9337	145.894	1	1	0
84384	144	10	-0.0331	2.0883	92.8623	145.352	1	1	0
84307	144	11	0.0468	3.96078	92.8104	146.162	1	1	0
84306	144	11	0.0462	2.9274	93.5952	145.333	1	1	0
92352	149	10	-0.0364	2.1834	85.5055	151.38	1	1	0
84383	144	10	-0.0339	3.30683	93.7391	144.233	1	1	0
84382	144	10	-0.036	3.38838	95.532	146.052	1	1	0
92118	149	10	-0.0568	1.75243	94.8092	152.776	1	1	0
92259	149	11	0.0349	1.76863	86.8618	149.935	1	1	0
84389	144	10	-0.0179	5.64022	91.0617	147.182	1	1	0
84394	144	10	0.0363	6.73282	88.7196	147.509	1	1	0
84385	144	10	-0.0303	3.64886	92.6808	147.237	1	1	0
84395	144	10	0.0359	7.633	89.3779	146.193	1	1	0
92356	149	10	-0.0494	3.42522	87.7361	148.786	1	1	0
92357	149	10	-0.0493	3.46016	86.1037	148.956	1	1	0
92260	149	11	0.1374	3.19826	87.0131	149.521	1	1	0
92328	149	10	0.1568	2.99329	89.0693	152.802	1	1	0
92261	149	11	-0.2856	4.20456	87.3105	150.727	1	1	0
92360	149	10	0.0384	4.09254	86.496	151.529	1	1	0
92358	149	10	0.0385	4.06369	88.3889	151.065	1	1	0
92359	149	10	0.0383	5.17785	87.3504	150.265	1	1	0
92353	149	10	-0.0361	1.87897	87.0444	152.09	1	1	0
92211	149	10	-0.0503	8.34601	89.4507	149.888	1	1	0
92212	149	10	-0.0524	6.73051	89.6725	150.537	1	1	0
92100	149	11	0.1627	7.77767	89.7671	150.787	1	1	0
84409	144	10	0.0213	3.87807	101.635	152.451	1	1	0
92101	149	11	-0.2728	8.26655	88.745	151.901	1	1	0
92199	149	10	0.023	5.44329	96.7554	149.18	1	1	0
92215	149	10	0.0386	8.02796	87.7461	151.564	1	1	0
84379	144	10	-0.0472	1.64046	96.121	144.199	1	1	0
84320	144	11	0.0931	1.88668	102.342	151.884	1	1	0
92213	149	10	0.0391	7.59257	89.0072	152.804	1	1	0
92214	149	10	0.0375	9.34931	88.835	152.138	1	1	0
92717	149	10	-0.0493	6.68626	84.3839	152.461	1	1	0
92196	149	10	-0.1194	3.32619	97.6205	150.676	1	1	0
92567	149	10	-0.0231	5.77724	97.5844	152.717	1	1	0
92092	149	11	0.2598	2.78252	96.7302	150.409	1	1	0
84406	144	10	0.0334	2.06422	101.572	151.11	1	1	0
84386	144	10	-0.0285	4.80767	93.483	146.245	1	1	0
92094	149	11	-0.1405	4.77681	95.9162	148.906	1	1	0
92113	149	10	0.3035	2.78237	93.6262	150.303	1	1	0
92200	149	10	0.0106	5.03217	95.6931	147.928	1	1	0
92204	149	10	-0.0522	7.13493	94.3811	148.518	1	1	0
92202	149	10	-0.0071	5.13868	94.7728	150.863	1	1	0
92201	149	10	-0.0074	4.8153	93.827	149.347	1	1	0
92046	149	11	-0.0325	2.67052	92.8126	151.009	1	1	0
92047	149	11	0.0031	3.09203	93.1297	152.505	1	1	0
92114	149	10	-0.0823	3.43454	92.1086	150.592	1	1	0
92116	149	10	-0.1027	3.29992	92.1504	152.877	1	1	0
92115	149	10	-0.0176	4.10524	93.5484	152.527	1	1	0
92095	149	11	-0.0606	5.31383	94.7028	149.778	1	1	0
92198	149	10	0.0254	2.77693	95.1855	148.817	1	1	0
92208	149	10	-0.03	6.10704	92.1517	150.427	1	1	0
92096	149	11	0.1175	6.85068	94.6028	149.576	1	1	0
92205	149	10	-0.0392	7.18697	93.7583	151.58	1	1	0
92097	149	11	0.0511	7.48056	93.6023	150.564	1	1	0
92098	149	11	-0.014	7.1747	92.2447	150.213	1	1	0
92203	149	10	-0.0536	7.29374	95.6104	149.852	1	1	0
92207	149	10	-0.0231	7.10387	92.1092	149.093	1	1	0
92099	149	11	0.0084	7.9321	91.2867	151.087	1	1	0
92209	149	10	-0.0249	7.57539	91.3645	152.133	1	1	0
92093	149	11	-0.2328	3.23179	96.1809	149.018	1	1	0
92195	149	10	-0.0686	3.04054	96.0115	151.198	1	1	0
92197	149	10	0.001	2.94829	96.7977	148.138	1	1	0
84381	144	10	-0.036	2.05546	94.71	146.903	1	1	0
92206	149	10	-0.0324	8.54965	93.8632	150.512	1	1	0
92210	149	10	-0.0247	8.97644	91.5656	151.021	1	1	0
92572	149	10	-0.0524	8.76422	97.1099	152.871	1	1	0
84321	144	11	-0.1527	3.28052	102.56	152.542	1	1	0
92637	149	11	0.0511	3.37028	82.8748	159.177	1	1	0
92746	149	10	-0.0324	2.51295	83.036	158.57	1	1	0
92745	149	10	-0.0392	4.1681	83.4103	158.659	1	1	0
92638	149	11	-0.014	3.88418	81.3457	159.072	1	1	0
92747	149	10	-0.0231	3.60174	80.9732	158.12	1	1	0
92639	149	11	0.0084	5.44461	81.4274	159.088	1	1	0
92640	149	11	0.1627	6.14426	80.0964	159.313	1	1	0
92750	149	10	-0.0247	5.61324	81.8799	158.092	1	1	0
92751	149	10	-0.0503	5.52936	79.2055	159.179	1	1	0
92753	149	10	0.0391	7.6617	80.1041	157.655	1	1	0
92575	149	10	0.0386	9.83849	95.6437	154.248	1	1	0
92701	149	10	-0.0519	8.52467	83.211	159.524	1	1	0
92719	149	10	0.0383	5.70453	83.5685	155.234	1	1	0
92621	149	11	-0.2856	5.48332	83.974	154.255	1	1	0
92700	149	10	-0.0599	7.12614	83.9042	158.908	1	1	0
93179	149	11	0.0084	17.725	97.689	175.832	1	1	0
92340	149	10	-0.0599	3.20069	84.3942	156.439	1	1	0
92738	149	10	0.0254	2.87483	87.3215	159.643	1	1	0
92339	149	10	0.199	3.28024	86.1596	157.824	1	1	0
92338	149	10	-0.3209	2.27569	87.3884	156.899	1	1	0
92251	149	11	0.1098	3.05528	86.5146	156.787	1	1	0
92334	149	10	-0.3214	3.4982	89.0842	156.345	1	1	0
92249	149	11	-0.0538	4.47474	88.5233	156.452	1	1	0
92335	149	10	0.0562	4.91793	88.6724	157.434	1	1	0
92740	149	10	0.0106	4.58341	85.4712	159.713	1	1	0
92252	149	11	0.2573	2.55481	85.2192	156.024	1	1	0
92336	149	10	0.0665	5.11961	86.5837	156.358	1	1	0
92250	149	11	-0.2699	4.22073	87.09	156.066	1	1	0
92333	149	10	0.0782	6.40636	89.0349	155.557	1	1	0
92248	149	11	-0.1495	5.27806	89.2755	155.447	1	1	0
92705	149	10	-0.0463	7.46286	86.5931	158.219	1	1	0
92337	149	10	-0.3079	4.19844	86.9465	155.003	1	1	0
92341	149	10	-0.0519	2.72864	85.3334	154.946	1	1	0
92329	149	10	0.1931	2.66147	88.2375	154.191	1	1	0
92469	149	15	0.0228	7.15204	89.9409	159.355	1	1	0
92459	149	11	0.0084	7.08086	96.2406	154.001	1	1	0
92737	149	10	0.001	4.49641	87.7314	159.823	1	1	0
92741	149	10	-0.0074	2.0562	85.0587	159.943	1	1	0
92246	149	11	0.0372	3.17486	89.108	153.858	1	1	0
92614	149	11	-0.1452	8.47389	86.6389	158.698	1	1	0
92712	149	10	-0.0364	7.29593	85.6904	156.198	1	1	0
92613	149	11	-0.0761	9.05477	85.1648	158.747	1	1	0
92707	149	10	-0.0284	8.86264	88.7435	157.845	1	1	0
92703	149	10	-0.0452	9.91248	85.191	159.262	1	1	0
92615	149	11	-0.0686	9.38672	87.7105	157.993	1	1	0
92706	149	10	-0.0317	10.2561	87.9042	158.616	1	1	0
92702	149	10	-0.0204	9.45041	84.8211	157.789	1	1	0
92616	149	11	0.0958	9.98809	87.2939	156.621	1	1	0
92708	149	10	-0.0405	10.6584	86.3719	156.777	1	1	0
92709	149	10	-0.0496	10.7152	88.08	156.284	1	1	0
92711	149	10	-0.0342	8.22947	87.9339	155.577	1	1	0
92617	149	11	-0.0334	8.95538	87.0942	155.532	1	1	0
92618	149	11	0.0121	8.12052	85.7923	155.392	1	1	0
92713	149	10	-0.0361	8.87688	85.0128	155.508	1	1	0
92710	149	10	-0.0371	9.60487	87.1495	154.613	1	1	0
92715	149	10	-0.0372	6.65898	86.4653	153.985	1	1	0
92619	149	11	0.0349	7.41343	85.7546	154.002	1	1	0
92332	149	10	0.2355	5.25659	90.393	155.659	1	1	0
92245	149	11	-0.2598	2.55445	90.3917	154.608	1	1	0
92125	149	10	-0.0492	5.37962	94.0453	154.756	1	1	0
92049	149	11	-0.0934	2.39673	94.458	154.718	1	1	0
92243	149	12	-0.2546	2.14489	90.7509	157.034	1	1	0
92221	149	11	2.0795	2.38799	92.0479	159.319	1	1	0
92288	149	16	-0.0075	2.56037	93.0766	159.004	1	1	0
92050	149	11	-0.2193	2.64933	93.3626	155.794	1	1	0
92283	149	12	-0.5131	3.67495	91.2738	159.848	1	1	0
92051	149	11	0.1624	4.19774	93.1347	156.342	1	1	0
92123	149	10	-0.0803	4.27921	92.1863	156.841	1	1	0
92124	149	10	-0.2286	4.39236	93.8897	157.025	1	1	0
92556	149	10	-0.1194	3.08091	95.6764	158.929	1	1	0
92121	149	10	-0.3734	2.16449	92.4067	155.66	1	1	0
92541	149	10	0.0332	5.17342	96.0028	157.973	1	1	0
92464	149	15	0.1104	5.66463	91.7624	159.155	1	1	0
92443	149	12	-0.1606	5.28447	94.0866	159.564	1	1	0
92542	149	10	0.6604	6.06876	95.1242	156.873	1	1	0
92445	149	11	-0.2774	6.23725	95.6193	157.846	1	1	0
92053	149	11	-0.3245	6.75207	92.6478	155.672	1	1	0
92444	149	13	0.4618	6.39547	94.5214	158.903	1	1	0
92127	149	10	0.0077	6.73038	91.9979	156.593	1	1	0
92128	149	10	0.0355	7.3125	93.5403	155.953	1	1	0
92462	149	14	-0.0848	7.4722	94.0025	159.024	1	1	0
92052	149	11	-0.0361	5.32996	93.0463	155.198	1	1	0
92326	149	10	0.0714	3.288	91.1326	154.799	1	1	0
92054	149	11	-0.0702	7.61956	91.9652	154.569	1	1	0
92126	149	10	-0.0657	5.09176	92.3875	154.449	1	1	0
92452	149	11	0.2598	2.37238	96.4036	159.246	1	1	0
92120	149	10	0.0045	3.33464	95.0481	154.736	1	1	0
92569	149	10	-0.0249	7.16783	95.3637	153.41	1	1	0
92800	149	11	0.1374	6.86226	102.169	161.092	1	1	0
92559	149	10	0.023	1.77482	96.7891	156.29	1	1	0
92460	149	11	0.1627	8.35648	97.1607	153.854	1	1	0
92129	149	10	-0.0441	7.82345	92.658	153.795	1	1	0
92571	149	10	-0.0503	8.03296	98.2426	154.096	1	1	0
92130	149	10	-0.0451	6.99254	91.1913	154.164	1	1	0
92327	149	10	-0.1461	1.99848	90.8186	153.767	1	1	0
93290	149	10	-0.0247	17.0868	97.9272	176.709	1	1	0
92131	149	10	-0.0251	9.34393	90.681	154.208	1	1	0
92471	149	10	0.0141	10.6996	89.9117	159.612	1	1	0
92134	149	10	-0.0382	10.439	92.9229	154.558	1	1	0
92140	149	10	-0.0234	12.9487	90.8701	158.113	1	1	0
92132	149	10	-0.0093	8.84874	90.6597	155.888	1	1	0
92056	149	11	0.0487	10.0056	92.4064	155.438	1	1	0
92133	149	10	-0.041	9.5126	93.1694	156.077	1	1	0
92422	149	14	-0.3295	9.77133	92.4011	159.555	1	1	0
92057	149	11	0.0813	11.165	91.6654	156.195	1	1	0
92136	149	10	-0.0426	10.8411	91.1763	157.092	1	1	0
92135	149	10	-0.0452	11.5762	90.871	155.48	1	1	0
92058	149	11	0.0018	12.4093	92.4763	156.769	1	1	0
92137	149	10	-0.0133	11.9795	93.2006	157.53	1	1	0
92138	149	10	-0.0221	12.8909	93.0342	155.967	1	1	0
92059	149	11	0.0097	13.5051	91.5339	157.403	1	1	0
92055	149	11	0.0837	8.97659	91.3089	155.018	1	1	0
92139	149	10	-0.0244	14.1357	90.9919	156.628	1	1	0
92574	149	10	0.0375	10.3189	97.1775	154.846	1	1	0
92143	149	10	0.0374	13.2301	93.5726	159.413	1	1	0
92461	149	11	-0.2728	9.4591	96.5705	154.753	1	1	0
92141	149	10	-0.0429	14.847	93.2356	157.611	1	1	0
92060	149	11	0.1627	14.5949	92.3571	158.218	1	1	0
92142	149	10	-0.0461	15.522	91.8393	158.266	1	1	0
84415	144	10	-0.0339	5.33716	101.219	155.308	1	1	0
84324	144	11	0.0203	5.71054	102.054	154.719	1	1	0
92563	149	10	-0.0536	3.92354	99.3901	154.099	1	1	0
92456	149	11	0.1175	3.86666	98.4362	154.724	1	1	0
92560	149	10	0.0106	3.39938	96.5783	156.747	1	1	0
92454	149	11	-0.1405	2.59568	97.2807	156.777	1	1	0
92453	149	11	-0.2328	2.13201	97.5325	158.251	1	1	0
92455	149	11	-0.0606	3.05402	98.6143	156.073	1	1	0
92557	149	10	0.001	2.63485	98.3944	158.709	1	1	0
92561	149	10	-0.0074	3.73456	99.2989	156.65	1	1	0
92547	149	10	0.1368	4.99947	98.3322	158.318	1	1	0
92548	149	10	0.1116	5.99572	99.6798	159.025	1	1	0
92448	149	11	0.1461	5.65558	98.6114	159.172	1	1	0
92447	149	11	-0.3068	6.89493	97.5922	159.253	1	1	0
92543	149	10	0.1566	7.27261	97.3092	157.132	1	1	0
92446	149	11	-0.0777	7.29117	96.7309	158.031	1	1	0
84420	144	10	-0.0403	9.37654	101.912	156.913	1	1	0
92566	149	10	-0.0324	6.05372	98.6899	155.07	1	1	0
93294	149	10	0.0375	19.5786	95.6988	176.872	1	1	0
92330	149	10	0.0891	5.23254	89.6287	153.224	1	1	0
92319	149	10	-0.0244	3.40584	82.8133	166.553	1	1	0
92457	149	11	0.0511	5.29287	97.8673	154.882	1	1	0
84419	144	10	-0.0475	7.26297	100.153	155.882	1	1	0
92564	149	10	-0.0522	3.28424	97.6961	154.147	1	1	0
92308	149	10	0.0355	1.75918	89.2006	169.827	1	1	0
92562	149	10	-0.0071	2.12466	99.2132	155.905	1	1	0
92801	149	11	-0.2856	6.5097	102.461	159.655	1	1	0
84326	144	11	0.1248	7.8488	101.002	155.565	1	1	0
84325	144	11	-0.0461	6.96135	102.325	155.576	1	1	0
84410	144	10	-0.0212	2.74061	102.326	154.762	1	1	0
92720	149	10	0.0384	5.05572	83.2515	153.56	1	1	0
84422	144	10	-0.0184	9.23304	98.8912	156.635	1	1	0
84327	144	11	0.0598	9.22174	101.051	156.274	1	1	0
92544	149	10	0.3977	8.30602	96.3559	158.184	1	1	0
84426	144	10	-0.0517	10.2564	97.8781	158.893	1	1	0
84427	144	10	-0.0518	10.3147	99.3578	159.985	1	1	0
84329	144	11	0.0224	10.7904	99.7386	157.892	1	1	0
84423	144	10	-0.0186	8.63041	100.048	158.017	1	1	0
84328	144	11	-0.0645	9.37362	99.8508	157.22	1	1	0
84425	144	10	-0.0234	11.4491	99.4677	157.082	1	1	0
84330	144	11	0.19	10.7671	98.8189	159.13	1	1	0
84428	144	10	0.0385	12.1675	97.5943	160.362	1	1	0
84424	144	10	-0.0241	11.1652	100.699	158.202	1	1	0
84331	144	11	-0.2649	12.233	98.4567	159.647	1	1	0
84429	144	10	0.038	12.7385	99.2906	160.127	1	1	0
84430	144	10	0.0383	12.795	97.9995	158.859	1	1	0
93034	149	10	-0.0382	15.545	101.503	177.365	1	1	0
84421	144	10	-0.0399	10.0053	101.061	155.586	1	1	0
93132	149	11	-0.0361	16.2997	93.2837	178.215	1	1	0
92748	149	10	-0.03	3.45795	80.6162	159.759	1	1	0
92752	149	10	-0.0524	6.32075	80.0579	160.357	1	1	0
92755	149	10	0.0386	8.26586	80.934	158.975	1	1	0
92754	149	10	0.0375	8.15121	79.1353	159.159	1	1	0
92641	149	11	-0.2728	7.57864	80.0694	158.736	1	1	0
92749	149	10	-0.0249	5.69743	82.1252	159.859	1	1	0
92636	149	11	0.1175	3.05142	83.2748	160.613	1	1	0
92744	149	10	-0.0522	3.84029	83.1649	161.313	1	1	0
92699	149	10	0.199	7.00334	83.732	161.283	1	1	0
92743	149	10	-0.0536	2.25396	82.6838	161.109	1	1	0
92322	149	10	-0.0461	2.50308	82.1796	164.572	1	1	0
92696	149	10	0.0665	9.38333	83.1519	161.905	1	1	0
92704	149	10	-0.0683	8.25967	86.9725	159.685	1	1	0
92465	149	15	0.546	5.21688	89.6046	160.53	1	1	0
92634	149	11	-0.1404	4.04413	85.7799	160.555	1	1	0
92633	149	11	-0.2328	3.6798	87.2441	160.337	1	1	0
92635	149	11	-0.0606	2.78116	84.8296	160.7	1	1	0
92739	149	10	0.023	4.77146	85.6193	161.39	1	1	0
92742	149	10	-0.0071	2.21578	85.1473	161.634	1	1	0
92735	149	10	-0.0686	3.11713	88.9238	161.32	1	1	0
92632	149	11	0.2599	3.36074	87.8889	161.617	1	1	0
92736	149	10	-0.1193	2.43225	87.5336	162.129	1	1	0
92729	149	10	0.0049	3.18611	86.1946	164.071	1	1	0
92732	149	10	0.0015	2.90738	88.7393	164.04	1	1	0
92629	149	11	0.1182	3.67865	86.8662	164.794	1	1	0
92630	149	11	-0.113	3.93389	88.2334	164.145	1	1	0
92733	149	10	-0.1493	5.00965	86.9831	162.782	1	1	0
92631	149	11	0.2499	4.51213	87.969	162.75	1	1	0
92730	149	10	-0.0757	4.62797	86.4357	165.128	1	1	0
92734	149	10	-0.4719	5.31578	88.8039	162.683	1	1	0
92731	149	10	-0.3336	4.66294	88.9331	164.626	1	1	0
92686	149	10	0.0714	6.4968	87.9606	164.647	1	1	0
92688	149	10	0.1568	6.92911	87.7832	161.801	1	1	0
92689	149	10	0.1931	7.03585	86.5414	163.028	1	1	0
92698	149	10	-0.3209	7.42472	85.4959	161.119	1	1	0
92606	149	11	0.0372	7.52491	87.4883	162.732	1	1	0
92605	149	11	-0.2598	7.22252	88.4658	163.973	1	1	0
92470	149	15	-0.0846	7.51745	89.4553	161.055	1	1	0
92611	149	11	0.1098	7.79505	84.4624	160.95	1	1	0
92604	149	13	3.8981	6.72199	90.0493	163.763	1	1	0
92716	149	10	-0.0494	7.50269	83.6945	153.952	1	1	0
92612	149	11	0.2573	8.08035	84.139	159.416	1	1	0
92695	149	10	0.0562	9.45011	84.0684	163.967	1	1	0
92472	149	10	-0.2678	9.5353	89.3945	160.732	1	1	0
92697	149	10	-0.3079	9.99836	84.8054	161.331	1	1	0
92691	149	10	1.0339	9.31903	86.6527	161.402	1	1	0
92610	149	11	-0.2699	9.13776	84.2542	161.776	1	1	0
92609	149	11	-0.0538	8.99228	84.8039	163.24	1	1	0
92694	149	10	-0.3214	7.95484	84.8353	163.536	1	1	0
92607	149	11	0.0618	9.01678	87.1097	162.393	1	1	0
92690	149	10	0.0891	9.6765	87.9897	162.3	1	1	0
92693	149	10	0.0782	10.7251	86.0291	163.301	1	1	0
92608	149	11	-0.1495	9.63913	86.2035	163.484	1	1	0
92687	149	10	-0.1461	8.16727	88.4118	164.519	1	1	0
92692	149	10	0.2355	9.49174	86.5651	164.494	1	1	0
92411	149	11	0.1624	10.2873	89.0128	166.161	1	1	0
92484	149	10	-0.2286	10.3404	88.5859	165.167	1	1	0
92474	149	10	-0.0823	11.9483	89.6273	161.526	1	1	0
92475	149	10	-0.0176	9.88489	89.8679	163.22	1	1	0
92481	149	10	-0.3734	8.45882	90.251	165.42	1	1	0
92838	149	10	-0.0568	14.4591	90.295	166.176	1	1	0
92396	149	11	-1.5183	5.17275	91.6775	160.144	1	1	0
92402	149	11	0.4166	7.21701	90.2798	160.42	1	1	0
92603	149	12	-0.2546	6.2275	90.5652	165.041	1	1	0
92399	149	11	-0.0895	5.43424	93.1414	160.645	1	1	0
92467	149	15	0.0884	3.4284	93.4016	160.764	1	1	0
92398	149	11	-0.5866	5.77018	90.5723	160.895	1	1	0
92623	149	12	-0.1606	3.28318	90.9827	165.5	1	1	0
92397	149	12	-1.0437	5.31699	91.0319	162.256	1	1	0
92468	149	16	-0.0075	3.10589	91.4071	162.277	1	1	0
92507	149	10	-0.1461	2.65699	96.434	165.085	1	1	0
92424	149	13	3.8982	3.08714	94.9954	163.282	1	1	0
92644	149	15	0.1104	2.65005	93.4174	165.111	1	1	0
92554	149	10	-0.4719	2.49399	96.1924	161.574	1	1	0
92425	149	11	-0.2598	2.93659	96.475	164.042	1	1	0
92400	149	11	-0.7776	4.23801	93.3509	161.503	1	1	0
92401	149	11	2.0795	4.02704	91.9669	162.323	1	1	0
92423	149	12	-0.2546	4.15689	94.8216	162.288	1	1	0
92576	149	11	-1.5183	3.71816	93.3819	164.965	1	1	0
92463	149	12	-0.5131	4.19709	92.9532	163.533	1	1	0
92579	149	11	-0.0895	4.176	92.1391	165.744	1	1	0
92578	149	11	-0.5866	4.44785	94.5808	165.691	1	1	0
92645	149	15	0.546	4.19576	95.6261	165.785	1	1	0
92466	149	15	0.2255	6.36771	93.2864	161.223	1	1	0
92647	149	15	0.0884	5.92332	92.3465	164.38	1	1	0
92580	149	11	-0.7776	5.66044	91.9526	165.363	1	1	0
92577	149	12	-1.0437	5.81718	94.3612	165.4	1	1	0
92581	149	11	2.0796	6.63867	93.1411	165.845	1	1	0
92648	149	16	-0.0075	7.65408	93.176	165.397	1	1	0
92442	149	14	-0.8052	2.00495	94.4067	163.027	1	1	0
92916	149	10	-0.1194	8.04566	95.6577	161.433	1	1	0
92900	149	10	0.0384	7.34277	102.036	158.977	1	1	0
92622	149	14	-0.8052	7.6141	90.7448	163.186	1	1	0
92404	149	13	0.5133	9.23243	91.4813	160.108	1	1	0
92403	149	12	-0.1999	8.02611	91.4827	160.587	1	1	0
92405	149	11	-0.0539	10.1275	90.288	160.495	1	1	0
92410	149	11	-0.2193	9.43325	90.3147	165.967	1	1	0
92478	149	10	-0.0568	11.9779	90.2262	164.465	1	1	0
92406	149	11	-0.0325	11.1877	90.4523	161.621	1	1	0
92407	149	11	0.0031	10.4206	90.7113	162.961	1	1	0
92409	149	11	-0.0934	10.3383	91.4672	165.423	1	1	0
92408	149	11	0.3706	11.3007	91.1049	164.21	1	1	0
92473	149	10	0.3035	11.8087	91.3594	161.405	1	1	0
92476	149	10	-0.1027	9.81923	91.5556	162.63	1	1	0
92477	149	10	-0.0981	11.9189	91.8857	163.936	1	1	0
92915	149	10	-0.0686	8.13931	94.7915	162.997	1	1	0
92812	149	11	0.2598	8.41871	95.7217	162.516	1	1	0
92811	149	11	0.2498	10.0007	95.8362	162.532	1	1	0
92479	149	10	0.0173	9.75383	92.3493	165.125	1	1	0
92902	149	10	0.6605	10.5052	95.8563	165.136	1	1	0
92912	149	10	0.0015	10.4584	93.6856	162.11	1	1	0
92810	149	11	-0.113	10.7419	94.4672	162.85	1	1	0
92911	149	10	-0.3336	10.631	94.035	163.938	1	1	0
92805	149	11	-0.2774	11.2334	96.104	165.893	1	1	0
92910	149	10	-0.0757	12.4849	94.8437	161.463	1	1	0
92809	149	11	0.1182	12.3647	94.6852	162.51	1	1	0
92903	149	10	0.1566	12.0532	94.0008	165.831	1	1	0
92806	149	11	-0.0777	12.4536	95.0563	165.864	1	1	0
92909	149	10	0.0049	12.9013	93.6788	162.772	1	1	0
92808	149	11	0.1461	13.025	95.8678	163.324	1	1	0
92807	149	11	-0.3068	13.5569	95.3947	164.727	1	1	0
92907	149	10	0.1368	13.954	96.1193	162.861	1	1	0
92905	149	10	0.1831	14.4123	94.6624	164.759	1	1	0
92906	149	10	0.1453	14.127	96.3146	164.995	1	1	0
92144	149	10	0.0385	14.9263	93.304	160.077	1	1	0
92061	149	11	-0.2622	14.0822	92.8199	159.544	1	1	0
92145	149	10	0.0388	13.7501	91.9965	160.144	1	1	0
92839	149	10	0.0173	16.1838	91.4193	167.454	1	1	0
92799	149	11	0.0349	5.50828	101.956	161.885	1	1	0
92239	149	11	0.0097	2.44602	83.3535	166.413	1	1	0
92545	149	10	0.1831	7.70711	98.2784	159.426	1	1	0
92552	149	10	0.0015	4.79365	96.4436	160.578	1	1	0
92918	149	10	0.0254	6.59949	96.9137	162.907	1	1	0
92813	149	11	-0.2328	7.68137	96.9896	163.174	1	1	0
92917	149	10	0.001	7.74091	96.9753	164.326	1	1	0
92546	149	10	0.1453	6.89429	97.0792	160.19	1	1	0
92509	149	10	0.1931	2.16024	98.3927	163.099	1	1	0
92048	149	11	0.3706	2.04801	93.8959	153.312	1	1	0
92506	149	10	0.0714	3.98083	96.925	163.992	1	1	0
92919	149	10	0.023	7.31597	98.9172	162.471	1	1	0
92814	149	11	-0.1405	8.18375	98.3121	162.691	1	1	0
93181	149	11	-0.2728	19.5823	96.6233	177.379	1	1	0
92451	149	11	0.2499	2.68572	96.9498	160.713	1	1	0
92549	149	10	0.0049	3.89279	99.3579	160.31	1	1	0
92449	149	11	0.1182	4.71778	98.6318	160.485	1	1	0
92450	149	11	-0.113	4.20003	97.2423	161.015	1	1	0
92551	149	10	-0.3336	4.2938	97.2021	162.071	1	1	0
92797	149	11	-0.0334	4.22881	101.082	163.878	1	1	0
92891	149	10	-0.0342	3.8892	100.274	163.235	1	1	0
92796	149	11	0.0958	4.2328	100.393	165.336	1	1	0
92889	149	10	-0.0496	3.20447	100.085	165.56	1	1	0
92888	149	10	-0.0405	4.52293	101.229	166.027	1	1	0
92886	149	10	-0.0317	5.24867	98.7815	164.425	1	1	0
92550	149	10	-0.0757	5.23796	99.0682	161.387	1	1	0
92795	149	11	-0.0686	5.16473	99.202	165.435	1	1	0
92895	149	10	-0.0372	4.98916	101.163	161.303	1	1	0
92887	149	10	-0.0284	6.12837	99.5077	165.563	1	1	0
92798	149	11	0.0121	5.60443	101.588	163.374	1	1	0
92892	149	10	-0.0364	6.30589	100.788	163.448	1	1	0
92570	149	10	-0.0247	7.03509	95.9509	155.071	1	1	0
92180	149	10	0.0384	2.29119	102.543	159.161	1	1	0
92240	149	11	0.1627	1.73911	82.6221	165.239	1	1	0
92913	149	10	-0.1493	10.3536	96.3935	161.619	1	1	0
92922	149	10	-0.0071	8.32072	99.606	164.383	1	1	0
92923	149	10	-0.0536	9.12642	100.981	162.536	1	1	0
92925	149	10	-0.0392	9.74682	101.709	164.711	1	1	0
92920	149	10	0.0106	8.68505	98.0866	161.749	1	1	0
92815	149	11	-0.0606	9.01748	99.1494	163.67	1	1	0
92816	149	11	0.1176	9.80042	100.308	163.057	1	1	0
92926	149	10	-0.0324	11.1232	101.976	163.489	1	1	0
92914	149	10	-0.4719	10.3198	96.4762	163.41	1	1	0
92921	149	10	-0.0074	9.7831	98.5586	164.195	1	1	0
92901	149	10	0.0332	11.5712	97.116	165.619	1	1	0
92908	149	10	0.1116	12.524	96.8984	163.174	1	1	0
92924	149	10	-0.0522	10.6183	100.04	162.32	1	1	0
92817	149	11	0.0511	10.4959	101.222	164.077	1	1	0
92927	149	10	-0.0231	12.1322	99.8306	164.615	1	1	0
92818	149	11	-0.014	11.4934	100.558	165.132	1	1	0
92928	149	10	-0.03	10.8862	99.8507	165.783	1	1	0
92819	149	11	0.0084	12.4985	101.555	165.824	1	1	0
92930	149	10	-0.0247	13.1692	101.98	165.04	1	1	0
92931	149	10	-0.0503	14.0132	100.457	166.364	1	1	0
92899	149	10	0.0383	5.56192	101.889	159.444	1	1	0
93111	149	10	-0.0503	7.18472	79.7028	170.754	1	1	0
93285	149	10	-0.0392	15.7842	97.769	173.736	1	1	0
92315	149	10	-0.0452	3.4256	83.2516	169.007	1	1	0
92998	149	11	-0.014	6.99864	82.2874	169.521	1	1	0
93107	149	10	-0.0231	6.10295	82.2723	170.153	1	1	0
93000	149	11	0.1627	7.9945	80.0385	170.148	1	1	0
93112	149	10	-0.0524	8.64424	80.6456	170.687	1	1	0
92997	149	11	0.0511	6.7141	83.3595	168.419	1	1	0
93106	149	10	-0.0324	6.00963	83.1501	167.67	1	1	0
93110	149	10	-0.0247	6.71181	80.4267	168.46	1	1	0
93115	149	10	0.0386	9.50733	79.1027	169.111	1	1	0
93109	149	10	-0.0249	8.21617	81.0159	168.234	1	1	0
93001	149	11	-0.2728	8.68621	78.7487	169.659	1	1	0
93113	149	10	0.0391	7.9167	78.2949	169.039	1	1	0
92999	149	11	0.0084	7.46261	80.9079	169.019	1	1	0
93105	149	10	-0.0392	7.69798	83.5599	167.846	1	1	0
93114	149	10	0.0375	8.87127	78.0121	170.479	1	1	0
92620	149	11	0.1374	6.76824	84.389	153.548	1	1	0
92568	149	10	-0.03	4.9726	96.3461	153.492	1	1	0
93108	149	10	-0.03	7.78937	82.6084	170.246	1	1	0
92493	149	10	-0.041	11.3049	82.6272	169.277	1	1	0
92494	149	10	-0.0382	9.98396	83.3397	169.85	1	1	0
92492	149	10	-0.0093	10.1479	83.3699	167.442	1	1	0
92497	149	10	-0.0133	13.1131	83.0005	171.635	1	1	0
92498	149	10	-0.0221	11.5334	83.734	172.257	1	1	0
93030	149	10	-0.0451	13.7855	99.8551	177.788	1	1	0
92234	149	11	-0.0702	2.15577	86.9924	169.937	1	1	0
92628	149	11	0.1461	2.90034	87.1516	166.098	1	1	0
92320	149	10	-0.0233	2.66999	84.3554	166.005	1	1	0
93103	149	10	-0.0536	5.67369	84.6555	169.831	1	1	0
92237	149	11	0.0813	2.75358	84.0692	168.798	1	1	0
92727	149	10	0.1368	3.07534	86.3136	166.759	1	1	0
92728	149	10	0.1116	3.28275	88.0126	166.601	1	1	0
93102	149	10	-0.0071	5.17755	85.8175	167.536	1	1	0
92316	149	10	-0.0426	3.09284	85.0001	168.436	1	1	0
93098	149	10	0.0254	5.53458	88.0798	166.703	1	1	0
92314	149	10	-0.0382	3.03669	84.4108	170.911	1	1	0
92995	149	11	-0.0606	6.1172	85.9453	168.041	1	1	0
92993	149	11	-0.2327	5.92119	88.4552	167.66	1	1	0
93097	149	10	0.001	6.97186	88.7353	167.405	1	1	0
92309	149	10	-0.0441	3.21396	87.0021	170.387	1	1	0
93099	149	10	0.023	5.31493	87.3468	169.456	1	1	0
93089	149	10	0.0049	3.4711	89.8438	171.288	1	1	0
93096	149	10	-0.1194	4.24523	89.4984	168.002	1	1	0
92994	149	11	-0.1405	6.05427	87.3008	168.715	1	1	0
92992	149	11	0.2598	5.275	89.7705	168.215	1	1	0
93093	149	10	-0.1493	5.37541	89.227	170.487	1	1	0
92996	149	11	0.1175	6.45688	84.7729	169.082	1	1	0
93104	149	10	-0.0522	7.39836	85.0012	169.698	1	1	0
93100	149	10	0.0106	7.00207	87.3183	169.222	1	1	0
93049	149	10	0.1931	7.34881	88.5083	171.156	1	1	0
93057	149	10	-0.3079	7.04578	86.5198	171.814	1	1	0
93101	149	10	-0.0074	6.86459	85.9648	167.123	1	1	0
92890	149	10	-0.0371	3.5635	101.906	163.904	1	1	0
93059	149	10	0.199	5.31502	85.5045	173.135	1	1	0
93062	149	10	-0.0204	4.74614	87.9366	172.945	1	1	0
92565	149	10	-0.0392	5.41078	97.2898	155.775	1	1	0
92236	149	11	0.0487	2.23794	84.3482	170.184	1	1	0
93036	149	10	-0.0426	17.9295	101.32	177.409	1	1	0
92488	149	10	0.0355	11.0489	86.3523	166.325	1	1	0
92485	149	10	-0.0492	8.75776	87.5574	166.7	1	1	0
92416	149	11	0.0487	10.9624	83.5832	169.39	1	1	0
92483	149	10	-0.0803	11.2799	89.3161	166.575	1	1	0
92487	149	10	0.0077	11.4107	86.8844	167.977	1	1	0
92413	149	11	-0.3245	10.5499	86.6621	167.278	1	1	0
92970	149	11	-0.2699	7.3709	86.1541	172.77	1	1	0
92412	149	11	-0.0361	9.69891	87.9254	167.1	1	1	0
92491	149	10	-0.0251	11.6934	84.0624	167.403	1	1	0
93048	149	10	0.1568	8.38018	88.9415	169.792	1	1	0
92415	149	11	0.0837	10.6986	84.0986	167.94	1	1	0
92489	149	10	-0.0441	8.95552	85.3653	167.489	1	1	0
93056	149	10	0.0665	7.73937	85.1275	172.494	1	1	0
92417	149	11	0.0813	11.9734	84.4705	170.28	1	1	0
92414	149	11	-0.0702	9.89181	85.4592	167.969	1	1	0
93053	149	10	0.0782	10.2899	86.103	172.462	1	1	0
92490	149	10	-0.0451	9.58911	85.6811	168.965	1	1	0
92486	149	10	-0.0657	9.52676	88.2399	168.052	1	1	0
92966	149	11	0.0372	8.42275	88.8161	170.872	1	1	0
93051	149	10	1.0339	8.75329	86.5883	170.653	1	1	0
92967	149	11	0.0618	9.29532	87.4755	170.995	1	1	0
93050	149	10	0.0891	10.1797	87.5214	170.364	1	1	0
92968	149	11	-0.1495	9.69998	87.1017	172.38	1	1	0
92831	149	10	0.0141	11.7429	88.7011	168.847	1	1	0
92832	149	10	-0.2678	11.889	88.7112	170.593	1	1	0
92765	149	11	-0.0539	12.2499	89.1257	169.615	1	1	0
92495	149	10	-0.0452	11.565	85.4965	170.438	1	1	0
92496	149	10	-0.0426	12.8335	84.6616	169.619	1	1	0
92418	149	11	0.0018	12.4345	83.9238	171.689	1	1	0
92500	149	10	-0.0234	12.7582	85.9322	172.63	1	1	0
92419	149	11	0.0097	13.3017	84.9952	172.497	1	1	0
92503	149	10	0.0374	15.4628	87.1471	172.644	1	1	0
92421	149	11	-0.2621	15.6528	86.1036	172.701	1	1	0
92835	149	10	-0.0176	13.7206	88.3945	167.422	1	1	0
92766	149	11	-0.0324	13.7845	89.0374	169.483	1	1	0
92767	149	11	0.0031	14.3518	89.1447	167.989	1	1	0
92836	149	10	-0.1027	15.3904	88.8758	167.85	1	1	0
92420	149	11	0.1627	14.6997	85.2477	171.792	1	1	0
92501	149	10	-0.0429	14.406	85.9117	170.974	1	1	0
92504	149	10	0.0385	16.6062	85.989	172.267	1	1	0
92502	149	10	-0.0461	15.0078	84.2528	171.469	1	1	0
92834	149	10	-0.0823	14.023	88.0425	169.84	1	1	0
92624	149	13	0.4618	2.38198	90.5874	166.511	1	1	0
92646	149	15	0.2254	4.25524	92.2257	166.911	1	1	0
92991	149	11	0.2498	5.57789	90.0538	169.758	1	1	0
93094	149	10	-0.4718	6.65597	90.2324	170.021	1	1	0
93095	149	10	-0.0686	5.47866	90.6554	167.619	1	1	0
92989	149	11	0.1182	3.5734	90.9558	171.304	1	1	0
92642	149	14	-0.0849	2.29631	91.0924	167.64	1	1	0
92582	149	11	0.4166	4.13977	94.7532	167.252	1	1	0
92583	149	12	-0.2	2.83969	95.4208	167.412	1	1	0
92988	149	11	0.1461	2.20119	91.6213	171.066	1	1	0
92990	149	11	-0.113	4.74572	91.3274	170.29	1	1	0
93092	149	10	0.0015	4.23313	91.7851	169.416	1	1	0
93091	149	10	-0.3336	5.3936	92.0444	170.741	1	1	0
92584	149	13	0.5133	2.56777	96.0697	168.564	1	1	0
92602	149	14	-0.3295	3.1763	95.9714	169.671	1	1	0
92985	149	11	-0.2774	3.569	94.2588	172.028	1	1	0
93081	149	10	0.0332	3.89549	93.883	170.992	1	1	0
92650	149	15	-0.0846	4.13269	93.8336	167.842	1	1	0
92649	149	15	0.0228	4.96363	95.2098	167.798	1	1	0
92828	149	16	-0.0075	6.03146	94.2722	169.118	1	1	0
92823	149	12	-0.5131	6.54203	95.3203	171.01	1	1	0
92643	149	12	-0.5131	6.95532	93.1551	167.392	1	1	0
92761	149	11	2.0795	6.91145	94.385	169.68	1	1	0
92827	149	15	0.0884	7.42536	95.9157	168.322	1	1	0
92757	149	12	-1.0437	7.58847	92.9539	170.131	1	1	0
92760	149	11	-0.7776	7.95788	95.4312	169.111	1	1	0
93087	149	10	0.1368	2.0735	92.1814	170.102	1	1	0
92718	149	10	0.0385	4.8433	84.8392	154.374	1	1	0
92480	149	10	0.0045	10.8644	91.7819	166.344	1	1	0
92904	149	10	0.3977	12.9219	94.956	166.822	1	1	0
92841	149	10	-0.3734	13.639	92.9936	168.292	1	1	0
92965	149	11	-0.2597	8.81169	90.1858	171.571	1	1	0
92964	149	13	3.8979	7.70191	91.371	171.685	1	1	0
92825	149	15	0.546	8.00895	91.2552	168.625	1	1	0
92783	149	12	-0.2546	8.60533	96.3654	170.215	1	1	0
93007	149	15	0.0884	8.49151	94.2456	171.859	1	1	0
92482	149	10	-0.014	9.03787	90.6503	166.873	1	1	0
92804	149	13	0.4618	10.4528	96.0867	167.211	1	1	0
92822	149	14	-0.0849	10.9985	96.4948	168.219	1	1	0
92837	149	10	-0.0981	13.1574	90.9127	167.333	1	1	0
93047	149	10	-0.1461	9.86069	90.4956	171.225	1	1	0
92763	149	12	-0.2	10.5054	90.7035	169.116	1	1	0
92764	149	13	0.5133	11.8187	90.5641	169.565	1	1	0
92782	149	14	-0.3295	12.5327	91.4236	170.074	1	1	0
92762	149	11	0.4166	10.0471	92.0334	169.355	1	1	0
92829	149	15	0.0228	10.2926	92.3571	170.38	1	1	0
92758	149	11	-0.5866	8.42092	92.1887	169.16	1	1	0
92824	149	15	0.1104	9.07421	92.9162	167.363	1	1	0
92803	149	12	-0.1606	9.43549	95.1737	167.126	1	1	0
92756	149	11	-1.5181	8.3172	93.2193	168.17	1	1	0
92759	149	11	-0.0895	9.00879	94.5954	168.451	1	1	0
92826	149	15	0.2254	9.93	94.4496	169.088	1	1	0
92830	149	15	-0.0846	10.6951	92.7002	168.653	1	1	0
93271	149	10	-0.3336	10.7264	94.0903	171.697	1	1	0
93272	149	10	0.0015	11.8823	94.4587	170.35	1	1	0
93170	149	11	-0.113	11.704	94.4995	171.493	1	1	0
93171	149	11	0.2498	11.6091	96.0123	171.929	1	1	0
93270	149	10	-0.0757	12.3101	92.5834	172.226	1	1	0
93169	149	11	0.1182	12.6378	93.5975	172.367	1	1	0
93268	149	10	0.1116	14.2203	93.9477	170.893	1	1	0
93168	149	11	0.1461	14.0922	93.8154	171.912	1	1	0
92845	149	10	-0.0492	14.1462	95.7061	168.737	1	1	0
92842	149	10	-0.014	14.3683	93.2144	166.685	1	1	0
92833	149	10	0.3035	14.3006	89.8488	170.042	1	1	0
92768	149	11	0.3706	14.1754	90.4949	167.208	1	1	0
93267	149	10	0.1368	14.4464	92.8174	171.813	1	1	0
92770	149	11	-0.2193	14.6555	92.9676	167.724	1	1	0
92769	149	11	-0.0934	15.1703	91.5667	167.871	1	1	0
92840	149	10	0.0045	15.3016	91.2686	168.923	1	1	0
92843	149	10	-0.0803	16.6185	93.8214	167.889	1	1	0
92771	149	11	0.1624	15.638	93.9827	168.35	1	1	0
92772	149	11	-0.0361	15.0896	95.543	168.24	1	1	0
92844	149	10	-0.2286	15.8115	93.7251	169.396	1	1	0
93265	149	10	0.1831	15.9857	95.0023	172.292	1	1	0
92847	149	10	0.0077	15.7738	96.5806	169.968	1	1	0
92846	149	10	-0.0657	14.8457	95.9017	167.275	1	1	0
92773	149	11	-0.3245	15.8985	96.6663	168.902	1	1	0
92850	149	10	-0.0451	17.5735	96.6118	167.601	1	1	0
92852	149	10	-0.0093	18.0894	95.2514	169.895	1	1	0
92857	149	10	-0.0133	19.3245	94.3015	171.613	1	1	0
92775	149	11	0.0837	18.4342	96.2954	169.584	1	1	0
92851	149	10	-0.0251	19.4502	96.2302	169.131	1	1	0
92310	149	10	-0.0451	2.3851	86.8876	168.859	1	1	0
92458	149	11	-0.014	5.78651	97.0269	153.672	1	1	0
92884	149	10	-0.0683	3.69028	97.7829	166.333	1	1	0
92553	149	10	-0.1493	2.09999	97.8552	160.947	1	1	0
93084	149	10	0.3977	1.69925	94.5435	173.27	1	1	0
92794	149	11	-0.1452	4.75512	98.1662	166.549	1	1	0
92885	149	10	-0.0463	5.41069	97.2821	166.491	1	1	0
92654	149	10	-0.0823	2.00703	98.8288	169.62	1	1	0
92802	149	14	-0.8051	6.99465	97.8477	171.236	1	1	0
92663	149	10	-0.0803	3.75955	98.9755	172.154	1	1	0
92883	149	10	-0.0452	4.96333	97.8231	168.689	1	1	0
92882	149	10	-0.0204	3.93392	99.2191	168.299	1	1	0
92793	149	11	-0.076	4.90815	98.6886	168.048	1	1	0
92674	149	10	-0.0382	4.20265	101.806	170.181	1	1	0
92896	149	10	-0.0494	7.47561	101.18	161.074	1	1	0
92792	149	11	0.2573	6.08479	99.6851	168.36	1	1	0
92880	149	10	-0.0599	5.95954	100.49	167.701	1	1	0
92881	149	10	-0.0519	5.9183	100.114	169.372	1	1	0
92669	149	10	-0.0441	5.87093	100.215	171.563	1	1	0
92878	149	10	-0.3209	7.67598	98.2357	169.173	1	1	0
92879	149	10	0.199	7.65918	98.4049	167.406	1	1	0
92791	149	11	0.1098	7.48535	98.9726	168.361	1	1	0
92670	149	10	-0.0451	6.90052	101.503	172.321	1	1	0
92595	149	11	0.0837	4.80076	102.122	172.24	1	1	0
92594	149	11	-0.0702	5.93103	100.965	172.397	1	1	0
92672	149	10	-0.0093	3.82354	101.742	172.576	1	1	0
93283	149	10	-0.0536	16.4431	100.867	173.339	1	1	0
92573	149	10	0.0391	9.11615	96.4381	155.778	1	1	0
93403	149	10	0.0357	5.61104	86.076	177.803	1	1	0
92820	149	11	0.1627	13.3157	100.94	166.934	1	1	0
93274	149	10	-0.4718	10.4854	96.2728	171.764	1	1	0
92784	149	13	3.8981	8.07027	97.2092	171.312	1	1	0
92869	149	10	0.1931	8.12872	99.9857	171.042	1	1	0
92868	149	10	0.1568	8.65936	100.188	172.647	1	1	0
92877	149	10	-0.3079	8.51614	100.675	169.327	1	1	0
92929	149	10	-0.0249	11.9059	102.314	166.239	1	1	0
92786	149	11	0.0372	8.98815	99.8104	171.7	1	1	0
92790	149	11	-0.2699	8.67297	99.9986	168.492	1	1	0
92876	149	10	0.0665	8.79998	100.51	167.553	1	1	0
92932	149	10	-0.0524	12.8874	100.094	167.442	1	1	0
92871	149	10	1.0339	9.63758	101.774	170.647	1	1	0
93276	149	10	-0.1194	13.6851	96.349	171.12	1	1	0
93172	149	11	0.2598	12.7347	96.8643	171.201	1	1	0
93275	149	10	-0.0686	12.3536	97.1892	170.17	1	1	0
92785	149	11	-0.2598	9.29913	98.2805	171.773	1	1	0
92866	149	10	0.0714	10.1613	98.101	171.222	1	1	0
93173	149	11	-0.2328	13.0021	98.2013	171.97	1	1	0
92874	149	10	-0.3214	9.68158	98.4806	169.402	1	1	0
92875	149	10	0.0562	10.6034	98.9741	167.917	1	1	0
92789	149	11	-0.0538	10.0469	99.3565	168.785	1	1	0
92787	149	11	0.0618	10.1232	100.78	170.958	1	1	0
92788	149	11	-0.1495	10.9179	100.169	169.733	1	1	0
92873	149	10	0.0782	11.2628	100.876	169.038	1	1	0
92872	149	10	0.2355	11.7791	99.5564	169.998	1	1	0
92870	149	10	0.0891	10.8228	101.105	171.689	1	1	0
93174	149	11	-0.1405	14.1954	99.0124	171.36	1	1	0
93279	149	10	0.023	13.8751	99.488	170.398	1	1	0
92658	149	10	-0.0568	1.7379	99.5359	171.647	1	1	0
93228	149	10	0.1568	9.56587	98.9884	177.731	1	1	0
92848	149	10	0.0355	15.3336	97.6468	168.879	1	1	0
93282	149	10	-0.0071	14.92	101.107	171.8	1	1	0
92935	149	10	0.0386	14.4077	101.419	168.807	1	1	0
92821	149	11	-0.2728	13.9937	101.934	167.953	1	1	0
93280	149	10	0.0106	15.1369	98.4095	171.1	1	1	0
92856	149	10	-0.0426	20.6209	96.3202	171.352	1	1	0
92777	149	11	0.0813	19.7046	96.4859	171.94	1	1	0
92853	149	10	-0.041	17.676	97.2093	171.512	1	1	0
92849	149	10	-0.0441	17.7277	98.0512	168.57	1	1	0
92774	149	11	-0.0702	17.4061	97.0122	168.586	1	1	0
92776	149	11	0.0487	18.5958	97.0835	170.933	1	1	0
93284	149	10	-0.0522	16.7465	99.5473	172.159	1	1	0
92854	149	10	-0.0382	18.8941	98.1111	170.793	1	1	0
93390	149	10	-0.0504	14.3915	83.0271	175.461	1	1	0
93391	149	10	-0.036	12.0836	83.397	176.013	1	1	0
92855	149	10	-0.0452	19.9308	97.1495	172.827	1	1	0
93063	149	10	-0.0452	6.1513	88.7319	173.329	1	1	0
92973	149	11	-0.076	5.28294	88.3073	173.836	1	1	0
93065	149	10	-0.0463	3.82086	89.9823	174.209	1	1	0
92971	149	11	0.1098	6.21343	85.8651	173.733	1	1	0
92972	149	11	0.2573	5.72078	87.085	174.578	1	1	0
92974	149	11	-0.1452	4.51916	89.3432	174.756	1	1	0
93061	149	10	-0.0519	5.17323	86.8108	175.491	1	1	0
93064	149	10	-0.0683	3.82856	88.7594	175.351	1	1	0
93068	149	10	-0.0405	4.30235	90.3109	177.454	1	1	0
92975	149	11	-0.0686	5.53019	90.1271	175.714	1	1	0
93067	149	10	-0.0284	6.05809	89.4151	176.331	1	1	0
93060	149	10	-0.0599	6.62966	87.4465	175.097	1	1	0
93058	149	10	-0.3209	6.55333	85.0934	174.46	1	1	0
84213	144	10	0.0374	2.29378	101.422	167.475	1	1	0
93066	149	10	-0.0317	6.09855	90.8078	175.073	1	1	0
92976	149	11	0.0958	4.61005	91.0309	176.714	1	1	0
93052	149	10	0.2355	10.3449	87.8844	172.646	1	1	0
92499	149	10	-0.0244	13.4117	84.5241	173.49	1	1	0
93389	149	10	-0.0472	14.2462	82.8575	177.311	1	1	0
93046	149	10	0.0714	8.94238	89.9259	172.597	1	1	0
93292	149	10	-0.0524	19.912	97.6498	175.539	1	1	0
93195	149	10	-0.0176	13.0978	89.2755	173.103	1	1	0
93176	149	11	0.1175	16.0568	99.8846	172.952	1	1	0
92969	149	11	-0.0538	8.50218	87.0563	173.299	1	1	0
93314	149	11	0.0946	14.1386	83.5721	176.435	1	1	0
93054	149	10	-0.3214	8.09675	88.0701	173.222	1	1	0
93315	149	11	0.0411	12.6977	84.1425	176.461	1	1	0
93392	149	10	-0.036	12.6701	85.1112	175.886	1	1	0
93055	149	10	0.0562	8.81038	86.8795	174.388	1	1	0
92934	149	10	0.0375	14.7784	102.525	167.462	1	1	0
84414	144	10	-0.0332	6.02233	101.788	153.678	1	1	0
93236	149	10	0.0665	11.1373	102.366	176.497	1	1	0
93316	149	11	0.0462	12.0579	84.4259	177.797	1	1	0
93317	149	11	0.0468	10.599	85.008	177.688	1	1	0
93395	149	10	-0.0303	10.0045	84.1657	177.251	1	1	0
93396	149	10	-0.0285	10.6713	85.8417	176.992	1	1	0
93194	149	10	-0.0823	11.2346	88.4644	174.681	1	1	0
93126	149	11	-0.0325	11.8121	89.3058	174.943	1	1	0
93193	149	10	0.3035	11.8816	89.2979	176.079	1	1	0
93127	149	11	0.0031	13.1762	89.2105	174.196	1	1	0
93196	149	10	-0.1027	13.3988	88.1232	174.255	1	1	0
93388	149	10	-0.0323	15.055	85.067	177.55	1	1	0
93387	149	10	-0.033	14.9998	85.3177	175.72	1	1	0
93199	149	10	0.0173	14.7161	89.0924	176.759	1	1	0
93128	149	11	0.3706	14.3392	90.037	174.781	1	1	0
93291	149	10	-0.0503	19.4345	98.7409	176.838	1	1	0
92247	149	11	0.0618	4.77918	89.0021	154.014	1	1	0
92505	149	10	0.0388	15.7232	85.6692	173.72	1	1	0
93385	149	10	-0.03	16.7656	83.1017	176.861	1	1	0
93313	149	11	0.0055	15.2167	84.6415	176.547	1	1	0
93386	149	10	-0.0264	16.4982	83.6832	175.219	1	1	0
93383	149	10	-0.0437	18.7526	84.5072	176.342	1	1	0
93379	149	10	-0.0005	19.9152	86.4136	177.438	1	1	0
93312	149	11	-0.0055	16.5812	84.0785	176.311	1	1	0
93311	149	11	0.08	17.8408	85.0785	176.362	1	1	0
93384	149	10	-0.039	17.7456	85.7156	175.527	1	1	0
93310	149	11	-0.0248	17.8451	85.9438	177.598	1	1	0
92238	149	11	0.0018	1.71007	83.5464	167.815	1	1	0
93380	149	10	-0.0146	19.0043	87.701	176.88	1	1	0
93309	149	11	-0.0302	19.0197	86.9722	177.742	1	1	0
93177	149	11	0.0511	16.0792	98.7628	174.133	1	1	0
93180	149	11	0.1627	19.1856	97.7635	176.396	1	1	0
93198	149	10	-0.0568	15.2584	89.7951	174.21	1	1	0
93404	149	10	0.0363	6.70184	87.4333	177.69	1	1	0
92426	149	11	0.0372	1.73442	97.4667	163.528	1	1	0
92986	149	11	-0.0777	2.04309	93.9759	172.353	1	1	0
93090	149	10	-0.0757	3.89094	91.1803	172.349	1	1	0
92982	149	14	-0.8052	6.73923	90.9632	172.292	1	1	0
93082	149	10	0.6604	3.75311	95.3342	172.167	1	1	0
92983	149	12	-0.1606	5.74789	93.4009	172.545	1	1	0
92936	149	11	-1.5183	6.97271	95.3766	172.577	1	1	0
84416	144	10	-0.0183	6.62567	102.441	156.586	1	1	0
93086	149	10	0.1453	1.78491	91.9982	173.207	1	1	0
93175	149	11	-0.0606	14.6939	100.115	172.329	1	1	0
93004	149	15	0.1104	5.92519	95.6514	172.905	1	1	0
92984	149	13	0.4618	4.50884	93.6442	173.132	1	1	0
92939	149	11	-0.0895	6.8579	94.0127	173.198	1	1	0
92661	149	10	-0.3734	2.62238	96.6722	172.997	1	1	0
93069	149	10	-0.0496	3.85038	91.5741	176.185	1	1	0
92977	149	11	-0.0334	5.44073	92.0617	177.447	1	1	0
93071	149	10	-0.0342	6.19307	91.5838	178.003	1	1	0
93070	149	10	-0.0371	5.84216	92.782	176.749	1	1	0
93073	149	10	-0.0361	4.05004	93.7965	177.93	1	1	0
93381	149	10	-0.0196	16.889	86.4931	177.715	1	1	0
93002	149	14	-0.0849	4.21659	93.7286	174.357	1	1	0
93010	149	15	-0.0846	5.5393	96.0482	174.857	1	1	0
92942	149	11	0.4166	6.61419	96.313	175.011	1	1	0
93006	149	15	0.2254	6.76873	93.9185	174.309	1	1	0
93009	149	15	0.0228	6.95655	95.4372	175.516	1	1	0
93185	149	15	0.546	8.00946	93.069	177.16	1	1	0
93288	149	10	-0.03	18.0928	98.497	173.848	1	1	0
84418	144	10	-0.0454	7.94574	100.74	154.509	1	1	0
92963	149	12	-0.2546	8.60615	92.345	172.362	1	1	0
93273	149	10	-0.1492	11.843	96.0302	173.016	1	1	0
92940	149	11	-0.7776	8.28702	93.7638	172.811	1	1	0
93269	149	10	0.0049	12.4848	93.9134	173.364	1	1	0
93162	149	14	-0.8052	8.40339	95.9385	177.944	1	1	0
93189	149	15	0.0228	8.19166	91.0137	177.282	1	1	0
93008	149	16	-0.0075	10.2472	94.7113	173.346	1	1	0
93192	149	10	-0.2678	10.8903	90.435	173.326	1	1	0
93142	149	14	-0.3294	8.67651	90.7963	174.781	1	1	0
93124	149	13	0.5133	9.82059	90.7887	175.237	1	1	0
93123	149	12	-0.2	10.0958	90.987	176.482	1	1	0
93125	149	11	-0.0539	11.069	90.5949	174.393	1	1	0
93122	149	11	0.4166	9.16583	91.5028	177.372	1	1	0
93287	149	10	-0.0231	17.7549	99.8243	175.07	1	1	0
93191	149	10	0.0141	11.6497	91.5029	174.373	1	1	0
93200	149	10	0.0045	13.5742	90.4608	176.782	1	1	0
93118	149	11	-0.5866	9.10335	93.104	177.26	1	1	0
93184	149	15	0.1104	10.1821	93.1638	175.57	1	1	0
92941	149	11	2.0795	9.23803	94.8023	173.629	1	1	0
92331	149	10	1.0339	5.18818	87.9945	153.786	1	1	0
93003	149	12	-0.5131	9.27384	94.7792	175.26	1	1	0
93116	149	11	-1.5183	9.99683	93.9173	176.314	1	1	0
93144	149	13	3.8979	9.55266	95.847	177.427	1	1	0
93119	149	11	-0.0895	11.5453	94.0035	176.504	1	1	0
93143	149	12	-0.2546	10.8569	95.6746	178.013	1	1	0
93186	149	15	0.2254	12.0246	93.0356	176.405	1	1	0
93163	149	12	-0.1606	12.1049	94.8803	175.608	1	1	0
93120	149	11	-0.7776	11.7185	94.4447	177.956	1	1	0
92675	149	10	-0.0452	6.77451	102.488	170.394	1	1	0
93164	149	13	0.4618	13.4759	95.1362	175.544	1	1	0
93261	149	10	0.0332	13.6958	93.0706	174.956	1	1	0
93204	149	10	-0.2286	14.3082	92.2893	178.25	1	1	0
93197	149	10	-0.0981	14.1409	91.1341	174.528	1	1	0
93165	149	11	-0.2774	14.3317	93.8592	175.295	1	1	0
93129	149	11	-0.0934	14.5433	90.1394	176.367	1	1	0
93167	149	11	-0.3068	15.0908	94.7089	172.814	1	1	0
92778	149	11	0.0018	19.3287	95.0082	172.429	1	1	0
93286	149	10	-0.0324	15.3638	99.0506	174.951	1	1	0
92858	149	10	-0.0221	18.3113	95.0015	172.738	1	1	0
93266	149	10	0.1453	14.642	95.6653	172.956	1	1	0
92862	149	10	-0.0461	20.9816	92.6066	172.854	1	1	0
92779	149	11	0.0097	20.2277	94.5491	173.714	1	1	0
92780	149	11	0.1627	20.4647	93.0235	173.825	1	1	0
92859	149	10	-0.0244	19.6895	94.8669	174.658	1	1	0
93262	149	10	0.6604	14.7748	93.6544	176.253	1	1	0
93207	149	10	0.0077	14.9673	95.0723	177.841	1	1	0
93130	149	11	-0.2193	15.6099	91.194	176.809	1	1	0
93202	149	10	-0.014	16.5168	90.5925	176.75	1	1	0
93131	149	11	0.1624	15.3648	91.9801	178.133	1	1	0
93201	149	10	-0.3734	15.5903	91.8994	175.957	1	1	0
93263	149	10	0.1566	15.7012	92.9684	173.829	1	1	0
92714	149	10	-0.0382	8.16262	86.0156	153.326	1	1	0
93205	149	10	-0.0492	16.873	93.2691	177.241	1	1	0
93166	149	11	-0.0777	15.4492	93.9952	174.191	1	1	0
93264	149	10	0.3977	16.3729	94.4543	174.575	1	1	0
92865	149	10	0.0388	18.5844	92.392	175.073	1	1	0
92863	149	10	0.0374	19.5472	91.1175	174.433	1	1	0
92781	149	11	-0.2621	19.1969	92.1409	174.166	1	1	0
92864	149	10	0.0385	18.6494	92.0076	173.291	1	1	0
93289	149	10	-0.0249	17.4508	96.6523	175.646	1	1	0
92860	149	10	-0.0234	21.2055	95.1615	173.651	1	1	0
92861	149	10	-0.0428	21.1255	92.7413	174.627	1	1	0
92662	149	10	-0.014	3.05671	97.3594	174.574	1	1	0
92938	149	11	-0.5866	7.21781	96.5254	173.558	1	1	0
92962	149	14	-0.3295	5.23942	96.6851	177.237	1	1	0
92664	149	10	-0.2286	4.89656	97.8318	172.755	1	1	0
92591	149	11	0.1624	4.02718	98.475	173.103	1	1	0
92590	149	11	-0.2193	2.74718	97.6369	173.565	1	1	0
93005	149	15	0.5461	6.63357	97.5521	173.517	1	1	0
92944	149	13	0.5133	5.96702	97.6135	176.911	1	1	0
92943	149	12	-0.2	6.7672	97.501	175.784	1	1	0
92665	149	10	-0.0492	4.85326	98.983	175.06	1	1	0
92945	149	11	-0.0539	6.56934	98.7013	177.691	1	1	0
92668	149	10	0.0355	6.00151	101.027	174.494	1	1	0
92593	149	11	-0.3245	5.88303	100.304	173.767	1	1	0
92667	149	10	0.0077	6.77708	99.7017	173.793	1	1	0
92592	149	11	-0.0361	4.60331	99.4831	174.128	1	1	0
92666	149	10	-0.0657	3.80065	100.169	174.307	1	1	0
93011	149	10	0.0141	6.40387	99.6437	177.111	1	1	0
93012	149	10	-0.2678	7.7012	98.4894	177.877	1	1	0
93278	149	10	0.0254	12.1048	98.8036	172.021	1	1	0
93277	149	10	0.001	13.0887	98.0006	173.001	1	1	0
93281	149	10	-0.0074	13.9477	100.335	173.113	1	1	0
92893	149	10	-0.0361	5.93103	102.503	163.919	1	1	0
92937	149	12	-1.0437	8.6211	96.2002	173.361	1	1	0
93402	149	10	-0.0537	7.90347	85.0775	177.556	1	1	0
92867	149	10	-0.1461	9.65438	98.1464	172.798	1	1	0
93243	149	10	-0.0452	8.9311	102.313	173.383	1	1	0
93182	149	14	-0.0849	13.9987	96.3069	175.408	1	1	0
93150	149	11	-0.2699	10.2657	101.853	176.08	1	1	0
93149	149	11	-0.0538	10.7101	100.999	174.891	1	1	0
93234	149	10	-0.3214	9.95629	100.442	174.435	1	1	0
93237	149	10	-0.3079	9.923	101.169	176.943	1	1	0
93230	149	10	0.0891	12.1822	98.6207	176.894	1	1	0
93148	149	11	-0.1495	11.7106	99.9036	175.232	1	1	0
93231	149	10	1.034	11.5741	100.079	177.426	1	1	0
93232	149	10	0.2355	11.5909	99.1154	174.53	1	1	0
93147	149	11	0.0618	11.3924	99.2964	176.654	1	1	0
93235	149	10	0.0562	11.1318	101.699	174.175	1	1	0
93233	149	10	0.0782	12.7066	100.384	175.154	1	1	0
93229	149	10	0.1931	9.33456	99.1483	176.136	1	1	0
92081	149	11	-0.2856	1.6552	101.642	159.308	1	1	0
93226	149	10	0.0714	9.25268	97.083	175.573	1	1	0
93145	149	11	-0.2598	9.89322	97.1035	176.477	1	1	0
93227	149	10	-0.1461	10.9422	96.9919	176.096	1	1	0
93146	149	11	0.0372	9.92688	98.6187	176.826	1	1	0
93178	149	11	-0.014	17.5123	98.7621	174.698	1	1	0
92217	149	12	-1.0437	1.67916	91.9895	160.674	1	1	0
92178	149	10	0.0385	2.29928	100.833	158.925	1	1	0
93187	149	15	0.0884	12.7543	94.6504	178.194	1	1	0
93293	149	10	0.0391	20.6096	96.8155	177.722	1	1	0
92122	149	10	-0.014	2.04667	93.6702	156.664	1	1	0
93239	149	10	0.199	8.14748	102.136	175.675	1	1	0
93295	149	10	0.0386	18.8689	96.6909	178.271	1	1	0
93393	149	10	-0.0339	12.5156	85.4061	178.074	1	1	0
93406	149	10	0.0657	6.47338	88.6596	183.125	1	1	0
93342	149	14	-0.3837	7.28294	89.7486	181.027	1	1	0
93325	149	11	-0.2939	7.35818	89.2317	183.358	1	1	0
93409	149	10	0.1154	8.68622	87.2986	183.36	1	1	0
93326	149	11	-0.0835	8.29505	88.1908	183.979	1	1	0
93324	149	13	0.8187	7.85309	89.8403	182.061	1	1	0
93319	149	11	0.0109	8.90755	86.4354	178.959	1	1	0
93117	149	12	-1.0437	9.6899	93.6987	178.419	1	1	0
93041	149	10	-0.0429	20.772	101.269	180.611	1	1	0
93014	149	10	-0.0823	4.86997	99.5538	178.948	1	1	0
93405	149	10	0.0359	6.03779	86.944	179.307	1	1	0
93375	149	10	-0.0004	18.0483	89.4502	178.693	1	1	0
93297	149	12	-0.1066	11.4757	89.1707	179.595	1	1	0
93476	149	18	0.0426	10.9427	87.4366	181.585	1	1	0
93363	149	17	-0.3128	10.7041	88.382	181.783	1	1	0
93370	149	15	0.0762	13.0444	89.3633	182.017	1	1	0
93301	149	11	-0.1126	10.3576	89.1574	180.575	1	1	0
93302	149	11	0.0821	13.4196	89.2435	181.006	1	1	0
93368	149	16	0.1607	9.43891	88.7841	180.099	1	1	0
93408	149	10	0.1412	9.27194	88.7009	184.177	1	1	0
93369	149	15	0.1135	13.508	88.1684	180.831	1	1	0
93038	149	10	-0.0221	17.555	102.092	180.365	1	1	0
93322	149	14	-0.5346	15.6619	88.0739	182.04	1	1	0
93373	149	10	0.0207	18.2489	88.2056	181.607	1	1	0
93304	149	13	0.699	15.7257	89.2006	181.578	1	1	0
93306	149	11	0.0517	18.1475	89.0756	180.885	1	1	0
93307	149	11	-0.0204	17.9724	88.6035	179.463	1	1	0
93376	149	10	-0.0046	16.9447	88.1815	179.339	1	1	0
93377	149	10	0.012	19.4079	87.0442	180.024	1	1	0
8781	102	10	0.0395	51.5985	89.9526	184.124	-1	0	-1
93078	149	10	0.0385	8.22723	94.0063	180.521	1	1	0
93080	149	10	0.0384	7.04481	94.5645	181.702	1	1	0
92981	149	11	-0.2855	7.41891	93.7191	181.163	1	1	0
93077	149	10	-0.0493	5.57105	92.8402	181.12	1	1	0
92980	149	11	0.1374	6.30159	93.0456	180.368	1	1	0
93407	149	10	0.0119	7.12887	90.0203	184.114	1	1	0
93079	149	10	0.0383	7.82432	92.9503	181.791	1	1	0
93076	149	10	-0.0494	6.79832	92.0762	180.02	1	1	0
93303	149	12	-0.368	14.6778	89.8214	180.964	1	1	0
93298	149	11	-0.2546	12.6081	89.9893	179.818	1	1	0
93300	149	11	0.1215	9.95002	90.6821	180.978	1	1	0
93366	149	15	0.1467	11.7181	90.9701	182.285	1	1	0
93323	149	12	-0.5612	9.09976	90.4093	182.153	1	1	0
93367	149	15	0.1076	9.34241	91.2004	180.271	1	1	0
93299	149	11	0.0142	11.2369	91.4413	181.449	1	1	0
93362	149	14	-0.3734	10.7894	92.3617	184.151	1	1	0
93188	149	16	-0.0075	11.1528	93.7938	180.041	1	1	0
93343	149	12	-0.2912	10.8714	92.7802	181.861	1	1	0
93344	149	13	0.4196	10.7297	93.0918	183.183	1	1	0
93441	149	10	0.2371	9.30309	94.6922	183.48	1	1	0
93345	149	11	-0.1553	10.3666	94.5952	183.337	1	1	0
93442	149	10	0.0114	10.6298	95.1119	182.383	1	1	0
93346	149	11	-0.0622	11.0654	95.1503	184.609	1	1	0
93443	149	10	0.0999	12.1516	95.369	184.403	1	1	0
93296	149	11	-0.0773	12.2118	91.4899	180.192	1	1	0
93364	149	15	0.1696	13.1342	92.0673	180.371	1	1	0
93209	149	10	-0.0441	13.9069	94.1468	179.819	1	1	0
93214	149	10	-0.0382	14.2929	95.0262	182.444	1	1	0
93220	149	10	-0.0234	13.3468	92.943	184.89	1	1	0
93183	149	12	-0.5131	11.5696	92.0483	178.954	1	1	0
93121	149	11	2.0795	11.053	93.3963	178.983	1	1	0
93365	149	15	0.2247	13.2871	89.857	178.974	1	1	0
93372	149	10	0.114	16.8076	90.8128	180.782	1	1	0
93374	149	10	0.0008	19.0842	89.6384	181.114	1	1	0
93213	149	10	-0.041	13.8386	93.2956	182.493	1	1	0
93210	149	10	-0.0451	14.639	95.6971	180.418	1	1	0
93134	149	11	-0.0702	14.8658	94.6587	180.045	1	1	0
93216	149	10	-0.0426	16.0181	92.7528	183.626	1	1	0
93215	149	10	-0.0452	16.6694	94.3364	183.527	1	1	0
93137	149	11	0.0813	15.6918	93.8161	183.671	1	1	0
93212	149	10	-0.0093	15.8026	92.9727	180.93	1	1	0
93136	149	11	0.0487	14.7257	94.0011	182.418	1	1	0
93135	149	11	0.0837	15.5418	93.993	181.156	1	1	0
93371	149	10	0.1357	17.2051	90.3495	182.432	1	1	0
93305	149	11	-0.17	17.0601	89.9484	181.445	1	1	0
93211	149	10	-0.0251	16.5058	94.4692	181.252	1	1	0
93217	149	10	-0.0133	14.6406	95.1349	185.019	1	1	0
93203	149	10	-0.0803	15.5452	91.2342	178.964	1	1	0
93206	149	10	-0.0657	16.9925	93.026	179.069	1	1	0
93382	149	10	-0.0301	17.8396	85.3321	178.469	1	1	0
93013	149	10	0.3035	5.30847	97.8578	179.336	1	1	0
93017	149	10	-0.0981	7.39747	97.4934	180.117	1	1	0
93018	149	10	-0.0568	7.32778	98.2063	181.689	1	1	0
92947	149	11	0.0031	6.52349	99.4252	180.248	1	1	0
93015	149	10	-0.0176	5.78886	99.6451	181.09	1	1	0
92948	149	11	0.3706	7.60761	98.4057	180.699	1	1	0
93016	149	10	-0.1027	7.05098	100.33	179.95	1	1	0
92946	149	11	-0.0325	5.73322	98.8721	179.046	1	1	0
93033	149	10	-0.041	15.4027	102.433	178.946	1	1	0
93022	149	10	-0.014	9.4261	96.594	180.523	1	1	0
93347	149	11	0.0678	10.5156	96.4889	185.147	1	1	0
93023	149	10	-0.0803	11.7338	96.4899	180.381	1	1	0
93024	149	10	-0.2286	11.2444	97.6001	181.737	1	1	0
92950	149	11	-0.2193	9.8876	97.4654	180.095	1	1	0
93446	149	10	0.0051	10.3235	97.1303	184.306	1	1	0
92951	149	11	0.1624	11.326	97.5158	180.641	1	1	0
93019	149	10	0.0173	9.568	99.1089	181.398	1	1	0
92949	149	11	-0.0934	9.08057	98.7072	180.53	1	1	0
93020	149	10	0.0045	9.19536	99.455	179.813	1	1	0
92952	149	11	-0.0361	12.0585	98.73	179.975	1	1	0
93025	149	10	-0.0492	11.9991	99.4958	180.787	1	1	0
93026	149	10	-0.0657	11.5822	99.2443	179.17	1	1	0
93447	149	10	0.0037	12.3588	97.5668	185.254	1	1	0
93450	149	10	-0.0151	10.4774	99.1231	185.968	1	1	0
92953	149	11	-0.3245	13.5782	98.5627	179.53	1	1	0
93028	149	10	0.0355	14.1815	98.3178	180.428	1	1	0
93021	149	10	-0.3734	9.82231	97.3224	179.029	1	1	0
93029	149	10	-0.0441	13.6327	100.677	179.332	1	1	0
92954	149	11	-0.0702	14.1054	99.8795	178.828	1	1	0
93027	149	10	0.0077	13.5936	97.6524	178.958	1	1	0
93040	149	10	-0.0234	20.0697	102.306	178.692	1	1	0
93308	149	11	0.0385	19.1724	87.72	179.152	1	1	0
93074	149	10	-0.0382	4.98665	94.5882	179.782	1	1	0
93037	149	10	-0.0133	18.3145	100.609	179.596	1	1	0
93032	149	10	-0.0093	15.9641	100.199	180.072	1	1	0
93320	149	11	0.1936	7.67374	85.6972	178.503	1	1	0
93133	149	11	-0.3245	15.5624	94.7017	178.632	1	1	0
92955	149	11	0.0837	15.6367	100.237	179.022	1	1	0
93031	149	10	-0.0251	16.1065	99.4393	178.44	1	1	0
92979	149	11	0.0349	5.62996	93.8722	179.275	1	1	0
93398	149	10	-0.0182	9.78009	84.6142	179.601	1	1	0
93208	149	10	0.0355	16.3571	95.4807	178.601	1	1	0
93339	149	11	0.0224	10.2094	76.1566	194.421	1	1	0
93400	149	10	-0.0193	8.81716	86.6757	179.997	1	1	0
92978	149	11	0.0121	4.65155	92.9878	178.431	1	1	0
93421	149	10	-0.0178	10.7577	83.7695	189.812	1	1	0
93332	149	11	0.0119	9.89166	84.2113	190.218	1	1	0
93420	149	10	-0.0212	10.163	85.0598	190.916	1	1	0
93410	149	10	0.0523	6.7311	87.1745	185.144	1	1	0
93327	149	11	-0.0119	7.76543	87.6426	185.334	1	1	0
93413	149	10	-0.0135	8.94871	85.813	185.136	1	1	0
93417	149	10	0.0259	10.1794	84.9901	187.351	1	1	0
93328	149	11	-0.1761	8.81385	86.6268	185.849	1	1	0
93329	149	11	-0.0572	8.31287	86.0913	187.175	1	1	0
93418	149	10	0.0069	8.60352	83.6106	188.618	1	1	0
93414	149	10	-0.003	7.61857	85.3708	186.706	1	1	0
93330	149	11	0.0931	9.48716	85.4773	187.974	1	1	0
93331	149	11	-0.1527	8.94211	84.5299	189.071	1	1	0
93419	149	10	0.0213	8.07146	84.9684	189.613	1	1	0
93415	149	10	0.0173	7.74367	86.8281	187.61	1	1	0
93411	149	10	0.0233	7.68488	88.3594	186.086	1	1	0
93416	149	10	0.0334	10.1057	86.2877	188.417	1	1	0
93412	149	10	0.0384	9.7729	87.0755	185.961	1	1	0
93318	149	11	-0.0206	10.1529	85.4473	179.075	1	1	0
93444	149	10	0.2054	11.2231	94.4219	185.414	1	1	0
93141	149	11	-0.2622	12.9686	91.7498	187.513	1	1	0
93225	149	10	0.0388	12.1541	91.3963	186.877	1	1	0
93223	149	10	0.0374	12.4939	91.929	188.507	1	1	0
93140	149	11	0.1627	13.7532	92.9809	187.032	1	1	0
93221	149	10	-0.0429	13.1556	93.8237	187.117	1	1	0
93224	149	10	0.0385	13.4789	90.8219	187.521	1	1	0
93138	149	11	0.0018	15.1455	94.1866	185.093	1	1	0
93464	149	10	-0.0391	16.3078	97.4679	191.059	1	1	0
93219	149	10	-0.0244	14.7377	92.0775	185.332	1	1	0
93218	149	10	-0.0221	15.887	94.2459	185.911	1	1	0
93139	149	11	0.0097	14.1812	92.9889	185.565	1	1	0
93222	149	10	-0.0461	14.5752	93.0907	187.718	1	1	0
93445	149	10	-0.0426	9.51824	96.2721	185.664	1	1	0
93348	149	11	0.0327	11.5438	97.2442	185.981	1	1	0
93448	149	10	0.0806	11.8975	96.5726	186.751	1	1	0
93460	149	10	-0.0149	15.0745	98.6116	189.06	1	1	0
93457	149	10	-0.0138	13.2569	100.456	189.823	1	1	0
93449	149	10	-0.0094	10.0001	98.103	187.215	1	1	0
93349	149	11	0.0588	10.8676	98.3915	186.656	1	1	0
93452	149	10	0.0543	11.2611	100.075	188.043	1	1	0
93451	149	10	-0.0066	12.1425	98.6315	188.512	1	1	0
93350	149	11	-0.1307	11.8448	99.1702	187.611	1	1	0
93351	149	11	0.1148	13.2098	99.6579	187.026	1	1	0
93455	149	10	-0.0313	13.2045	101.731	187.666	1	1	0
93454	149	10	-0.037	13.8955	98.8394	186.876	1	1	0
93453	149	10	-0.0414	12.9326	100.007	185.999	1	1	0
93461	149	10	-0.0126	14.254	98.8861	191.402	1	1	0
93356	149	11	0.0689	16.3533	98.446	191.581	1	1	0
93463	149	10	-0.0372	17.3166	98.7736	191.259	1	1	0
93458	149	10	-0.0052	14.4187	101.589	189.677	1	1	0
93354	149	11	-0.032	15.2848	99.5628	189.517	1	1	0
93353	149	11	-0.0523	14.1577	100.619	189.204	1	1	0
93352	149	11	0.1078	13.8574	100.859	187.754	1	1	0
93355	149	11	-0.0341	15.1695	99.3631	191.085	1	1	0
93456	149	10	-0.0384	14.7213	101.136	187.288	1	1	0
93459	149	10	-0.0069	16.248	100.007	189.173	1	1	0
93436	149	10	-0.0517	10.6252	75.8777	196.494	1	1	0
93433	149	10	-0.0186	11.6235	77.6294	194.587	1	1	0
93431	149	10	-0.0399	8.89412	78.6419	193.736	1	1	0
93430	149	10	-0.0403	9.91721	78.1461	192.529	1	1	0
93334	149	11	0.0203	10.397	82.4166	192.143	1	1	0
93427	149	10	-0.0216	9.0991	81.5177	193.579	1	1	0
93426	149	10	-0.0183	9.10718	80.7617	192.071	1	1	0
93425	149	10	-0.0339	11.2786	82.1641	191.52	1	1	0
93337	149	11	0.0598	9.93889	78.5806	193.488	1	1	0
93335	149	11	-0.0461	9.76245	81.1408	192.823	1	1	0
93432	149	10	-0.0184	10.0756	78.1007	195.535	1	1	0
93338	149	11	-0.0645	10.5325	77.6439	194.591	1	1	0
93429	149	10	-0.0475	11.5967	80.0478	192.811	1	1	0
93336	149	11	0.1248	10.7121	80.04	193.462	1	1	0
93428	149	10	-0.0454	11.0497	80.3506	194.465	1	1	0
93424	149	10	-0.0332	10.7605	83.1881	192.872	1	1	0
93333	149	11	0.1179	9.34472	83.0895	191.195	1	1	0
93422	149	10	-0.0226	8.8857	82.3038	190.67	1	1	0
93423	149	10	-0.0212	8.57163	83.4561	191.832	1	1	0
93473	149	10	0.0396	15.4084	94.2442	196.086	1	1	0
93469	149	10	-0.0205	15.3148	96.3178	194.843	1	1	0
93361	149	11	-0.2604	16.1752	94.6458	196.661	1	1	0
93468	149	10	-0.0273	16.6618	96.1564	192.843	1	1	0
93475	149	10	0.0395	16.6276	93.7951	197.045	1	1	0
93357	149	11	0.0649	16.3868	98.2921	193.146	1	1	0
93359	149	11	0.0122	16.4355	96.5144	194.993	1	1	0
93472	149	10	-0.0505	17.4328	94.6843	194.86	1	1	0
93360	149	11	0.1815	17.135	95.3873	195.67	1	1	0
93474	149	10	0.0386	15.8851	95.3014	197.359	1	1	0
93471	149	10	-0.0482	18.1134	95.6121	196.149	1	1	0
93358	149	11	-0.0112	16.9412	96.8982	193.628	1	1	0
93470	149	10	-0.0197	16.5715	97.4093	195.624	1	1	0
93467	149	10	-0.0233	18.0373	97.009	193.737	1	1	0
93465	149	10	-0.0387	15.3597	98.3048	193.479	1	1	0
93462	149	10	-0.0119	15.2909	100.4	191.561	1	1	0
93466	149	10	-0.0317	17.0213	99.0582	193.606	1	1	0
93437	149	10	-0.0518	11.7571	75.0068	195.352	1	1	0
93340	149	11	0.19	10.7397	75.2394	195.573	1	1	0
93440	149	10	0.0383	8.73038	74.2623	195.77	1	1	0
93439	149	10	0.038	10.0753	73.2789	195.132	1	1	0
93341	149	11	-0.2649	9.82306	74.0136	195.881	1	1	0
93438	149	10	0.0385	9.99706	73.6139	196.888	1	1	0
93434	149	10	-0.0241	10.5011	75.8565	193.427	1	1	0
93435	149	10	-0.0234	9.07033	76.0123	194.372	1	1	0
93378	149	10	0.016	20.047	88.3824	179.018	1	1	0
93042	149	10	-0.0461	19.738	102.072	181.731	1	1	0
93397	149	10	-0.0192	10.902	86.072	179.586	1	1	0
92958	149	11	0.0018	18.1826	101.668	179.504	1	1	0
93401	149	10	-0.0534	7.40745	84.9213	179.315	1	1	0
93190	149	15	-0.0846	9.50429	91.2754	178.319	1	1	0
92960	149	11	0.1627	20.3198	102.228	180.829	1	1	0
92959	149	11	0.0097	19.421	102.563	179.589	1	1	0
93072	149	10	-0.0364	3.97266	92.3874	179.087	1	1	0
93075	149	10	-0.0372	6.40996	94.2839	178.614	1	1	0
92956	149	11	0.0487	15.9547	101.614	178.421	1	1	0
93394	149	10	-0.0331	12.1192	83.6459	178.509	1	1	0
92957	149	11	0.0813	17.4073	101.83	178.299	1	1	0
93399	149	10	-0.0179	9.18319	87.3487	178.426	1	1	0
93321	149	11	-0.2499	6.45438	86.6056	178.344	1	1	0
45001	123	10	0.0367	44.2377	140.734	59.5478	0	1	0
44997	123	10	-0.0193	47.7345	139.326	58.5963	0	1	0
44889	123	11	-0.2562	45.0445	140.365	58.938	0	1	0
45002	123	10	0.0364	44.9308	139.286	58.8594	0	1	0
45003	123	10	0.0367	44.8497	140.831	57.9434	0	1	0
44996	123	10	-0.023	49.036	140.197	60.4812	0	1	0
45000	123	10	-0.0512	46.392	140.564	60.607	0	1	0
44888	123	11	0.1808	46.4155	140.883	59.5711	0	1	0
44999	123	10	-0.0514	46.3836	141.977	59.5793	0	1	0
44887	123	11	0.0009	47.671	140.361	58.8327	0	1	0
44886	123	11	-0.037	48.9731	140.905	59.6059	0	1	0
44989	123	10	-0.0318	51.2238	139.951	61.242	0	1	0
44883	123	11	0.0067	51.7022	139.569	60.3207	0	1	0
44992	123	10	-0.0349	51.8114	141.611	59.8305	0	1	0
44994	123	10	-0.0348	50.1959	141.362	57.7457	0	1	0
44993	123	10	-0.0352	50.0967	139.695	58.1932	0	1	0
44998	123	10	-0.0196	47.6092	140.938	57.872	0	1	0
44995	123	10	-0.023	48.8944	141.925	60.003	0	1	0
44884	123	11	0.0571	51.5713	140.64	59.306	0	1	0
44885	123	11	0.0418	50.1562	140.683	58.6209	0	1	0
44965	123	10	-0.0494	47.4926	141.596	65.4991	0	1	0
44962	123	10	-0.0302	49.5445	142.372	63.9891	0	1	0
44967	123	10	0.0393	47.7595	144.65	65.5168	0	1	0
44868	123	11	0.1684	48.0842	142.54	65.6994	0	1	0
44966	123	10	0.0395	47.0308	143.785	64.1577	0	1	0
44968	123	10	0.0396	46.1993	143.626	65.7429	0	1	0
44869	123	11	-0.2722	47.2486	143.772	65.2103	0	1	0
44990	123	10	-0.0312	51.2351	138.664	60.0875	0	1	0
44959	123	10	-0.0316	52.0505	141.331	64.7599	0	1	0
44961	123	10	-0.0268	49.3357	140.072	65.342	0	1	0
44957	123	10	-0.0388	51.7528	138.296	64.2435	0	1	0
44867	123	11	0.0305	49.5163	142.343	65.0389	0	1	0
44866	123	11	-0.0223	50.076	140.907	65.4259	0	1	0
44960	123	10	-0.0275	50.359	140.892	66.4668	0	1	0
44865	123	11	0.005	51.3052	140.577	64.5938	0	1	0
44964	123	10	-0.0497	48.0972	142.447	66.8047	0	1	0
44963	123	10	-0.0295	50.2214	143.017	65.5059	0	1	0
44956	123	10	-0.037	51.4362	138.889	65.9076	0	1	0
44958	123	10	-0.0327	51.1894	140.631	63.5132	0	1	0
44864	123	11	0.097	51.9377	139.185	64.9688	0	1	0
24964	111	10	0.0383	51.6833	107.062	68.8064	0	1	0
22798	110	10	-0.0494	2.04925	146.676	116.209	0	0	0
82576	143	10	-0.0323	45.6105	103.987	114.785	-1	1	0
82567	143	10	-0.0005	49.6829	107.091	113.183	-1	1	0
82497	143	11	-0.0302	50.1972	106.177	112.765	-1	1	0
82570	143	10	-0.0301	48.6595	105.322	111.318	-1	1	0
82498	143	11	-0.0248	49.0678	105.108	112.335	-1	1	0
82568	143	10	-0.0146	50.6376	105.643	113.601	-1	1	0
82571	143	10	-0.0437	47.2627	106.007	113.078	-1	1	0
82500	143	11	-0.0055	46.9246	103.877	113.005	-1	1	0
82499	143	11	0.08	47.8499	105.066	113.244	-1	1	0
82501	143	11	0.0055	45.5323	103.951	113.663	-1	1	0
82569	143	10	-0.0196	49.5196	104.135	112.147	-1	1	0
82575	143	10	-0.033	45.075	104.916	113.411	-1	1	0
82572	143	10	-0.039	48.1567	105.151	114.282	-1	1	0
82445	143	10	-0.0493	50.507	109.872	112.659	-1	1	0
82448	143	10	0.0384	48.2452	111.102	112.04	-1	1	0
82446	143	10	0.0385	49.323	110.78	110.599	-1	1	0
82349	143	11	-0.2855	49.225	111.276	111.546	-1	1	0
82348	143	11	0.1374	50.357	110.936	112.538	-1	1	0
82447	143	10	0.0383	49.2228	112.395	111.459	-1	1	0
82444	143	10	-0.0494	50.0611	111.363	113.496	-1	1	0
22522	110	11	0.1374	3.11346	150.435	123.928	0	0	0
22618	110	10	-0.0494	3.22946	149.359	123.955	0	0	0
22619	110	10	-0.0493	3.00199	150.582	125.048	0	0	0
22800	110	10	0.0385	4.2495	146.199	116.943	0	0	0
82580	143	10	-0.036	42.9645	103.532	114.549	-1	1	0
22323	110	11	-0.2622	3.82643	143.165	122.151	0	0	0
22406	110	10	0.0385	4.25113	143.042	121.18	0	0	0
22405	110	10	0.0374	4.54342	143.763	122.707	0	0	0
22802	110	10	0.0384	3.33264	146.862	118.282	0	0	0
22403	110	10	-0.0429	2.60188	144.829	121.697	0	0	0
22703	110	11	-0.2855	3.49001	145.974	117.658	0	0	0
22404	110	10	-0.0461	1.89021	143.335	121.233	0	0	0
82442	143	10	-0.0382	52.0016	110.905	111.391	-1	1	0
22801	110	10	0.0383	3.73819	145.095	118.284	0	0	0
22962	110	10	-0.0599	2.76207	151.582	117.988	0	0	0
22961	110	10	0.199	2.4904	152.006	120.181	0	0	0
22874	110	11	0.2573	2.96874	152.633	118.183	0	0	0
22963	110	10	-0.0519	4.01995	152.567	118.164	0	0	0
82573	143	10	-0.03	47.4301	102.912	113.264	-1	1	0
82443	143	10	-0.0372	51.5088	112.516	111.862	-1	1	0
22702	110	11	0.1374	2.22802	145.811	116.846	0	0	0
22322	110	11	0.1627	2.44522	143.82	122.014	0	0	0
22622	110	10	0.0384	4.77518	150.772	122.417	0	0	0
22617	110	10	-0.0372	1.99035	150.727	121.954	0	0	0
22407	110	10	0.0388	3.75577	142.166	122.646	0	0	0
22620	110	10	0.0385	5.13364	150.78	124.199	0	0	0
22873	110	11	0.1098	2.36337	152.915	119.546	0	0	0
22799	110	10	-0.0493	2.35512	144.974	116.213	0	0	0
22523	110	11	-0.2856	4.41204	151.103	123.418	0	0	0
22521	110	11	0.0349	1.87397	150.887	123.018	0	0	0
82579	143	10	-0.036	42.7059	103.684	112.831	-1	1	0
82347	143	11	0.0349	51.7287	111.555	112.241	-1	1	0
82503	143	11	0.0411	43.0903	103.026	113.572	-1	1	0
82574	143	10	-0.0264	46.7309	103.789	111.947	-1	1	0
82496	143	11	0.0385	51.2942	106.555	111.747	-1	1	0
82566	143	10	0.016	50.8289	107.353	111.156	-1	1	0
22621	110	10	0.0383	4.39576	152.199	123.502	0	0	0
22616	110	10	-0.0382	1.70503	151.992	123.073	0	0	0
22402	110	10	-0.0234	2.17569	144.199	124.136	0	0	0
82565	143	10	0.012	51.5858	105.676	111.091	-1	1	0
82502	143	11	0.0946	44.6384	102.783	113.273	-1	1	0
17538	107	10	-0.0461	5.77315	148.252	147.696	1	1	0
17559	107	10	-0.0452	4.5622	152.699	143.516	1	1	0
17531	107	10	-0.0452	2.38734	145.835	146.183	1	1	0
17341	107	10	-0.0492	6.56502	149.275	152.811	1	1	0
17474	107	11	0.0121	1.82732	148.489	143.37	1	1	0
17444	107	11	0.3706	1.9033	146.884	153.007	1	1	0
17473	107	11	-0.0334	3.3895	148.399	143.494	1	1	0
17567	107	10	-0.0342	3.756	148.12	142.493	1	1	0
17566	107	10	-0.0371	3.61518	147.547	144.196	1	1	0
17564	107	10	-0.0405	5.04053	149.792	143.537	1	1	0
17472	107	11	0.0958	3.98521	149.822	143.827	1	1	0
17565	107	10	-0.0496	3.51661	150.505	143.062	1	1	0
17471	107	11	-0.0686	3.73836	150.369	145.273	1	1	0
17562	107	10	-0.0317	2.68721	150.592	145.411	1	1	0
17197	107	10	-0.0519	2.14936	152.144	142.302	1	1	0
17571	107	10	-0.0372	1.86344	146.723	142.085	1	1	0
84405	144	10	0.0173	1.8551	104.26	150.603	1	1	0
17340	107	10	-0.2286	3.6958	150.157	152.858	1	1	0
17563	107	10	-0.0284	4.02524	149.6	146.003	1	1	0
17534	107	10	-0.0221	2.8198	148.131	146.716	1	1	0
17535	107	10	-0.0244	4.60989	146.678	146.807	1	1	0
17539	107	10	0.0374	6.55877	146.642	149.159	1	1	0
17540	107	10	0.0385	5.18745	146.588	150.221	1	1	0
17533	107	10	-0.0133	2.37561	148.005	148.282	1	1	0
17454	107	11	0.0018	2.78449	147.395	147.47	1	1	0
17453	107	11	0.0813	1.78012	146.251	147.042	1	1	0
84408	144	10	0.0069	3.949	103.278	152.078	1	1	0
17557	107	10	-0.0519	2.0755	152.707	144.624	1	1	0
17547	107	10	1.034	3.31207	153.029	148.282	1	1	0
17560	107	10	-0.0683	4.28956	152.004	146.515	1	1	0
17469	107	11	-0.0761	4.27073	152.868	144.565	1	1	0
17455	107	11	0.0097	4.19775	146.845	147.776	1	1	0
17456	107	11	0.1627	5.03571	147.869	148.464	1	1	0
17536	107	10	-0.0234	4.09531	145.935	148.406	1	1	0
17457	107	11	-0.2622	5.78845	147.206	149.582	1	1	0
17537	107	10	-0.0429	4.42057	148.745	148.802	1	1	0
17470	107	11	-0.1452	4.53831	151.657	145.552	1	1	0
17461	107	11	-0.2598	2.0992	152.471	151.331	1	1	0
17541	107	10	0.0388	6.36351	147.882	150.172	1	1	0
17546	107	10	0.0891	2.78985	151.373	148.001	1	1	0
17339	107	10	-0.0803	4.69823	149.867	151.575	1	1	0
17463	107	11	0.0618	2.58864	152.216	148.661	1	1	0
17462	107	11	0.0372	2.97973	151.756	150.142	1	1	0
17517	107	10	-0.3734	1.90295	149.83	152.016	1	1	0
17336	107	10	0.0045	6.5368	151.758	151.033	1	1	0
17460	107	13	3.8979	1.98674	151.715	152.811	1	1	0
17265	107	11	-0.0934	6.48764	152.121	152.086	1	1	0
17337	107	10	-0.3734	4.21328	152.117	152.151	1	1	0
17445	107	11	-0.0934	1.65932	147.7	151.645	1	1	0
17516	107	10	0.0045	2.69319	147.755	151.113	1	1	0
17267	107	11	0.1624	4.72198	150.186	152.555	1	1	0
17544	107	10	0.1568	2.94494	150.622	150.234	1	1	0
17266	107	11	-0.2193	5.06361	151.653	152.62	1	1	0
17545	107	10	0.1931	4.10458	151.796	150.248	1	1	0
17561	107	10	-0.0463	5.5852	151.355	145.511	1	1	0
17514	107	10	-0.0568	2.75247	146.227	152.828	1	1	0
17532	107	10	-0.0426	1.63545	145.558	147.79	1	1	0
17202	107	10	-0.0317	1.92764	152.512	138.384	1	1	0
17335	107	10	0.0173	7.1895	151.501	152.689	1	1	0
92898	149	10	0.0385	6.44875	103.606	159.495	1	1	0
84413	144	10	-0.0212	5.143	103.93	153.981	1	1	0
17342	107	10	-0.0657	5.18934	148.212	153.266	1	1	0
84323	144	11	0.1179	4.69945	103.246	154.672	1	1	0
92596	149	11	0.0487	4.6089	102.619	170.881	1	1	0
84417	144	10	-0.0216	7.53779	103.168	155.207	1	1	0
17694	107	10	0.016	7.60309	152.548	161.725	1	1	0
93159	149	11	0.0349	14.5988	105.381	173.409	1	1	0
17096	107	11	0.1627	1.96444	145.151	160.159	1	1	0
17097	107	11	-0.2621	2.86017	144.135	159.459	1	1	0
17180	107	10	0.0385	2.30399	143.347	158.968	1	1	0
17178	107	10	-0.0461	2.35911	146.152	160.581	1	1	0
17179	107	10	0.0374	3.46771	144.577	158.615	1	1	0
17181	107	10	0.0388	3.54469	143.71	160.178	1	1	0
17351	107	10	-0.0452	9.44409	146.256	154.442	1	1	0
17357	107	10	-0.0429	12.6878	147.633	154.982	1	1	0
17358	107	10	-0.0461	11.6213	146.565	154.133	1	1	0
17621	107	11	-0.17	6.50516	151.977	157.11	1	1	0
17349	107	10	-0.041	7.18685	145.577	155.614	1	1	0
17478	107	14	-0.8052	2.54518	152.242	153.733	1	1	0
93256	149	10	-0.0494	13.2721	104.312	174.669	1	1	0
17345	107	10	-0.0441	5.49486	147.642	155.873	1	1	0
17271	107	11	0.0837	7.488	147.631	155.065	1	1	0
17272	107	11	0.0487	7.92816	146.371	155.802	1	1	0
17511	107	10	-0.0176	2.95554	147.039	154.967	1	1	0
17348	107	10	-0.0093	7.26696	147.439	154.015	1	1	0
17270	107	11	-0.0702	6.29722	148.41	155.764	1	1	0
17269	107	11	-0.3245	5.75478	149.573	154.867	1	1	0
17343	107	10	0.0077	4.8505	149.998	155.305	1	1	0
17346	107	10	-0.0451	6.71714	148.772	156.732	1	1	0
17347	107	10	-0.0251	8.36718	148.257	154.984	1	1	0
17443	107	11	0.0031	2.33652	147.675	154.323	1	1	0
17507	107	10	0.0141	2.13456	149.94	156.207	1	1	0
93238	149	10	-0.3209	8.66394	103.126	177.004	1	1	0
17512	107	10	-0.1027	2.96062	148.552	153.969	1	1	0
93242	149	10	-0.0204	7.66716	103.564	173.47	1	1	0
92897	149	10	-0.0493	7.59324	102.924	161.407	1	1	0
17344	107	10	0.0355	6.55882	150.378	155.002	1	1	0
17338	107	10	-0.014	4.99381	151.815	153.698	1	1	0
17350	107	10	-0.0382	7.87844	146.468	156.911	1	1	0
17681	107	15	0.2247	2.21996	152.494	156.129	1	1	0
17688	107	10	0.114	5.87346	151.096	157.206	1	1	0
17622	107	11	0.0517	7.57989	152.161	158.207	1	1	0
17687	107	10	0.1357	7.07341	151.9	156.217	1	1	0
17352	107	10	-0.0426	9.50472	144.808	155.385	1	1	0
17361	107	10	0.0388	14.0137	146.516	153.567	1	1	0
17360	107	10	0.0385	14.5518	145.936	155.187	1	1	0
17277	107	11	-0.2622	13.7134	145.899	154.439	1	1	0
17354	107	10	-0.0221	10.301	147.507	156.481	1	1	0
17273	107	11	0.0813	9.35216	145.908	155.49	1	1	0
17274	107	11	0.0018	10.3347	146.438	156.529	1	1	0
17353	107	10	-0.0133	10.2125	146.055	157.548	1	1	0
17355	107	10	-0.0244	11.8684	144.854	156.194	1	1	0
17275	107	11	0.0097	11.814	145.953	156.251	1	1	0
17276	107	11	0.1627	12.3731	146.557	154.931	1	1	0
17359	107	10	0.0374	13.6022	144.919	153.851	1	1	0
17356	107	10	-0.0234	12.4353	146.257	157.114	1	1	0
17690	107	10	0.0008	8.35954	151.554	157.871	1	1	0
92894	149	10	-0.0382	4.76646	102.703	161.757	1	1	0
92684	149	10	0.0385	8.34097	103.732	164.977	1	1	0
17619	107	12	-0.368	4.2496	152.903	156.883	1	1	0
93160	149	11	0.1374	14.2948	104.62	174.726	1	1	0
93035	149	10	-0.0452	17.3667	102.972	178.103	1	1	0
92682	149	10	-0.0461	6.53311	102.859	166.461	1	1	0
92685	149	10	0.0388	9.03095	103.013	166.48	1	1	0
92601	149	11	-0.2622	8.41437	103.802	165.986	1	1	0
92683	149	10	0.0374	8.87911	104.769	166.103	1	1	0
93260	149	10	0.0384	15.2782	102.698	174.083	1	1	0
17691	107	10	-0.0004	7.08615	150.862	159.883	1	1	0
17623	107	11	-0.0204	7.06676	151.937	159.644	1	1	0
17693	107	10	0.012	8.93576	152.338	160.654	1	1	0
92678	149	10	-0.0221	5.27952	102.981	168.285	1	1	0
93255	149	10	-0.0372	15.6735	105.516	173.384	1	1	0
17268	107	11	-0.0361	5.63941	149.247	153.319	1	1	0
19369	108	10	-0.0342	50.5714	151.653	165.18	1	-2	0
92673	149	10	-0.041	3.79109	103.371	170.725	1	1	0
92681	149	10	-0.0429	6.33442	104.558	166.259	1	1	0
92600	149	11	0.1627	7.03217	103.744	166.647	1	1	0
92599	149	11	0.0097	7.12406	103.947	168.174	1	1	0
92677	149	10	-0.0133	5.17276	104.645	168.748	1	1	0
92680	149	10	-0.0234	7.54894	104.921	168.53	1	1	0
92598	149	11	0.0018	5.76474	103.753	168.88	1	1	0
92676	149	10	-0.0426	6.32453	104.001	171.042	1	1	0
92597	149	11	0.0813	5.989	103.218	170.339	1	1	0
92679	149	10	-0.0244	7.89524	103.189	168.468	1	1	0
84322	144	11	0.0119	3.27001	102.99	154.071	1	1	0
93151	149	11	0.1098	8.97584	102.748	175.998	1	1	0
93244	149	10	-0.0683	9.01805	105.261	172.434	1	1	0
93245	149	10	-0.0463	8.84001	103.819	171.401	1	1	0
93250	149	10	-0.0371	13.2826	106.467	171.044	1	1	0
93154	149	11	-0.1452	9.33282	104.226	172.34	1	1	0
93246	149	10	-0.0317	11.0421	103.545	171.284	1	1	0
93157	149	11	-0.0334	12.9657	105.435	171.332	1	1	0
93249	149	10	-0.0496	10.9816	106.17	171.325	1	1	0
93156	149	11	0.0958	11.6082	105.58	171.959	1	1	0
93251	149	10	-0.0342	12.9423	104.951	170.294	1	1	0
93155	149	11	-0.0686	10.8734	104.22	172.115	1	1	0
93247	149	10	-0.0284	11.3114	103.655	172.976	1	1	0
93248	149	10	-0.0405	11.7956	106.24	172.906	1	1	0
93253	149	10	-0.0361	13.7017	103.615	172.215	1	1	0
93252	149	10	-0.0364	14.9446	104.518	171.497	1	1	0
93158	149	11	0.0121	14.0267	104.66	172.11	1	1	0
19368	108	10	-0.0371	50.208	150.044	165.754	1	-2	0
19275	108	11	-0.0334	50.773	150.914	166.055	1	-2	0
19375	108	10	-0.0493	48.7695	151.88	169.51	1	-2	0
19371	108	10	-0.0361	50.2057	150.586	168.203	1	-2	0
19277	108	11	0.0349	48.8623	152.019	167.401	1	-2	0
19278	108	11	0.1374	48.5365	152.612	168.711	1	-2	0
19373	108	10	-0.0372	48.7956	152.855	166.66	1	-2	0
92671	149	10	-0.0251	5.01388	102.969	172.907	1	1	0
17624	107	11	0.0385	7.87103	152.742	160.695	1	1	0
19372	108	10	-0.0382	48.197	151.237	167.016	1	-2	0
19378	108	10	0.0384	46.3992	151.996	168.752	1	-2	0
19279	108	11	-0.2855	47.0158	152.933	168.785	1	-2	0
84411	144	10	-0.0178	2.93732	104.06	154.103	1	1	0
19276	108	11	0.0121	50.3081	151.396	167.476	1	-2	0
19370	108	10	-0.0364	51.0718	152.072	167.942	1	-2	0
84412	144	10	-0.0226	4.68587	103.716	155.607	1	1	0
93259	149	10	0.0383	15.9922	103.487	175.545	1	1	0
93153	149	11	-0.0761	8.75114	103.374	173.539	1	1	0
93241	149	10	-0.0519	8.52674	104.728	175.142	1	1	0
17692	107	10	-0.0046	5.99122	152.212	159.704	1	1	0
93240	149	10	-0.0599	10.2726	104.128	174.945	1	1	0
93257	149	10	-0.0493	14.5222	105.201	175.575	1	1	0
93152	149	11	0.2573	9.22536	103.883	174.974	1	1	0
93254	149	10	-0.0382	14.1427	106.37	173.444	1	1	0
93161	149	11	-0.2855	15.0226	103.244	174.963	1	1	0
92933	149	10	0.0391	13.177	102.59	168.428	1	1	0
93258	149	10	0.0385	14.2574	102.639	175.567	1	1	0
93039	149	10	-0.0244	19.1128	103.614	179.536	1	1	0
93045	149	10	0.0388	22.0121	103.503	180.182	1	1	0
93043	149	10	0.0374	22.1411	102.91	181.934	1	1	0
71781	137	10	0.0359	2.60285	111.598	186.518	1	-1	0
92961	149	11	-0.2622	21.494	103.294	181.12	1	1	0
93044	149	10	0.0385	21.0846	104.29	181.438	1	1	0
22965	110	10	-0.0452	2.71858	153.072	116.018	0	0	0
23187	110	10	-0.0387	2.11885	164.21	117.291	0	0	0
13791	105	10	0.0383	11.0072	187.704	111.079	1	1	0
13693	105	11	-0.2855	10.6958	188.699	110.663	1	1	0
13790	105	10	0.0385	10.0117	188.515	109.798	1	1	0
13792	105	10	0.0384	11.6314	189.219	110.442	1	1	0
14106	105	10	-0.0331	16.2861	197.425	108.152	1	1	0
14110	105	10	-0.0182	18.8359	197.593	107.918	1	1	0
14114	105	10	-0.0537	21.2388	198.008	107.482	1	1	0
23097	110	10	-0.0004	2.72991	157.02	112.683	0	0	0
23029	110	11	-0.0204	1.91286	157.424	113.288	0	0	0
22970	110	10	-0.0405	4.63527	156.867	115.598	0	0	0
23108	110	10	-0.0264	1.75901	159.622	118.518	0	0	0
23100	110	10	0.016	3.23416	159.287	113.391	0	0	0
23030	110	11	0.0385	2.07446	158.973	113.227	0	0	0
14155	105	10	0.0999	3.80644	189.728	127.287	1	1	0
23189	110	10	-0.0233	3.13725	167.041	116.854	0	0	0
23190	110	10	-0.0273	3.76824	165.574	115.859	0	0	0
23098	110	10	-0.0046	2.004	157.141	114.372	0	0	0
14058	105	11	-0.0622	3.37025	190.727	127.277	1	1	0
23194	110	10	-0.0505	6.18094	165.949	117.103	0	0	0
13721	105	15	0.0228	1.90864	180.513	118.32	1	1	0
13771	105	10	0.199	1.93054	190.413	118.081	1	1	0
23104	110	10	-0.0301	1.99529	158.468	116.13	0	0	0
13965	105	10	-0.0361	5.77007	180.608	112.492	1	1	0
13869	105	11	-0.0334	6.4742	181.745	113.929	1	1	0
13961	105	10	-0.0496	6.02066	179.68	114.705	1	1	0
13964	105	10	-0.0364	4.51469	181.754	113.066	1	1	0
13870	105	11	0.0121	5.52932	181.625	112.752	1	1	0
13872	105	11	0.1374	4.71922	182.689	110.453	1	1	0
13968	105	10	-0.0494	4.39024	181.692	110.167	1	1	0
13871	105	11	0.0349	5.80254	182.615	111.559	1	1	0
13963	105	10	-0.0342	6.50307	182.736	114.45	1	1	0
13962	105	10	-0.0371	7.50306	181.592	113.629	1	1	0
13873	105	11	-0.2855	3.54434	183.697	110.818	1	1	0
13966	105	10	-0.0382	6.65746	182.26	111.014	1	1	0
13969	105	10	-0.0493	5.18314	183.103	109.611	1	1	0
13967	105	10	-0.0372	6.00919	183.583	111.864	1	1	0
13972	105	10	0.0384	2.97115	183.882	109.973	1	1	0
13795	105	10	0.1566	2.95767	183.676	113.745	1	1	0
13970	105	10	0.0385	3.95153	184.761	111.052	1	1	0
13698	105	11	-0.0777	2.74085	184.437	114.604	1	1	0
13796	105	10	0.3977	3.63774	184.501	115.237	1	1	0
13868	105	11	0.0958	6.16353	180.721	115.06	1	1	0
13971	105	10	0.0383	2.86484	183.252	111.601	1	1	0
23043	110	11	-0.2499	4.90444	158.545	127.731	0	0	0
13797	105	10	0.1831	3.4522	185.797	113.102	1	1	0
13699	105	11	-0.3068	2.52837	185.668	113.655	1	1	0
13798	105	10	0.1453	2.41335	186.657	114.198	1	1	0
13783	105	10	-0.0342	7.07516	187.249	113.604	1	1	0
13689	105	11	-0.0334	6.73457	188.318	113.643	1	1	0
13782	105	10	-0.0371	6.00341	188.351	112.838	1	1	0
13787	105	10	-0.0372	8.83953	187.634	111.975	1	1	0
13690	105	11	0.0121	7.92605	189.172	113.272	1	1	0
13691	105	11	0.0349	8.66588	188.746	112.01	1	1	0
13786	105	10	-0.0382	7.99348	188.969	111.181	1	1	0
13688	105	11	0.0958	6.18222	188.618	115.111	1	1	0
13781	105	10	-0.0496	5.81128	189.629	115.129	1	1	0
13692	105	11	0.1374	9.99074	189.501	111.782	1	1	0
13784	105	10	-0.0364	8.62714	189.1	114.089	1	1	0
13785	105	10	-0.0361	7.65021	190.213	113.363	1	1	0
13780	105	10	-0.0405	6.97625	188.348	115.87	1	1	0
13789	105	10	-0.0493	9.76644	190.57	111.438	1	1	0
13788	105	10	-0.0494	10.5428	189.516	112.753	1	1	0
14087	105	10	-0.0004	10.0803	191.197	115.047	1	1	0
14092	105	10	-0.0146	13.1176	190.784	114.583	1	1	0
14091	105	10	-0.0005	11.9988	191.759	113.541	1	1	0
14100	105	10	-0.0323	13.0868	195.926	111.365	1	1	0
14025	105	11	0.0055	13.9134	196.187	112.019	1	1	0
14099	105	10	-0.033	13.4336	196.696	112.838	1	1	0
14021	105	11	-0.0302	12.7017	191.8	114.422	1	1	0
14090	105	10	0.016	11.5172	193.141	115.589	1	1	0
14022	105	11	-0.0248	13.9054	192.796	114.082	1	1	0
14094	105	10	-0.0301	14.53	192.873	115.027	1	1	0
14096	105	10	-0.039	12.4162	194.173	113.197	1	1	0
14023	105	11	0.08	13.4763	194.177	113.646	1	1	0
14095	105	10	-0.0437	13.3657	194.839	114.514	1	1	0
14024	105	11	-0.0055	14.4783	194.847	112.63	1	1	0
14093	105	10	-0.0196	14.5009	192.251	113.308	1	1	0
14097	105	10	-0.03	14.8545	194.099	111.875	1	1	0
14020	105	11	0.0385	11.8992	192.175	115.724	1	1	0
14103	105	10	-0.036	14.207	197.037	109.251	1	1	0
14028	105	11	0.0462	16.3341	197.695	109.258	1	1	0
14098	105	10	-0.0264	15.3413	195.079	113.315	1	1	0
14027	105	11	0.0411	15.1515	196.925	109.831	1	1	0
14104	105	10	-0.036	15.2135	195.831	109.781	1	1	0
14026	105	11	0.0946	14.9405	197.236	111.408	1	1	0
14107	105	10	-0.0303	17.8266	196.09	109.577	1	1	0
14101	105	10	-0.0472	15.8389	197.291	111.977	1	1	0
14029	105	11	0.0468	17.7793	197.122	109.719	1	1	0
14105	105	10	-0.0339	16.087	198.759	109.473	1	1	0
14109	105	10	-0.0192	18.8037	198.821	109.02	1	1	0
14102	105	10	-0.0504	14.5598	198.282	111.538	1	1	0
14030	105	11	-0.0206	18.8972	197.791	108.982	1	1	0
14031	105	11	0.0109	20.3337	197.431	109.416	1	1	0
14112	105	10	-0.0193	20.6051	197.751	110.444	1	1	0
14111	105	10	-0.0179	20.4017	196.35	109.385	1	1	0
14108	105	10	-0.0285	17.9543	197.423	110.769	1	1	0
14113	105	10	-0.0534	21.093	199.345	108.661	1	1	0
14032	105	11	0.1936	21.2968	198.237	108.579	1	1	0
14116	105	10	0.0363	22.8758	197.073	109.355	1	1	0
14033	105	11	-0.2499	22.745	198.072	108.954	1	1	0
14115	105	10	0.0357	23.4109	198.16	108.074	1	1	0
14117	105	10	0.0359	23.1402	198.688	109.844	1	1	0
16048	107	11	-0.0013	1.94067	166.486	125.383	1	1	0
22878	110	11	0.0958	5.16694	156.493	116.455	0	0	0
22971	110	10	-0.0496	6.23545	156.435	116.153	0	0	0
22967	110	10	-0.0463	2.63212	155.483	115.971	0	0	0
22958	110	10	0.0665	4.02287	153.558	120.889	0	0	0
22876	110	11	-0.1452	3.09535	154.958	116.826	0	0	0
22877	110	11	-0.0686	4.6116	155.03	116.774	0	0	0
22973	110	10	-0.0342	5.43313	158.505	117.158	0	0	0
22879	110	11	-0.0334	5.07844	157.577	117.566	0	0	0
22972	110	10	-0.0371	4.0443	157.799	117.827	0	0	0
22966	110	10	-0.0683	2.7684	155.575	117.708	0	0	0
22975	110	10	-0.0361	5.51105	156.264	119.206	0	0	0
22953	110	10	1.034	3.17039	156.616	119.477	0	0	0
22959	110	10	-0.3079	3.55553	154.79	119.617	0	0	0
22869	110	11	0.0618	2.3683	156.993	120.122	0	0	0
22871	110	11	-0.0538	2.32859	154.772	121.419	0	0	0
22870	110	11	-0.1495	2.67838	156.298	121.56	0	0	0
22955	110	10	0.0782	3.70864	156.347	121.757	0	0	0
22952	110	10	0.0891	2.62314	158.064	120.225	0	0	0
22880	110	11	0.0121	5.88553	157.276	118.829	0	0	0
22974	110	10	-0.0364	6.94423	157.252	118.643	0	0	0
22976	110	10	-0.0382	4.57185	158.522	120.046	0	0	0
22969	110	10	-0.0284	4.96248	154.591	117.69	0	0	0
22968	110	10	-0.0317	4.99383	154.417	115.975	0	0	0
14038	105	11	-0.0835	9.9151	190.541	126.837	1	1	0
22872	110	11	-0.2699	3.1468	154.072	120.36	0	0	0
14080	105	16	0.1607	8.12647	187.844	123.02	1	1	0
23103	110	10	-0.0196	2.62248	160.069	115.923	0	0	0
13741	105	10	-0.0441	4.87474	184.523	127.315	1	1	0
23152	110	10	-0.0403	1.87727	172.693	120.061	0	0	0
22979	110	10	-0.0493	5.77955	157.531	121.829	0	0	0
22881	110	11	0.0349	5.66324	158.449	119.903	0	0	0
22882	110	11	0.1374	6.37134	158.209	121.228	0	0	0
22977	110	10	-0.0372	6.02464	159.367	119.385	0	0	0
22982	110	10	0.0384	5.39219	159.727	122.451	0	0	0
22980	110	10	0.0385	6.65629	160.365	121.419	0	0	0
22883	110	11	-0.2855	6.3837	159.537	122.069	0	0	0
23113	110	10	-0.036	2.34661	160.414	120.8	0	0	0
22981	110	10	0.0383	7.01095	159.492	123.005	0	0	0
22978	110	10	-0.0494	7.41043	157.843	121.039	0	0	0
23079	110	11	0.0649	1.90679	165.29	117.093	0	0	0
23080	110	11	-0.0112	3.33678	165.934	116.835	0	0	0
23081	110	11	0.0122	4.23727	165.551	118.06	0	0	0
23191	110	10	-0.0205	4.29457	164.42	118.098	0	0	0
23193	110	10	-0.0482	5.35389	167.377	117.771	0	0	0
23082	110	11	0.1815	5.5928	166.29	117.95	0	0	0
13744	105	10	-0.0093	6.39782	187.09	127.425	1	1	0
14054	105	14	-0.3837	8.69849	187.702	125.447	1	1	0
23192	110	10	-0.0197	3.70815	165.882	118.981	0	0	0
16151	107	10	-0.0203	2.0563	166.439	124.312	1	1	0
23197	110	10	0.0395	7.31416	166.909	119.117	0	0	0
13898	105	15	0.2254	1.72198	187.707	123.251	1	1	0
14075	105	17	-0.3128	8.42987	189.784	122.61	1	1	0
23157	110	10	-0.0234	2.10985	174.989	117.942	0	0	0
23195	110	10	0.0396	6.84682	165.204	119.335	0	0	0
23083	110	11	-0.2604	6.47368	166.211	119.166	0	0	0
23196	110	10	0.0386	5.83466	166.433	120.067	0	0	0
23146	110	10	-0.0332	3.53623	168.56	120.041	0	0	0
23056	110	11	0.0203	3.14333	169.067	120.913	0	0	0
23057	110	11	-0.0461	2.54503	170.425	120.544	0	0	0
23150	110	10	-0.0454	4.11316	170.942	119.079	0	0	0
23058	110	11	0.1248	3.56758	171.408	119.893	0	0	0
23156	110	10	-0.0241	1.74227	175.239	119.622	0	0	0
23154	110	10	-0.0184	4.31996	173.969	118.618	0	0	0
23060	110	11	-0.0645	3.50851	174.027	119.367	0	0	0
23059	110	11	0.0598	2.74627	172.642	119.403	0	0	0
23061	110	11	0.0224	2.55661	175.199	118.92	0	0	0
23062	110	11	0.19	3.30908	176.604	118.885	0	0	0
23160	110	10	0.0385	1.98053	177.853	117.476	0	0	0
23158	110	10	-0.0517	4.37783	176.396	118.851	0	0	0
23063	110	11	-0.2649	2.95384	177.334	117.595	0	0	0
23159	110	10	-0.0518	3.19212	177.233	119.78	0	0	0
23161	110	10	0.038	3.08634	176.673	116.741	0	0	0
23155	110	10	-0.0186	3.96433	174.231	120.319	0	0	0
14059	105	11	0.0678	4.46922	191.774	127.538	1	1	0
16049	107	11	0.0151	1.91837	164.945	125.823	1	1	0
13667	105	11	0.0837	5.40636	186.748	127.508	1	1	0
14188	105	18	0.0426	8.57567	190.298	123.448	1	1	0
23162	110	10	0.0383	3.69178	178.056	117.487	0	0	0
13960	105	10	-0.0405	5.32653	181.09	115.654	1	1	0
13867	105	11	-0.0686	7.44386	180.591	115.979	1	1	0
13957	105	10	-0.0463	7.0203	178.783	117.204	1	1	0
13956	105	10	-0.0683	6.1827	180.336	117.755	1	1	0
13654	105	11	0.4166	2.22172	181.064	119.24	1	1	0
13951	105	10	0.199	6.1407	178.979	119.847	1	1	0
13722	105	15	-0.0846	2.47868	180.246	119.936	1	1	0
13863	105	11	0.1098	6.75798	179.473	120.583	1	1	0
13950	105	10	-0.3209	6.17716	180.385	120.67	1	1	0
13940	105	10	0.1568	4.06433	181.377	121.18	1	1	0
13866	105	11	-0.1452	7.15072	179.861	117.366	1	1	0
13674	105	14	-0.3295	3.0848	181.715	116.543	1	1	0
13655	105	12	-0.2	3.36372	181.795	118.879	1	1	0
13725	105	10	0.3035	6.76052	182.521	117.535	1	1	0
13726	105	10	-0.0823	5.90686	182.407	119.163	1	1	0
13656	105	13	0.5133	3.51122	182.246	117.582	1	1	0
13732	105	10	0.0045	6.90443	182.671	120.949	1	1	0
13657	105	11	-0.0539	4.6359	183.388	117.61	1	1	0
13658	105	11	-0.0325	6.09368	183.036	118.272	1	1	0
13874	105	14	-0.8052	3.79069	183.686	120.81	1	1	0
13959	105	10	-0.0284	7.78749	181.589	116.169	1	1	0
13952	105	10	-0.0599	8.51694	178.524	119.936	1	1	0
13958	105	10	-0.0317	8.14005	180.085	115.32	1	1	0
13865	105	11	-0.0761	8.31271	180.166	118.412	1	1	0
13864	105	11	0.2573	8.13683	179.558	119.861	1	1	0
13955	105	10	-0.0452	8.36528	181.318	118.471	1	1	0
13954	105	10	-0.0204	9.38829	179.979	118.031	1	1	0
13953	105	10	-0.0519	8.71077	180.251	120.518	1	1	0
13728	105	10	-0.1027	8.05605	184.023	118.685	1	1	0
13724	105	10	-0.2678	4.83559	183.698	116.582	1	1	0
13659	105	11	0.0031	6.99369	184.315	118.709	1	1	0
13723	105	10	0.0141	4.331	184.29	118.191	1	1	0
13660	105	11	0.3706	6.71076	184.76	120.117	1	1	0
13778	105	10	-0.0317	4.21877	187.859	114.724	1	1	0
13779	105	10	-0.0284	5.39573	186.547	115.283	1	1	0
13687	105	11	-0.0686	5.09016	187.629	115.383	1	1	0
13776	105	10	-0.0683	4.03641	186.955	117.246	1	1	0
13773	105	10	-0.0519	2.5673	188.589	115.822	1	1	0
13686	105	11	-0.1452	4.64162	187.807	116.921	1	1	0
13901	105	15	0.0228	2.21532	187.368	118.755	1	1	0
13727	105	10	-0.0176	6.72066	185.21	118.162	1	1	0
13729	105	10	-0.0981	5.69998	185.029	120.29	1	1	0
13830	105	11	-0.5866	2.44914	186.128	120.681	1	1	0
13829	105	12	-1.0437	3.78851	186.194	121.209	1	1	0
13897	105	15	0.546	2.3517	185.529	119.687	1	1	0
13834	105	11	0.4166	2.16641	187.514	119.865	1	1	0
13777	105	10	-0.0463	5.52125	187.862	117.569	1	1	0
13774	105	10	-0.0204	3.58678	189.071	118.248	1	1	0
13902	105	15	-0.0846	2.91709	188.341	120.1	1	1	0
14077	105	15	0.2247	5.42189	188.499	120.224	1	1	0
14009	105	12	-0.1066	6.88762	188.334	121.622	1	1	0
13685	105	11	-0.076	3.94699	189.149	117.233	1	1	0
14010	105	11	-0.2546	5.81391	189.072	121.053	1	1	0
13684	105	11	0.2573	2.79338	189.498	116.364	1	1	0
13775	105	10	-0.0452	4.67634	189.982	117.2	1	1	0
14015	105	12	-0.368	7.35112	189.947	119.395	1	1	0
14083	105	10	0.1357	8.22999	190.205	116.662	1	1	0
13730	105	10	-0.0568	7.26553	185.623	120.418	1	1	0
14017	105	11	-0.17	8.88342	190.409	117.528	1	1	0
13772	105	10	-0.0599	3.15179	190.262	115.644	1	1	0
13034	105	10	-0.0461	1.74842	179.08	113.395	1	1	0
14084	105	10	0.114	9.36551	189.47	117.678	1	1	0
14088	105	10	-0.0046	11.0808	190.137	115.864	1	1	0
14014	105	11	0.0821	6.37525	190.321	120.389	1	1	0
14082	105	15	0.0762	5.59487	190.941	119.848	1	1	0
14081	105	15	0.1135	6.82785	190.948	121.217	1	1	0
14034	105	14	-0.5346	8.03668	192.103	119.066	1	1	0
14016	105	13	0.699	8.04973	190.921	118.709	1	1	0
14019	105	11	-0.0204	10.7622	191.163	115.935	1	1	0
14089	105	10	0.012	12.6209	192.171	116.589	1	1	0
14086	105	10	0.0008	9.6049	192.529	117.186	1	1	0
14018	105	11	0.0517	9.99908	191.475	117.208	1	1	0
14085	105	10	0.0207	10.6392	191.455	118.151	1	1	0
22957	110	10	0.0562	2.34786	154.281	122.395	0	0	0
22954	110	10	0.2355	2.14068	156.752	122.451	0	0	0
23123	110	10	-0.0534	2.70327	158.668	127.072	0	0	0
23125	110	10	0.0357	5.84674	158.939	127.427	0	0	0
23117	110	10	-0.0303	3.25353	160.018	122.777	0	0	0
13991	105	10	0.023	1.98174	177.037	123.531	1	1	0
14057	105	11	-0.1553	2.58295	190.848	125.909	1	1	0
23042	110	11	0.1936	3.66532	159.259	127.032	0	0	0
23121	110	10	-0.0179	4.89458	160.222	125.514	0	0	0
23041	110	11	0.0109	3.91671	159.693	125.592	0	0	0
23122	110	10	-0.0193	3.94761	158.835	124.919	0	0	0
13800	105	10	0.1116	1.77637	185.63	111.635	1	1	0
23145	110	10	-0.0212	1.97826	168.745	122.636	0	0	0
23126	110	10	0.0363	4.8627	157.476	127.67	0	0	0
13828	105	11	-1.5183	1.74125	185.835	121.991	1	1	0
23116	110	10	-0.0331	1.8785	161.97	122.842	0	0	0
14154	105	10	0.0114	1.92229	191.734	126.028	1	1	0
23119	110	10	-0.0192	1.9683	160.784	125.694	0	0	0
23039	110	11	0.0468	2.42298	160.046	123.477	0	0	0
23040	110	11	-0.0206	2.84138	160.659	124.989	0	0	0
23120	110	10	-0.0182	3.28932	161.653	124.771	0	0	0
16154	107	10	-0.024	2.90439	164.444	125.699	1	1	0
14158	105	10	0.0051	5.3112	191.469	126.922	1	1	0
14119	105	10	0.0119	7.81616	190.076	127.517	1	1	0
14124	105	10	0.0384	11.4417	192.663	126.763	1	1	0
13876	105	13	0.4618	1.61002	186.341	125.662	1	1	0
14157	105	10	-0.0426	4.18417	192.721	127.098	1	1	0
23099	110	10	0.012	1.70496	159.286	112.294	0	0	0
23151	110	10	-0.0475	4.38187	171.846	120.548	0	0	0
23032	110	11	-0.0248	1.69065	159.491	115.859	0	0	0
23144	110	10	-0.0226	2.85464	167.208	122.253	0	0	0
23147	110	10	-0.0339	4.07103	169.224	121.532	0	0	0
22934	110	10	-0.0093	2.02722	154.718	126.987	0	0	0
16145	107	10	0.0329	4.63534	168.977	127.318	1	1	0
16147	107	10	-0.0169	2.97473	169.049	124.629	1	1	0
16150	107	10	-0.0627	4.02563	166.881	125.494	1	1	0
16047	107	11	0.1558	3.13896	167.289	125.967	1	1	0
16046	107	11	-0.0955	3.06731	168.814	125.714	1	1	0
16045	107	11	-0.0936	4.33637	169.393	126.291	1	1	0
16148	107	10	-0.0214	2.12839	169.193	126.138	1	1	0
16149	107	10	-0.0457	3.20704	167.139	127.023	1	1	0
16044	107	11	0.1182	4.24917	170.906	126.391	1	1	0
16146	107	10	0.0358	5.09659	169.213	125.583	1	1	0
16144	107	10	-0.0135	3.98051	171.264	125.369	1	1	0
16143	107	10	-0.034	5.27425	171.304	126.461	1	1	0
16141	107	10	0.0059	2.18917	171.325	127.39	1	1	0
16043	107	11	-0.0568	3.30627	171.502	127.481	1	1	0
16042	107	11	-0.1957	3.50793	173.045	127.61	1	1	0
14153	105	10	0.2371	1.89528	189.999	125.686	1	1	0
16140	107	10	0.1088	3.52078	173.673	126.615	1	1	0
14037	105	11	-0.2939	8.72018	189.632	127.007	1	1	0
13947	105	10	0.0562	5.16425	177.496	122.743	1	1	0
13996	105	10	-0.0522	2.68116	177.805	125.784	1	1	0
14074	105	14	-0.3734	3.53097	191.972	124.117	1	1	0
23149	110	10	-0.0216	1.85547	170.205	119.723	0	0	0
14121	105	10	0.1154	10.8029	189.916	126.989	1	1	0
14056	105	13	0.4196	3.53741	190.958	124.787	1	1	0
13661	105	11	-0.0934	7.14586	183.733	121.2	1	1	0
13948	105	10	0.0665	7.30689	177.788	121.93	1	1	0
16099	107	10	0.036	4.23399	180.491	126.607	1	1	0
16017	107	11	-0.255	4.79553	179.885	127.336	1	1	0
16101	107	10	0.0374	5.88923	179.712	127.054	1	1	0
13862	105	11	-0.2699	6.77423	178.773	121.962	1	1	0
13946	105	10	-0.3214	4.53348	178.912	121.894	1	1	0
13978	105	10	0.1453	2.01675	182.896	126.146	1	1	0
13861	105	11	-0.0538	5.36288	178.573	122.567	1	1	0
13941	105	10	0.1931	3.01992	180.595	122.25	1	1	0
13858	105	11	0.0372	3.8243	181.37	122.246	1	1	0
13949	105	10	-0.3079	7.26137	179.444	122.7	1	1	0
13943	105	10	1.034	6.13436	181.033	122.736	1	1	0
13859	105	11	0.0618	5.10943	180.935	123.262	1	1	0
13860	105	11	-0.1495	5.14545	179.454	123.826	1	1	0
13944	105	10	0.2355	4.20356	179.188	124.273	1	1	0
13945	105	10	0.0782	5.96139	179.386	124.581	1	1	0
13942	105	10	0.0891	5.11706	181.603	124.139	1	1	0
13857	105	11	-0.2598	2.99444	182.592	122.777	1	1	0
13938	105	10	0.0714	1.94742	182.256	122.685	1	1	0
13737	105	10	-0.0492	6.63113	183.046	125.801	1	1	0
13939	105	10	-0.1461	3.00744	182.645	123.914	1	1	0
13736	105	10	-0.2286	7.35351	182.517	123.739	1	1	0
13662	105	11	-0.2193	6.36829	183.932	122.526	1	1	0
13733	105	10	-0.3734	5.39821	183.384	122.512	1	1	0
13738	105	10	-0.0657	5.13623	183.429	124.975	1	1	0
13664	105	11	-0.0361	6.15244	183.699	125.083	1	1	0
13663	105	11	0.1624	7.05207	183.557	123.837	1	1	0
13856	105	13	3.8979	3.15981	183.985	121.901	1	1	0
14078	105	15	0.1467	5.79281	190.809	123.636	1	1	0
13731	105	10	0.0173	8.29246	183.808	121.324	1	1	0
13735	105	10	-0.0803	7.88897	184.303	123.941	1	1	0
23107	110	10	-0.03	1.7327	161.306	117.884	0	0	0
23055	110	11	0.1179	2.3369	168.074	121.809	0	0	0
14036	105	13	0.8187	8.29441	188.808	125.788	1	1	0
22875	110	11	-0.0761	2.5398	153.6	117.028	0	0	0
14120	105	10	0.1412	9.99658	190.969	125.857	1	1	0
13743	105	10	-0.0251	4.80934	187.501	126.958	1	1	0
13734	105	10	-0.014	6.22771	185.06	122.433	1	1	0
13833	105	11	2.0795	4.21775	187.008	122.418	1	1	0
13895	105	12	-0.5131	3.76431	188.371	122.3	1	1	0
13900	105	16	-0.0075	5.24812	187.007	122.653	1	1	0
13855	105	12	-0.2546	3.63709	184.761	123.095	1	1	0
13831	105	11	-0.0895	2.0332	186.556	123.352	1	1	0
13832	105	11	-0.7776	3.4971	186.227	123.489	1	1	0
13899	105	15	0.0884	4.07605	186.496	124.375	1	1	0
13665	105	11	-0.3245	6.25965	185.095	125.685	1	1	0
13739	105	10	0.0077	6.10953	185.814	124.875	1	1	0
13894	105	14	-0.0849	2.47387	187.183	126	1	1	0
13666	105	11	-0.0702	5.12111	185.392	126.713	1	1	0
13742	105	10	-0.0451	4.23994	185.505	126.131	1	1	0
14079	105	15	0.1076	6.19324	187.863	124.153	1	1	0
14012	105	11	0.1215	6.57624	188.871	123.986	1	1	0
14008	105	11	-0.0773	4.77425	189.42	122.197	1	1	0
14011	105	11	0.0142	5.3336	189.779	123.629	1	1	0
14055	105	12	-0.2912	4.25741	189.724	124.638	1	1	0
13740	105	10	0.0355	7.27062	185.249	126.08	1	1	0
14035	105	12	-0.5612	7.22491	189.448	125.166	1	1	0
14076	105	15	0.1696	4.23555	190.312	121.891	1	1	0
14013	105	11	-0.1126	7.56276	188.701	122.797	1	1	0
14128	105	10	0.0334	12.5995	195.171	127.317	1	1	0
16100	107	10	0.0378	4.21928	178.938	127.342	1	1	0
23124	110	10	-0.0537	3.40589	160.134	127.667	0	0	0
23118	110	10	-0.0285	2.03955	159.023	123.493	0	0	0
23148	110	10	-0.0183	1.96055	170.8	121.44	0	0	0
23153	110	10	-0.0399	2.49668	172.382	118.375	0	0	0
13888	105	11	0.1175	1.64546	177.793	126.216	1	1	0
16153	107	10	-0.0246	1.74124	164.925	126.943	1	1	0
14118	105	10	0.0657	8.95662	188.84	127.663	1	1	0
13998	105	10	-0.0324	1.77209	176.283	127.808	1	1	0
16842	107	10	-0.0317	2.57886	159.85	133.481	1	1	0
22941	110	10	-0.0244	2.92074	155.141	132.071	0	0	0
17430	107	10	0.0375	2.28702	174.092	140.379	1	1	0
16775	107	11	0.0084	3.91055	162.342	130.389	1	1	0
16885	107	10	-0.0249	3.8984	161.51	131.06	1	1	0
16886	107	10	-0.0247	4.06794	163.186	131.115	1	1	0
22863	110	11	-0.2622	2.76229	153.895	134.589	0	0	0
14143	105	10	-0.0399	17.3265	202.73	128.93	1	1	0
14049	105	11	0.0598	16.3354	202.397	129.29	1	1	0
17316	107	11	0.1627	1.78114	172.611	141.753	1	1	0
16774	107	11	-0.014	2.43383	162.363	129.845	1	1	0
14039	105	11	-0.0119	9.95347	191.599	127.987	1	1	0
22942	110	10	-0.0234	2.65837	153.276	131.896	0	0	0
17424	107	10	-0.03	1.92086	170.995	143.84	1	1	0
16259	107	10	-0.0803	1.72623	160.871	139.297	1	1	0
16472	107	10	0.0665	2.67173	166.719	130.304	1	1	0
14146	105	10	-0.0241	18.174	202.751	131.198	1	1	0
16477	107	10	-0.0519	3.77726	168.697	132.082	1	1	0
16388	107	11	0.2573	3.94539	169.078	131.046	1	1	0
16887	107	10	-0.0503	4.68942	163.314	128.697	1	1	0
16389	107	11	-0.0761	4.47251	170.529	131.028	1	1	0
16481	107	10	-0.0463	4.9947	170.424	133.117	1	1	0
16476	107	10	-0.0599	4.75991	168.382	130.769	1	1	0
17428	107	10	-0.0524	2.14405	173.052	142.673	1	1	0
16479	107	10	-0.0452	4.94506	170.607	130.026	1	1	0
16387	107	11	0.1098	2.61181	168.886	130.217	1	1	0
16480	107	10	-0.0683	6.34853	170.487	131.951	1	1	0
16390	107	11	-0.1452	5.40226	170.927	132.201	1	1	0
16478	107	10	-0.0204	3.52586	171.085	130.978	1	1	0
16318	107	10	0.6604	2.97776	171.159	133.372	1	1	0
16221	107	11	-0.2774	1.96795	171.607	133.556	1	1	0
16475	107	10	0.1991	2.98216	169.035	129.174	1	1	0
16391	107	11	-0.0686	5.46323	172.517	132.572	1	1	0
16482	107	10	-0.0317	6.13575	172.645	133.414	1	1	0
16137	107	10	0.1323	2.82726	173.016	129.568	1	1	0
16394	107	11	0.0121	4.32645	175.546	131.635	1	1	0
16483	107	10	-0.0284	4.55423	172.961	133.034	1	1	0
16393	107	11	-0.0334	5.75169	174.933	131.784	1	1	0
16392	107	11	0.0958	5.94322	173.463	131.387	1	1	0
16395	107	11	0.0349	4.12816	176.798	132.499	1	1	0
16492	107	10	-0.0494	1.89338	176.495	132.623	1	1	0
16488	107	10	-0.0364	3.59409	174.83	131.99	1	1	0
16491	107	10	-0.0372	4.43429	176.547	133.458	1	1	0
16396	107	11	0.1374	2.65145	177.266	132.542	1	1	0
16489	107	10	-0.0361	4.105	175.725	130.542	1	1	0
16484	107	10	-0.0405	5.4887	173.242	130.367	1	1	0
16490	107	10	-0.0382	4.79616	177.638	132.234	1	1	0
16493	107	10	-0.0493	2.39005	177.897	131.652	1	1	0
16485	107	10	-0.0496	7.04925	173.263	131.198	1	1	0
16486	107	10	-0.0371	6.35245	175.59	131.197	1	1	0
16487	107	10	-0.0342	6.06002	175.158	132.857	1	1	0
16222	107	11	-0.0777	1.80203	172.801	134.625	1	1	0
16319	107	10	0.1567	2.67711	173.44	134.639	1	1	0
16397	107	11	-0.2856	2.46899	178.251	133.687	1	1	0
16891	107	10	0.0386	7.00563	162.851	128.898	1	1	0
16494	107	10	0.0385	3.07566	179.096	133.393	1	1	0
16495	107	10	0.0383	2.76013	177.887	134.624	1	1	0
16884	107	10	-0.03	2.21728	161.673	129.063	1	1	0
14050	105	11	-0.0645	16.0155	202.934	130.736	1	1	0
16015	107	11	0.0191	3.30476	180.559	129.349	1	1	0
16096	107	10	-0.0235	3.11909	179.526	129.587	1	1	0
16093	107	10	-0.017	4.00216	181.054	131.388	1	1	0
16014	107	11	-0.0182	3.26523	181.431	130.604	1	1	0
16094	107	10	-0.0242	3.53295	182.464	130.279	1	1	0
16095	107	10	-0.0247	2.5464	180.898	128.534	1	1	0
16097	107	10	-0.045	5.3867	179.858	129.5	1	1	0
16016	107	11	0.1846	4.79455	180.513	128.725	1	1	0
13929	105	10	-0.0133	4.72405	186.294	133.534	1	1	0
16989	107	10	-0.041	8.33387	160.685	150.539	1	1	0
16912	107	11	0.0487	8.66284	159.857	151.242	1	1	0
16990	107	10	-0.0382	9.60002	159.345	150.824	1	1	0
16994	107	10	-0.0221	10.2571	161.836	152.059	1	1	0
22947	110	10	0.0388	3.22556	154.83	134.858	0	0	0
16913	107	11	0.0813	8.92789	160.292	152.734	1	1	0
13849	105	11	0.0813	2.58571	186.707	133.678	1	1	0
13925	105	10	-0.041	2.87965	186.069	131.542	1	1	0
13745	105	10	-0.041	4.96663	185.829	129.427	1	1	0
13750	105	10	-0.0221	4.60436	187.542	131.292	1	1	0
13670	105	11	0.0018	5.63545	187.791	131.296	1	1	0
13669	105	11	0.0813	5.96958	187.73	129.793	1	1	0
13747	105	10	-0.0452	5.77096	188.764	129.509	1	1	0
13668	105	11	0.0487	4.99976	186.859	128.986	1	1	0
13748	105	10	-0.0426	7.01168	187.504	129.687	1	1	0
14142	105	10	-0.0403	15.5482	202.644	128.58	1	1	0
14152	105	10	0.0383	18.6198	203.523	134.753	1	1	0
13746	105	10	-0.0382	4.05021	187.394	129.046	1	1	0
13749	105	10	-0.0133	6.23714	186.882	131.658	1	1	0
14159	105	10	0.0037	5.51155	191.12	129.364	1	1	0
14042	105	11	0.0931	12.6662	194.647	128.326	1	1	0
16264	107	10	0.0355	1.67874	162.25	142.614	1	1	0
22862	110	11	0.1627	1.60878	154.187	133.602	0	0	0
13928	105	10	-0.0426	2.88997	187.762	133.477	1	1	0
16320	107	10	0.3977	1.66089	172.372	135.645	1	1	0
14156	105	10	0.2054	2.6823	190.803	128.177	1	1	0
13751	105	10	-0.0244	5.99702	188.821	133.265	1	1	0
13752	105	10	-0.0234	5.30682	189.894	132	1	1	0
13671	105	11	0.0097	6.0263	189.09	132.159	1	1	0
13672	105	11	0.1627	7.45501	189.652	131.766	1	1	0
13753	105	10	-0.0429	7.52133	190.029	130.744	1	1	0
13754	105	10	-0.0461	8.20312	188.82	131.834	1	1	0
13673	105	11	-0.2622	7.968	190.672	132.747	1	1	0
13757	105	10	0.0388	7.92486	190.326	133.733	1	1	0
13756	105	10	0.0385	9.07135	190.845	132.587	1	1	0
13755	105	10	0.0374	7.46106	191.58	132.663	1	1	0
14162	105	10	-0.0151	6.68971	193.011	128.18	1	1	0
14161	105	10	-0.0094	5.42333	194.061	128.796	1	1	0
14060	105	11	0.0327	5.01666	191.987	128.935	1	1	0
14062	105	11	-0.1307	6.83247	193.115	130.336	1	1	0
14163	105	10	-0.0066	7.24079	192.112	130.398	1	1	0
14164	105	10	0.0543	6.08421	193.104	131.185	1	1	0
14160	105	10	0.0806	4.1602	192.161	129.602	1	1	0
14061	105	11	0.0588	5.9954	193.142	128.995	1	1	0
14168	105	10	-0.0384	6.46243	195.899	130.922	1	1	0
14167	105	10	-0.0313	6.89383	194.755	132.15	1	1	0
14064	105	11	0.1078	7.33824	195.387	131.333	1	1	0
14063	105	11	0.1148	7.89867	194.261	130.454	1	1	0
14170	105	10	-0.0052	9.24212	195.835	132.223	1	1	0
14065	105	11	-0.0523	8.35872	196.395	131.796	1	1	0
14166	105	10	-0.037	8.84458	193.86	130.902	1	1	0
14122	105	10	0.0523	9.97255	191.04	128.893	1	1	0
14127	105	10	0.0173	10.5453	194.397	128.349	1	1	0
14165	105	10	-0.0414	8.11599	194.507	129.397	1	1	0
14169	105	10	-0.0138	8.85072	196.818	130.862	1	1	0
14131	105	10	0.0213	11.8858	196.362	129.491	1	1	0
14043	105	11	-0.1527	12.8032	195.643	129.488	1	1	0
14130	105	10	0.0069	12.792	195.082	130.413	1	1	0
14126	105	10	-0.003	11.2836	193.485	129.738	1	1	0
14041	105	11	-0.0572	11.3836	193.764	128.66	1	1	0
16843	107	10	-0.0284	2.59688	158.422	134.526	1	1	0
14172	105	10	-0.0149	7.30978	198.269	132.197	1	1	0
14171	105	10	-0.0069	7.17125	197.044	133.429	1	1	0
[truncated: 94,975 more rows]
