# Supplementary material for: Self-assembled cellulosic superstructures with unanticipated high quantum yields
Source: Nat Commun. 2025 Dec 10;17:176. doi: 10.1038/s41467-025-66277-8 (PMC12780042; doi:10.1038/s41467-025-66277-8)
Supplement: Supplementary file 10 — Supplementary Data 8 [file 41467_2025_66277_MOESM10_ESM.xlsx]

## Sheet: start coordinates
id	molecule-ID	atom-type	charge	x	y	z	nx (image flags)	ny (image flags)	nz (image flags)		Masses
271	1	1	-0.0492	15.2454	11.5574	37.3725	0	0	0		1	1.008
1127	1	2	-0.2856	20.5891	12.5211	37.2545	0	0	0		2	12.01
1225	1	1	0.0383	19.9507	12.6003	36.3448	0	0	0		3	16
1224	1	1	0.0385	21.6394	12.2546	36.9605	0	0	0		4	12.01
275	1	1	-0.0441	15.7267	14.1417	36.7992	0	0	0		5	16
280	1	1	-0.0382	16.9094	16.2793	36.5867	0	0	0		6	1.008
202	1	2	0.0487	16.4898	16.7466	37.4636	0	0	0		7	1.008
279	1	1	-0.041	15.6535	17.4025	37.0546	0	0	0		8	16
204	1	2	0.0018	18.183	18.5647	37.1108	0	0	0		9	1.008
284	1	1	-0.0221	18.7951	17.8914	36.4794	0	0	0
1222	1	1	-0.0494	20.8705	14.5948	37.6776	0	0	0
283	1	1	-0.0133	17.3814	19.0581	36.5048	0	0	0
205	1	2	0.0097	19.1786	19.6006	37.6832	0	0	0
291	1	1	0.0388	21.4478	20.9624	37.7274	0	0	0
206	1	2	0.1627	19.7904	20.4561	36.4868	0	0	0
288	1	1	-0.0461	20.4124	19.7799	35.8032	0	0	0
287	1	1	-0.0429	18.9187	20.8457	35.8783	0	0	0
207	1	2	-0.2622	20.7355	21.5545	37.0929	0	0	0
290	1	1	0.0385	21.4928	22.006	36.3841	0	0	0
122	1	1	0.0338	4.84531	4.71442	39.2716	0	0	0
125	1	1	0.0105	6.60125	3.91971	40.7084	0	0	0
123	1	1	-0.0043	3.84368	4.92956	40.7181	0	0	0
126	1	1	-0.0232	4.70794	2.55602	39.5395	0	0	0
36	1	2	-0.0662	4.87579	4.94334	40.4057	0	0	0
37	1	2	0.0383	5.59512	3.79902	41.0129	0	0	0
39	1	2	0.0516	5.95921	1.32785	40.7835	0	0	0
38	1	2	0.1754	5.0008	2.46768	40.5957	0	0	0
127	1	1	-0.042	4.05338	2.24765	41.145	0	0	0
129	1	1	-0.0169	5.51718	0.421243	40.3366	0	0	0
124	1	1	-0.0495	5.56672	3.88164	42.0871	0	0	0
40	1	2	-0.0392	6.13796	1.09386	42.3104	0	0	0
120	1	1	-0.0579	6.72514	6.12707	40.6776	0	0	0
35	1	2	0.1051	5.64587	6.25302	40.7659	0	0	0
154	1	1	-0.0135	1.74377	1.76308	42.7655	0	0	0
131	1	1	-0.0346	6.30668	1.97224	42.8321	0	0	0
151	1	1	0.0059	3.78637	2.76542	43.4863	0	0	0
156	1	1	0.0358	2.13981	4.07533	42.0874	0	0	0
118	1	1	0.0859	5.8872	6.13882	42.7916	0	0	0
54	1	2	0.1182	1.66824	2.5323	43.5251	0	0	0
56	1	2	-0.0955	0.955992	4.99052	43.5925	0	0	0
155	1	1	0.0329	0.419025	3.54559	42.0874	0	0	0
157	1	1	-0.0169	0.967747	5.8371	42.933	0	0	0
55	1	2	-0.0936	1.25152	3.80024	42.707	0	0	0
1209	1	1	-0.0452	24.8679	18.9905	44.7829	0	0	0
128	1	1	-0.0168	6.93232	1.58562	40.3641	0	0	0
499	1	1	-0.0361	12.313	3.44757	41.121	0	0	0
404	1	2	0.0121	12.1711	4.47649	41.5244	0	0	0
498	1	1	-0.0364	11.9354	5.10156	40.6503	0	0	0
495	1	1	-0.0496	9.76305	2.7815	42.0532	0	0	0
402	1	2	0.0958	9.67337	3.87702	42.0333	0	0	0
403	1	2	-0.0334	11.065	4.43444	42.5741	0	0	0
494	1	1	-0.0405	9.42187	4.07866	40.9824	0	0	0
493	1	1	-0.0284	7.52656	4.09343	42.638	0	0	0
401	1	2	-0.0686	8.52462	4.4103	43.0044	0	0	0
497	1	1	-0.0342	10.9484	5.4005	42.9995	0	0	0
492	1	1	-0.0317	8.37613	5.53505	42.9671	0	0	0
496	1	1	-0.0371	11.3553	3.76549	43.387	0	0	0
132	1	1	-0.0267	8.17457	0.746223	42.0083	0	0	0
138	1	1	-0.0275	10.4922	0.944007	43.5965	0	0	0
405	1	2	0.0349	13.5268	4.92132	42.1703	0	0	0
500	1	1	-0.0382	13.5843	4.33925	43.0729	0	0	0
501	1	1	-0.0372	13.401	5.9863	42.5351	0	0	0
502	1	1	-0.0494	15.0449	4.01613	40.822	0	0	0
406	1	2	0.1374	14.71	4.96015	41.1875	0	0	0
503	1	1	-0.0493	15.5258	5.38891	41.7964	0	0	0
506	1	1	0.0384	13.8692	5.50607	39.2334	0	0	0
504	1	1	0.0385	15.6037	6.00034	39.5601	0	0	0
407	1	2	-0.2856	14.5694	5.89992	40.0103	0	0	0
860	1	1	-0.0382	20.0315	4.1895	43.8519	0	0	0
121	1	1	0.0329	5.32117	6.95261	39.9402	0	0	0
34	1	2	-0.1896	5.29697	6.82537	42.1754	0	0	0
119	1	1	0.0412	5.75662	7.81181	42.0989	0	0	0
116	1	1	0.0794	3.30278	7.40743	41.725	0	0	0
117	1	1	0.1157	3.35664	5.99389	42.7951	0	0	0
33	1	2	-0.0805	3.80751	6.95727	42.5682	0	0	0
263	1	1	-0.0981	11.7581	9.94507	40.6589	0	0	0
194	1	2	0.3706	12.6281	9.4641	41.1467	0	0	0
261	1	1	-0.0176	11.6335	7.7444	41.6162	0	0	0
193	1	2	0.0031	12.0469	8.54116	42.1847	0	0	0
260	1	1	-0.0823	10.0473	9.61249	42.4568	0	0	0
192	1	2	-0.0325	10.8847	9.2907	43.0784	0	0	0
259	1	1	0.3035	11.3145	10.2452	43.4304	0	0	0
257	1	1	0.0141	9.96941	7.51277	43.8721	0	0	0
505	1	1	0.0383	14.2652	6.92402	40.3102	0	0	0
262	1	1	-0.1027	12.8533	8.07899	42.8188	0	0	0
264	1	1	-0.0568	13.1724	8.84035	40.4471	0	0	0
269	1	1	-0.0803	13.7391	10.6724	38.9081	0	0	0
197	1	2	0.1624	14.6129	10.9799	39.4535	0	0	0
198	1	2	-0.0361	15.4723	11.8043	38.4356	0	0	0
272	1	1	-0.0657	16.553	11.5434	38.5207	0	0	0
270	1	1	-0.2286	15.2848	10.0852	39.6388	0	0	0
837	1	1	1.0339	16.8461	11.7246	40.5438	0	0	0
196	1	2	-0.2193	14.2198	11.5713	40.846	0	0	0
267	1	1	-0.3734	15.1655	12.0345	41.3034	0	0	0
195	1	2	-0.0934	13.6669	10.5003	41.7686	0	0	0
265	1	1	0.0173	14.5632	10.05	42.1496	0	0	0
842	1	1	0.0665	17.5268	9.29893	41.548	0	0	0
755	1	2	-0.0538	18.7404	10.8039	42.4761	0	0	0
756	1	2	-0.2699	17.476	9.94894	42.3958	0	0	0
843	1	1	-0.3079	16.7383	10.771	42.2246	0	0	0
266	1	1	0.0045	13.1943	11.1147	42.5586	0	0	0
846	1	1	-0.0599	16.3488	7.37877	42.8743	0	0	0
268	1	1	-0.014	13.4494	12.3847	40.769	0	0	0
753	1	2	0.0618	17.7012	12.4602	40.7408	0	0	0
840	1	1	-0.3214	18.4692	11.535	43.3206	0	0	0
754	1	2	-0.1495	18.9371	11.5913	41.1229	0	0	0
836	1	1	0.0891	17.8753	12.861	39.7336	0	0	0
847	1	1	-0.0519	15.035	8.44922	43.4281	0	0	0
1226	1	1	0.0384	20.2049	11.6309	37.7281	0	0	0
839	1	1	0.0782	19.1655	10.8137	40.3061	0	0	0
838	1	1	0.2355	19.7667	12.2131	41.2336	0	0	0
841	1	1	0.0562	19.6421	10.22	42.608	0	0	0
866	1	1	0.0384	21.8379	6.41525	44.2943	0	0	0
864	1	1	0.0385	20.9201	7.9207	43.8767	0	0	0
865	1	1	0.0383	20.9233	6.41219	42.7695	0	0	0
767	1	2	-0.2856	20.8828	6.76318	43.8267	0	0	0
1079	1	1	0.0391	3.09116	14.8785	43.6035	0	0	0
620	1	1	-0.0823	11.7218	12.7197	42.6493	0	0	0
624	1	1	-0.0568	12.2984	15.0206	41.0211	0	0	0
554	1	2	0.3706	12.6261	15.3616	42.0362	0	0	0
623	1	1	-0.0981	12.5909	16.4978	42.1068	0	0	0
619	1	1	0.3035	10.1443	13.4469	43.056	0	0	0
622	1	1	-0.1027	10.7847	15.5367	43.0832	0	0	0
553	1	2	0.0031	11.705	14.9049	43.191	0	0	0
552	1	2	-0.0325	11.218	13.4377	43.3098	0	0	0
203	1	2	0.0813	17.5062	17.6876	38.1506	0	0	0
281	1	1	-0.0452	18.2792	17.1527	38.6926	0	0	0
274	1	1	0.0355	14.1342	13.3914	38.411	0	0	0
199	1	2	-0.3244	15.1811	13.3087	38.7053	0	0	0
276	1	1	-0.0451	17.1515	13.9382	37.8674	0	0	0
273	1	1	0.0077	15.3027	13.4771	39.749	0	0	0
278	1	1	-0.0093	14.8087	15.842	38.4103	0	0	0
277	1	1	-0.0251	16.2122	15.8885	39.3739	0	0	0
201	1	2	0.0837	15.8878	15.6782	38.3579	0	0	0
200	1	2	-0.0702	16.1068	14.2636	37.8686	0	0	0
632	1	1	-0.0657	14.8004	17.3776	41.2133	0	0	0
834	1	1	0.1568	17.7651	14.5023	41.0394	0	0	0
629	1	1	-0.0803	16.3493	16.0483	42.036	0	0	0
558	1	2	-0.0361	15.1259	17.6739	42.2251	0	0	0
625	1	1	0.0173	14.5717	14.8729	41.3681	0	0	0
835	1	1	0.1931	16.276	13.7391	41.7548	0	0	0
752	1	2	0.0372	17.3915	13.7046	41.7022	0	0	0
626	1	1	0.0045	13.9655	13.6341	42.5169	0	0	0
555	1	2	-0.0934	14.0849	14.7471	42.3044	0	0	0
557	1	2	0.1624	15.7877	16.398	42.8814	0	0	0
631	1	1	-0.0492	14.2702	17.9198	42.7895	0	0	0
833	1	1	-0.1461	18.2623	15.0074	43.1904	0	0	0
751	1	2	-0.2598	18.0531	13.9435	43.1445	0	0	0
282	1	1	-0.0426	17.0042	18.2776	38.9047	0	0	0
633	1	1	0.0077	16.8748	18.7264	41.2967	0	0	0
559	1	2	-0.3245	16.0557	18.9165	42.0115	0	0	0
556	1	2	-0.2193	14.9371	15.2992	43.4469	0	0	0
630	1	1	-0.2286	16.4836	16.6827	43.6132	0	0	0
975	1	6	0.0228	17.9876	18.1526	43.7765	0	0	0
627	1	1	-0.3733	15.6468	14.4308	43.7366	0	0	0
285	1	1	-0.0244	19.9545	18.9777	38.2643	0	0	0
1220	1	1	-0.0382	21.2258	12.5739	39.8643	0	0	0
1223	1	1	-0.0493	19.4648	13.9127	38.5089	0	0	0
976	1	6	-0.0846	19.2395	17.2027	43.1932	0	0	0
1126	1	2	0.1374	20.481	13.741	38.1903	0	0	0
1221	1	1	-0.0372	22.4437	13.321	39.081	0	0	0
832	1	1	0.0714	19.0384	13.5255	43.0642	0	0	0
1125	1	2	0.0349	21.4599	13.5287	39.3638	0	0	0
1219	1	1	-0.0361	20.6821	14.4861	41.062	0	0	0
1218	1	1	-0.0364	20.9926	15.5616	39.8585	0	0	0
1217	1	1	-0.0342	23.5593	15.184	40.2558	0	0	0
1124	1	2	0.0121	21.385	14.6841	40.3254	0	0	0
1123	1	2	-0.0334	22.7101	15.0853	41.0152	0	0	0
1122	1	2	0.0958	22.5206	16.2789	41.9182	0	0	0
1216	1	1	-0.0371	23.0877	14.2391	41.6421	0	0	0
1215	1	1	-0.0496	21.7103	15.9817	42.6415	0	0	0
1121	1	2	-0.0686	23.9073	16.5951	42.651	0	0	0
1214	1	1	-0.0405	22.2299	17.0863	41.2425	0	0	0
1212	1	1	-0.0317	24.3183	15.6269	43.0157	0	0	0
1213	1	1	-0.0284	24.6172	16.9555	41.9566	0	0	0
1210	1	1	-0.0683	23.0159	18.4666	43.4349	0	0	0
928	1	5	-0.3295	19.6196	18.8843	41.3781	0	0	0
1439	1	1	0.0391	11.9121	22.3017	38.8748	0	0	0
1327	1	2	-0.2728	10.9601	21.7525	38.9861	0	0	0
1438	1	1	-0.0524	11.4507	20.3505	40.7115	0	0	0
1441	1	1	0.0386	10.9845	20.9701	38.2053	0	0	0
1437	1	1	-0.0503	9.85711	20.4476	40.264	0	0	0
1326	1	2	0.1627	10.7308	21.1215	40.4259	0	0	0
1325	1	2	0.0084	10.6439	22.0043	41.682	0	0	0
1324	1	2	-0.014	11.9252	22.8874	41.7662	0	0	0
1440	1	1	0.0375	10.0731	22.3396	38.7127	0	0	0
1435	1	1	-0.0249	9.69154	22.5601	41.6937	0	0	0
1434	1	1	-0.03	11.7812	23.785	41.1345	0	0	0
1431	1	1	-0.0392	11.2615	23.6784	43.7209	0	0	0
1323	1	2	0.0511	12.1922	23.3482	43.246	0	0	0
1436	1	1	-0.0247	10.6595	21.277	42.5224	0	0	0
1432	1	1	-0.0324	12.6311	22.5859	43.877	0	0	0
641	1	1	-0.0452	15.8465	24.2493	39.1414	0	0	0
642	1	1	-0.0426	16.928	22.8226	38.8866	0	0	0
563	1	2	0.0813	16.4797	23.4429	39.6462	0	0	0
636	1	1	-0.0451	14.4051	19.792	40.7989	0	0	0
639	1	1	-0.041	15.2926	22.9214	41.3037	0	0	0
564	1	2	0.0018	17.5888	24.0694	40.5091	0	0	0
640	1	1	-0.0382	14.664	22.3988	39.9329	0	0	0
637	1	1	-0.0251	16.482	20.539	39.6982	0	0	0
560	1	2	-0.0702	15.2664	20.0753	41.4617	0	0	0
562	1	2	0.0487	15.6505	22.4167	40.4046	0	0	0
561	1	2	0.0837	16.2725	21.0535	40.6503	0	0	0
638	1	1	-0.0093	17.2207	21.1279	41.1634	0	0	0
635	1	1	-0.0441	14.8587	20.7163	42.3257	0	0	0
634	1	1	0.0355	16.5108	19.2667	43.0003	0	0	0
164	1	1	-0.024	0.313518	4.65718	46.6987	0	0	0
644	1	1	-0.0221	17.9856	23.3132	41.1904	0	0	0
643	1	1	-0.0133	18.4279	24.3738	39.8937	0	0	0
1433	1	1	-0.0231	12.8059	22.316	41.3772	0	0	0
1019	1	1	0.0782	17.3223	22.3386	43.3004	0	0	0
1429	1	1	-0.0536	14.175	24.2711	42.781	0	0	0
1322	1	2	0.1175	13.2358	24.4856	43.3453	0	0	0
36220	21	1	0.0364	11.9859	0.425364	65.7019	0	1	0
465	1	1	-0.0244	22.9342	21.7932	56.7654	0	0	0
289	1	1	0.0374	20.1144	22.2554	37.7085	0	0	0
286	1	1	-0.0234	18.6359	20.1549	38.352	0	0	0
992	1	1	-0.0657	21.4679	24.6061	43.471	0	0	0
978	1	1	-0.2678	19.776	21.7564	42.5007	0	0	0
910	1	4	0.5133	19.8003	19.5413	42.355	0	0	0
909	1	3	-0.2	19.748	19.1134	43.5885	0	0	0
979	1	1	0.3035	20.5003	21.4675	40.2485	0	0	0
911	1	2	-0.0539	20.47	20.8735	42.378	0	0	0
982	1	1	-0.1027	22.6081	22.773	40.2943	0	0	0
984	1	1	-0.0568	23.7716	20.8284	41.5892	0	0	0
913	1	2	0.0031	22.2239	22.3679	41.2622	0	0	0
981	1	1	-0.0176	21.7922	23.2129	41.8494	0	0	0
912	1	2	-0.0325	21.2106	21.236	41.0864	0	0	0
980	1	1	-0.0823	21.7807	20.4448	40.6001	0	0	0
914	1	2	0.3707	23.52	21.8036	41.9683	0	0	0
1016	1	1	0.0891	19.5317	23.0929	43.8339	0	0	0
977	1	1	0.0141	21.0543	20.892	43.2725	0	0	0
915	1	2	-0.0934	23.6232	21.6723	43.5564	0	0	0
989	1	1	-0.0803	24.0847	24.2104	42.921	0	0	0
983	1	1	-0.0981	24.4221	22.3682	41.578	0	0	0
917	1	2	0.1624	23.5058	24.3044	43.9372	0	0	0
986	1	1	0.0045	23.1302	20.7705	43.8932	0	0	0
1420	1	1	-0.4718	17.7483	24.964	46.0726	0	0	0
51	1	2	-0.185	4.63922	1.16304	46.015	0	0	0
148	1	1	0.1183	5.50443	1.63254	45.4949	0	0	0
52	1	2	-0.1957	3.28859	1.19337	45.0608	0	0	0
50	1	4	0.5462	4.4919	1.91423	47.3288	0	0	0
49	1	3	-0.2045	4.31857	3.25673	47.1314	0	0	0
149	1	1	0.131	2.48615	1.00338	45.7678	0	0	0
68	1	5	-0.3404	4.84209	1.38398	48.3986	0	0	0
5	1	2	0.0934	4.4242	4.19029	48.1971	0	0	0
53	1	2	-0.0568	2.98124	2.57848	44.2865	0	0	0
152	1	1	0.0161	2.95864	3.45143	44.9492	0	0	0
6	1	2	-0.2324	4.32725	5.64169	47.589	0	0	0
73	1	6	0.1693	3.29577	5.76531	47.235	0	0	0
72	1	6	0.177	5.4483	4.15628	48.6566	0	0	0
158	1	1	-0.0214	1.665	5.14938	44.4497	0	0	0
29	1	3	-0.3632	5.32171	5.89616	46.5402	0	0	0
150	1	1	0.1088	3.34844	0.356373	44.3488	0	0	0
113	1	1	0.2131	3.19853	6.55641	45.3897	0	0	0
167	1	1	-0.0318	0.982149	5.72479	49.2959	0	0	0
70	1	1	0.2773	3.63895	3.00565	49.6413	0	0	0
2	1	2	-0.3924	3.38505	3.96061	49.1999	0	0	0
1	1	1	-0.0253	2.44682	3.91995	48.6483	0	0	0
3	1	3	-0.2847	3.39988	6.27713	49.8078	0	0	0
387	1	2	-0.2622	24.6853	23.982	56.5867	0	0	0
163	1	1	-0.0246	1.07622	6.21074	46.5045	0	0	0
153	1	1	-0.034	0.805617	2.17865	44.1442	0	0	0
486	1	1	-0.0599	6.66948	3.17958	47.1058	0	0	0
489	1	1	-0.0452	6.6663	4.16032	44.9261	0	0	0
487	1	1	-0.0519	7.88002	2.17555	46.2645	0	0	0
398	1	2	0.2573	7.65965	3.18846	46.6365	0	0	0
399	1	2	-0.0761	7.61121	4.18123	45.397	0	0	0
490	1	1	-0.0683	9.23582	3.05391	44.5776	0	0	0
400	1	2	-0.1452	8.82629	4.05801	44.4356	0	0	0
477	1	1	1.0339	11.1537	3.75583	45.3878	0	0	0
393	1	2	0.0618	11.9756	4.11328	46.0218	0	0	0
142	1	1	-0.0497	12.7294	1.35985	44.0152	0	0	0
491	1	1	-0.0463	9.58302	4.74342	44.7415	0	0	0
479	1	1	0.0782	12.3059	2.10915	46.789	0	0	0
483	1	1	-0.3079	10.1061	2.63937	46.5301	0	0	0
396	1	2	-0.2699	9.89875	2.69492	47.5808	0	0	0
394	1	2	-0.1495	12.2526	3.10389	47.2139	0	0	0
484	1	1	-0.3209	9.02952	4.62863	47.7388	0	0	0
482	1	1	0.0665	9.7642	1.66351	47.8905	0	0	0
395	1	2	-0.0538	11.1865	3.209	48.1992	0	0	0
397	1	2	0.1098	8.69259	3.54997	47.7278	0	0	0
480	1	1	-0.3214	11.0724	4.3072	48.3398	0	0	0
392	1	2	0.0372	11.9482	5.64951	46.5858	0	0	0
481	1	1	0.0562	11.4426	2.64998	49.1361	0	0	0
485	1	1	0.1991	8.26521	3.27223	48.6972	0	0	0
488	1	1	-0.0204	7.71271	5.21309	45.7218	0	0	0
880	1	1	-0.4719	12.125	5.86223	49.4449	0	0	0
475	1	1	0.1931	12.1914	6.37677	45.8082	0	0	0
473	1	1	-0.1461	9.78573	5.98997	46.6069	0	0	0
391	1	2	-0.2598	10.6527	6.3557	47.2358	0	0	0
390	1	4	3.8981	10.3174	6.58433	48.8389	0	0	0
408	1	5	-0.8052	9.79403	5.78421	49.5865	0	0	0
525	1	1	0.023	7.63863	1.10551	49.7793	0	0	0
135	1	1	-0.0388	8.08204	1.24781	44.3083	0	0	0
533	1	1	-0.0231	11.8043	0.38312	48.9864	0	0	0
46	1	2	0.1684	12.9058	0.288533	44.0714	0	0	0
145	1	1	0.0393	14.9809	0.578355	44.6171	0	0	0
857	1	1	-0.0342	17.7092	2.90503	43.8836	0	0	0
476	1	1	0.0891	12.8157	3.90625	45.3271	0	0	0
478	1	1	0.2355	13.2394	3.35067	47.6842	0	0	0
474	1	1	0.1568	12.8803	5.77104	47.1443	0	0	0
879	1	1	-0.1493	13.6046	5.10246	49.014	0	0	0
856	1	1	-0.0371	17.3772	4.6845	43.9625	0	0	0
763	1	2	-0.0334	17.4713	3.75415	44.5991	0	0	0
854	1	1	-0.0405	15.3012	3.38914	44.8698	0	0	0
762	1	2	0.0958	16.1769	3.71644	45.488	0	0	0
761	1	2	-0.0686	15.7792	5.13654	46.1248	0	0	0
855	1	1	-0.0496	16.2204	2.937	46.2352	0	0	0
852	1	1	-0.0317	15.069	5.07181	46.9722	0	0	0
853	1	1	-0.0284	16.6594	5.47275	46.7067	0	0	0
850	1	1	-0.0683	15.4224	5.61669	44.0149	0	0	0
777	1	2	0.2499	13.2055	5.81719	49.6968	0	0	0
760	1	2	-0.1452	15.2845	6.07729	45.0021	0	0	0
537	1	1	-0.0503	14.4585	1.1762	48.7371	0	0	0
875	1	1	0.0049	15.6031	6.12091	48.9605	0	0	0
859	1	1	-0.0361	18.5142	4.64507	46.3376	0	0	0
764	1	2	0.0121	18.7322	3.95209	45.5355	0	0	0
851	1	1	-0.0463	14.2036	6.14741	45.1345	0	0	0
1257	1	1	-0.0503	18.9961	4.59999	48.7702	0	0	0
858	1	1	-0.0364	19.0731	3.05483	45.9691	0	0	0
1259	1	1	0.0391	19.7408	2.17108	48.5919	0	0	0
766	1	2	0.1374	19.684	6.17471	44.5858	0	0	0
861	1	1	-0.0372	20.7282	4.35019	45.4542	0	0	0
765	1	2	0.0349	19.8553	4.6507	44.8513	0	0	0
1252	1	1	-0.0324	23.1857	5.99776	47.5686	0	0	0
1144	1	2	-0.014	21.391	5.99474	48.6823	0	0	0
1256	1	1	-0.0247	21.3869	4.00443	48.0272	0	0	0
1145	1	2	0.0084	21.2779	4.51114	48.9806	0	0	0
1146	1	2	0.1627	19.8428	4.17902	49.4457	0	0	0
1253	1	1	-0.0231	20.7884	6.23878	47.7968	0	0	0
1260	1	1	0.0375	18.7021	2.40811	50.0206	0	0	0
1147	1	2	-0.2728	19.68	2.61871	49.5725	0	0	0
1255	1	1	-0.0249	22.0848	4.19463	49.6592	0	0	0
114	1	1	0.114	4.29666	8.77019	43.5244	0	0	0
32	1	2	-0.1175	3.60545	7.95017	43.7397	0	0	0
115	1	1	0.0978	2.58609	8.40225	43.7449	0	0	0
48	1	5	-0.4758	6.23063	7.50143	45.1891	0	0	0
30	1	4	0.7936	5.25819	6.95003	45.6336	0	0	0
31	1	2	-0.4394	3.88105	7.40101	45.2075	0	0	0
112	1	1	0.1589	3.48842	8.13896	45.917	0	0	0
248	1	5	-0.0849	4.23212	10.6236	47.8759	0	0	0
250	1	6	0.1104	5.67897	8.63371	47.9827	0	0	0
74	1	7	0.0927	3.78965	7.62807	48.385	0	0	0
7	1	2	0.7781	4.28263	6.69433	48.7407	0	0	0
329	1	1	0.1567	1.44262	9.8848	49.2824	0	0	0
230	1	4	0.4619	4.156	10.4184	49.1204	0	0	0
327	1	1	0.0332	2.68603	11.9726	49.4865	0	0	0
69	1	3	-0.3862	5.62499	7.02747	49.2905	0	0	0
229	1	3	-0.1606	5.11869	10.0235	49.9805	0	0	0
185	1	2	-0.0895	6.40803	9.53621	49.7285	0	0	0
182	1	2	-1.5182	6.3419	8.25128	48.8389	0	0	0
256	1	6	-0.0846	7.2436	9.55433	46.6088	0	0	0
191	1	2	-0.0539	10.2939	8.4924	44.2485	0	0	0
258	1	1	-0.2678	11.0674	8.21264	45.0416	0	0	0
190	1	4	0.5133	9.12866	9.14512	45.0823	0	0	0
208	1	5	-0.3295	8.54685	10.1821	44.7347	0	0	0
189	1	3	-0.2	8.94486	8.5865	46.2939	0	0	0
472	1	1	0.0715	10.9157	7.31691	46.9709	0	0	0
251	1	6	0.546	7.25867	7.06537	47.4939	0	0	0
188	1	2	0.4166	8.06031	9.09471	47.183	0	0	0
255	1	6	0.0228	8.51189	9.93342	47.7404	0	0	0
610	1	6	0.1104	11.8015	11.3653	47.7198	0	0	0
184	1	2	-0.5866	7.63194	7.87688	48.1767	0	0	0
618	1	1	-0.2678	10.8636	11.8006	44.5903	0	0	0
389	1	3	-0.2546	10.8356	7.89305	49.1076	0	0	0
698	1	1	0.0015	6.6388	12.1846	48.2911	0	0	0
252	1	6	0.2254	7.06321	10.318	49.3642	0	0	0
434	1	7	-0.0075	10.1023	10.7368	49.4294	0	0	0
183	1	3	-1.0437	8.37621	7.71037	49.3838	0	0	0
549	1	3	-0.2	13.0758	11.1231	45.3326	0	0	0
550	1	4	0.5133	12.8621	12.4397	45.0934	0	0	0
429	1	3	-0.5131	12.278	10.7686	49.7593	0	0	0
542	1	2	-1.5183	12.7259	11.3571	48.3549	0	0	0
877	1	1	-0.3336	13.0511	7.5183	48.4679	0	0	0
845	1	1	0.199	18.0524	8.67072	44.0438	0	0	0
758	1	2	0.2573	16.0294	8.07462	43.6789	0	0	0
757	1	2	0.1098	17.1369	9.22739	43.7482	0	0	0
844	1	1	-0.3209	16.9472	9.97175	44.5143	0	0	0
867	1	1	0.0332	17.5482	9.01411	46.4579	0	0	0
759	1	2	-0.0761	15.9741	7.39017	45.0956	0	0	0
616	1	6	-0.0846	15.0403	11.492	46.0099	0	0	0
848	1	1	-0.0204	15.3944	7.92799	45.8644	0	0	0
849	1	1	-0.0452	17.0565	7.27319	45.3922	0	0	0
548	1	2	0.4166	14.2003	10.7996	46.135	0	0	0
615	1	6	0.0228	14.6786	9.89693	45.7968	0	0	0
771	1	2	-0.2774	17.5192	9.19294	47.5759	0	0	0
868	1	1	0.6604	16.4726	9.48749	47.6495	0	0	0
870	1	1	0.3977	17.7658	6.96586	47.8353	0	0	0
772	1	2	-0.0777	18.0447	7.92752	48.3274	0	0	0
544	1	2	-0.5866	13.8208	10.461	47.6606	0	0	0
770	1	4	0.4618	18.1456	10.5426	47.9817	0	0	0
876	1	1	-0.0757	15.4151	7.54851	48.0635	0	0	0
611	1	6	0.546	13.4503	9.3903	47.6009	0	0	0
543	1	3	-1.0437	14.9434	10.8098	48.4451	0	0	0
769	1	3	-0.1606	17.4503	11.6292	47.4391	0	0	0
775	1	2	0.1182	15.2401	7.1639	49.0536	0	0	0
768	1	5	-0.8052	16.5472	12.3305	44.364	0	0	0
776	1	2	-0.113	13.6985	7.20979	49.3264	0	0	0
547	1	2	2.0795	14.8099	11.5167	49.6898	0	0	0
773	1	2	-0.3068	17.6501	7.81208	49.8781	0	0	0
774	1	2	0.1461	16.071	7.98413	50.0779	0	0	0
872	1	1	0.1453	17.9084	6.8007	50.1705	0	0	0
609	1	3	-0.5131	16.2929	12.0925	50.0939	0	0	0
790	1	6	0.1104	18.1761	12.3338	49.7833	0	0	0
862	1	1	-0.0494	19.2706	6.66237	45.4753	0	0	0
1143	1	2	0.0511	22.8007	6.49942	48.3781	0	0	0
863	1	1	-0.0493	18.9402	6.31346	43.7803	0	0	0
869	1	1	0.1566	19.1328	7.93416	48.2977	0	0	0
788	1	5	-0.0848	19.1462	10.6308	48.6234	0	0	0
1240	1	1	-0.4719	19.0647	12.3585	45.1297	0	0	0
1247	1	1	-0.0074	22.7904	7.92131	46.1478	0	0	0
1244	1	1	0.0254	21.9477	9.98064	44.6012	0	0	0
1246	1	1	0.0106	24.0107	9.99972	46.1491	0	0	0
1140	1	2	-0.1405	22.996	9.99998	46.5522	0	0	0
1139	1	2	-0.2328	22.148	10.7016	45.4335	0	0	0
1241	1	1	-0.0686	20.1333	10.5796	46.2006	0	0	0
1245	1	1	0.023	22.9685	10.6514	47.478	0	0	0
1141	1	2	-0.0606	22.41	8.57821	46.9051	0	0	0
1248	1	1	-0.0071	21.3349	8.56083	46.8707	0	0	0
1138	1	2	0.2598	20.8358	11.3691	45.9804	0	0	0
1142	1	2	0.1176	22.9259	8.07437	48.2857	0	0	0
1250	1	1	-0.0522	23.9754	8.32623	48.4764	0	0	0
1243	1	1	0.001	22.8009	11.5229	45.0485	0	0	0
1249	1	1	-0.0536	22.4023	8.55521	49.0873	0	0	0
1239	1	1	-0.1493	20.5726	12.2313	44.0862	0	0	0
1242	1	1	-0.1194	21.015	11.8362	46.9401	0	0	0
1137	1	2	0.2498	20.1751	12.4257	45.0617	0	0	0
1254	1	1	-0.03	20.9428	6.57281	49.4655	0	0	0
797	1	1	0.0141	22.2303	11.4937	49.4052	0	0	0
802	1	1	-0.1027	24.9261	11.7886	50.0532	0	0	0
1621	1	1	0.0386	25.0674	11.7387	47.3419	0	0	0
1080	1	1	0.0375	2.54471	13.962	45.0441	0	0	0
1081	1	1	0.0386	4.25698	14.2375	44.7985	0	0	0
967	1	2	-0.2728	3.24954	14.7328	44.6897	0	0	0
1077	1	1	-0.0503	3.55629	16.7972	44.8352	0	0	0
1078	1	1	-0.0524	1.94245	16.2948	45.3215	0	0	0
1073	1	1	-0.0231	3.26958	18.2203	46.8839	0	0	0
966	1	2	0.1627	2.9885	16.0585	45.3809	0	0	0
965	1	2	0.0084	3.4254	16.1524	46.8853	0	0	0
1076	1	1	-0.0247	4.53728	16.1029	46.9239	0	0	0
695	1	1	0.0049	5.79464	14.42	48.3493	0	0	0
1075	1	1	-0.0249	3.16401	15.2468	47.4107	0	0	0
1074	1	1	-0.03	1.80575	17.5206	47.5433	0	0	0
964	1	2	-0.014	2.93346	17.3916	47.5689	0	0	0
1069	1	1	-0.0536	5.60724	17.78	47.9663	0	0	0
963	1	2	0.0511	3.61915	17.5584	48.9538	0	0	0
1071	1	1	-0.0392	2.92639	18.1578	49.6739	0	0	0
1072	1	1	-0.0324	3.73733	16.5895	49.4717	0	0	0
962	1	2	0.1175	5.07358	18.2534	48.8331	0	0	0
714	1	1	-0.03	1.02847	14.1299	49.5987	0	0	0
961	1	2	-0.0606	5.99253	18.1026	50.0304	0	0	0
702	1	1	-0.1194	5.29854	12.6782	50.1401	0	0	0
551	1	2	-0.0539	11.4284	12.7493	44.6954	0	0	0
697	1	1	-0.3336	8.29375	12.6804	48.1172	0	0	0
693	1	1	0.1368	6.23396	14.0966	46.2342	0	0	0
694	1	1	0.1116	6.70588	15.7599	46.4852	0	0	0
692	1	1	0.1453	8.30663	14.8957	45.0512	0	0	0
621	1	1	-0.0176	12.1814	15.261	44.135	0	0	0
689	1	1	0.1566	10.204	15.721	45.8071	0	0	0
617	1	1	0.0141	11.0201	13.3178	45.4847	0	0	0
593	1	2	-0.3068	8.46204	14.579	46.0578	0	0	0
592	1	2	-0.0777	9.53437	15.55	46.6458	0	0	0
690	1	1	0.3977	9.17728	16.5809	46.8068	0	0	0
691	1	1	0.1832	8.66854	13.5426	46.0451	0	0	0
594	1	2	0.1461	7.06532	14.7431	46.6881	0	0	0
608	1	5	-0.0849	12.3604	15.4386	47.258	0	0	0
591	1	2	-0.2774	10.1444	14.9739	48.013	0	0	0
590	1	4	0.4618	11.5995	14.717	47.8638	0	0	0
595	1	2	0.1182	6.86319	14.3293	48.1517	0	0	0
696	1	1	-0.0757	7.39502	15.0619	48.7599	0	0	0
687	1	1	0.0332	10.0723	15.6368	48.8394	0	0	0
688	1	1	0.6604	9.64864	14.0089	48.3058	0	0	0
596	1	2	-0.113	7.3601	12.9058	48.5766	0	0	0
589	1	3	-0.1606	11.9233	13.6455	48.6657	0	0	0
1051	1	1	0.1831	12.4765	18.0194	45.9544	0	0	0
1060	1	1	-0.4719	11.043	17.7149	47.4981	0	0	0
1063	1	1	0.001	8.49402	17.1302	49.5609	0	0	0
1057	1	1	-0.3336	9.68344	18.4834	45.7852	0	0	0
953	1	2	-0.3068	12.7334	18.5109	44.9716	0	0	0
1053	1	1	0.1368	10.7466	19.0091	43.9085	0	0	0
1064	1	1	0.0254	8.10635	17.8836	47.9634	0	0	0
957	1	2	0.2499	10.7005	18.7742	47.7196	0	0	0
959	1	2	-0.2328	8.45504	18.075	49.0352	0	0	0
1062	1	1	-0.1193	10.4322	18.4911	49.8379	0	0	0
1052	1	1	0.1453	12.796	17.7506	44.2283	0	0	0
545	1	2	-0.0895	13.0681	12.8337	48.3955	0	0	0
568	1	5	-0.3295	13.7145	13.3209	45.1233	0	0	0
750	1	4	3.8982	17.3128	13.3118	44.4635	0	0	0
749	1	3	-0.2546	17.4211	14.1023	45.7364	0	0	0
726	1	2	-0.7776	17.0059	13.9184	47.2052	0	0	0
628	1	1	-0.014	14.404	15.5967	44.3281	0	0	0
793	1	6	0.0884	15.9569	13.6889	47.3636	0	0	0
727	1	2	2.0795	17.24	15.2908	47.9309	0	0	0
970	1	6	0.1104	17.4457	16.997	45.5562	0	0	0
794	1	7	-0.0075	16.3548	15.9278	47.6244	0	0	0
725	1	2	-0.0895	17.8424	12.8641	47.9662	0	0	0
789	1	3	-0.5131	18.4466	16.1078	47.3004	0	0	0
612	1	6	0.2254	13.5855	13.0452	47.4625	0	0	0
902	1	2	-1.5183	18.2162	17.2809	46.353	0	0	0
1047	1	1	0.0332	14.8828	17.2834	45.3173	0	0	0
723	1	3	-1.0437	17.3406	15.13	49.5437	0	0	0
951	1	2	-0.2774	15.1855	18.2681	45.6697	0	0	0
949	1	3	-0.1606	16.5056	18.2512	47.7961	0	0	0
973	1	6	0.0884	18.5214	17.9756	48.8778	0	0	0
722	1	2	-1.5183	17.3965	13.0442	49.4356	0	0	0
950	1	4	0.4618	15.2402	18.2056	47.2073	0	0	0
1048	1	1	0.6605	16.1269	18.4285	45.1507	0	0	0
905	1	2	-0.0895	17.718	18.539	47.0719	0	0	0
968	1	5	-0.0849	14.2315	17.9809	47.8482	0	0	0
906	1	2	-0.7776	18.7805	18.6462	48.1224	0	0	0
569	1	3	-0.2546	14.945	14.1316	49.8728	0	0	0
546	1	2	-0.7776	14.0303	12.8497	49.6119	0	0	0
724	1	2	-0.5866	18.2286	14.1543	50.0711	0	0	0
1120	1	2	-0.1452	23.7273	17.6662	43.7028	0	0	0
908	1	2	0.4166	18.9923	17.9834	43.9197	0	0	0
792	1	6	0.2255	19.0091	12.9802	47.8092	0	0	0
1230	1	1	0.3977	24.667	14.9095	48.4942	0	0	0
1211	1	1	-0.0463	23.283	17.3044	44.629	0	0	0
1237	1	1	-0.3336	19.7407	14.4359	44.8916	0	0	0
1235	1	1	0.0049	22.1994	13.8934	44.0944	0	0	0
1234	1	1	0.1116	24.0054	14.3437	45.519	0	0	0
1236	1	1	-0.0757	21.8513	15.4902	44.7648	0	0	0
1135	1	2	0.1182	21.8947	14.402	44.9963	0	0	0
1134	1	2	0.1461	23.0395	14.3156	46.04	0	0	0
1231	1	1	0.1831	23.5005	16.3482	46.8831	0	0	0
971	1	6	0.546	20.1042	16.6663	45.1123	0	0	0
1136	1	2	-0.113	20.4845	13.8711	45.4237	0	0	0
1233	1	1	0.1368	23.0217	13.2528	46.4091	0	0	0
1133	1	2	-0.3068	22.9811	15.4096	47.2431	0	0	0
1238	1	1	0.0015	20.3364	14.129	46.5177	0	0	0
1132	1	2	-0.0777	23.5898	14.9161	48.6096	0	0	0
1229	1	1	0.1566	23.3626	13.7992	48.6096	0	0	0
796	1	6	-0.0846	19.8851	14.7818	48.48	0	0	0
1232	1	1	0.1453	21.9182	15.6783	47.2948	0	0	0
904	1	2	-0.5866	19.418	17.5076	45.3838	0	0	0
974	1	7	-0.0075	20.6614	17.2252	47.9307	0	0	0
907	1	2	2.0796	20.1809	18.2193	47.584	0	0	0
1129	1	3	-0.1606	22.5697	17.9855	49.6202	0	0	0
728	1	2	0.4166	19.7811	14.4943	49.5498	0	0	0
903	1	3	-1.0437	20.0999	18.4707	46.1565	0	0	0
729	1	3	-0.1999	20.5796	13.3038	49.6818	0	0	0
1130	1	4	0.4618	23.63	17.1948	49.951	0	0	0
1131	1	2	-0.2774	23.1885	15.7357	49.9256	0	0	0
795	1	6	0.0228	20.1455	15.2559	50.1888	0	0	0
1227	1	1	0.0332	22.1053	15.7663	50.0766	0	0	0
1070	1	1	-0.0522	4.878	19.3182	48.621	0	0	0
960	1	2	-0.1404	7.38319	18.8182	49.9395	0	0	0
954	1	2	0.1461	11.5838	19.4908	44.4859	0	0	0
1065	1	1	0.023	7.30456	19.8288	49.4895	0	0	0
1054	1	1	0.1116	11.9135	20.2781	43.7755	0	0	0
1055	1	1	0.0049	10.2511	20.9726	45.0997	0	0	0
955	1	2	0.1182	10.9031	20.2406	45.6158	0	0	0
956	1	2	-0.113	10.0414	19.3211	46.4365	0	0	0
1058	1	1	0.0015	9.03552	19.8189	46.5749	0	0	0
1056	1	1	-0.0757	11.4861	20.8967	46.198	0	0	0
1059	1	1	-0.1493	11.6144	19.4085	47.8229	0	0	0
1061	1	1	-0.0686	9.63607	19.9403	49.2646	0	0	0
958	1	2	0.2599	9.85161	18.8608	49.008	0	0	0
1425	1	1	0.023	15.7983	24.8888	44.6697	0	0	0
1018	1	1	0.2355	18.1452	21.1131	44.196	0	0	0
1428	1	1	-0.0071	13.7245	23.6951	45.2479	0	0	0
934	1	2	-0.1495	17.73	22.1105	44.3033	0	0	0
1029	1	1	-0.0452	17.0679	23.2022	49.3074	0	0	0
937	1	2	0.1098	15.3105	21.8664	47.5243	0	0	0
936	1	2	-0.2699	16.6563	22.3146	46.7474	0	0	0
1049	1	1	0.1566	14.3683	19.7013	44.1883	0	0	0
1020	1	1	-0.3214	16.2814	20.8193	45.2858	0	0	0
1050	1	1	0.3977	14.006	20.22	45.7937	0	0	0
952	1	2	-0.0777	14.0794	19.3064	45.1577	0	0	0
972	1	6	0.2254	17.598	19.3904	46.3764	0	0	0
935	1	2	-0.0538	16.5317	21.8941	45.2678	0	0	0
1023	1	1	-0.3079	17.5822	21.8894	47.1665	0	0	0
1024	1	1	-0.3209	15.4797	20.7764	47.6852	0	0	0
1021	1	1	0.0562	15.638	22.3914	44.7829	0	0	0
1030	1	1	-0.0683	16.9859	20.9069	49.8552	0	0	0
1025	1	1	0.199	14.4014	21.9595	46.9452	0	0	0
1022	1	1	0.0665	16.6869	23.4137	46.8795	0	0	0
938	1	2	0.2573	14.9828	22.6681	48.8332	0	0	0
1026	1	1	-0.0599	14.058	22.3279	49.2805	0	0	0
939	1	2	-0.0761	16.1154	22.8604	49.8314	0	0	0
1027	1	1	-0.0519	14.7825	23.6539	48.4648	0	0	0
929	1	3	-0.2546	18.8245	20.1812	48.538	0	0	0
1017	1	1	1.0339	18.6085	24.2956	44.67	0	0	0
933	1	2	0.0618	18.9078	23.2235	44.6517	0	0	0
1015	1	1	0.1931	19.0433	23.5261	46.805	0	0	0
1321	1	2	-0.0606	13.6859	24.7121	44.8117	0	0	0
1407	1	1	0.0332	22.1525	24.6827	47.2869	0	0	0
526	1	1	0.0106	7.19875	0.377542	51.244	0	0	0
1309	1	3	-0.1606	25.0094	24.1471	48.8499	0	0	0
985	1	1	0.0173	24.6353	21.4399	43.8144	0	0	0
988	1	1	-0.014	21.9443	22.7037	44.2508	0	0	0
1310	1	4	0.4618	23.749	24.6697	48.6904	0	0	0
1328	1	5	-0.0849	23.06	25.0495	49.5963	0	0	0
916	1	2	-0.2193	23.0257	22.8271	44.4083	0	0	0
987	1	1	-0.3734	23.1814	22.6673	45.4972	0	0	0
1012	1	1	0.0714	19.1703	20.7769	46.0487	0	0	0
931	1	2	-0.2598	19.8737	21.5444	46.5474	0	0	0
1154	1	7	-0.0075	23.0081	20.9793	46.4968	0	0	0
1013	1	1	-0.1461	20.8324	21.3094	46.0193	0	0	0
1087	1	2	2.0795	23.1896	21.2627	47.5541	0	0	0
1153	1	6	0.0884	23.5855	19.0592	47.5539	0	0	0
1083	1	3	-1.0437	22.0145	21.9668	48.2534	0	0	0
1086	1	2	-0.7776	23.6839	19.8613	48.3136	0	0	0
969	1	3	-0.5131	21.0809	19.542	47.8856	0	0	0
1084	1	2	-0.5866	21.6898	21.67	49.6394	0	0	0
930	1	4	3.8981	19.6718	21.3345	48.1988	0	0	0
1082	1	2	-1.5181	21.5242	20.1875	49.2057	0	0	0
1085	1	2	-0.0895	22.8368	19.4617	49.5318	0	0	0
1150	1	6	0.1104	20.8946	19.7402	50.0725	0	0	0
948	1	5	-0.8052	19.2733	22.3607	48.731	0	0	0
932	1	2	0.0372	19.6472	23.0033	46.1059	0	0	0
1014	1	1	0.1568	20.5984	23.502	46.0976	0	0	0
1149	1	3	-0.5131	24.5916	21.9558	47.7982	0	0	0
1408	1	1	0.6604	23.6328	24.2969	46.4966	0	0	0
990	1	1	-0.2286	24.2823	24.7486	44.6816	0	0	0
36364	21	1	0.0385	15.1341	0.34796	55.9955	0	1	0
1311	1	2	-0.2774	23.2223	25.002	47.2708	0	0	0
76	1	6	0.0254	5.05646	3.76169	51.2615	0	0	0
4	1	2	-0.1667	3.44258	4.94792	50.333	0	0	0
8	1	2	0.0596	4.68614	4.80127	51.3149	0	0	0
75	1	6	0.0326	5.51603	5.48053	51.0845	0	0	0
71	1	6	0.1191	2.53603	4.836	50.9923	0	0	0
9	1	3	-0.3918	4.18517	5.21873	52.6079	0	0	0
10	1	4	0.5558	4.98424	5.6679	53.5743	0	0	0
11	1	2	-0.0798	4.26979	5.97626	54.959	0	0	0
77	1	1	0.0791	4.23196	4.97764	55.4334	0	0	0
522	1	1	-0.1194	6.06995	2.41074	52.7048	0	0	0
171	1	1	-0.0352	0.630003	5.62979	52.1059	0	0	0
178	1	1	-0.0512	1.70272	4.13158	53.6093	0	0	0
177	1	1	-0.0514	1.16676	5.38534	54.6768	0	0	0
28	1	5	-0.4713	6.16529	5.89035	53.3527	0	0	0
180	1	1	0.0364	2.57944	3.39991	55.8188	0	0	0
181	1	1	0.0367	0.966826	2.52984	55.6403	0	0	0
67	1	2	-0.2562	1.516	3.44997	55.6418	0	0	0
66	1	2	0.1808	1.00422	4.29348	54.4162	0	0	0
527	1	1	-0.0074	9.66268	0.633044	52.0286	0	0	0
524	1	1	0.0254	6.93914	2.9893	50.6094	0	0	0
521	1	1	-0.0686	7.0297	3.77556	52.7053	0	0	0
419	1	2	-0.2328	7.71082	2.52876	51.2538	0	0	0
418	1	2	0.2598	7.13456	2.68123	52.6616	0	0	0
421	1	2	-0.0606	9.3804	0.659749	50.9517	0	0	0
528	1	1	-0.0071	9.93601	1.45294	50.4829	0	0	0
420	1	2	-0.1405	7.89748	1.10829	50.847	0	0	0
523	1	1	0.001	8.58725	3.14614	51.0275	0	0	0
507	1	1	0.0332	10.6182	4.30481	52.1178	0	0	0
510	1	1	0.3977	11.1815	2.5913	53.9049	0	0	0
411	1	2	-0.2774	10.5061	4.65268	53.1516	0	0	0
508	1	1	0.6604	9.39367	4.68453	53.4209	0	0	0
519	1	1	-0.1493	8.01506	1.29382	54.1307	0	0	0
417	1	2	0.2498	8.07834	2.31225	53.7813	0	0	0
520	1	1	-0.4719	9.13383	2.45748	53.4466	0	0	0
412	1	2	-0.0777	11.2138	3.68382	54.1703	0	0	0
517	1	1	-0.3336	8.15161	4.23425	54.7893	0	0	0
514	1	1	0.1116	10.1031	1.55671	55.7122	0	0	0
416	1	2	-0.113	7.77226	3.1891	55.033	0	0	0
413	1	2	-0.3068	10.7164	3.74438	55.6537	0	0	0
410	1	4	0.4618	11.0433	6.09636	53.1329	0	0	0
518	1	1	0.0015	6.71721	3.26136	55.3515	0	0	0
511	1	1	0.1831	10.0091	4.60797	55.8026	0	0	0
509	1	1	0.1566	12.376	3.89742	54.1199	0	0	0
414	1	2	0.1461	9.90536	2.53874	56.1556	0	0	0
415	1	2	0.1182	8.43586	2.70001	56.3539	0	0	0
512	1	1	0.1453	11.4885	4.03471	56.3641	0	0	0
36366	21	1	0.0384	14.695	0.96823	54.3348	0	1	0
881	1	1	-0.0686	12.6801	4.56043	51.3942	0	0	0
36362	21	1	-0.0494	13.7619	3.16501	55.467	0	1	0
884	1	1	0.0254	14.6798	3.60541	50.5548	0	0	0
779	1	2	-0.2328	14.8712	4.53855	51.1959	0	0	0
780	1	2	-0.1405	15.1962	4.0387	52.628	0	0	0
886	1	1	0.0106	14.4233	3.34645	52.897	0	0	0
885	1	1	0.023	16.1192	3.4967	52.5328	0	0	0
883	1	1	0.001	15.6463	5.12621	50.8166	0	0	0
778	1	2	0.2598	13.5278	5.28959	51.1738	0	0	0
781	1	2	-0.0606	15.273	5.20559	53.6885	0	0	0
887	1	1	-0.0074	14.2476	5.46923	54.083	0	0	0
783	1	2	0.0511	17.6839	4.85102	54.574	0	0	0
36365	21	1	0.0383	15.9365	1.67079	55.3314	0	1	0
36267	21	2	-0.2856	14.9446	1.22439	55.3679	0	1	0
889	1	1	-0.0536	15.9337	3.8957	55.4607	0	0	0
782	1	2	0.1175	16.1857	4.81015	54.9084	0	0	0
882	1	1	-0.1194	13.5423	6.15925	51.8574	0	0	0
888	1	1	-0.0071	15.6931	6.13607	53.2089	0	0	0
36266	21	2	0.1374	13.8219	2.15514	55.9569	0	1	0
890	1	1	-0.0522	16.1103	5.54169	55.748	0	0	0
36363	21	1	-0.0493	12.8938	1.60764	55.9122	0	1	0
891	1	1	-0.0392	17.9874	4.0302	53.9323	0	0	0
892	1	1	-0.0324	18.3208	4.83696	55.4633	0	0	0
894	1	1	-0.03	17.6886	6.00591	52.7454	0	0	0
784	1	2	-0.014	18.1225	6.14022	53.7696	0	0	0
540	1	1	0.0375	16.2529	0.889863	50.5539	0	0	0
470	1	1	0.0385	23.9066	24.1623	57.3541	0	0	0
1258	1	1	-0.0524	19.742	4.62047	50.397	0	0	0
1261	1	1	0.0386	20.4978	2.13368	50.1439	0	0	0
36719	21	1	-0.0361	19.7048	1.01698	55.6556	0	1	0
36723	21	1	-0.0493	22.5572	0.751122	55.3994	0	1	0
895	1	1	-0.0249	20.1796	5.34843	53.2363	0	0	0
785	1	2	0.0084	19.7599	6.23764	53.7553	0	0	0
896	1	1	-0.0247	20.0306	6.30753	54.8023	0	0	0
536	1	1	-0.0247	13.609	0.834431	50.9174	0	0	0
330	1	1	0.3977	1.01035	10.8387	50.7625	0	0	0
334	1	1	0.1116	0.803525	8.56318	52.7483	0	0	0
332	1	1	0.1453	1.38305	8.04206	50.534	0	0	0
331	1	1	0.1832	3.16697	8.49295	50.8139	0	0	0
233	1	2	-0.3068	2.10795	8.77999	51.0144	0	0	0
338	1	1	0.0015	4.60643	8.69338	53.1557	0	0	0
253	1	6	0.0884	6.03284	8.92299	51.5919	0	0	0
333	1	1	0.1368	2.2027	7.45112	52.7328	0	0	0
232	1	2	-0.0777	1.81458	10.1858	50.3289	0	0	0
236	1	2	-0.113	4.12416	9.66944	53.1092	0	0	0
234	1	2	0.1461	1.87769	8.52882	52.5147	0	0	0
235	1	2	0.1182	2.6141	9.47617	53.4649	0	0	0
237	1	2	0.2498	4.93037	10.6941	53.9416	0	0	0
340	1	1	-0.4719	5.9958	10.6208	53.6322	0	0	0
335	1	1	0.0049	2.42825	9.09905	54.5294	0	0	0
231	1	2	-0.2774	3.07892	11.073	50.0012	0	0	0
328	1	1	0.6604	3.54804	11.4551	50.922	0	0	0
337	1	1	-0.3336	4.20219	9.97345	52.0326	0	0	0
336	1	1	-0.0757	2.1483	10.4305	53.4416	0	0	0
78	1	1	0.056	3.2575	6.35225	54.7805	0	0	0
339	1	1	-0.1493	4.60694	11.7086	53.6124	0	0	0
701	1	1	-0.0686	6.21134	12.2935	51.6544	0	0	0
238	1	2	0.2598	4.69153	10.596	55.4547	0	0	0
347	1	1	-0.0074	2.25302	11.9785	54.7694	0	0	0
80	1	1	-0.0036	5.77916	7.66338	55.2077	0	0	0
341	1	1	-0.0686	5.50948	9.9486	55.9378	0	0	0
342	1	1	-0.1194	3.74294	10.128	55.639	0	0	0
12	1	2	-0.0444	5.07336	7.00793	55.7985	0	0	0
242	1	2	0.1175	0.752366	12.1754	56.2954	0	0	0
241	1	2	-0.0606	2.08325	12.5703	55.6292	0	0	0
186	1	2	-0.7775	6.85137	9.09929	51.0102	0	0	0
366	1	2	-0.7776	10.7026	8.7664	50.3704	0	0	0
433	1	6	0.0884	9.63825	8.97606	50.3238	0	0	0
187	1	2	2.0795	7.6376	7.80355	50.8253	0	0	0
365	1	2	-0.0895	11.1136	8.01619	51.6888	0	0	0
409	1	3	-0.1606	10.8189	6.63242	51.8837	0	0	0
254	1	7	-0.0075	7.02496	6.88936	51.0592	0	0	0
249	1	3	-0.513	8.70165	8.14865	52.0797	0	0	0
362	1	2	-1.5183	10.1167	8.72784	52.5268	0	0	0
367	1	2	2.0795	10.8126	10.3708	50.2363	0	0	0
209	1	3	-0.2546	7.61637	10.253	51.8117	0	0	0
364	1	2	-0.5866	10.8227	10.1422	52.7699	0	0	0
430	1	6	0.1104	10.2524	8.43656	53.5679	0	0	0
228	1	5	-0.8052	8.04444	9.69689	54.0884	0	0	0
363	1	3	-1.0437	10.2323	10.7935	51.6916	0	0	0
210	1	4	3.898	8.42053	10.3118	53.0504	0	0	0
431	1	6	0.546	10.9541	10.7227	53.8681	0	0	0
300	1	1	-0.3214	9.8369	11.316	55.347	0	0	0
294	1	1	0.1568	7.00038	11.8126	54.9063	0	0	0
211	1	2	-0.2598	8.55021	11.989	53.4262	0	0	0
700	1	1	-0.4719	8.07234	11.9515	50.4342	0	0	0
292	1	1	0.0714	8.24499	12.3998	52.4607	0	0	0
293	1	1	-0.1461	9.56368	12.4047	53.3898	0	0	0
212	1	2	0.0372	7.60453	12.6031	54.4692	0	0	0
428	1	5	-0.0849	11.84	6.51335	53.9789	0	0	0
432	1	6	0.2254	12.2111	8.12682	51.9154	0	0	0
304	1	1	-0.3209	12.1905	11.9037	54.6623	0	0	0
368	1	2	0.4166	12.4121	10.3568	52.6027	0	0	0
217	1	2	0.1098	12.5173	12.0541	55.6508	0	0	0
85	1	1	-0.0222	8.28	7.18947	55.6667	0	0	0
435	1	6	0.0229	12.5988	11.4193	52.4505	0	0	0
436	1	6	-0.0846	12.8708	9.91911	51.7517	0	0	0
874	1	1	0.1116	15.7084	7.71227	51.1339	0	0	0
878	1	1	0.0015	13.4956	8.00736	50.0592	0	0	0
873	1	1	0.1368	15.7653	9.01865	50.1121	0	0	0
871	1	1	0.1831	18.2191	8.45698	50.5608	0	0	0
388	1	5	-0.3295	15.0366	10.1415	52.6647	0	0	0
369	1	3	-0.2	13.0535	9.77194	53.7331	0	0	0
370	1	4	0.5133	14.3934	9.561	53.5029	0	0	0
441	1	1	-0.0176	17.2153	9.53239	53.8278	0	0	0
614	1	7	-0.0075	14.3945	10.9352	50.4935	0	0	0
437	1	1	0.0141	15.4215	7.99976	54.5026	0	0	0
371	1	2	-0.0539	14.9699	8.90334	54.8128	0	0	0
893	1	1	-0.0231	17.7089	7.09226	54.2719	0	0	0
446	1	1	0.0045	17.0273	11.6942	53.0301	0	0	0
374	1	2	0.3706	18.0323	11.2295	54.8537	0	0	0
613	1	6	0.0884	13.3641	12.6683	50.3919	0	0	0
375	1	2	-0.0934	17.3233	12.2066	53.9827	0	0	0
445	1	1	0.0173	16.326	12.5002	54.4012	0	0	0
373	1	2	0.0031	17.422	9.82999	54.8479	0	0	0
440	1	1	-0.0823	15.6823	10.7695	55.786	0	0	0
372	1	2	-0.0325	16.0626	9.76231	55.5909	0	0	0
438	1	1	-0.2678	14.1708	8.67636	55.5391	0	0	0
442	1	1	-0.1027	18.2004	9.17297	55.2541	0	0	0
444	1	1	-0.0568	17.8604	11.575	55.8749	0	0	0
1251	1	1	-0.0392	23.5495	5.9994	49.0163	0	0	0
898	1	1	-0.0524	19.7991	7.47116	52.0055	0	0	0
786	1	2	0.1627	20.2032	7.48317	53.0205	0	0	0
899	1	1	0.0391	21.9745	8.61717	52.4414	0	0	0
901	1	1	0.0386	22.2599	7.5678	53.9783	0	0	0
787	1	2	-0.2728	21.8119	7.6828	52.9911	0	0	0
897	1	1	-0.0503	19.7756	8.40409	53.4977	0	0	0
900	1	1	0.0375	22.2466	6.84614	52.4011	0	0	0
799	1	1	0.3035	23.5622	10.4113	51.5193	0	0	0
798	1	1	-0.2678	21.302	10.8029	50.7501	0	0	0
731	1	2	-0.0539	22.0455	11.6161	50.491	0	0	0
732	1	2	-0.0325	23.267	11.4363	51.4819	0	0	0
800	1	1	-0.0823	22.9808	11.7798	52.4405	0	0	0
443	1	1	-0.0981	19.1308	11.1883	54.641	0	0	0
733	1	2	0.0031	24.4913	12.2423	50.9767	0	0	0
711	1	1	-0.0392	0.383041	15.7852	51.4494	0	0	0
1068	1	1	-0.0071	6.15685	17.0541	50.1162	0	0	0
343	1	1	0.001	4.97162	12.8601	55.6104	0	0	0
707	1	1	-0.0074	3.2062	14.1952	50.6426	0	0	0
601	1	2	-0.0606	3.22606	14.7329	51.5718	0	0	0
600	1	2	-0.1405	4.62348	14.4348	52.3065	0	0	0
710	1	1	-0.0522	1.97516	13.2363	52.4053	0	0	0
602	1	2	0.1175	1.92654	14.3497	52.307	0	0	0
705	1	1	0.023	4.7485	15.2175	53.0867	0	0	0
706	1	1	0.0106	4.44148	13.4883	52.8121	0	0	0
708	1	1	-0.0071	3.15197	15.8231	51.2766	0	0	0
599	1	2	-0.2328	5.94442	14.3653	51.4321	0	0	0
598	1	2	0.2598	6.14512	12.9965	50.7682	0	0	0
709	1	1	-0.0536	1.98499	14.6107	53.3408	0	0	0
603	1	2	0.0511	0.517007	14.7273	51.6134	0	0	0
703	1	1	0.001	5.88908	15.0948	50.7323	0	0	0
348	1	1	-0.0071	1.87029	13.6358	55.3109	0	0	0
704	1	1	0.0254	6.82594	14.6575	52.0685	0	0	0
597	1	2	0.2498	7.54014	12.8516	50.154	0	0	0
699	1	1	-0.1493	8.21861	13.6558	50.4524	0	0	0
667	1	1	-0.0519	11.0894	14.5361	51.1584	0	0	0
671	1	1	-0.0463	8.71909	14.8909	53.4291	0	0	0
578	1	2	0.2573	11.2618	15.3498	51.8904	0	0	0
666	1	1	-0.0599	11.6354	14.8537	52.8361	0	0	0
668	1	1	-0.0204	9.17159	15.9968	51.3751	0	0	0
580	1	2	-0.1452	9.23485	15.827	53.4815	0	0	0
670	1	1	-0.0683	9.93843	15.5933	54.2233	0	0	0
579	1	2	-0.0761	9.95836	16.1124	52.1478	0	0	0
665	1	1	0.199	12.1164	16.592	50.1987	0	0	0
577	1	2	0.1098	12.4687	16.1906	51.2253	0	0	0
672	1	1	-0.0317	7.58496	16.3592	54.643	0	0	0
295	1	1	0.1932	6.92855	13.3352	54.0198	0	0	0
303	1	1	-0.3079	10.8766	13.5035	55.7843	0	0	0
581	1	2	-0.0686	8.26616	16.8541	53.8823	0	0	0
669	1	1	-0.0452	10.02	17.1779	52.0513	0	0	0
673	1	1	-0.0284	7.69433	17.1862	52.985	0	0	0
582	1	2	0.0958	9.04539	18.0043	54.5893	0	0	0
677	1	1	-0.0342	11.1361	17.6401	54.0677	0	0	0
213	1	2	0.0618	8.29383	13.3889	55.6472	0	0	0
297	1	1	1.0339	9.16017	14.0243	55.4061	0	0	0
674	1	1	-0.0405	9.24877	17.6882	55.6512	0	0	0
662	1	1	0.0665	12.1183	18.094	52.1184	0	0	0
583	1	2	-0.0334	10.4556	18.5052	54.1228	0	0	0
675	1	1	-0.0496	8.30092	18.8606	54.6107	0	0	0
216	1	2	-0.2699	11.2208	12.6061	56.304	0	0	0
678	1	1	-0.0364	10.8926	19.2031	56.1914	0	0	0
296	1	1	0.0891	7.5474	14.0882	56.0054	0	0	0
312	1	1	-0.0317	12.3262	15.5291	56.3848	0	0	0
576	1	2	-0.2699	12.9398	17.4512	52.0445	0	0	0
663	1	1	-0.3079	13.0685	17.0659	53.075	0	0	0
570	1	4	3.898	15.9068	14.1952	51.0701	0	0	0
588	1	5	-0.8052	15.368	13.5201	51.9877	0	0	0
447	1	1	-0.3734	17.4431	14.0908	52.7513	0	0	0
664	1	1	-0.3209	13.3163	15.4041	51.127	0	0	0
376	1	2	-0.2193	18.0099	13.4522	53.4589	0	0	0
571	1	2	-0.2598	15.9967	15.7772	51.6391	0	0	0
306	1	1	-0.0599	13.159	13.9714	54.8248	0	0	0
652	1	1	0.0714	15.4853	16.3282	50.8539	0	0	0
655	1	1	0.1931	14.4186	15.5446	53.2463	0	0	0
654	1	1	0.1568	15.9357	15.3875	53.7703	0	0	0
377	1	2	0.1624	18.3727	14.3255	54.6979	0	0	0
653	1	1	-0.1461	17.0046	16.0911	51.7515	0	0	0
572	1	2	0.0372	15.4031	15.992	53.0295	0	0	0
450	1	1	-0.2286	17.441	14.9001	55.0107	0	0	0
307	1	1	-0.0519	14.3357	12.7327	54.824	0	0	0
218	1	2	0.2573	13.56	13.1714	55.4301	0	0	0
791	1	6	0.546	18.6218	14.101	51.1328	0	0	0
310	1	1	-0.0683	14.6914	15.5155	55.5115	0	0	0
660	1	1	-0.3214	14.2136	17.8665	50.5291	0	0	0
573	1	2	0.0618	15.3864	17.4994	53.5345	0	0	0
657	1	1	1.0339	14.5098	17.6478	54.187	0	0	0
453	1	1	0.0077	18.6275	16.9788	53.4414	0	0	0
656	1	1	0.0891	16.2647	17.7004	54.1712	0	0	0
454	1	1	0.0355	19.0818	15.83	52.1638	0	0	0
575	1	2	-0.0538	13.9812	18.3569	51.49	0	0	0
658	1	1	0.2355	16.0514	18.5715	51.7826	0	0	0
574	1	2	-0.1495	15.1469	18.5297	52.4543	0	0	0
449	1	1	-0.0803	18.6775	13.7665	55.6182	0	0	0
448	1	1	-0.014	18.9771	13.2165	52.9303	0	0	0
379	1	2	-0.3245	19.4088	16.2478	53.0779	0	0	0
1148	1	5	-0.0849	24.7578	17.5219	49.7682	0	0	0
801	1	1	-0.0176	24.1336	13.2028	50.6709	0	0	0
1228	1	1	0.6605	23.6317	15.2833	50.8479	0	0	0
730	1	4	0.5133	21.3892	12.9833	50.7074	0	0	0
748	1	5	-0.3295	21.5383	13.6952	51.6837	0	0	0
451	1	1	-0.0492	20.4787	14.6281	54.1561	0	0	0
456	1	1	-0.0451	21.434	16.54	52.3617	0	0	0
378	1	2	-0.0361	19.5611	15.3041	54.3365	0	0	0
452	1	1	-0.0657	19.7545	15.8857	55.2132	0	0	0
380	1	2	-0.0702	20.6565	17.1628	52.7626	0	0	0
460	1	1	-0.0382	23.0242	18.8436	53.2287	0	0	0
455	1	1	-0.0441	20.2935	17.8366	52.0135	0	0	0
381	1	2	0.0837	21.226	17.9612	53.9773	0	0	0
457	1	1	-0.0251	21.7982	17.2488	54.578	0	0	0
1119	1	2	-0.076	25.1111	18.3378	44.0158	0	0	0
810	1	1	-0.2286	24.822	15.8726	52.2326	0	0	0
1067	1	1	-0.0074	5.43423	18.3949	50.9729	0	0	0
1066	1	1	0.0106	7.69198	18.8931	51.0075	0	0	0
679	1	1	-0.0361	10.5068	20.408	55.0698	0	0	0
676	1	1	-0.0371	10.3582	18.9227	53.1261	0	0	0
585	1	2	0.0349	12.5031	19.9924	54.7143	0	0	0
584	1	2	0.0121	11.0511	19.5264	55.1548	0	0	0
680	1	1	-0.0382	12.4637	20.7705	53.9013	0	0	0
681	1	1	-0.0372	13.1471	19.2075	54.3715	0	0	0
586	1	2	0.1374	13.3392	20.619	55.9031	0	0	0
1031	1	1	-0.0463	15.4975	20.9741	50.7049	0	0	0
1028	1	1	-0.0204	15.9163	23.5791	50.6109	0	0	0
1037	1	1	-0.0342	18.1858	23.3692	53.9101	0	0	0
940	1	2	-0.1452	16.4708	21.5283	50.5873	0	0	0
661	1	1	0.0562	13.4195	19.3491	51.2367	0	0	0
659	1	1	0.0782	15.1278	19.5901	52.8685	0	0	0
941	1	2	-0.0686	17.1325	21.5791	52.0559	0	0	0
1032	1	1	-0.0317	17.3291	20.5239	52.4261	0	0	0
684	1	1	0.0385	15.233	21.761	56.1995	0	0	0
587	1	2	-0.2856	14.7005	21.1795	55.4408	0	0	0
942	1	2	0.0958	18.479	22.3534	52.04	0	0	0
1033	1	1	-0.0284	16.3261	22.0348	52.6578	0	0	0
686	1	1	0.0384	15.3172	20.3217	55.0855	0	0	0
1034	1	1	-0.0405	18.4071	23.2071	51.3392	0	0	0
685	1	1	0.0383	14.692	21.8703	54.637	0	0	0
943	1	2	-0.0334	18.9736	22.8119	53.4717	0	0	0
386	1	2	0.1627	24.7649	22.4651	56.1615	0	0	0
130	1	1	-0.0449	5.178	0.684986	42.7502	0	0	0
459	1	1	-0.041	21.7006	19.5825	52.5884	0	0	0
464	1	1	-0.0221	23.9277	19.8142	55.5207	0	0	0
1035	1	1	-0.0496	19.2673	21.7	51.5583	0	0	0
1151	1	6	0.546	20.9823	22.37	50.3296	0	0	0
463	1	1	-0.0133	23.984	20.8477	54.0845	0	0	0
1036	1	1	-0.0371	19.2279	21.9185	54.121	0	0	0
1108	1	5	-0.3295	24.3792	22.9697	52.5953	0	0	0
944	1	2	0.0121	20.2395	23.7816	53.3785	0	0	0
1089	1	3	-0.2	24.1008	21.9526	50.5406	0	0	0
384	1	2	0.0018	23.4681	20.6658	55.0114	0	0	0
1088	1	2	0.4166	22.715	22.0974	50.7993	0	0	0
1152	1	6	0.2254	23.0768	19.752	50.5446	0	0	0
462	1	1	-0.0426	21.5714	21.18	54.263	0	0	0
1155	1	6	0.0228	22.4922	21.552	51.7408	0	0	0
383	1	2	0.0813	22.0714	20.2928	54.5825	0	0	0
458	1	1	-0.0093	20.3141	18.3131	54.546	0	0	0
382	1	2	0.0487	22.0349	19.2362	53.4969	0	0	0
461	1	1	-0.0452	21.5549	19.9506	55.4741	0	0	0
1156	1	6	-0.0846	22.4432	23.1867	50.8804	0	0	0
1038	1	1	-0.0364	21.0998	23.3861	52.7471	0	0	0
1039	1	1	-0.0361	20.5389	23.818	54.4418	0	0	0
466	1	1	-0.0234	22.8254	22.7754	55.2015	0	0	0
1090	1	4	0.5133	24.8678	22.4021	51.6275	0	0	0
385	1	2	0.0097	23.3663	22.0063	55.7778	0	0	0
471	1	1	0.0388	24.4559	24.512	55.6932	0	0	0
82	1	1	0.0332	5.31726	5.72112	57.6412	0	0	0
13	1	2	0.1192	5.91955	6.17152	56.8142	0	0	0
179	1	1	0.0367	1.12609	3.94598	56.5567	0	0	0
81	1	1	-0.032	6.46154	5.35911	56.3411	0	0	0
516	1	1	-0.0757	7.95462	1.81901	56.618	0	0	0
513	1	1	0.1368	10.2159	2.31832	57.2075	0	0	0
515	1	1	0.0049	8.23237	3.49364	57.1064	0	0	0
36352	21	1	-0.0317	11.4613	0.522631	61.0593	0	1	0
83	1	1	0.0116	7.01948	6.68941	58.5351	0	0	0
86	1	1	-0.0335	8.71902	5.89557	56.8597	0	0	0
144	1	1	0.0395	13.9515	0.586564	46.0266	0	0	0
36359	21	1	-0.0361	14.1366	0.412797	58.3426	0	1	0
36262	21	2	0.0958	13.7152	0.590336	60.9445	0	1	0
36355	21	1	-0.0496	13.8559	1.01135	61.9471	0	1	0
36358	21	1	-0.0364	12.569	1.1612	58.2778	0	1	0
36264	21	2	0.0121	13.6077	1.38558	58.4553	0	1	0
36361	21	1	-0.0372	13.5723	3.43264	57.7408	0	1	0
36357	21	1	-0.0342	12.9867	2.64124	60.1858	0	1	0
36265	21	2	0.0349	14.0154	2.49442	57.4935	0	1	0
36263	21	2	-0.0334	13.7199	1.81739	59.9369	0	1	0
36360	21	1	-0.0382	15.0986	2.60166	57.6905	0	1	0
36356	21	1	-0.0371	14.7008	2.29441	60.0712	0	1	0
682	1	1	-0.0494	13.6397	19.9367	56.7369	0	0	0
79	1	1	0.0152	4.48304	7.7414	56.3421	0	0	0
346	1	1	0.0106	2.88036	11.7454	57.4888	0	0	0
344	1	1	0.0254	5.37946	11.8906	57.0325	0	0	0
239	1	2	-0.2328	4.60728	12.0111	56.16	0	0	0
350	1	1	-0.0522	0.743764	11.2502	56.9207	0	0	0
240	1	2	-0.1405	3.18151	12.4558	56.7066	0	0	0
84	1	1	-0.0036	6.80961	8.1347	57.3492	0	0	0
14	1	2	0.0745	6.99143	7.0942	57.4979	0	0	0
15	1	2	0.0372	8.39436	6.93118	56.7577	0	0	0
16	1	2	0.0839	9.4628	7.91498	57.2996	0	0	0
89	1	1	-0.0063	10.5261	6.82095	58.896	0	0	0
87	1	1	-0.1464	9.06404	8.94499	57.1311	0	0	0
90	1	1	-0.0558	8.97583	7.25921	59.4104	0	0	0
17	1	2	0.0652	9.78891	7.60496	58.7964	0	0	0
91	1	1	-0.0592	10.3749	8.77739	60.5146	0	0	0
92	1	1	-0.0267	9.85428	9.67196	59.0307	0	0	0
18	1	2	0.0019	10.4404	8.86427	59.4595	0	0	0
88	1	1	-0.004	10.3307	7.72805	56.626	0	0	0
301	1	1	0.0562	10.2507	10.7574	57.0567	0	0	0
19	1	2	-0.0893	11.9342	9.01084	59.0696	0	0	0
96	1	1	-0.0311	12.2425	11.1698	59.4523	0	0	0
93	1	1	-0.0024	11.9995	8.98677	57.9299	0	0	0
298	1	1	0.2355	7.93372	11.7408	57.1714	0	0	0
215	1	2	-0.0538	10.0105	11.6824	56.4197	0	0	0
214	1	2	-0.1495	8.75644	12.4543	56.8521	0	0	0
106	1	1	-0.0235	19.3663	12.0825	58.3588	0	0	0
94	1	1	-0.0041	12.4744	8.12046	59.4605	0	0	0
20	1	2	-0.0349	12.7322	10.1903	59.6129	0	0	0
95	1	1	-0.0211	12.8466	10.0222	60.6478	0	0	0
439	1	1	0.3035	16.2039	9.25022	56.5776	0	0	0
98	1	1	-0.0071	14.6629	9.18454	59.06	0	0	0
21	1	2	-0.014	14.1857	10.1558	59.0189	0	0	0
97	1	1	-0.0164	14.1845	10.4308	57.9449	0	0	0
101	1	1	-0.0471	16.2558	11.4736	58.01	0	0	0
102	1	1	-0.0412	17.0578	10.518	59.168	0	0	0
23	1	2	0.081	16.5131	11.4288	59.0598	0	0	0
305	1	1	0.199	12.9924	11.1394	56.1035	0	0	0
100	1	1	-0.0365	14.6562	12.0949	59.999	0	0	0
99	1	1	-0.0348	15.404	10.7469	60.7446	0	0	0
22	1	2	0.0729	15.1777	11.2105	59.7592	0	0	0
103	1	1	-0.017	17.631	12.3427	60.5475	0	0	0
24	1	2	-0.0182	17.4236	12.6239	59.4957	0	0	0
345	1	1	0.023	3.16549	13.4319	57.2285	0	0	0
349	1	1	-0.0536	0.502107	13.0386	56.9367	0	0	0
326	1	1	0.0384	5.52067	16.2295	58.1261	0	0	0
325	1	1	0.0383	6.59889	15.2975	59.1532	0	0	0
227	1	2	-0.2856	6.37966	16.3165	58.7422	0	0	0
225	1	2	0.0349	8.84776	16.752	58.9152	0	0	0
299	1	1	0.0782	9.04792	13.0668	57.7235	0	0	0
302	1	1	0.0665	11.5419	12.898	57.3196	0	0	0
323	1	1	-0.0493	7.4385	17.6856	57.5912	0	0	0
322	1	1	-0.0494	7.85566	16.0934	57.0911	0	0	0
318	1	1	-0.0364	9.98842	14.9533	58.4753	0	0	0
319	1	1	-0.0361	9.97495	16.1386	57.2018	0	0	0
224	1	2	0.0121	10.1298	16.0391	58.3229	0	0	0
226	1	2	0.1374	7.67484	16.699	57.9749	0	0	0
316	1	1	-0.0371	11.5362	17.7714	58.6879	0	0	0
320	1	1	-0.0382	9.14489	17.7695	59.1894	0	0	0
321	1	1	-0.0372	8.57208	16.3658	59.8446	0	0	0
223	1	2	-0.0334	11.5066	16.6495	58.8976	0	0	0
324	1	1	0.0385	6.1855	17.0863	59.5268	0	0	0
317	1	1	-0.0342	11.5066	16.5893	59.9337	0	0	0
222	1	2	0.0958	12.8697	15.9336	58.4659	0	0	0
315	1	1	-0.0496	12.7933	14.9171	58.8131	0	0	0
105	1	1	-0.0247	18.414	13.1816	57.5677	0	0	0
308	1	1	-0.0204	15.3686	13.2722	56.5425	0	0	0
313	1	1	-0.0284	13.21	17.0078	56.6313	0	0	0
221	1	2	-0.0686	13.1513	15.9515	56.9311	0	0	0
220	1	2	-0.1452	14.4451	15.1872	56.5569	0	0	0
219	1	2	-0.076	14.3309	13.7008	56.6739	0	0	0
311	1	1	-0.0463	15.2702	15.5421	57.2224	0	0	0
104	1	1	-0.0242	16.9598	13.6107	59.611	0	0	0
314	1	1	-0.0405	13.6768	16.4374	59.0018	0	0	0
309	1	1	-0.0452	14.0306	13.392	57.6339	0	0	0
25	1	2	0.0191	18.7541	12.8977	58.6	0	0	0
109	1	1	0.036	20.6476	14.6703	57.2663	0	0	0
111	1	1	0.0374	21.5408	15.1045	58.6796	0	0	0
27	1	2	-0.255	20.8879	14.3498	58.3226	0	0	0
26	1	2	0.1846	19.6651	14.0422	59.2094	0	0	0
108	1	1	-0.0482	19.0867	15.0172	59.2641	0	0	0
110	1	1	0.0378	21.4436	13.3717	58.1079	0	0	0
107	1	1	-0.045	20.0333	13.9068	60.2343	0	0	0
683	1	1	-0.0493	12.733	21.3821	56.4075	0	0	0
645	1	1	-0.0244	16.4562	25.0983	41.9134	0	0	0
541	1	1	0.0386	16.9195	0.547642	48.909	0	0	0
36715	21	1	-0.0496	17.238	0.371609	56.9386	0	1	0
46658	26	1	-0.0071	19.4944	18.0555	130.558	0	0	0
46551	26	2	-0.0606	20.3018	18.8014	130.854	0	0	0
46660	26	1	-0.0522	21.7414	17.3234	130.412	0	0	0
46649	26	1	-0.1492	18.2487	23.6253	130.859	0	0	0
46654	26	1	0.0254	17.8123	20.0023	131.205	0	0	0
46657	26	1	-0.0074	20.4628	19.3229	129.886	0	0	0
46653	26	1	0.001	18.8099	21.1489	130.253	0	0	0
46645	26	1	0.0049	19.9941	23.0467	129.627	0	0	0
46646	26	1	-0.0757	21.0336	24.3736	129.734	0	0	0
46544	26	2	0.1461	21.8749	22.3971	130.047	0	0	0
46545	26	2	0.1182	20.7804	23.4381	130.236	0	0	0
46644	26	1	0.1116	21.7704	22.0611	129.048	0	0	0
46543	26	2	-0.3068	23.3467	23.0078	130.203	0	0	0
46643	26	1	0.1368	21.662	21.4842	130.618	0	0	0
46642	26	1	0.1453	23.2759	24.082	129.955	0	0	0
46641	26	1	0.1831	23.894	22.6609	129.327	0	0	0
46195	26	2	0.0084	17.5041	18.6978	136.144	0	0	0
46306	26	1	-0.0247	17.5194	18.5932	135.065	0	0	0
46303	26	1	-0.0231	16.7451	16.5954	136.178	0	0	0
46194	26	2	-0.014	17.101	17.3357	136.825	0	0	0
46304	26	1	-0.03	17.9445	16.8531	137.389	0	0	0
46661	26	1	-0.0392	20.5475	16.668	132.608	0	0	0
46662	26	1	-0.0324	21.2759	17.9815	133.374	0	0	0
46552	26	2	0.1175	21.579	18.003	131.23	0	0	0
46553	26	2	0.0511	21.4452	17.2449	132.572	0	0	0
46554	26	2	-0.014	22.623	16.287	132.855	0	0	0
46659	26	1	-0.0536	22.4883	18.6791	131.32	0	0	0
46666	26	1	-0.0247	22.7694	16.9143	135.031	0	0	0
46665	26	1	-0.0249	22.2314	15.3398	134.802	0	0	0
46555	26	2	0.0084	22.9316	16.0465	134.404	0	0	0
46664	26	1	-0.03	22.4178	15.2508	132.392	0	0	0
46663	26	1	-0.0231	23.4998	16.7271	132.496	0	0	0
46670	26	1	0.0375	24.9983	15.6755	136.788	0	0	0
46556	26	2	0.1627	24.372	15.4852	134.634	0	0	0
46557	26	2	-0.2728	24.6104	14.9601	135.989	0	0	0
46669	26	1	0.0391	23.7159	14.5737	136.417	0	0	0
46307	26	1	-0.0503	19.6915	18.4869	135.969	0	0	0
46209	26	1	0.3035	23.7941	18.831	135.78	0	0	0
46668	26	1	-0.0524	24.6885	14.8185	133.846	0	0	0
45852	26	1	-0.1027	24.7562	17.5114	142.159	0	0	0
53988	30	1	0.0363	3.55146	19.5672	136.308	1	0	0
53987	30	1	0.0357	1.83	19.4782	136.762	1	0	0
53905	30	2	-0.2499	2.52351	19.6745	135.914	1	0	0
53904	30	2	0.1936	2.25684	21.1553	135.503	1	0	0
53979	30	1	-0.0303	2.23754	24.0318	134.881	1	0	0
53989	30	1	0.0359	2.39365	18.9972	135.019	1	0	0
53901	30	2	0.0468	1.27703	23.9277	134.269	1	0	0
53986	30	1	-0.0537	3.03129	21.5368	134.865	1	0	0
53985	30	1	-0.0534	2.36669	21.8048	136.385	1	0	0
53903	30	2	0.0109	0.845893	21.3781	134.896	1	0	0
53980	30	1	-0.0285	1.52166	23.4561	133.311	1	0	0
53902	30	2	-0.0206	0.391849	22.8745	135.062	1	0	0
53983	30	1	-0.0179	0.743302	21.1568	133.818	1	0	0
46266	26	1	-0.0371	11.5214	22.9512	137.013	0	0	0
46305	26	1	-0.0249	16.7633	19.4615	136.361	0	0	0
46264	26	1	-0.0405	13.6756	22.2172	136.031	0	0	0
46172	26	2	0.0958	13.673	23.0809	136.688	0	0	0
46263	26	1	-0.0284	15.9182	22.9933	136.559	0	0	0
46651	26	1	-0.0686	17.1923	22.0201	132.375	0	0	0
46249	26	1	0.0782	17.5403	24.8404	135.285	0	0	0
46260	26	1	-0.0683	15.561	25.1426	137.506	0	0	0
46265	26	1	-0.0496	13.6452	23.9326	136.027	0	0	0
46309	26	1	0.0391	18.4463	21.1389	136.653	0	0	0
46549	26	2	-0.2328	18.6374	20.7776	131.252	0	0	0
46548	26	2	0.2598	18.2509	21.985	132.22	0	0	0
46652	26	1	-0.1194	18.6852	21.7721	133.168	0	0	0
46547	26	2	0.2498	18.6354	23.4385	131.831	0	0	0
46650	26	1	-0.4718	18.2562	24.2168	132.512	0	0	0
46248	26	1	0.2355	18.6799	23.6536	134.753	0	0	0
46164	26	2	-0.1495	18.6284	24.6311	135.17	0	0	0
46196	26	2	0.1627	18.9504	19.0456	136.578	0	0	0
46212	26	1	-0.1027	23.6928	19.4935	133.442	0	0	0
46655	26	1	0.023	19.5293	19.4503	132.778	0	0	0
46550	26	2	-0.1405	19.8096	19.9028	131.838	0	0	0
46656	26	1	0.0106	20.6749	20.6193	132.041	0	0	0
46311	26	1	0.0386	20.2866	20.8841	136.694	0	0	0
46197	26	2	-0.2728	19.2865	20.5389	136.279	0	0	0
46310	26	1	0.0375	19.4261	20.7432	135.126	0	0	0
46546	26	2	-0.113	20.2086	23.7088	131.718	0	0	0
46647	26	1	-0.3336	20.4572	24.7597	131.939	0	0	0
46648	26	1	0.0015	20.7395	23.1677	132.438	0	0	0
46250	26	1	-0.3214	20.3389	24.7445	136.371	0	0	0
46165	26	2	-0.0538	19.2997	24.5549	136.57	0	0	0
46251	26	1	0.0562	19.1655	23.5386	137.012	0	0	0
46207	26	1	0.0141	22.5365	21.2204	135.689	0	0	0
46637	26	1	0.0332	23.2003	24.572	132.583	0	0	0
46639	26	1	0.1566	23.4454	21.9824	132.125	0	0	0
46141	26	2	-0.0539	23.3685	20.981	136.335	0	0	0
46158	26	5	-0.3295	24.1053	23.3263	135.896	0	0	0
46542	26	2	-0.0777	24.0551	22.6915	131.553	0	0	0
46541	26	2	-0.2774	24.172	24.0905	132.397	0	0	0
46211	26	1	-0.0176	24.0791	21.1306	133.934	0	0	0
46143	26	2	0.0031	24.3246	20.1214	134.08	0	0	0
46140	26	4	0.5133	24.2142	22.3187	136.583	0	0	0
46638	26	1	0.6604	24.6346	23.8304	133.388	0	0	0
46142	26	2	-0.0324	24.161	19.8764	135.621	0	0	0
46640	26	1	0.3977	25.0657	22.2082	131.378	0	0	0
45386	26	1	-0.0757	13.0916	21.3802	162.402	0	0	0
45951	26	1	0.0386	16.9165	12.5167	139.412	0	0	0
53840	30	1	-0.0494	1.29546	17.823	142.355	1	0	0
53842	30	1	0.0385	2.19041	15.2324	141.078	1	0	0
53844	30	1	0.0384	3.12975	16.1435	142.491	1	0	0
53843	30	1	0.0383	1.69675	15.0555	142.728	1	0	0
53745	30	2	-0.2855	2.15408	15.7632	142.055	1	0	0
53744	30	2	0.1374	1.19908	16.9658	141.739	1	0	0
53841	30	1	-0.0493	1.35255	17.3423	140.732	1	0	0
45948	26	1	-0.0524	18.4379	13.2806	141.1	0	0	0
46301	26	1	-0.0392	14.9557	17.6251	137.306	0	0	0
46297	26	1	-0.0074	13.9676	18.2424	139.575	0	0	0
46191	26	2	-0.0606	14.9184	18.3858	140.192	0	0	0
46298	26	1	-0.0071	15.1901	17.5165	140.829	0	0	0
46302	26	1	-0.0324	15.7997	16.4392	138.297	0	0	0
46193	26	2	0.0511	15.9415	17.4537	137.874	0	0	0
46192	26	2	0.1176	16.0556	18.5378	139.032	0	0	0
45837	26	2	-0.2728	16.6831	13.4489	139.839	0	0	0
46299	26	1	-0.0536	17.1086	18.4902	139.491	0	0	0
45950	26	1	0.0375	15.5867	13.4514	139.791	0	0	0
45836	26	2	0.1627	17.3123	13.4064	141.247	0	0	0
45949	26	1	0.0391	16.9101	14.2788	139.214	0	0	0
45835	26	2	0.0084	17.0716	14.7929	141.973	0	0	0
45946	26	1	-0.0247	16.0815	14.8287	142.402	0	0	0
45947	26	1	-0.0503	16.9052	12.6434	141.911	0	0	0
46286	26	1	-0.0757	18.2535	18.6122	142.604	0	0	0
45945	26	1	-0.0249	17.1869	15.5712	141.219	0	0	0
45834	26	2	-0.014	18.1837	15.1099	143.056	0	0	0
45944	26	1	-0.03	18.0579	16.152	143.43	0	0	0
46308	26	1	-0.0524	19.1209	18.7767	137.651	0	0	0
46282	26	1	0.1453	21.3515	17.3823	140.255	0	0	0
46184	26	2	0.1461	19.5506	18.4749	140.834	0	0	0
46183	26	2	-0.3068	21.1485	18.3899	140.565	0	0	0
46283	26	1	0.1368	19.1903	17.464	140.754	0	0	0
46281	26	1	0.1831	21.7561	18.4808	141.477	0	0	0
46279	26	1	0.1566	22.6853	18.8425	139.07	0	0	0
45943	26	1	-0.0231	19.1262	15.1581	142.513	0	0	0
46285	26	1	0.0049	19.9554	18.5458	143.054	0	0	0
46185	26	2	0.1182	19.2554	18.9843	142.313	0	0	0
46280	26	1	0.3977	21.1015	19.2242	138.486	0	0	0
45847	26	1	0.0141	22.8107	17.6894	143.559	0	0	0
53789	30	1	-0.0492	4.61068	23.4116	138.597	1	0	0
53778	30	1	-0.0823	1.04178	19.8992	142.167	1	0	0
53816	30	1	0.2355	1.77307	21.2354	139.488	1	0	0
53786	30	1	-0.014	4.51737	21.8242	140.037	1	0	0
53715	30	2	0.1624	4.43442	23.8079	140.635	1	0	0
53714	30	2	-0.2193	4.03862	22.3851	140.839	1	0	0
53787	30	1	-0.0803	5.43574	24.0059	141.092	1	0	0
53788	30	1	-0.2286	3.63885	24.2324	141.304	1	0	0
53782	30	1	-0.0568	4.11784	20.0725	143.531	1	0	0
53784	30	1	0.0045	4.70151	22.5665	142.964	1	0	0
53713	30	2	-0.0934	4.57404	21.7944	142.212	1	0	0
53783	30	1	0.0173	5.5272	21.29	142.099	1	0	0
53712	30	2	0.3706	3.63835	20.7304	142.77	1	0	0
53781	30	1	-0.0981	3.2333	20.0912	141.88	1	0	0
53785	30	1	-0.3734	2.96568	22.2326	140.822	1	0	0
53780	30	1	-0.1027	1.99192	22.3086	142.991	1	0	0
53711	30	2	0.0031	2.31458	21.3258	143.354	1	0	0
53815	30	1	1.034	1.97361	23.7054	140.3	1	0	0
53716	30	2	-0.0361	4.33649	24.2836	139.174	1	0	0
53710	30	2	-0.0325	1.15065	20.3234	143.143	1	0	0
53791	30	1	0.0077	2.28604	24.3679	138.261	1	0	0
53817	30	1	0.0782	1.20627	22.3332	138.232	1	0	0
53732	30	2	-0.1495	0.988332	22.0042	139.275	1	0	0
53777	30	1	0.3035	1.36279	19.356	143.724	1	0	0
53814	30	1	0.0891	0.914892	22.6928	141.167	1	0	0
53731	30	2	0.0618	0.989229	23.1474	140.212	1	0	0
46269	26	1	-0.0361	12.8458	20.9856	138.169	0	0	0
46271	26	1	-0.0372	10.3433	22.4226	139.441	0	0	0
46276	26	1	0.0384	9.49123	19.5417	141.566	0	0	0
46273	26	1	-0.0493	10.8784	19.4234	139.35	0	0	0
46272	26	1	-0.0494	11.8188	20.4196	140.574	0	0	0
46176	26	2	0.1374	10.8644	20.3563	139.94	0	0	0
46177	26	2	-0.2856	9.67596	20.4417	140.955	0	0	0
46270	26	1	-0.0382	10.3208	21.3184	138.124	0	0	0
46175	26	2	0.0349	10.8818	21.5559	139.032	0	0	0
46174	26	2	0.0121	12.3906	21.8852	138.685	0	0	0
46275	26	1	0.0383	9.92723	21.217	141.716	0	0	0
46173	26	2	-0.0334	12.4392	23.037	137.62	0	0	0
46274	26	1	0.0385	8.74899	20.6683	140.459	0	0	0
45889	26	1	0.0782	12.3902	25.1035	142.094	0	0	0
46267	26	1	-0.0342	12.3495	23.9664	138.115	0	0	0
46171	26	2	-0.0686	15.1218	23.0175	137.352	0	0	0
46268	26	1	-0.0364	12.9387	22.1385	139.575	0	0	0
46300	26	1	-0.0522	15.8651	19.5479	138.538	0	0	0
45891	26	1	0.0562	12.7094	22.4159	141.939	0	0	0
46294	26	1	0.0254	16.3175	19.2026	142.313	0	0	0
46259	26	1	-0.0452	17.419	23.384	138.292	0	0	0
46296	26	1	0.0106	13.812	19.2252	141.755	0	0	0
45883	26	1	-0.1461	17.5038	24.7144	143.269	0	0	0
46190	26	2	-0.1405	14.6192	19.6215	141.13	0	0	0
46295	26	1	0.023	14.1862	20.4045	140.428	0	0	0
46189	26	2	-0.2328	15.8539	20.0802	141.94	0	0	0
46293	26	1	0.001	15.4745	20.6193	142.828	0	0	0
46262	26	1	-0.0317	15.1527	22.114	137.986	0	0	0
45805	26	2	-0.0538	13.3772	23.1623	142.413	0	0	0
45890	26	1	-0.3214	14.4078	22.8411	142.126	0	0	0
45888	26	1	0.2355	12.7987	24.2537	140.807	0	0	0
45804	26	2	-0.1495	13.2297	24.5242	141.794	0	0	0
45886	26	1	0.0891	15.0693	24.6877	140.989	0	0	0
46170	26	2	-0.1452	15.4474	24.2144	138.172	0	0	0
45882	26	1	0.0714	16.3859	23.5003	142.506	0	0	0
46258	26	1	-0.0204	16.5309	23.0446	139.64	0	0	0
46292	26	1	-0.1194	16.3727	21.9289	141.138	0	0	0
45801	26	2	-0.2598	16.5091	24.1772	143.327	0	0	0
46169	26	2	-0.076	16.7219	23.9079	138.958	0	0	0
46188	26	2	0.2598	16.9258	20.995	141.256	0	0	0
46290	26	1	-0.4719	17.7729	21.9213	143.132	0	0	0
46291	26	1	-0.0686	17.2525	20.6843	140.295	0	0	0
46187	26	2	0.2498	18.1055	21.5713	142.136	0	0	0
46289	26	1	-0.1493	18.4864	22.4987	141.585	0	0	0
46261	26	1	-0.0463	14.6524	24.4043	138.885	0	0	0
45720	26	1	-0.0683	24.9213	24.2437	156.803	0	0	0
45851	26	1	-0.0176	24.4837	19.2965	141.91	0	0	0
46284	26	1	0.1116	18.9563	19.1042	140.163	0	0	0
46134	26	2	-0.5866	24.7329	23.6907	139.914	0	0	0
46182	26	2	-0.0777	21.7454	19.2298	139.376	0	0	0
46132	26	2	-1.5181	23.3395	23.329	140.56	0	0	0
46202	26	6	0.2254	22.5491	23.1169	138.465	0	0	0
46277	26	1	0.0332	22.1573	20.768	140.973	0	0	0
46198	26	5	-0.0849	19.7517	21.2978	139.206	0	0	0
46255	26	1	0.199	19.3985	24.6057	139.374	0	0	0
46179	26	3	-0.1606	21.0977	22.9322	139.879	0	0	0
46135	26	2	-0.0895	22.3089	23.553	139.432	0	0	0
46180	26	4	0.4618	20.8329	21.6082	139.641	0	0	0
46019	26	3	-0.5131	22.5586	24.1157	141.646	0	0	0
45953	26	3	-1.0437	20.218	24.3722	142.662	0	0	0
46181	26	2	-0.2774	21.9772	20.6825	139.852	0	0	0
46287	26	1	-0.3336	20.253	20.9846	142.042	0	0	0
46186	26	2	-0.113	19.2801	20.5958	142.467	0	0	0
45957	26	2	2.0796	21.5585	23.7772	142.926	0	0	0
46278	26	1	0.6605	22.7933	21.175	139.438	0	0	0
46200	26	6	0.1104	23.4718	22.2483	140.895	0	0	0
46208	26	1	-0.2678	22.9525	20.6203	137.261	0	0	0
46024	26	7	-0.0075	21.5489	22.6811	142.925	0	0	0
45998	26	5	-0.8052	24.6058	22.5398	142.945	0	0	0
45980	26	4	3.8981	24.84	23.688	142.493	0	0	0
45979	26	3	-0.2546	24.0273	24.703	143.185	0	0	0
46206	26	6	-0.0846	24.4099	24.388	137.94	0	0	0
45798	26	5	-0.3295	22.7503	20.6037	143.438	0	0	0
46136	26	2	-0.7776	22.2336	25.0567	139.281	0	0	0
46138	26	2	0.4166	25.0565	23.6384	138.374	0	0	0
46139	26	3	-0.2	24.7183	22.3698	137.862	0	0	0
46133	26	3	-1.0437	24.5459	24.949	140.503	0	0	0
45179	26	1	-0.0169	0.506523	19.2799	148.214	0	0	0
45091	26	2	-0.001	3.72969	18.4391	147.58	0	0	0
45092	26	2	0.097	4.64767	18.1571	146.408	0	0	0
45185	26	1	-0.0388	4.11092	17.6583	145.626	0	0	0
45186	26	1	-0.0327	5.81149	16.6812	147.54	0	0	0
45093	26	2	0.005	6.03855	17.5023	146.922	0	0	0
45182	26	1	-0.0267	3.41095	17.4977	148.051	0	0	0
45181	26	1	-0.0346	1.90411	18.5602	146.629	0	0	0
45189	26	1	-0.0268	6.36421	16.2986	145.113	0	0	0
45187	26	1	-0.0316	6.55742	18.172	147.575	0	0	0
45097	26	2	-0.2722	10.5608	15.7368	145.794	0	0	0
45195	26	1	0.0393	10.934	16.6457	146.327	0	0	0
45190	26	1	-0.0302	7.95372	15.5684	147.03	0	0	0
45095	26	2	0.0305	8.18369	16.4617	146.405	0	0	0
45096	26	2	0.1684	9.14355	16.0818	145.273	0	0	0
45193	26	1	-0.0494	8.75278	15.1359	144.83	0	0	0
45094	26	2	-0.0223	6.89113	17.0393	145.779	0	0	0
45188	26	1	-0.0275	7.01159	17.8993	145.199	0	0	0
45192	26	1	-0.0497	9.17549	16.9013	144.492	0	0	0
45900	26	1	-0.0683	9.73393	18.984	146.343	0	0	0
45191	26	1	-0.0295	8.63965	17.2572	146.996	0	0	0
45194	26	1	0.0395	10.5887	14.8609	146.467	0	0	0
45196	26	1	0.0396	11.2065	15.6502	144.954	0	0	0
45546	26	1	-0.0371	7.0411	17.1894	149.831	0	0	0
45922	26	1	0.1453	15.1751	17.3393	143.622	0	0	0
45822	26	2	-0.0777	14.9876	18.6283	145.459	0	0	0
45926	26	1	-0.0757	13.9217	16.6645	147.136	0	0	0
45823	26	2	-0.3068	15.3424	17.3642	144.73	0	0	0
45824	26	2	0.1461	14.5651	16.0232	145.143	0	0	0
45924	26	1	0.1116	13.5259	15.9977	144.665	0	0	0
45923	26	1	0.1368	15.1689	15.1844	144.693	0	0	0
45825	26	2	0.1182	14.4202	15.8258	146.66	0	0	0
45925	26	1	0.0049	13.7957	14.9771	146.878	0	0	0
45918	26	1	0.6604	16.1034	18.0458	147.27	0	0	0
45927	26	1	-0.3336	16.6054	16.2953	146.786	0	0	0
45826	26	2	-0.113	15.8588	15.6531	147.27	0	0	0
45928	26	1	0.0015	16.2297	14.6095	147.125	0	0	0
45921	26	1	0.1831	16.3818	17.0577	144.822	0	0	0
45827	26	2	0.2499	15.9083	15.9538	148.746	0	0	0
45537	26	1	-0.0519	13.2723	16.9419	149.045	0	0	0
45930	26	1	-0.4719	15.6025	17.0143	148.927	0	0	0
45932	26	1	-0.1194	17.8698	16.7194	149.225	0	0	0
45828	26	2	0.2598	17.2904	15.8015	149.44	0	0	0
45920	26	1	0.3977	13.916	18.5939	145.704	0	0	0
45929	26	1	-0.1493	15.2109	15.2335	149.233	0	0	0
45933	26	1	0.001	17.3137	13.7534	148.925	0	0	0
45942	26	1	-0.0324	18.7622	13.189	144.017	0	0	0
45937	26	1	-0.0074	18.0017	13.3119	146.735	0	0	0
45831	26	2	-0.0606	18.9459	13.8817	146.66	0	0	0
45833	26	2	0.0511	18.2014	14.1193	144.295	0	0	0
45941	26	1	-0.0392	17.1567	13.8788	144.583	0	0	0
45940	26	1	-0.0522	18.4792	15.6726	145.58	0	0	0
45829	26	2	-0.2328	18.093	14.5519	149.116	0	0	0
45939	26	1	-0.0536	19.9607	15.0301	145.107	0	0	0
45938	26	1	-0.0071	19.7567	13.2025	146.56	0	0	0
45832	26	2	0.1175	18.9577	14.7575	145.365	0	0	0
45830	26	2	-0.1405	19.1318	14.7849	147.965	0	0	0
45936	26	1	0.0106	19.1183	15.821	147.7	0	0	0
45848	26	1	-0.2678	23.2609	17.9423	145.226	0	0	0
45781	26	2	-0.0539	23.2992	18.4132	144.237	0	0	0
45935	26	1	0.023	20.2307	14.6528	148.323	0	0	0
45498	26	1	-0.014	22.9507	18.4203	148.18	0	0	0
45494	26	1	-0.0568	21.4301	16.7353	148.864	0	0	0
45426	26	2	-0.2193	23.1397	18.814	149.158	0	0	0
45782	26	2	-0.0325	24.8357	18.6969	143.946	0	0	0
45180	26	1	-0.0449	2.69464	20.216	146.679	0	0	0
45183	26	1	-0.0255	4.33217	18.8841	148.39	0	0	0
45184	26	1	-0.037	4.85197	19.151	145.876	0	0	0
45090	26	2	-0.0392	2.45755	19.3076	147.226	0	0	0
45178	26	1	-0.0168	1.49271	20.7427	148.59	0	0	0
45089	26	2	0.0516	1.5333	19.6423	148.415	0	0	0
53779	30	1	-0.0176	2.35759	21.4175	144.483	1	0	0
45911	26	1	-0.0372	6.16069	23.6188	148.7	0	0	0
45906	26	1	-0.0371	6.05296	21.8003	146.842	0	0	0
45907	26	1	-0.0342	6.05424	22.8431	145.506	0	0	0
45896	26	1	-0.0599	10.941	21.7493	144.037	0	0	0
45533	26	1	-0.3079	11.6523	19.2443	148.902	0	0	0
45446	26	2	-0.2699	12.7182	19.5828	149.18	0	0	0
45901	26	1	-0.0463	9.24428	19.5504	144.676	0	0	0
45899	26	1	-0.0452	11.6891	19.3833	144.972	0	0	0
45904	26	1	-0.0405	6.99813	20.6073	145.161	0	0	0
45527	26	1	1.0339	9.94194	20.0808	148.888	0	0	0
45810	26	2	-0.1452	9.72415	19.8196	145.643	0	0	0
45809	26	2	-0.0761	11.2025	20.1716	145.563	0	0	0
45903	26	1	-0.0284	8.48195	20.5479	147.392	0	0	0
45812	26	2	0.0958	7.67861	21.4353	145.564	0	0	0
45443	26	2	0.0618	10.0811	20.8734	149.565	0	0	0
45811	26	2	-0.0686	8.86878	20.8738	146.438	0	0	0
45908	26	1	-0.0364	6.80515	24.5481	146.744	0	0	0
45813	26	2	-0.0334	6.73053	22.4328	146.227	0	0	0
45814	26	2	0.0121	7.33176	23.576	147.047	0	0	0
45902	26	1	-0.0317	9.50521	21.6758	146.733	0	0	0
45910	26	1	-0.0382	7.58424	22.5955	148.931	0	0	0
45526	26	1	0.0891	9.20279	21.4769	149.438	0	0	0
45905	26	1	-0.0496	8.20276	21.9524	144.728	0	0	0
45815	26	2	0.0349	7.20315	23.5473	148.541	0	0	0
45444	26	2	-0.1495	11.3151	21.7866	149.212	0	0	0
45909	26	1	-0.0361	8.38993	23.6623	146.814	0	0	0
45816	26	2	0.1374	7.80604	24.7306	149.249	0	0	0
45913	26	1	-0.0493	8.70442	25.0569	148.713	0	0	0
45528	26	1	0.2355	11.25	22.8518	149.666	0	0	0
45529	26	1	0.0782	11.2929	21.9768	148.156	0	0	0
45808	26	2	0.2573	11.4799	21.5857	144.92	0	0	0
45897	26	1	-0.0519	11.101	22.3115	145.602	0	0	0
45898	26	1	-0.0204	11.6328	20.0856	146.578	0	0	0
45892	26	1	0.0665	12.6489	23.8873	144.309	0	0	0
45445	26	2	-0.0538	12.6158	21.0494	149.663	0	0	0
45895	26	1	0.199	13.2046	20.8899	143.858	0	0	0
45532	26	1	0.0665	13.2528	19.5225	148.203	0	0	0
45838	26	5	-0.0848	18.1398	18.957	145.556	0	0	0
45821	26	2	-0.2774	15.8595	18.9592	146.658	0	0	0
45919	26	1	0.1566	15.1853	19.4561	144.863	0	0	0
45806	26	2	-0.2699	13.3825	23.1541	143.939	0	0	0
45318	26	1	-0.014	16.3973	24.761	147.717	0	0	0
45820	26	4	0.4618	17.306	19.458	146.306	0	0	0
45894	26	1	-0.3209	13.6058	21.5616	145.47	0	0	0
45917	26	1	0.0332	15.3599	19.7226	147.326	0	0	0
45807	26	2	0.1098	13.0042	21.804	144.562	0	0	0
45818	26	5	-0.8052	16.0514	22.127	144.625	0	0	0
45893	26	1	-0.3079	14.3699	23.3839	144.396	0	0	0
45319	26	1	-0.0803	13.8173	24.7088	146.213	0	0	0
45800	26	4	3.8982	16.6261	23.2211	144.595	0	0	0
45315	26	1	0.0173	13.8832	23.1797	147.96	0	0	0
45245	26	2	-0.0934	14.676	23.7603	148.394	0	0	0
45317	26	1	-0.3734	15.8112	23.4548	146.623	0	0	0
45246	26	2	-0.2193	15.5299	24.334	147.236	0	0	0
45843	26	6	0.0884	17.8727	23.2697	147.413	0	0	0
45316	26	1	0.0045	15.3067	23.0292	148.986	0	0	0
45531	26	1	0.0562	13.5528	21.5829	149.487	0	0	0
45819	26	3	-0.1606	17.4524	20.7509	146.801	0	0	0
45799	26	3	-0.2546	17.8494	23.4803	145.279	0	0	0
45776	26	2	-0.7776	18.4972	22.9407	146.552	0	0	0
45775	26	2	-0.0895	18.6611	21.4116	146.629	0	0	0
45244	26	2	0.3706	14.0287	24.8945	149.32	0	0	0
45320	26	1	-0.2286	15.5045	24.9842	145.427	0	0	0
45850	26	1	-0.0823	25.0557	19.7565	144.175	0	0	0
46075	26	1	0.199	24.2948	24.9003	146.882	0	0	0
46074	26	1	-0.3209	24.246	23.0687	146.59	0	0	0
46288	26	1	0.0015	19.3879	20.7262	143.553	0	0	0
45956	26	2	-0.7776	22.5979	24.4513	143.95	0	0	0
45777	26	2	2.0795	19.9709	23.6277	146.778	0	0	0
45842	26	6	0.2255	19.1252	20.8841	145.765	0	0	0
45839	26	3	-0.5131	20.408	24.0024	145.25	0	0	0
46023	26	6	0.0884	22.7968	23.7098	144.691	0	0	0
45846	26	6	-0.0846	20.6864	21.6055	144.945	0	0	0
45780	26	4	0.5133	22.5411	19.7151	144.261	0	0	0
45845	26	6	0.0228	22.3109	21.7261	145.608	0	0	0
45779	26	3	-0.1999	21.7478	19.8581	145.317	0	0	0
45778	26	2	0.4166	21.3917	21.1712	145.715	0	0	0
45773	26	3	-1.0437	20.9762	22.6219	147.673	0	0	0
45774	26	2	-0.5866	20.9938	21.2596	147.318	0	0	0
45772	26	2	-1.5183	19.5339	21.1986	147.927	0	0	0
45841	26	6	0.546	21.9295	20.5378	147.375	0	0	0
45840	26	6	0.1104	19.195	20.1911	148.36	0	0	0
45659	26	3	-0.5131	19.0431	22.2717	149.013	0	0	0
45703	26	1	-0.1461	23.2942	21.7868	149.106	0	0	0
45844	26	7	-0.0075	19.795	24.5704	147.334	0	0	0
45497	26	1	-0.3734	22.5829	19.8007	149.041	0	0	0
45427	26	2	0.1624	24.6624	19.1427	149.437	0	0	0
45987	26	2	0.1098	24.9542	23.964	146.74	0	0	0
45620	26	4	3.898	21.0531	21.4361	149.737	0	0	0
45702	26	1	0.0714	22.4918	23.0852	149.762	0	0	0
45621	26	2	-0.2598	22.5556	21.9983	149.897	0	0	0
45501	26	1	-0.0492	24.7919	20.5589	147.758	0	0	0
46077	26	1	-0.0519	24.9021	23.4322	148.8	0	0	0
45589	26	1	0.0391	10.2774	12.0191	153.028	0	0	0
45477	26	2	-0.2728	10.8861	12.8457	153.431	0	0	0
45590	26	1	0.0375	11.8128	12.8201	152.884	0	0	0
45476	26	2	0.1627	11.1076	12.6783	155.013	0	0	0
45585	26	1	-0.0249	10.8917	10.5456	155.189	0	0	0
45475	26	2	0.0084	11.6394	11.3074	155.46	0	0	0
45566	26	1	-0.0757	17.0937	12.2115	154.038	0	0	0
45586	26	1	-0.0247	12.4966	11.1316	154.806	0	0	0
46257	26	1	-0.0519	17.5611	25.0529	140.673	0	0	0
45087	26	2	0.0383	0.621994	18.8672	150.779	0	0	0
45197	26	1	0.1323	5.35336	14.3875	153.61	0	0	0
45176	26	1	-0.0232	2.03262	17.722	149.549	0	0	0
45088	26	2	0.1754	1.79648	18.8292	149.739	0	0	0
45198	26	1	0.1183	4.82695	16.0062	154.107	0	0	0
45173	26	1	-0.0043	1.71312	17.6759	152.314	0	0	0
45086	26	2	-0.0662	1.02915	18.543	152.334	0	0	0
45550	26	1	-0.0382	4.86947	18.9124	152.021	0	0	0
45455	26	2	0.0349	5.66723	18.968	151.244	0	0	0
45551	26	1	-0.0372	5.18341	18.5082	150.362	0	0	0
45101	26	2	-0.185	5.32282	15.1307	154.515	0	0	0
45165	26	1	0.0978	5.1049	18.9242	155.307	0	0	0
45169	26	1	0.0412	3.46011	18.6973	153.732	0	0	0
45201	26	1	0.0059	2.9255	16.144	155.545	0	0	0
45549	26	1	-0.0361	6.40155	17.1118	152.309	0	0	0
45168	26	1	0.0859	2.14313	18.4178	154.967	0	0	0
45200	26	1	0.1088	3.79172	13.9457	155.43	0	0	0
45102	26	2	-0.1957	4.49229	14.5993	155.817	0	0	0
45591	26	1	0.0386	10.3724	13.8115	153.305	0	0	0
45539	26	1	-0.0452	10.929	17.3834	149.777	0	0	0
45538	26	1	-0.0204	11.6464	15.7447	149.793	0	0	0
45587	26	1	-0.0503	11.8204	13.4027	155.342	0	0	0
45118	26	5	-0.3404	7.62116	14.6895	154.431	0	0	0
45545	26	1	-0.0496	9.04065	15.9194	150.12	0	0	0
45544	26	1	-0.0405	7.99075	15.7009	151.567	0	0	0
45452	26	2	0.0958	8.66669	16.3584	151.057	0	0	0
45453	26	2	-0.0334	7.69903	17.499	150.642	0	0	0
45547	26	1	-0.0342	8.24127	18.4295	150.366	0	0	0
45454	26	2	0.0121	6.83297	18.0409	151.813	0	0	0
45548	26	1	-0.0364	7.38299	18.5819	152.628	0	0	0
45542	26	1	-0.0317	9.59726	17.8467	152.25	0	0	0
45543	26	1	-0.0284	9.49726	16.2759	153.094	0	0	0
45451	26	2	-0.0686	9.71118	16.7624	152.125	0	0	0
45122	26	6	0.177	9.03091	17.092	155.121	0	0	0
45100	26	4	0.5462	6.7927	15.4683	154.826	0	0	0
45541	26	1	-0.0463	11.3967	15.3085	151.856	0	0	0
45449	26	2	-0.0761	11.6477	16.7464	150.289	0	0	0
45450	26	2	-0.1452	11.2468	16.4243	151.709	0	0	0
45126	26	6	0.0254	11.1621	15.5028	155.801	0	0	0
45540	26	1	-0.0683	11.9483	16.945	152.438	0	0	0
45588	26	1	-0.0524	10.2237	12.8234	155.595	0	0	0
45125	26	6	0.0326	11.7171	17.191	156.119	0	0	0
45099	26	3	-0.2045	7.0561	16.6332	155.508	0	0	0
45120	26	1	0.2773	9.0163	14.9164	156.408	0	0	0
45055	26	2	0.0934	8.37475	16.9231	155.937	0	0	0
45934	26	1	0.0254	18.631	14.0982	150.014	0	0	0
45563	26	1	0.1368	15.5716	12.9069	152.075	0	0	0
45564	26	1	0.1116	14.8649	12.596	153.602	0	0	0
45464	26	2	0.1461	15.5243	13.3094	153.127	0	0	0
45562	26	1	0.1453	14.0864	14.6908	152.115	0	0	0
45447	26	2	0.1098	13.5182	18.6455	150.172	0	0	0
45535	26	1	0.1991	14.5556	18.6616	149.849	0	0	0
45448	26	2	0.2573	13.1262	17.1811	150.068	0	0	0
45536	26	1	-0.0599	13.7681	16.5837	150.738	0	0	0
45460	26	4	0.4618	15.0573	17.8793	153.615	0	0	0
45478	26	5	-0.0849	15.795	17.8682	152.669	0	0	0
45561	26	1	0.1831	15.6282	15.3685	152.371	0	0	0
45463	26	2	-0.3068	14.8905	14.7374	152.865	0	0	0
45559	26	1	0.1566	13.2658	15.2831	154.215	0	0	0
45462	26	2	-0.0777	14.3561	15.316	154.247	0	0	0
45931	26	1	-0.0686	17.1236	15.7112	150.481	0	0	0
45461	26	2	-0.2774	14.9076	16.7476	154.635	0	0	0
45567	26	1	-0.3336	17.0045	15.1752	154.181	0	0	0
45465	26	2	0.1182	17.0034	13.2346	153.588	0	0	0
45565	26	1	0.0049	17.6539	13.1331	152.74	0	0	0
45558	26	1	0.6604	15.9143	16.6046	155.168	0	0	0
45466	26	2	-0.113	17.3087	14.2571	154.638	0	0	0
45557	26	1	0.0332	14.2171	17.1687	155.336	0	0	0
45560	26	1	0.3977	14.4889	14.6589	155.107	0	0	0
45569	26	1	-0.1493	15.7298	13.4909	155.883	0	0	0
45467	26	2	0.2498	16.704	14.0322	155.979	0	0	0
45488	26	1	-0.2678	18.3611	17.2976	152.958	0	0	0
45568	26	1	0.0015	18.4284	14.3644	154.754	0	0	0
45150	26	1	-0.0365	24.2807	17.0605	152.71	0	0	0
45071	26	2	-0.014	24.469	17.2351	154.937	0	0	0
45072	26	2	0.0729	24.6014	17.7944	153.502	0	0	0
45487	26	1	0.0141	18.8533	18.0671	151.48	0	0	0
45493	26	1	-0.0981	20.3768	17.9312	149.748	0	0	0
45421	26	2	-0.0539	19.2243	17.8813	152.513	0	0	0
45491	26	1	-0.0176	19.8023	15.8795	150.58	0	0	0
45423	26	2	0.0031	20.7571	16.3327	150.927	0	0	0
45424	26	2	0.3706	21.2577	17.2488	149.876	0	0	0
45495	26	1	0.0173	23.3081	17.1565	150.312	0	0	0
45492	26	1	-0.1027	21.5245	15.5099	151.114	0	0	0
45422	26	2	-0.0325	20.5688	16.96	152.308	0	0	0
45490	26	1	-0.0823	21.4773	17.4064	152.601	0	0	0
45489	26	1	0.3035	20.5387	16.032	152.967	0	0	0
45145	26	1	-0.0211	22.6694	16.1244	154.645	0	0	0
45425	26	2	-0.0934	22.5897	17.9624	150.246	0	0	0
45144	26	1	-0.0041	22.1528	18.8013	155.16	0	0	0
45141	26	1	-0.0592	20.2657	17.091	155.138	0	0	0
45070	26	2	-0.0349	23.0853	16.7876	155.422	0	0	0
45069	26	2	-0.0893	22.1402	17.9348	155.88	0	0	0
45496	26	1	0.0045	22.5546	18.4641	151.208	0	0	0
53994	30	1	0.0523	0.35256	22.387	150.457	1	0	0
45740	26	1	0.3977	21.8597	25.1547	153.41	0	0	0
53913	30	2	-0.0572	2.03518	24.474	151.245	1	0	0
53998	30	1	-0.003	2.30244	24.0277	150.293	1	0	0
53999	30	1	0.0173	2.58807	23.9917	152.068	1	0	0
45177	26	1	-0.042	2.80684	19.1818	150.122	0	0	0
45170	26	1	-0.0579	2.15882	20.2579	152.47	0	0	0
45085	26	2	0.1051	1.62754	19.7049	153.192	0	0	0
53912	30	2	-0.1761	0.483566	24.217	151.529	1	0	0
45171	26	1	0.0329	0.95242	20.3436	153.788	0	0	0
45554	26	1	0.0385	4.17618	21.2749	151.579	0	0	0
45555	26	1	0.0383	4.41868	20.8971	149.857	0	0	0
45084	26	2	-0.1896	2.6342	19.1236	154.255	0	0	0
53995	30	1	0.0233	0.713622	22.0744	152.117	1	0	0
45083	26	2	-0.0805	3.371	20.3302	154.951	0	0	0
45457	26	2	-0.2856	4.91168	21.3653	150.765	0	0	0
45166	26	1	0.0794	3.58655	21.1426	154.205	0	0	0
45556	26	1	0.0384	5.30582	22.3584	150.502	0	0	0
45162	26	1	0.1589	5.95756	21.5334	155.265	0	0	0
45456	26	2	0.1374	6.08995	20.4059	151.06	0	0	0
45082	26	2	-0.1175	4.61861	19.8343	155.779	0	0	0
45167	26	1	0.1157	2.64268	20.757	155.676	0	0	0
45525	26	1	0.1931	10.5413	19.3	151.034	0	0	0
45458	26	5	-0.8052	12.2628	19.2758	153.007	0	0	0
45552	26	1	-0.0494	6.91961	20.406	150.289	0	0	0
45915	26	1	0.0383	7.14924	24.1328	151.254	0	0	0
45914	26	1	0.0385	8.77051	23.5309	150.825	0	0	0
45817	26	2	-0.2856	8.09868	24.3947	150.74	0	0	0
45524	26	1	0.1568	9.11375	20.2498	151.38	0	0	0
45442	26	2	0.0372	10.1635	20.3108	151.072	0	0	0
45553	26	1	-0.0493	6.65176	20.6393	152.005	0	0	0
45523	26	1	-0.1461	10.1538	21.5295	152.902	0	0	0
45441	26	2	-0.2598	10.9338	21.1795	152.25	0	0	0
45301	26	6	0.546	10.2475	21.1545	154.93	0	0	0
45234	26	2	-0.5866	11.2057	21.3868	155.37	0	0	0
45233	26	3	-1.0437	12.3977	20.5254	155.238	0	0	0
45522	26	1	0.0715	11.3231	22.1105	151.89	0	0	0
45308	26	1	-0.2678	11.1064	24.0551	151.764	0	0	0
45241	26	2	-0.0539	11.4567	24.9683	152.223	0	0	0
45240	26	4	0.5133	12.0961	24.5121	153.53	0	0	0
45239	26	3	-0.2	11.2463	23.5437	154.064	0	0	0
45306	26	6	-0.0846	10.8834	23.5288	156.125	0	0	0
45238	26	2	0.4166	11.4765	23.0047	155.37	0	0	0
45440	26	4	3.8981	12.2702	20.5252	152.98	0	0	0
45530	26	1	-0.3214	12.6136	20.9376	150.753	0	0	0
45661	26	6	0.546	16.1906	24.996	151.136	0	0	0
45534	26	1	-0.3209	13.4198	19.1113	151.143	0	0	0
45459	26	3	-0.1606	14.4742	19.0904	154.057	0	0	0
45258	26	5	-0.3295	13.2943	24.6196	153.774	0	0	0
45660	26	6	0.1104	17.3957	24.6583	153.108	0	0	0
45415	26	2	-0.0895	15.2291	20.2918	154.025	0	0	0
45439	26	3	-0.2546	13.4343	21.4578	152.823	0	0	0
45482	26	6	0.2254	16.1435	20.2082	153.329	0	0	0
45311	26	1	-0.0176	12.968	23.5025	150.658	0	0	0
45243	26	2	0.0031	13.41	24.5209	150.69	0	0	0
45312	26	1	-0.1027	14.1172	24.35	151.553	0	0	0
45664	26	7	-0.0075	17.1812	21.8576	150.279	0	0	0
45593	26	3	-1.0437	17.7185	23.9943	150.052	0	0	0
45597	26	2	2.0795	18.059	22.6201	150.239	0	0	0
45592	26	2	-1.5183	17.6524	23.9201	152.362	0	0	0
45416	26	2	-0.7776	14.5856	21.574	153.801	0	0	0
45483	26	6	0.0884	14.1378	21.9256	154.715	0	0	0
45417	26	2	2.0795	15.824	22.6443	153.811	0	0	0
45484	26	7	-0.0075	15.4289	23.6625	153.907	0	0	0
45479	26	3	-0.5131	16.7777	22.6463	152.618	0	0	0
45486	26	6	-0.0846	18.2842	21.4896	153.822	0	0	0
45413	26	3	-1.0437	16.4456	22.4433	155.247	0	0	0
45418	26	2	0.4166	18.2998	20.8548	154.626	0	0	0
45412	26	2	-1.5183	15.6317	20.5869	155.419	0	0	0
45419	26	3	-0.2	18.2958	19.5542	153.956	0	0	0
45414	26	2	-0.5866	17.0207	21.183	155.592	0	0	0
45480	26	6	0.1104	16.1709	19.6079	155.494	0	0	0
45594	26	2	-0.5866	17.2361	24.7961	151.209	0	0	0
45344	26	1	0.1568	16.4776	24.9827	155.673	0	0	0
45663	26	6	0.0884	18.9111	21.4836	151.974	0	0	0
45595	26	2	-0.0895	19.1447	23.5816	152.274	0	0	0
45500	26	1	-0.2286	24.8014	19.7501	150.296	0	0	0
45623	26	2	0.0618	24.8037	21.9362	151.38	0	0	0
45713	26	1	-0.3079	24.7035	21.5366	153.622	0	0	0
45715	26	1	0.199	23.2176	23.3058	155.524	0	0	0
45625	26	2	-0.0538	24.5361	23.6373	153.351	0	0	0
45640	26	4	0.4618	19.8404	23.8681	154.608	0	0	0
45639	26	3	-0.1606	19.754	23.1735	153.457	0	0	0
45596	26	2	-0.7776	19.1054	22.4378	151.36	0	0	0
45619	26	3	-0.2546	20.5296	22.4176	150.669	0	0	0
45638	26	5	-0.8052	20.7865	20.2959	150.252	0	0	0
45420	26	4	0.5133	19.3499	19.2241	153.132	0	0	0
45438	26	5	-0.3295	20.4099	19.8287	153.125	0	0	0
45705	26	1	0.1931	22.6935	22.3803	152.135	0	0	0
45622	26	2	0.0372	23.2163	21.7897	151.413	0	0	0
45704	26	1	0.1568	23.0599	20.7586	151.796	0	0	0
45714	26	1	-0.3209	22.6357	21.9075	154.596	0	0	0
45626	26	2	-0.2699	24.7269	22.4073	154.291	0	0	0
45485	26	6	0.0229	19.2981	21.0719	155.159	0	0	0
45627	26	2	0.1098	23.5184	22.2712	155.234	0	0	0
45658	26	5	-0.0849	20.1059	23.3992	155.691	0	0	0
45662	26	6	0.2254	19.655	24.4608	151.843	0	0	0
45710	26	1	-0.3214	23.4283	23.9176	153.275	0	0	0
45149	26	1	-0.0348	23.9102	18.657	153.421	0	0	0
45367	26	1	-0.0342	17.4436	20.3836	163.28	0	0	0
45272	26	2	0.0958	19.231	19.2611	162.368	0	0	0
45364	26	1	-0.0405	20.0063	19.4446	163.194	0	0	0
45474	26	2	-0.014	12.0275	11.1567	156.979	0	0	0
45581	26	1	-0.0392	12.3975	8.91469	157.171	0	0	0
45584	26	1	-0.03	11.1761	11.068	157.586	0	0	0
45582	26	1	-0.0324	13.7071	9.71994	156.474	0	0	0
45473	26	2	0.0511	12.975	9.85837	157.213	0	0	0
45576	26	1	0.0106	15.3069	11.6687	156.695	0	0	0
45583	26	1	-0.0231	12.5695	12.1046	157.172	0	0	0
45580	26	1	-0.0522	14.3905	8.90529	158.655	0	0	0
45470	26	2	-0.1405	15.7849	11.3866	157.719	0	0	0
45472	26	2	0.1175	13.763	9.82224	158.579	0	0	0
45471	26	2	-0.0606	14.6771	11.1796	158.84	0	0	0
45579	26	1	-0.0536	12.9506	9.73712	159.32	0	0	0
45575	26	1	0.023	16.3053	10.472	157.615	0	0	0
45578	26	1	-0.0071	15.2183	11.1184	159.826	0	0	0
45577	26	1	-0.0074	13.9352	12.066	158.87	0	0	0
45469	26	2	-0.2328	16.7525	12.5149	158.143	0	0	0
45574	26	1	0.0254	17.4918	11.9989	158.763	0	0	0
45572	26	1	-0.1194	17.9066	12.2345	156.315	0	0	0
45204	26	1	-0.0135	2.11717	14.4152	157.142	0	0	0
45203	26	1	-0.034	3.26127	14.9751	158.376	0	0	0
45103	26	2	-0.0568	3.59291	15.7876	156.313	0	0	0
45104	26	2	0.1182	2.70172	15.3261	157.441	0	0	0
45202	26	1	0.0161	4.26599	16.6568	156.578	0	0	0
45205	26	1	0.0329	0.967556	16.0144	158.55	0	0	0
45206	26	1	0.0358	1.03853	16.6463	156.996	0	0	0
45105	26	2	-0.0936	1.69774	16.4266	157.864	0	0	0
45199	26	1	0.131	5.07135	14.1044	156.639	0	0	0
45209	26	1	-0.0457	1.95952	17.3732	160.65	0	0	0
45107	26	2	0.1558	2.02908	18.2103	159.907	0	0	0
45210	26	1	-0.0627	0.983113	18.5186	159.983	0	0	0
45208	26	1	-0.0214	3.51634	17.59	158.333	0	0	0
45106	26	2	-0.0955	2.43298	17.6574	158.481	0	0	0
45207	26	1	-0.0169	2.13273	18.4385	157.785	0	0	0
45110	26	2	0.0273	4.73648	18.0754	161.31	0	0	0
45215	26	1	-0.0278	4.38307	17.0833	160.887	0	0	0
45111	26	2	0.0067	6.29689	17.9839	161.578	0	0	0
45216	26	1	-0.0287	4.29556	18.2862	162.274	0	0	0
45218	26	1	-0.0312	6.76804	18.4033	160.769	0	0	0
45051	26	1	-0.0253	8.15513	15.7081	157.661	0	0	0
45052	26	2	-0.3924	8.91229	15.8459	156.914	0	0	0
45056	26	2	-0.2324	8.20682	18.1854	156.688	0	0	0
45123	26	6	0.1693	7.58976	18.0361	157.563	0	0	0
45057	26	2	0.7781	9.51103	18.5979	157.434	0	0	0
45054	26	2	-0.1667	10.245	16.1769	157.6	0	0	0
45053	26	3	-0.2847	10.1606	17.4628	158.208	0	0	0
45058	26	2	0.0596	11.4413	16.2016	156.586	0	0	0
45121	26	6	0.1191	10.4404	15.3957	158.359	0	0	0
45113	26	2	0.0418	8.19014	16.3872	161.69	0	0	0
45222	26	1	-0.0348	8.39666	16.8817	160.711	0	0	0
45225	26	1	-0.0193	10.8391	15.4248	160.691	0	0	0
45379	26	1	0.1567	10.4236	18.4635	161.086	0	0	0
45112	26	2	0.0571	6.66569	16.4503	161.753	0	0	0
45219	26	1	-0.0349	6.24447	15.8249	160.959	0	0	0
45223	26	1	-0.023	8.36976	14.4675	160.728	0	0	0
45115	26	2	0.0009	10.4113	14.9349	161.506	0	0	0
45304	26	7	-0.0075	12.5802	18.7348	156.657	0	0	0
45283	26	2	-0.3068	12.5739	18.7935	161.18	0	0	0
45282	26	2	-0.0777	11.1271	19.1724	161.578	0	0	0
45226	26	1	-0.0196	10.6814	13.8942	161.328	0	0	0
45224	26	1	-0.023	8.62266	14.4347	162.552	0	0	0
45114	26	2	-0.037	8.84088	14.9674	161.602	0	0	0
45380	26	1	0.3977	10.9229	18.824	162.583	0	0	0
45570	26	1	-0.4719	16.2454	14.9566	156.39	0	0	0
45382	26	1	0.1453	12.6677	17.7168	161.323	0	0	0
45573	26	1	0.001	16.2479	13.3258	158.771	0	0	0
45078	26	5	-0.4713	13.1493	17.4226	158.491	0	0	0
45059	26	3	-0.3918	12.61	15.6213	157.146	0	0	0
45134	26	1	-0.0036	15.8778	17.5161	157.786	0	0	0
45060	26	4	0.5558	13.3471	16.244	158.165	0	0	0
45128	26	1	0.056	13.6694	14.4737	159.305	0	0	0
45127	26	1	0.0791	14.8073	14.8048	158.011	0	0	0
45061	26	2	-0.0798	14.2576	15.3159	158.857	0	0	0
45064	26	2	0.0745	16.4025	17.7182	158.734	0	0	0
45063	26	2	0.1192	16.4637	16.4582	159.617	0	0	0
45131	26	1	-0.032	16.9732	15.7444	158.932	0	0	0
45130	26	1	-0.0036	14.4895	16.4231	160.66	0	0	0
45062	26	2	-0.0444	15.1355	15.7911	160.073	0	0	0
45132	26	1	0.0332	17.0789	16.697	160.49	0	0	0
45129	26	1	0.0152	15.3729	14.8662	160.59	0	0	0
45065	26	2	0.0372	17.7979	18.2904	158.432	0	0	0
45468	26	2	0.2598	17.5828	13.0852	156.948	0	0	0
45133	26	1	0.0116	15.8344	18.5092	159.278	0	0	0
45135	26	1	-0.0222	18.3709	18.062	159.297	0	0	0
45383	26	1	0.1368	14.6144	18.8853	161.886	0	0	0
45137	26	1	-0.1464	17.7544	17.7263	156.375	0	0	0
45066	26	2	0.0839	18.4453	17.705	157.173	0	0	0
45138	26	1	-0.004	18.5735	16.6062	157.267	0	0	0
45571	26	1	-0.0686	18.4698	13.6454	157.298	0	0	0
45146	26	1	-0.0311	23.2734	16.1792	156.286	0	0	0
45068	26	2	0.0019	20.752	17.3327	156.132	0	0	0
45142	26	1	-0.0267	20.724	16.432	156.821	0	0	0
45067	26	2	0.0652	19.8654	18.3286	156.894	0	0	0
45139	26	1	-0.0063	20.3073	18.4513	157.875	0	0	0
45143	26	1	-0.0024	22.519	18.2978	156.861	0	0	0
45148	26	1	-0.0071	24.8159	17.8658	155.738	0	0	0
53447	30	1	0.0374	0.90573	22.1195	157.361	1	0	0
45214	26	1	-0.024	5.03293	19.2077	159.437	0	0	0
45109	26	2	0.0151	4.48664	19.2687	160.343	0	0	0
45164	26	1	0.114	4.20394	19.4165	156.719	0	0	0
45081	26	2	-0.4394	5.70833	20.8976	156.14	0	0	0
45108	26	2	-0.0013	2.94009	19.5214	160.22	0	0	0
45211	26	1	-0.0203	2.54213	20.1137	161.056	0	0	0
45212	26	1	-0.0153	2.85887	20.2841	159.446	0	0	0
45213	26	1	-0.0246	4.95773	20.0798	160.884	0	0	0
45163	26	1	0.2131	5.37539	21.457	156.99	0	0	0
45291	26	2	-0.0606	10.6982	24.2322	162.324	0	0	0
45398	26	1	-0.0071	10.144	24.0083	161.384	0	0	0
45305	26	6	0.0228	12.4946	23.1632	155.669	0	0	0
45079	26	3	-0.3632	7.52966	19.2431	155.934	0	0	0
45119	26	3	-0.3862	10.4137	19.3552	156.46	0	0	0
45124	26	7	0.0927	9.13746	19.31	158.232	0	0	0
45080	26	4	0.7936	7.01205	20.2632	156.736	0	0	0
45098	26	5	-0.4758	7.30959	20.3677	157.93	0	0	0
45232	26	2	-1.5182	10.838	20.8146	156.643	0	0	0
45300	26	6	0.1104	9.8371	21.3564	156.739	0	0	0
45279	26	3	-0.1606	11.0523	20.3208	158.961	0	0	0
45280	26	4	0.4619	10.1194	20.8238	159.841	0	0	0
45377	26	1	0.0332	9.68642	20.6285	161.854	0	0	0
45281	26	2	-0.2774	10.5509	20.5595	161.229	0	0	0
45235	26	2	-0.0895	11.5883	21.1404	157.898	0	0	0
45298	26	5	-0.0849	9.30334	21.6734	159.589	0	0	0
45302	26	6	0.2254	11.4163	22.2479	158.092	0	0	0
45378	26	1	0.6604	11.2055	21.4793	161.4	0	0	0
45393	26	1	0.001	12.3246	24.925	160.147	0	0	0
45289	26	2	-0.2328	12.8684	25.0981	161.078	0	0	0
45397	26	1	-0.0074	11.2517	23.3068	162.353	0	0	0
45381	26	1	0.1832	12.9797	18.9623	160.209	0	0	0
45392	26	1	-0.1194	13.8042	23.5428	162.375	0	0	0
45389	26	1	-0.1493	12.896	22.3248	160.102	0	0	0
45266	26	2	-0.2699	18.5288	24.3346	159.176	0	0	0
45343	26	1	-0.1461	14.5475	23.9361	156.184	0	0	0
45262	26	2	0.0372	16.4828	24.6332	156.733	0	0	0
45236	26	2	-0.7775	12.9528	20.7159	157.629	0	0	0
45288	26	2	0.2598	13.9256	23.8822	161.315	0	0	0
45287	26	2	0.2498	13.9132	22.6423	160.321	0	0	0
45237	26	2	2.0795	13.0263	19.7251	156.528	0	0	0
45303	26	6	0.0884	13.436	20.2584	158.48	0	0	0
45259	26	3	-0.2546	13.8741	21.9124	157.292	0	0	0
45390	26	1	-0.4719	14.2795	22.898	159.238	0	0	0
45286	26	2	-0.113	14.6487	21.3736	160.878	0	0	0
45342	26	1	0.0714	14.5965	24.0812	157.761	0	0	0
45299	26	3	-0.513	14.6169	19.9048	156.42	0	0	0
45387	26	1	-0.3336	14.5654	20.5599	160.163	0	0	0
45388	26	1	0.0015	15.7377	21.5776	161.126	0	0	0
45261	26	2	-0.2598	15.2268	23.7009	157.027	0	0	0
45260	26	4	3.898	15.3456	22.0757	157.252	0	0	0
45278	26	5	-0.8052	16.1477	21.5092	158.029	0	0	0
45345	26	1	0.1932	17.4037	24.0385	156.719	0	0	0
45481	26	6	0.546	17.7409	21.0487	156.536	0	0	0
45350	26	1	-0.3214	16.3852	23.7167	159.048	0	0	0
45354	26	1	-0.3209	18.3115	22.5521	157.969	0	0	0
45136	26	1	-0.0335	17.7716	19.3608	158.347	0	0	0
45355	26	1	0.199	18.5318	22.2432	159.765	0	0	0
45267	26	2	0.1098	18.8951	22.8434	158.894	0	0	0
45362	26	1	-0.0317	18.5635	20.1108	160.562	0	0	0
45391	26	1	-0.0686	14.9563	24.2825	161.359	0	0	0
45351	26	1	0.0562	16.8711	24.3027	160.621	0	0	0
45265	26	2	-0.0538	17.0443	24.4393	159.591	0	0	0
45284	26	2	0.1461	13.6623	19.3379	162.179	0	0	0
45285	26	2	0.1182	14.0245	20.8965	162.23	0	0	0
45352	26	1	0.0665	19.0141	24.5931	160.106	0	0	0
45366	26	1	-0.0371	17.0562	19.0967	162.178	0	0	0
45353	26	1	-0.3079	18.7175	25.0668	158.357	0	0	0
45631	26	2	-0.0686	23.4132	24.1769	158.323	0	0	0
45719	26	1	-0.0452	24.8669	21.5876	158.442	0	0	0
45363	26	1	-0.0284	19.2837	21.3434	161.747	0	0	0
45271	26	2	-0.0686	19.3934	20.2991	161.287	0	0	0
45723	26	1	-0.0284	22.6421	24.0745	157.501	0	0	0
45360	26	1	-0.0683	21.6314	20.8299	161.041	0	0	0
45361	26	1	-0.0463	21.0904	19.3567	160.252	0	0	0
45356	26	1	-0.0599	20.8618	22.8548	159.911	0	0	0
45268	26	2	0.2573	20.3866	22.4843	159.001	0	0	0
45269	26	2	-0.076	20.57	20.9594	158.969	0	0	0
45359	26	1	-0.0452	19.7162	20.4692	158.471	0	0	0
45357	26	1	-0.0519	20.8685	22.8818	158.118	0	0	0
45140	26	1	-0.0558	19.7068	19.291	156.462	0	0	0
45358	26	1	-0.0204	21.4545	20.6571	158.425	0	0	0
45628	26	2	0.2573	23.7913	21.4296	156.533	0	0	0
45717	26	1	-0.0519	22.8734	21.3007	157.066	0	0	0
45716	26	1	-0.0599	24.1848	20.449	156.185	0	0	0
45629	26	2	-0.0761	24.871	22.1218	157.493	0	0	0
45270	26	2	-0.1452	20.7666	20.3642	160.471	0	0	0
45722	26	1	-0.0317	23.0958	23.5444	159.139	0	0	0
45630	26	2	-0.1452	24.7064	23.6739	157.766	0	0	0
45217	26	1	-0.0318	6.66075	18.4865	162.473	0	0	0
45221	26	1	-0.0352	8.6205	16.9703	162.545	0	0	0
45228	26	1	-0.0512	11.379	16.4452	162.722	0	0	0
45220	26	1	-0.0349	6.28784	15.9572	162.63	0	0	0
45227	26	1	-0.0514	10.5002	15.193	163.65	0	0	0
45116	26	2	0.1808	11.1876	15.364	162.831	0	0	0
45230	26	1	0.0364	12.4131	13.4917	162.814	0	0	0
45117	26	2	-0.2562	12.5095	14.5082	163.177	0	0	0
45410	26	1	0.0375	11.4605	17.4967	165.459	0	0	0
45411	26	1	0.0386	10.0555	17.8418	164.412	0	0	0
45409	26	1	0.0391	9.9113	18.033	166.052	0	0	0
45297	26	2	-0.2728	10.6069	18.2252	165.249	0	0	0
45368	26	1	-0.0364	17.9597	18.7551	165.183	0	0	0
45274	26	2	0.0121	17.5947	18.4396	164.254	0	0	0
45229	26	1	0.0367	13.405	15.0253	162.78	0	0	0
45374	26	1	0.0385	14.3068	16.2726	166.476	0	0	0
45276	26	2	0.1374	15.9553	16.9768	165.319	0	0	0
45277	26	2	-0.2856	14.4456	16.8042	165.552	0	0	0
45231	26	1	0.0367	12.6258	14.3631	164.245	0	0	0
45373	26	1	-0.0493	16.234	16.0227	164.838	0	0	0
45369	26	1	-0.0361	18.1476	17.5046	163.986	0	0	0
45375	26	1	0.0383	14.0499	16.3474	164.661	0	0	0
45370	26	1	-0.0382	15.7038	17.8328	163.378	0	0	0
45275	26	2	0.0349	16.0981	18.1101	164.378	0	0	0
45372	26	1	-0.0494	16.5459	17.2034	166.198	0	0	0
45384	26	1	0.1116	13.5815	18.9451	163.226	0	0	0
45376	26	1	0.0384	13.8297	17.7099	165.609	0	0	0
45365	26	1	-0.0496	19.2418	18.2774	161.861	0	0	0
45292	26	2	0.1175	9.77586	24.3058	163.57	0	0	0
53982	30	1	-0.0182	0.315806	23.1204	136.106	1	0	0
45402	26	1	-0.0324	8.39979	23.1738	164.78	0	0	0
45400	26	1	-0.0522	10.4809	24.5736	164.371	0	0	0
45401	26	1	-0.0392	8.51868	22.5772	163.115	0	0	0
45406	26	1	-0.0247	8.94864	20.4877	165.533	0	0	0
45405	26	1	-0.0249	9.21866	20.0446	163.881	0	0	0
45404	26	1	-0.03	11.0609	21.8867	163.776	0	0	0
45295	26	2	0.0084	9.69522	20.4947	164.758	0	0	0
45294	26	2	-0.014	10.1745	21.9375	164.467	0	0	0
45407	26	1	-0.0503	11.3015	19.9832	166.264	0	0	0
45296	26	2	0.1627	10.9561	19.6831	165.244	0	0	0
45408	26	1	-0.0524	11.7119	19.9007	164.562	0	0	0
45293	26	2	0.0511	9.12196	22.9659	163.978	0	0	0
45403	26	1	-0.0231	10.5035	22.4069	165.446	0	0	0
45385	26	1	0.0049	14.6255	21.1192	163.112	0	0	0
45273	26	2	-0.0334	17.7593	19.3971	162.977	0	0	0
45371	26	1	-0.0372	15.7019	18.9944	164.805	0	0	0
46109	26	1	-0.1493	23.3355	24.9261	150.364	0	0	0
53790	30	1	-0.0657	5.14943	24.9272	138.937	1	0	0
45247	26	2	0.1624	14.7956	25.1793	146.262	0	0	0
46110	26	1	-0.4719	22.087	25.0467	151.438	0	0	0
45783	26	2	0.0031	25.0756	18.5209	142.465	0	0	0
45708	26	1	0.2355	25.1354	24.1925	151.309	0	0	0
45711	26	1	0.0562	24.9854	24.4828	153.899	0	0	0
53448	30	1	0.0385	0.335551	20.6276	158.104	1	0	0
46168	26	2	0.2573	17.4589	25.1143	139.583	0	0	0
53717	30	2	-0.3245	3.03309	25.0571	138.622	1	0	0
46667	26	1	-0.0503	25.0424	16.3252	134.504	0	0	0
46540	26	4	0.4618	25.1807	25.152	131.908	0	0	0
45147	26	1	-0.0164	25.067	16.3611	154.987	0	0	0
45399	26	1	-0.0536	9.05578	25.0641	163.473	0	0	0
650	1	1	0.0385	17.3171	26.9459	43.6581	0	0	0
567	1	2	-0.2622	18.0103	27.2733	42.8084	0	0	0
651	1	1	0.0388	17.4472	28.0149	42.1869	0	0	0
649	1	1	0.0374	18.8956	27.751	43.2871	0	0	0
646	1	1	-0.0233	16.7919	26.2653	40.6453	0	0	0
566	1	2	0.1627	18.4888	26.0959	41.9076	0	0	0
648	1	1	-0.0461	18.9818	25.3311	42.4648	0	0	0
1000	1	1	-0.0382	24.2933	30.164	42.87	0	0	0
994	1	1	0.0355	22.3212	25.9128	41.7305	0	0	0
1001	1	1	-0.0452	23.3927	31.2972	41.0493	0	0	0
997	1	1	-0.0251	22.3197	28.9284	41.9259	0	0	0
921	1	2	0.0837	23.2506	28.46	41.9258	0	0	0
920	1	2	-0.0702	23.3977	27.4153	42.9877	0	0	0
993	1	1	0.0077	21.335	26.8697	42.7956	0	0	0
919	1	2	-0.3245	22.3229	26.3989	42.7716	0	0	0
998	1	1	-0.0093	23.3415	28.0332	40.8992	0	0	0
995	1	1	-0.0441	24.4026	26.9733	42.9303	0	0	0
922	1	2	0.0487	24.345	29.5606	41.9323	0	0	0
1002	1	1	-0.0426	23.8747	30.0763	39.8594	0	0	0
923	1	2	0.0813	24.2325	30.5873	40.8016	0	0	0
647	1	1	-0.0429	19.1968	26.4302	41.137	0	0	0
1794	1	1	-0.0273	22.7233	31.8638	43.9547	0	0	0
1426	1	1	0.0106	15.0301	26.3676	44.1638	0	0	0
1801	1	1	0.0395	18.7192	29.8241	45.5045	0	0	0
1421	1	1	-0.0686	16.8907	27.4182	45.8115	0	0	0
1320	1	2	-0.1405	14.9947	25.5476	44.9143	0	0	0
1318	1	2	0.2598	16.6259	26.7542	46.5972	0	0	0
1422	1	1	-0.1194	16.5267	27.3927	47.4685	0	0	0
1427	1	1	-0.0074	12.9492	25.3575	45.3474	0	0	0
1423	1	1	0.001	14.5084	26.8496	46.3404	0	0	0
1319	1	2	-0.2327	15.2497	26.1223	46.3043	0	0	0
1424	1	1	0.0254	15.0451	25.3861	47.0974	0	0	0
1317	1	2	0.2498	17.7989	25.6826	46.8657	0	0	0
9067	6	2	0.1558	24.6806	50.0619	72.4092	0	0	0
9066	6	2	-0.0955	25.0289	48.6308	71.8739	0	0	0
996	1	1	-0.0451	23.2172	27.8804	44.0163	0	0	0
1798	1	1	-0.0505	20.4914	30.9942	44.126	0	0	0
1687	1	2	-0.2604	19.1913	30.7471	45.9201	0	0	0
1800	1	1	0.0386	19.3832	30.7562	47.0735	0	0	0
991	1	1	-0.0492	22.0442	25.4629	44.8159	0	0	0
1686	1	2	0.1815	20.6042	30.9772	45.1534	0	0	0
1411	1	1	0.1831	21.555	27.1943	45.7403	0	0	0
1418	1	1	0.0015	19.3058	27.1333	45.9967	0	0	0
1413	1	1	0.1368	20.6059	28.5579	47.524	0	0	0
1412	1	1	0.1453	22.4735	28.4764	46.3623	0	0	0
1313	1	2	-0.3068	22.1196	27.436	46.6282	0	0	0
1316	1	2	-0.113	19.3118	26.2137	46.6624	0	0	0
1314	1	2	0.1461	21.1053	27.6247	47.7837	0	0	0
1417	1	1	-0.3336	19.8446	25.4007	46.045	0	0	0
1414	1	1	0.1116	21.6609	27.75	48.741	0	0	0
1315	1	2	0.1182	19.99	26.5719	47.9697	0	0	0
1384	1	1	-0.3209	23.211	29.235	48.7128	0	0	0
1312	1	2	-0.0777	23.3928	26.4885	46.8443	0	0	0
1415	1	1	0.0049	19.2938	27.0215	48.7889	0	0	0
1410	1	1	0.3977	24.1156	27.0218	47.4633	0	0	0
1416	1	1	-0.0757	20.4661	25.6968	48.5199	0	0	0
1297	1	2	0.1098	23.5322	30.0135	49.4336	0	0	0
1409	1	1	0.1566	23.8518	26.5897	45.8495	0	0	0
1797	1	1	-0.0482	21.0996	30.0458	45.4074	0	0	0
1793	1	1	-0.0233	23.4145	30.9875	45.2604	0	0	0
1385	1	1	0.199	22.7183	30.7543	49.6411	0	0	0
1296	1	2	-0.2699	24.6997	30.8237	48.8367	0	0	0
1799	1	1	0.0396	18.5654	31.6343	45.7087	0	0	0
1795	1	1	-0.0205	21.2115	33.064	45.7003	0	0	0
1791	1	1	-0.0387	23.4701	33.9452	44.7446	0	0	0
1685	1	2	0.0122	21.5994	32.0243	45.7993	0	0	0
1796	1	1	-0.0197	21.8469	31.8053	46.8657	0	0	0
1684	1	2	-0.0112	22.9286	31.9434	45.0246	0	0	0
1683	1	2	0.0649	23.8484	33.0808	45.2088	0	0	0
1792	1	1	-0.0317	23.9326	33.3502	46.3016	0	0	0
1382	1	1	0.0665	24.2898	31.6664	48.2317	0	0	0
1042	1	1	-0.0494	22.0646	26.0505	52.2894	0	0	0
1388	1	1	-0.0204	23.1454	27.3497	50.3242	0	0	0
1298	1	2	0.2573	23.8249	29.2864	50.7989	0	0	0
1046	1	1	0.0384	20.2196	27.9725	52.0322	0	0	0
947	1	2	-0.2856	20.7322	27.6765	52.9884	0	0	0
1045	1	1	0.0383	20.041	27.8985	53.7544	0	0	0
1044	1	1	0.0385	21.585	28.4008	53.1358	0	0	0
1386	1	1	-0.0599	23.0018	29.3873	51.4746	0	0	0
946	1	2	0.1374	21.2581	26.1739	53.0404	0	0	0
1043	1	1	-0.0493	21.786	25.9643	53.9492	0	0	0
1299	1	2	-0.076	24.016	27.802	50.8485	0	0	0
1389	1	1	-0.0452	23.9102	27.5508	51.9072	0	0	0
1387	1	1	-0.0519	24.6474	29.7922	51.3699	0	0	0
1040	1	1	-0.0382	19.175	25.611	53.4825	0	0	0
9057	6	2	-0.2722	20.9136	47.7942	71.3585	0	0	0
1665	1	2	0.0224	24.9967	33.5844	51.6837	0	0	0
[truncated: 88,101 more rows]

## Sheet: end coordinates
id	molecule-ID	atom-type	charge	x	y	z	nx (image flags)	ny (image flags)	nz (image flags)		Masses
42346	24	1	0.0375	3.60161	2.24977	7.60336	1	1	0
42347	24	1	0.0386	4.1652	2.9096	6.00603	1	1	0		1	1.008
41940	24	1	-0.0405	6.47873	4.22965	11.0498	1	1	0		2	12.01
41945	24	1	-0.0361	4.54005	2.68439	10.8809	1	1	0		3	16
42233	24	2	-0.2728	4.311	2.95728	7.1221	1	1	0		4	12.01
41942	24	1	-0.0371	3.92988	5.16068	11.4032	1	1	0		5	16
41941	24	1	-0.0496	6.17044	5.90063	11.4427	1	1	0		6	1.008
41850	24	2	0.0121	4.30446	2.99034	11.9175	1	1	0		7	1.008
41848	24	2	0.0958	6.15551	4.87723	11.8667	1	1	0		8	16
41849	24	2	-0.0334	4.58851	4.55359	12.1037	1	1	0		9	1.008
41946	24	1	-0.0382	2.0568	3.04739	11.7309	1	1	0
42345	24	1	0.0391	4.13929	3.99861	7.46758	1	1	0
41852	24	2	0.1374	2.74526	0.97248	12.0251	1	1	0
41944	24	1	-0.0364	5.0285	2.33795	12.4954	1	1	0
41851	24	2	0.0349	2.87932	2.46183	12.2895	1	1	0
42344	24	1	-0.0524	6.09036	2.05719	6.60279	1	1	0
42232	24	2	0.1627	5.66451	2.51696	7.5154	1	1	0
42342	24	1	-0.0247	6.22024	4.35082	8.63492	1	1	0
42343	24	1	-0.0503	5.75854	1.70725	8.26261	1	1	0
41853	24	2	-0.2856	1.32819	0.374941	12.2431	1	1	0
42341	24	1	-0.0249	6.79742	4.21303	6.98728	1	1	0
42231	24	2	0.0084	6.68161	3.66167	7.87289	1	1	0
42337	24	1	-0.0392	9.30381	4.88008	8.136	1	1	0
42230	24	2	-0.014	8.04983	3.12388	8.38597	1	1	0
42340	24	1	-0.03	8.57233	2.47119	7.63348	1	1	0
42338	24	1	-0.0324	8.39725	4.93891	9.57978	1	1	0
42339	24	1	-0.0231	7.83073	2.34794	9.2184	1	1	0
42229	24	2	0.0511	8.99079	4.26071	8.96202	1	1	0
42228	24	2	0.1175	10.1645	3.75258	9.80349	1	1	0
42335	24	1	-0.0536	9.80373	2.92632	10.4359	1	1	0
42336	24	1	-0.0522	10.8809	3.29249	9.0924	1	1	0
42227	24	2	-0.0606	10.8195	4.81046	10.7358	1	1	0
42333	24	1	-0.0074	11.402	5.4632	10.0714	1	1	0
42334	24	1	-0.0071	10.0628	5.38535	11.1555	1	1	0
42226	24	2	-0.1405	11.7504	4.13954	11.7434	1	1	0
42331	24	1	0.023	11.4544	3.03953	11.9371	1	1	0
41937	24	1	-0.0463	7.28723	2.59527	12.7061	1	1	0
41571	24	1	0.0105	12.4237	1.71445	10.4425	1	1	0
42332	24	1	0.0106	12.7805	4.04573	11.3384	1	1	0
41565	24	1	0.0412	10.8602	0.411447	11.7873	1	1	0
45029	25	1	-0.0313	0.281641	3.25567	41.1534	1	1	0
41573	24	1	-0.042	14.9012	1.38876	9.49891	1	1	0
41572	24	1	-0.0232	14.815	2.35486	10.9428	1	1	0
41483	24	2	0.0383	13.1669	1.00067	10.8773	1	1	0
41484	24	2	0.1754	14.6489	1.26832	10.5659	1	1	0
41570	24	1	-0.0495	12.9458	0.990882	11.9795	1	1	0
41574	24	1	-0.0168	16.7552	0.763433	11.0484	1	1	0
41485	24	2	0.0516	15.7124	0.315129	11.2325	1	1	0
33073	19	1	-0.0251	19.115	1.39972	11.8726	1	1	0
32718	19	1	-0.0426	24.6453	2.58453	7.29657	1	1	0
33078	19	1	-0.0426	21.075	3.68537	11.0854	1	1	0
32639	19	2	0.0813	24.8476	2.41285	8.38234	1	1	0
32717	19	1	-0.0452	23.9244	2.1449	8.88082	1	1	0
32722	19	1	-0.0234	24.5772	3.23519	11.1416	1	1	0
32997	19	2	0.0837	20.1356	1.1539	11.7272	1	1	0
33074	19	1	-0.0093	20.1808	1.51581	10.6655	1	1	0
33077	19	1	-0.0452	19.7508	3.7868	12.2742	1	1	0
32999	19	2	0.0813	20.7894	3.46503	12.1264	1	1	0
33075	19	1	-0.041	22.0569	1.82664	12.3724	1	1	0
32998	19	2	0.0487	20.9859	2.03325	12.4935	1	1	0
33083	19	1	-0.0429	20.5101	6.19331	11.0055	1	1	0
33084	19	1	-0.0461	22.2834	6.18871	10.9581	1	1	0
33002	19	2	0.1627	21.409	6.50719	11.5418	1	1	0
32719	19	1	-0.0133	24.5853	4.45052	8.92112	1	1	0
45022	25	1	0.0806	0.343105	4.7914	46.914	1	1	0
33087	19	1	0.0388	20.6098	8.46487	12.42	1	1	0
33086	19	1	0.0385	22.3887	8.39869	11.9661	1	1	0
33085	19	1	0.0374	21.0629	8.5421	10.6542	1	1	0
33003	19	2	-0.2622	21.3504	8.07304	11.6666	1	1	0
44961	25	1	-0.033	0.319024	3.61765	52.28	1	1	0
41952	24	1	0.0384	0.950336	0.697377	13.2368	1	1	0
41923	24	1	1.0339	4.59079	5.41221	15.3694	1	1	0
41921	24	1	0.1931	4.55378	3.11374	14.726	1	1	0
41838	24	2	0.0372	4.11998	3.14631	15.6952	1	1	0
41943	24	1	-0.0342	4.29906	4.92998	13.0929	1	1	0
41920	24	1	0.1568	3.09522	2.76679	15.5752	1	1	0
41839	24	2	0.0618	4.02472	4.78271	16.1774	1	1	0
41922	24	1	0.0891	2.94482	5.09111	16.1618	1	1	0
41919	24	1	-0.1461	4.13921	1.03576	16.2461	1	1	0
41837	24	2	-0.2598	4.68275	1.89076	16.648	1	1	0
41947	24	1	-0.0372	2.79564	2.58252	13.3825	1	1	0
41840	24	2	-0.1495	4.56987	5.04243	17.5822	1	1	0
41925	24	1	0.0782	4.59329	6.14563	17.7262	1	1	0
41918	24	1	0.0715	4.20851	2.04678	17.6068	1	1	0
41926	24	1	-0.3214	5.90343	3.41566	17.9767	1	1	0
41619	24	1	-0.023	1.43403	1.25336	16.1603	1	1	0
41924	24	1	0.2355	3.89461	4.61797	18.3455	1	1	0
41510	24	2	-0.037	0.972123	0.963878	17.0931	1	1	0
41620	24	1	-0.023	1.76786	0.976792	17.8147	1	1	0
41627	24	1	0.0367	1.36036	4.80349	18.3767	1	1	0
41929	24	1	-0.3079	6.3782	3.62421	15.9955	1	1	0
41836	24	4	3.8981	6.31408	1.41552	16.8064	1	1	0
41841	24	2	-0.0538	6.01551	4.50911	17.8113	1	1	0
41624	24	1	-0.0512	0.686159	3.65667	16.4028	1	1	0
41513	24	2	-0.2562	1.11557	3.74139	18.4636	1	1	0
42310	24	1	0.0385	1.22678	5.29627	14.5872	1	1	0
41625	24	1	0.0367	2.12621	3.32334	18.3611	1	1	0
41938	24	1	-0.0317	8.09277	5.16924	12.6949	1	1	0
41936	24	1	-0.0683	6.47001	2.9627	14.1876	1	1	0
41939	24	1	-0.0284	6.79546	5.41844	13.7813	1	1	0
41847	24	2	-0.0686	7.13839	4.71266	13.0372	1	1	0
41854	24	5	-0.8052	6.89178	1.12524	15.7883	1	1	0
41928	24	1	0.0665	6.83453	5.41835	16.1773	1	1	0
41842	24	2	-0.2699	6.83821	4.42425	16.5641	1	1	0
41846	24	2	-0.1452	7.35004	3.28483	13.5787	1	1	0
41843	24	2	0.1098	8.22547	3.83719	16.7962	1	1	0
41934	24	1	-0.0204	8.80949	1.97103	14.4527	1	1	0
41845	24	2	-0.0761	8.76876	3.07114	14.2514	1	1	0
41844	24	2	0.2573	9.08459	3.9893	15.512	1	1	0
41933	24	1	-0.0519	9.08554	5.0412	15.1394	1	1	0
41935	24	1	-0.0452	9.50003	3.28348	13.4419	1	1	0
41932	24	1	-0.0599	10.121	3.67696	15.7267	1	1	0
42327	24	1	-0.0686	12.5342	3.03694	14.1821	1	1	0
42326	24	1	-0.4719	12.1068	4.47958	16.1714	1	1	0
42225	24	2	-0.2328	11.8692	4.92407	13.0372	1	1	0
42330	24	1	0.0254	10.8947	5.08566	13.598	1	1	0
41874	24	5	-0.0849	11.2098	1.70347	16.5834	1	1	0
41856	24	4	0.4618	10.4065	0.966647	16.0429	1	1	0
42325	24	1	-0.1493	12.5963	5.87917	15.4086	1	1	0
41930	24	1	-0.3209	8.02709	2.81698	16.9745	1	1	0
41931	24	1	0.1991	8.75487	4.24438	17.6486	1	1	0
42314	24	1	0.6604	12.3856	4.85063	18.1079	1	1	0
42217	24	2	-0.2774	12.0006	5.78724	18.5815	1	1	0
41927	24	1	0.0562	6.58149	4.97094	18.6051	1	1	0
41878	24	6	0.2254	9.98843	0.990734	18.5996	1	1	0
41835	24	3	-0.2546	6.84346	1.28609	18.2203	1	1	0
42329	24	1	0.001	12.26	5.89671	12.8092	1	1	0
42313	24	1	0.0332	10.9067	5.71882	18.5634	1	1	0
41855	24	3	-0.1606	9.22932	0.688987	16.7064	1	1	0
41811	24	2	-0.0895	9.24057	0.334008	18.1183	1	1	0
41554	24	1	-0.0482	17.8875	0.686326	18.358	1	1	0
41582	24	1	-0.0327	16.8388	1.85419	16.0535	1	1	0
42223	24	2	0.2499	12.8539	4.84846	15.4696	1	1	0
42224	24	2	0.2598	12.7866	4.12308	14.0275	1	1	0
42328	24	1	-0.1194	13.8228	4.03038	13.686	1	1	0
41883	24	1	0.0141	13.2959	2.79742	18.1533	1	1	0
42222	24	2	-0.113	14.2297	4.66314	16.2237	1	1	0
42323	24	1	-0.3336	14.135	4.73939	17.2766	1	1	0
42324	24	1	0.0015	14.7136	3.71052	16.1295	1	1	0
41489	24	2	0.005	17.181	2.44129	15.1718	1	1	0
41583	24	1	-0.0316	16.5395	3.30222	14.946	1	1	0
41490	24	2	-0.0223	18.5649	2.98626	15.518	1	1	0
41584	24	1	-0.0275	18.8822	3.61338	14.6974	1	1	0
41579	24	1	-0.0255	14.8928	1.91513	13.407	1	1	0
41580	24	1	-0.037	17.3934	2.23264	12.9697	1	1	0
41491	24	2	0.0305	18.5316	3.81725	16.8063	1	1	0
41587	24	1	-0.0295	17.737	4.53482	16.8478	1	1	0
42322	24	1	-0.0757	15.3662	5.78531	14.7689	1	1	0
42321	24	1	0.0049	16.0658	5.71726	16.4822	1	1	0
42221	24	2	0.1182	15.1366	5.81397	15.8743	1	1	0
41885	24	1	0.3035	15.6926	2.43295	17.8896	1	1	0
41817	24	2	-0.0539	13.6752	1.82746	18.4483	1	1	0
41884	24	1	-0.2678	13.5385	1.08598	17.5997	1	1	0
41886	24	1	-0.0823	15.4872	0.893438	18.8827	1	1	0
41488	24	2	0.097	17.0836	1.60861	13.8552	1	1	0
41581	24	1	-0.0388	17.7319	0.724605	13.9004	1	1	0
41487	24	2	-0.001	15.6088	1.11459	13.6468	1	1	0
41818	24	2	-0.0325	15.128	1.89038	18.7708	1	1	0
41578	24	1	-0.0267	15.2262	0.715669	14.5508	1	1	0
41955	24	1	0.1566	12.7541	0.645092	14.9281	1	1	0
7828	5	1	-0.0823	0.652604	24.4191	46.3312	1	0	0
33453	19	1	1.0339	24.2345	0.765271	14.4263	1	1	0
41586	24	1	-0.0302	18.4813	3.12066	17.6869	1	1	0
33081	19	1	-0.0244	22.1406	6.46804	13.5473	1	1	0
33082	19	1	-0.0233	20.3717	6.13213	13.3921	1	1	0
33001	19	2	0.0097	21.3666	5.89033	12.939	1	1	0
41585	24	1	-0.0268	19.2379	2.17603	15.6744	1	1	0
33079	19	1	-0.0133	22.6255	4.21489	12.8209	1	1	0
41492	24	2	0.1684	19.8332	4.63347	17.0317	1	1	0
41588	24	1	-0.0497	19.9248	5.48479	16.3633	1	1	0
33076	19	1	-0.0382	20.6944	1.89246	13.5423	1	1	0
41589	24	1	-0.0494	20.7645	3.97949	16.7914	1	1	0
33080	19	1	-0.0221	21.5088	4.06538	14.096	1	1	0
33000	19	2	0.0018	21.6031	4.3891	13.0301	1	1	0
33753	19	2	0.2498	24.3736	2.59267	16.1782	1	1	0
33855	19	1	-0.1493	23.3562	2.6287	15.6735	1	1	0
33452	19	1	0.0891	24.8114	1.56008	13.1421	1	1	0
33860	19	1	0.0254	23.3027	4.41282	17.8722	1	1	0
33755	19	2	-0.2327	24.4008	4.54434	17.8899	1	1	0
33752	19	2	-0.113	24.6219	1.30682	17.107	1	1	0
41555	24	1	0.036	20.2769	1.43795	18.8469	1	1	0
33754	19	2	0.2598	25.0257	3.97374	16.6353	1	1	0
33857	19	1	-0.0686	24.7551	4.67324	15.8298	1	1	0
33751	19	2	0.1182	23.4203	0.913351	17.959	1	1	0
41493	24	2	-0.2722	19.8836	5.13556	18.4903	1	1	0
41592	24	1	0.0396	20.6098	5.98158	18.5644	1	1	0
33756	19	2	-0.1405	24.7176	6.02188	18.1654	1	1	0
33851	19	1	0.0049	22.4656	1.29715	17.5248	1	1	0
33859	19	1	0.001	24.8782	3.96417	18.7122	1	1	0
33853	19	1	-0.3336	25.0483	0.44726	16.558	1	1	0
33369	19	2	0.0618	24.9366	0.55641	13.6123	1	1	0
33856	19	1	-0.4718	25.0388	2.29122	15.3382	1	1	0
42306	24	1	-0.0382	3.31431	6.49503	14.3307	1	1	0
42309	24	1	-0.0493	1.41269	7.232	16.1445	1	1	0
42302	24	1	-0.0371	5.50888	6.99055	14.4307	1	1	0
42209	24	2	-0.0334	5.42176	8.04538	14.8042	1	1	0
42303	24	1	-0.0342	5.66744	8.764	13.973	1	1	0
42210	24	2	0.0121	3.93966	8.20056	15.3924	1	1	0
42304	24	1	-0.0364	3.60795	9.19007	15.7265	1	1	0
42211	24	2	0.0349	2.87782	7.48396	14.4589	1	1	0
42305	24	1	-0.0361	3.86322	7.59425	16.3216	1	1	0
42300	24	1	-0.0405	6.49108	9.14822	16.4783	1	1	0
42301	24	1	-0.0496	6.21059	7.51425	16.7253	1	1	0
42307	24	1	-0.0372	3.0315	7.88211	13.4266	1	1	0
41724	24	1	-0.0093	4.20964	10.8882	17.7463	1	1	0
41721	24	1	-0.0441	4.92572	8.82876	18.2653	1	1	0
42212	24	2	0.1374	1.43527	7.41047	15.008	1	1	0
42308	24	1	-0.0494	0.858504	8.36266	14.8672	1	1	0
41722	24	1	-0.0451	6.05595	9.71158	19.1833	1	1	0
41647	24	2	0.0837	4.08839	10.5966	18.8104	1	1	0
41723	24	1	-0.0251	3.05891	10.3425	19.0085	1	1	0
42213	24	2	-0.2856	0.694177	6.22537	14.372	1	1	0
42311	24	1	0.0383	0.554561	6.3189	13.2852	1	1	0
42296	24	1	-0.0683	8.6965	6.3354	16.841	1	1	0
42208	24	2	0.0958	6.49096	8.14913	15.9133	1	1	0
42298	24	1	-0.0317	7.88542	7.05831	14.5828	1	1	0
42207	24	2	-0.0686	7.96525	7.7924	15.4137	1	1	0
42299	24	1	-0.0284	8.33627	8.7471	14.9938	1	1	0
42297	24	1	-0.0463	9.88454	7.25073	16.0335	1	1	0
42206	24	2	-0.1452	8.94609	7.32975	16.4957	1	1	0
42316	24	1	0.3977	11.8877	7.27411	17.0435	1	1	0
42292	24	1	-0.0599	10.7118	9.39321	16.909	1	1	0
42293	24	1	-0.0519	9.18594	10.286	17.0286	1	1	0
42218	24	2	-0.0777	12.5088	7.08604	17.8821	1	1	0
42204	24	2	0.2573	9.78417	9.6029	17.5754	1	1	0
42205	24	2	-0.0761	9.00903	8.28493	17.751	1	1	0
42294	24	1	-0.0204	8.07387	8.32408	18.3146	1	1	0
42295	24	1	-0.0452	9.60473	7.71938	18.5266	1	1	0
42291	24	1	0.199	10.77	11.0118	18.6681	1	1	0
42315	24	1	0.1566	12.1698	7.97653	18.5043	1	1	0
42693	24	1	-0.0074	13.4526	12.3527	17.7671	1	1	0
42320	24	1	0.1116	13.8257	7.48975	15.3398	1	1	0
42219	24	2	-0.3068	14.044	7.35132	17.6079	1	1	0
42220	24	2	0.1461	14.5751	7.20495	16.1255	1	1	0
42319	24	1	0.1368	15.3763	7.9479	16.0144	1	1	0
42951	24	2	0.0084	18.1879	9.96327	16.9667	1	1	0
43062	24	1	-0.0247	17.1335	9.78424	16.7596	1	1	0
43060	24	1	-0.03	17.4813	11.8814	17.2703	1	1	0
43061	24	1	-0.0249	18.6022	10.0547	15.9137	1	1	0
42950	24	2	-0.014	18.3179	11.3175	17.6635	1	1	0
42318	24	1	0.1453	14.2722	8.37237	17.9261	1	1	0
42317	24	1	0.1831	14.7039	6.79396	18.2947	1	1	0
43064	24	1	-0.0524	18.6469	8.55438	18.504	1	1	0
33861	19	1	0.023	24.4288	6.6355	17.3315	1	1	0
43065	24	1	0.0391	20.8802	9.74998	17.9216	1	1	0
43066	24	1	0.0375	20.8365	8.91527	16.3839	1	1	0
42953	24	2	-0.2728	20.5006	8.85169	17.4038	1	1	0
42952	24	2	0.1627	18.952	8.70518	17.4594	1	1	0
43063	24	1	-0.0503	18.5428	7.86456	16.8636	1	1	0
43067	24	1	0.0386	20.9543	7.96144	17.8116	1	1	0
43059	24	1	-0.0231	19.27	11.7714	17.308	1	1	0
41728	24	1	-0.0426	3.44644	13.3868	18.5376	1	1	0
42707	24	1	0.0386	6.99808	15.1387	16.738	1	1	0
42706	24	1	0.0375	6.89556	13.4194	16.0733	1	1	0
42593	24	2	-0.2728	7.20334	14.0661	16.8904	1	1	0
42704	24	1	-0.0524	9.09213	14.4443	15.9437	1	1	0
42703	24	1	-0.0503	9.05763	12.966	17.1032	1	1	0
42592	24	2	0.1627	8.69848	13.99	16.9465	1	1	0
42699	24	1	-0.0231	11.0863	15.7342	17.2559	1	1	0
42589	24	2	0.0511	11.5088	13.992	18.529	1	1	0
42705	24	1	0.0391	6.76981	13.6377	17.8193	1	1	0
42591	24	2	0.0084	9.22297	14.9307	18.0084	1	1	0
42590	24	2	-0.014	10.6374	15.2385	18.1639	1	1	0
42698	24	1	-0.0324	11.3104	13.3432	17.7565	1	1	0
42701	24	1	-0.0249	8.79706	16.0012	17.9192	1	1	0
42700	24	1	-0.03	10.7628	16.0435	18.9651	1	1	0
42588	24	2	0.1176	12.9612	14.2852	18.7743	1	1	0
42695	24	1	-0.0536	13.2576	15.0647	17.9896	1	1	0
42587	24	2	-0.0606	13.8208	12.9237	18.6258	1	1	0
42694	24	1	-0.0071	14.8104	13.1495	18.3423	1	1	0
41626	24	1	0.0364	0.66878	3.49575	19.4433	1	1	0
41704	24	1	-0.2678	4.17752	2.83767	19.4449	1	1	0
41706	24	1	-0.0823	3.33119	4.10633	21.4076	1	1	0
41708	24	1	-0.1027	6.21904	3.20362	21.4475	1	1	0
41639	24	2	0.0031	5.44547	3.98429	21.5706	1	1	0
41707	24	1	-0.0176	5.62168	4.58467	20.7439	1	1	0
41638	24	2	-0.0325	3.99042	3.25814	21.6023	1	1	0
41637	24	2	-0.0539	3.76881	2.34998	20.3884	1	1	0
41703	24	1	0.0141	2.68015	2.1801	20.2001	1	1	0
41636	24	4	0.5133	4.21905	0.883635	20.5723	1	1	0
41705	24	1	0.3035	3.90266	2.72842	22.5814	1	1	0
41640	24	2	0.3706	5.75609	4.6924	22.9013	1	1	0
41710	24	1	-0.0568	4.93836	5.371	23.1835	1	1	0
41709	24	1	-0.0981	5.77745	3.93358	23.7221	1	1	0
42064	24	1	-0.2678	3.56772	1.62558	24.488	1	1	0
42067	24	1	-0.0176	3.01221	3.97524	24.1696	1	1	0
41654	24	5	-0.3295	5.04831	0.527158	21.3609	1	1	0
42072	24	1	0.0045	2.55907	6.12548	23.7533	1	1	0
41999	24	2	0.0031	2.95436	4.06254	25.2501	1	1	0
41991	24	2	-0.0895	10.0786	0.352413	23.6968	1	1	0
42057	24	6	0.546	7.1183	2.32202	23.1676	1	1	0
41641	24	2	-0.0934	7.12033	5.50104	22.8945	1	1	0
41711	24	1	0.0173	7.79801	5.15169	22.1261	1	1	0
42060	24	7	-0.0075	9.8432	2.8143	21.7643	1	1	0
41834	24	5	-0.3295	12.3644	2.04077	20.444	1	1	0
42216	24	4	0.4618	12.4492	5.63454	20.0643	1	1	0
42215	24	3	-0.1606	11.4296	5.65065	21.0244	1	1	0
42171	24	2	-0.0895	11.8766	5.88745	22.3665	1	1	0
42168	24	2	-1.5183	12.4615	4.56581	22.9463	1	1	0
41993	24	2	2.0795	10.2142	2.61691	22.7543	1	1	0
42059	24	6	0.0884	11.4999	0.851107	22.3153	1	1	0
41875	24	3	-0.5131	8.71708	0.822337	21.4825	1	1	0
41988	24	2	-1.5183	8.70599	0.671599	23.0245	1	1	0
41992	24	2	-0.7776	11.024	1.31755	23.1619	1	1	0
42055	24	3	-0.5131	11.2333	3.68105	23.3917	1	1	0
42239	24	6	0.0884	9.9089	5.73195	23.1773	1	1	0
41712	24	1	0.0045	7.68033	5.19355	23.8423	1	1	0
41990	24	2	-0.5866	8.02414	1.89768	23.694	1	1	0
41989	24	3	-1.0437	9.19001	2.75578	23.7572	1	1	0
42015	24	3	-0.2546	12.0778	1.67739	24.269	1	1	0
42172	24	2	-0.7776	10.8827	6.19273	23.423	1	1	0
42058	24	6	0.2254	10.1071	0.462546	24.8331	1	1	0
42169	24	3	-1.0437	12.6414	4.88387	24.9047	1	1	0
42173	24	2	2.0795	11.4186	5.83424	24.916	1	1	0
41882	24	6	-0.0846	10.6291	0.596432	20.5975	1	1	0
7345	5	1	-0.0316	0.468794	6.59752	41.0273	1	0	0
41816	24	4	0.5133	12.6977	1.38396	19.5123	1	1	0
42236	24	6	0.1104	12.8085	4.10507	22.0633	1	1	0
42016	24	4	3.898	13.2072	2.59822	24.1424	1	1	0
42234	24	5	-0.0848	13.6074	5.68898	20.3308	1	1	0
42034	24	5	-0.8052	14.0468	2.29866	23.2621	1	1	0
41887	24	1	-0.0176	15.1843	1.74192	20.7993	1	1	0
41888	24	1	-0.1027	14.681	3.36144	20.3259	1	1	0
41819	24	2	0.0031	15.3692	2.56623	20.1114	1	1	0
41892	24	1	0.0045	17.6651	1.71419	22.0372	1	1	0
41894	24	1	-0.014	16.6766	4.61309	22.4519	1	1	0
41891	24	1	0.0173	18.5672	3.16778	21.5278	1	1	0
41821	24	2	-0.0934	17.5455	2.7859	21.7483	1	1	0
41890	24	1	-0.0568	17.4454	2.31247	19.6349	1	1	0
41820	24	2	0.3706	16.8822	2.95131	20.3116	1	1	0
41889	24	1	-0.0981	16.9922	4.0068	20.0791	1	1	0
41822	24	2	-0.2193	16.9467	3.65183	22.976	1	1	0
41893	24	1	-0.3734	16.146	3.14911	23.5196	1	1	0
42170	24	2	-0.5866	13.538	5.03066	23.8684	1	1	0
42237	24	6	0.546	14.6422	4.60642	23.8291	1	1	0
41823	24	2	0.1624	17.9776	3.93316	24.0999	1	1	0
42103	24	1	1.0339	16.8922	1.50328	24.4218	1	1	0
41896	24	1	-0.2286	17.9708	3.12835	24.8508	1	1	0
41824	24	2	-0.0361	17.6897	5.24191	24.8497	1	1	0
41898	24	1	-0.0657	17.9097	6.02537	24.1013	1	1	0
41897	24	1	-0.0492	16.6502	5.35219	25.0493	1	1	0
42175	24	3	-0.1999	15.0866	6.52488	22.5955	1	1	0
42174	24	2	0.4166	14.2361	6.5268	23.801	1	1	0
42106	24	1	-0.3214	14.0306	0.426442	24.6004	1	1	0
42109	24	1	-0.3079	15.8419	0.570349	23.3117	1	1	0
33875	19	1	0.0391	20.8741	2.04089	24.5589	1	1	0
41591	24	1	0.0393	18.8844	5.61824	18.7152	1	1	0
41590	24	1	0.0395	20.0736	4.3017	19.1864	1	1	0
41895	24	1	-0.0803	18.9571	4.08952	23.6745	1	1	0
33762	19	2	0.1627	22.504	1.8671	23.043	1	1	0
33872	19	1	-0.0247	21.5031	3.68628	22.8878	1	1	0
33867	19	1	-0.0392	22.4734	4.69527	20.1148	1	1	0
33759	19	2	0.0511	22.9837	5.03346	21.0259	1	1	0
33758	19	2	0.1175	24.2785	5.72797	20.6709	1	1	0
33761	19	2	0.0084	22.1414	3.04962	22.2131	1	1	0
33871	19	1	-0.0249	21.5126	2.87014	21.344	1	1	0
33760	19	2	-0.014	23.3439	3.94183	21.9777	1	1	0
33868	19	1	-0.0324	22.3687	5.77478	21.5498	1	1	0
33870	19	1	-0.03	24.2108	3.3468	21.6431	1	1	0
33869	19	1	-0.0231	23.6402	4.44644	22.9229	1	1	0
34209	19	1	0.0037	24.0894	5.98426	24.7223	1	1	0
41557	24	1	0.0374	19.3597	1.03015	20.3712	1	1	0
41473	24	2	-0.255	19.7546	0.648117	19.4651	1	1	0
34110	19	2	0.0327	24.42	6.93067	25.2736	1	1	0
44798	25	1	0.0385	2.81404	0.481829	60.5078	1	1	0
33750	19	2	0.1461	23.5088	0.930333	19.4614	1	1	0
33873	19	1	-0.0503	23.3068	2.15247	23.7708	1	1	0
33749	19	2	-0.3068	24.7876	0.379701	20.0605	1	1	0
33849	19	1	0.1368	23.2765	1.96166	19.7073	1	1	0
33874	19	1	-0.0524	22.832	0.944187	22.3932	1	1	0
33877	19	1	0.0386	20.3808	1.26355	23.1368	1	1	0
33763	19	2	-0.2728	21.2459	1.35481	23.7644	1	1	0
45025	25	1	-0.0066	0.297023	5.21467	43.3647	1	1	0
41718	24	1	-0.0657	5.32268	6.67256	19.7916	1	1	0
41717	24	1	-0.0492	4.63437	6.75151	21.4128	1	1	0
41646	24	2	-0.0702	4.98864	9.40625	19.1467	1	1	0
41644	24	2	-0.0361	5.32777	7.27911	20.7215	1	1	0
41719	24	1	0.0077	4.82698	9.22348	21.3931	1	1	0
41645	24	2	-0.3244	4.62763	8.67963	20.4646	1	1	0
41648	24	2	0.0487	4.3383	11.7251	19.7618	1	1	0
41720	24	1	0.0355	3.57267	8.58088	20.4127	1	1	0
41726	24	1	-0.0382	4.07176	11.295	20.7307	1	1	0
42282	24	1	0.0891	6.02303	11.5129	22.1944	1	1	0
42076	24	1	-0.2286	3.86923	8.22715	23.4191	1	1	0
41725	24	1	-0.041	5.4227	11.825	19.7474	1	1	0
42075	24	1	-0.0803	2.61754	8.96881	24.2038	1	1	0
42077	24	1	-0.0492	4.91634	10.1508	23.9663	1	1	0
42003	24	2	0.1624	3.61006	8.54986	24.4553	1	1	0
42001	24	2	-0.0934	2.35254	6.37655	24.7411	1	1	0
41714	24	1	-0.014	6.05749	7.34906	23.3353	1	1	0
42078	24	1	-0.0657	5.60105	9.06993	25.2886	1	1	0
42004	24	2	-0.0361	4.68649	9.60542	24.9428	1	1	0
42203	24	2	0.1098	10.1037	10.2467	18.9022	1	1	0
42283	24	1	1.0339	6.69075	10.4746	20.9774	1	1	0
41643	24	2	0.1624	6.72359	7.52336	21.3155	1	1	0
42281	24	1	0.1931	6.68786	9.41198	23.3564	1	1	0
42199	24	2	0.0618	6.98489	11.0646	21.9737	1	1	0
41716	24	1	-0.2286	7.04998	8.57647	21.4	1	1	0
41715	24	1	-0.0803	7.46839	7.02675	20.6705	1	1	0
41642	24	2	-0.2193	6.99241	7.03498	22.7708	1	1	0
42198	24	2	0.0372	7.38732	10.2382	23.2682	1	1	0
42288	24	1	0.0665	8.54451	11.6518	18.9909	1	1	0
42289	24	1	-0.3079	8.19799	10.052	19.8033	1	1	0
42202	24	2	-0.2699	8.91153	10.8625	19.6856	1	1	0
42201	24	2	-0.0538	9.20909	11.5859	20.9723	1	1	0
42214	24	5	-0.8052	9.33633	8.38006	21.5711	1	1	0
42286	24	1	-0.3214	9.44125	10.8164	21.7324	1	1	0
42290	24	1	-0.3209	10.601	9.49035	19.5545	1	1	0
42686	24	1	-0.4719	11.6635	8.96099	21.797	1	1	0
42583	24	2	0.2498	12.2756	9.90702	21.7556	1	1	0
42685	24	1	-0.1493	11.5088	10.5174	21.2761	1	1	0
42196	24	4	3.8982	9.79399	8.71929	22.6771	1	1	0
41713	24	1	-0.3734	7.91564	7.49837	23.1723	1	1	0
42195	24	3	-0.2546	10.4923	7.74843	23.4631	1	1	0
42683	24	1	-0.3336	11.411	10.0409	23.6533	1	1	0
42197	24	2	-0.2598	8.94358	9.71379	23.6417	1	1	0
42278	24	1	0.0714	9.52773	10.6209	23.7485	1	1	0
42200	24	2	-0.1495	8.01288	12.2267	21.662	1	1	0
42287	24	1	0.0562	10.0472	12.2642	20.7954	1	1	0
42280	24	1	0.1568	7.17581	10.9016	24.0895	1	1	0
42279	24	1	-0.1461	8.60981	9.21866	24.555	1	1	0
42582	24	2	-0.113	12.3981	10.1519	23.2103	1	1	0
42682	24	1	-0.0757	12.4727	11.9566	24.5913	1	1	0
42681	24	1	0.0049	12.5319	12.3086	22.8255	1	1	0
42284	24	1	0.2355	8.33637	12.6887	22.6342	1	1	0
42246	24	1	-0.0823	18.5084	6.48642	22.0564	1	1	0
42689	24	1	0.001	13.2804	10.4359	18.8836	1	1	0
42692	24	1	0.0106	12.7988	12.2463	20.2548	1	1	0
42244	24	1	-0.2678	16.5689	6.50297	20.4962	1	1	0
42238	24	6	0.2255	12.5672	6.70157	22.2633	1	1	0
42241	24	6	0.0228	14.862	6.66023	24.6838	1	1	0
42581	24	2	0.1182	12.916	11.614	23.6193	1	1	0
42586	24	2	-0.1405	13.7739	12.1025	19.9881	1	1	0
42684	24	1	0.0015	13.0315	9.33229	23.6819	1	1	0
42585	24	2	-0.2328	13.9585	10.5832	19.6827	1	1	0
42584	24	2	0.2598	13.6467	9.73974	21.0151	1	1	0
42687	24	1	-0.0686	13.7812	8.63094	20.8931	1	1	0
42245	24	1	0.3035	18.936	7.36812	20.4709	1	1	0
42690	24	1	0.0254	14.9819	10.2362	19.2919	1	1	0
42688	24	1	-0.1194	14.5109	10.0105	21.532	1	1	0
42176	24	4	0.5133	15.8184	7.61512	22.2293	1	1	0
42194	24	5	-0.3295	15.7677	8.63558	22.8142	1	1	0
42243	24	1	0.0141	16.5952	8.2536	20.3105	1	1	0
42177	24	2	-0.0539	16.7609	7.41541	21.0269	1	1	0
42178	24	2	-0.0325	18.3473	7.38257	21.4182	1	1	0
42179	24	2	0.0031	18.7427	8.67312	22.227	1	1	0
42949	24	2	0.0511	18.1648	11.2631	19.1726	1	1	0
42247	24	1	-0.0176	18.3645	8.39995	23.2553	1	1	0
42679	24	1	0.1368	14.9389	11.7566	23.0214	1	1	0
42242	24	6	-0.0846	13.5104	7.35987	23.7217	1	1	0
42580	24	2	0.1461	14.4063	11.7486	23.95	1	1	0
43057	24	1	-0.0392	17.4053	10.4839	19.4803	1	1	0
42675	24	1	0.1566	16.8815	10.4251	24.0711	1	1	0
42248	24	1	-0.1027	18.2446	9.59869	21.8655	1	1	0
43053	24	1	-0.0074	16.9692	11.8154	21.7389	1	1	0
43054	24	1	-0.0071	18.7253	12.1044	21.8241	1	1	0
43058	24	1	-0.0324	19.2489	10.8908	19.4792	1	1	0
42948	24	2	0.1175	17.8502	12.6257	19.799	1	1	0
42947	24	2	-0.0606	17.7755	12.5481	21.3958	1	1	0
42680	24	1	0.1116	14.6226	12.7899	24.2317	1	1	0
42691	24	1	0.023	14.4759	12.5794	20.7341	1	1	0
42678	24	1	0.1453	14.5469	9.74154	24.9463	1	1	0
42579	24	2	-0.3068	14.9582	10.7301	25.0558	1	1	0
42578	24	2	-0.0777	16.5444	10.5304	25.0814	1	1	0
33865	19	1	-0.0536	24.5382	6.46301	21.5388	1	1	0
33757	19	2	-0.0606	24.1254	6.62564	19.4332	1	1	0
33863	19	1	-0.0074	23.0256	6.89857	19.2876	1	1	0
42253	24	1	-0.3734	19.0648	9.86277	24.7996	1	1	0
42180	24	2	0.3706	20.2169	8.8323	22.3862	1	1	0
42250	24	1	-0.0568	20.743	8.06366	21.8199	1	1	0
42249	24	1	-0.0981	20.469	9.78367	21.8929	1	1	0
42252	24	1	0.0045	20.6563	7.8131	24.3789	1	1	0
42181	24	2	-0.0934	20.7503	8.80474	23.8677	1	1	0
42251	24	1	0.0173	21.8406	8.98293	23.7974	1	1	0
42254	24	1	-0.014	20.4199	10.7769	24.4708	1	1	0
42182	24	2	-0.2193	20.1322	9.78787	24.8697	1	1	0
33864	19	1	-0.0071	24.6084	7.5859	19.5763	1	1	0
34210	19	1	0.0806	23.7278	7.72154	25.1105	1	1	0
41736	24	1	0.0385	5.19722	15.5183	24.89	1	1	0
41727	24	1	-0.0452	2.54902	12.7684	19.918	1	1	0
41649	24	2	0.0813	3.5627	13.0633	19.5508	1	1	0
41731	24	1	-0.0244	4.34182	12.9043	22.0928	1	1	0
41734	24	1	-0.0461	5.98595	14.7471	22.6726	1	1	0
41732	24	1	-0.0234	2.98659	14.0763	22.2158	1	1	0
41730	24	1	-0.0221	5.37281	14.2937	20.1913	1	1	0
41729	24	1	-0.0133	3.74657	15.0711	20.1379	1	1	0
41650	24	2	0.0018	4.28795	14.186	20.4105	1	1	0
41651	24	2	0.0097	4.06893	13.9585	21.9684	1	1	0
41652	24	2	0.1627	4.91097	14.9121	22.8198	1	1	0
41733	24	1	-0.0429	4.73085	15.9254	22.5209	1	1	0
41737	24	1	0.0388	5.0026	13.7993	24.6938	1	1	0
41653	24	2	-0.2622	4.59021	14.7793	24.3516	1	1	0
41735	24	1	0.0374	3.49545	15.0241	24.5244	1	1	0
42697	24	1	-0.0392	11.0779	13.5318	19.3699	1	1	0
42702	24	1	-0.0247	8.76529	14.6533	18.9875	1	1	0
42285	24	1	0.0782	7.5263	13.0211	21.0075	1	1	0
42662	24	1	-0.0371	9.90745	15.9974	22.4548	1	1	0
42663	24	1	-0.0342	9.91984	14.3727	22.3944	1	1	0
42569	24	2	-0.0334	10.2203	15.1999	23.0409	1	1	0
42661	24	1	-0.0496	8.26812	15.1072	23.9667	1	1	0
42568	24	2	0.0958	9.25367	15.1538	24.3028	1	1	0
42658	24	1	-0.0317	9.01166	13.0663	24.6665	1	1	0
42660	24	1	-0.0405	9.45592	16.0724	24.8048	1	1	0
42567	24	2	-0.0686	9.4731	13.9513	25.2283	1	1	0
42666	24	1	-0.0382	11.8136	16.8554	24.7205	1	1	0
42570	24	2	0.0121	11.7822	15.1618	23.2924	1	1	0
42667	24	1	-0.0372	12.0878	17.2896	22.9971	1	1	0
42665	24	1	-0.0361	12.1092	14.2938	23.9265	1	1	0
42571	24	2	0.0349	12.4111	16.5584	23.7975	1	1	0
42664	24	1	-0.0364	12.3765	15.0541	22.3752	1	1	0
43056	24	1	-0.0522	16.8791	13.0325	19.532	1	1	0
42696	24	1	-0.0522	13.2541	14.7571	19.7157	1	1	0
43052	24	1	0.0106	16.4912	14.1752	21.8457	1	1	0
43051	24	1	0.023	18.0515	14.7201	21.5971	1	1	0
42946	24	2	-0.1405	17.457	13.8866	21.9901	1	1	0
42945	24	2	-0.2328	17.598	13.8395	23.4697	1	1	0
43050	24	1	0.0254	18.3883	13.1455	23.8702	1	1	0
43048	24	1	-0.1194	17.0938	15.9425	23.7044	1	1	0
43049	24	1	0.001	16.6157	13.5132	23.7935	1	1	0
42668	24	1	-0.0494	14.4239	16.2178	23.052	1	1	0
42944	24	2	0.2598	17.8813	15.2365	24.0778	1	1	0
42572	24	2	0.1374	13.9854	16.4647	24.0171	1	1	0
43047	24	1	-0.0686	18.833	15.6116	23.6523	1	1	0
42672	24	1	0.0384	14.5532	18.6623	23.7244	1	1	0
42669	24	1	-0.0493	14.3158	15.6327	24.6467	1	1	0
42573	24	2	-0.2856	14.4954	17.8384	24.566	1	1	0
42670	24	1	0.0385	15.5693	17.7205	24.844	1	1	0
43055	24	1	-0.0536	18.625	13.4247	19.6364	1	1	0
42070	24	1	-0.0568	0.894814	4.9278	25.613	1	1	0
42065	24	1	0.3035	2.52682	3.07328	27.0551	1	1	0
41997	24	2	-0.0539	3.75083	1.6379	25.5879	1	1	0
41995	24	3	-0.2	6.08365	1.47554	24.9942	1	1	0
41996	24	4	0.5133	5.25925	1.94148	25.9007	1	1	0
42014	24	5	-0.3295	5.57237	2.78395	26.6865	1	1	0
42496	24	1	0.3977	4.67894	6.01374	27.2522	1	1	0
42068	24	1	-0.1027	3.90808	4.41943	25.5451	1	1	0
42495	24	1	0.1566	5.87452	5.56841	28.3995	1	1	0
41998	24	2	-0.0325	2.59896	2.74286	25.9673	1	1	0
42066	24	1	-0.0823	1.67306	2.32711	25.61	1	1	0
42407	24	2	-0.0606	6.29552	1.20454	29.5159	1	1	0
42000	24	2	0.3706	1.9798	5.19892	25.5763	1	1	0
42069	24	1	-0.0981	2.20589	5.41472	26.6555	1	1	0
8107	5	1	0.0391	2.27937	4.24006	30.2791	1	0	0
8109	5	1	0.0386	0.800004	5.28158	30.3654	1	0	0
42511	24	1	0.023	5.11621	3.06311	29.6007	1	1	0
42515	24	1	-0.0536	4.52148	0.83577	28.5734	1	1	0
7995	5	2	-0.2728	1.92433	5.23949	30.5641	1	0	0
42406	24	2	-0.1404	5.90211	2.56052	30.2259	1	1	0
42398	24	2	-0.0777	5.58449	6.3522	27.6877	1	1	0
8108	5	1	0.0375	2.39437	6.03256	29.9936	1	0	0
42507	24	1	-0.0686	5.55788	4.93772	31.2276	1	1	0
7571	5	3	-1.0437	0.283247	14.7631	46.634	1	0	0
42063	24	1	0.0141	3.48564	0.601113	25.9869	1	1	0
42513	24	1	-0.0074	7.08165	0.690733	29.9581	1	1	0
42514	24	1	-0.0071	6.76413	1.48339	28.55	1	1	0
42493	24	1	0.0332	7.04939	5.50393	26.2428	1	1	0
41994	24	2	0.4166	7.45406	1.77101	25.1288	1	1	0
42061	24	6	0.0228	7.6948	2.68152	25.731	1	1	0
42062	24	6	-0.0846	7.91045	0.931234	25.614	1	1	0
42489	24	1	-0.0493	8.96268	2.08765	28.5197	1	1	0
42392	24	2	0.1374	9.97555	1.84995	28.4491	1	1	0
42490	24	1	0.0385	11.0274	3.61778	27.5661	1	1	0
42393	24	2	-0.2856	10.6043	2.70237	27.2432	1	1	0
42491	24	1	0.0383	9.79576	2.87454	26.4856	1	1	0
42492	24	1	0.0384	11.3837	2.07618	26.8553	1	1	0
42240	24	7	-0.0075	10.5641	5.3102	25.4264	1	1	0
42419	24	6	0.0884	11.8275	6.04454	27.6624	1	1	0
42488	24	1	-0.0494	10.2925	2.16681	29.4641	1	1	0
42470	24	1	-0.3209	12.1177	4.29484	29.5302	1	1	0
42471	24	1	0.199	12.4912	2.61444	30.0219	1	1	0
42394	24	5	-0.8052	9.89046	4.85093	29.8521	1	1	0
42510	24	1	0.0254	7.36622	4.07403	29.5199	1	1	0
42376	24	4	3.8981	10.5666	5.71661	30.4415	1	1	0
42405	24	2	-0.2328	7.07706	3.58072	30.4602	1	1	0
42397	24	2	-0.2774	6.75561	6.53204	26.6026	1	1	0
42504	24	1	0.0015	7.56304	6.09438	29.3889	1	1	0
42509	24	1	0.001	7.98897	3.13481	30.9439	1	1	0
42478	24	1	-0.0317	13.3663	0.51753	30.6193	1	1	0
42383	24	2	0.1098	12.8292	3.6627	30.1212	1	1	0
42476	24	1	-0.0683	15.4534	0.972175	28.2884	1	1	0
42098	24	1	0.0714	13.5122	1.60096	26.1074	1	1	0
42099	24	1	-0.1461	13.4446	3.28563	26.3506	1	1	0
42477	24	1	-0.0463	13.8804	1.68858	28.356	1	1	0
42017	24	2	-0.2598	13.8732	2.51473	25.6776	1	1	0
42473	24	1	-0.0519	14.2691	3.916	28.4269	1	1	0
42386	24	2	-0.1452	14.6795	1.30886	28.9902	1	1	0
42102	24	1	0.0891	17.4549	1.52776	26.0391	1	1	0
42019	24	2	0.0618	16.5236	1.34784	25.4781	1	1	0
42018	24	2	0.0372	15.5117	2.54508	25.8645	1	1	0
42100	24	1	0.1568	15.8468	2.69842	26.9287	1	1	0
42101	24	1	0.1931	15.8855	3.51859	25.5421	1	1	0
41901	24	1	-0.0441	18.8701	3.73996	27.0792	1	1	0
41902	24	1	-0.0451	17.3488	4.5859	27.6028	1	1	0
41826	24	2	-0.0702	18.4333	4.68512	27.3059	1	1	0
41825	24	2	-0.3245	18.6172	5.63508	26.0968	1	1	0
42475	24	1	-0.0452	16.1745	2.77374	29.4298	1	1	0
42384	24	2	0.2573	14.3064	3.81774	29.5235	1	1	0
42385	24	2	-0.0761	15.1877	2.57565	29.8117	1	1	0
41906	24	1	-0.0382	18.1615	3.77778	29.9663	1	1	0
42472	24	1	-0.0599	14.7328	4.76618	29.9779	1	1	0
42601	24	6	0.0228	16.9432	6.20733	29.7577	1	1	0
42474	24	1	-0.0204	15.2297	2.34228	30.8764	1	1	0
41828	24	2	0.0487	19.1729	4.19351	29.8188	1	1	0
43387	25	1	-0.0268	17.6363	0.852194	30.4397	1	1	0
7349	5	1	-0.0295	0.427245	9.61103	41.516	1	0	0
34219	19	1	-0.0138	22.7882	1.352	26.0826	1	1	0
34221	19	1	-0.0069	23.2315	1.02394	29.2005	1	1	0
41903	24	1	-0.0251	19.0652	6.09437	28.6123	1	1	0
41827	24	2	0.0837	19.2764	5.06136	28.5047	1	1	0
41905	24	1	-0.041	19.767	3.29028	29.5874	1	1	0
41900	24	1	0.0355	19.682	5.74683	25.6748	1	1	0
41904	24	1	-0.0093	20.341	4.91616	28.2842	1	1	0
34114	19	2	0.1078	22.5256	3.13151	27.491	1	1	0
34214	19	1	0.0543	23.0066	5.76454	28.1754	1	1	0
34113	19	2	0.1148	23.7009	4.01831	27.0375	1	1	0
34112	19	2	-0.1307	23.3139	5.52589	27.1925	1	1	0
34213	19	1	-0.0066	22.4597	5.72124	26.5448	1	1	0
34217	19	1	-0.0313	21.6461	3.52591	26.9291	1	1	0
34216	19	1	-0.037	23.9825	3.83421	26.0109	1	1	0
34218	19	1	-0.0384	22.4322	3.20923	28.6086	1	1	0
41908	24	1	-0.0426	20.8616	5.17689	30.9068	1	1	0
41829	24	2	0.0813	19.7781	4.86524	31.0802	1	1	0
41907	24	1	-0.0452	19.2544	5.84752	31.1701	1	1	0
34115	19	2	-0.0523	22.5849	1.55354	27.1318	1	1	0
34220	19	1	-0.0052	21.5093	1.24233	27.3386	1	1	0
34111	19	2	0.0588	24.4706	6.49857	26.7305	1	1	0
43383	25	1	-0.0388	18.9137	0.812391	28.0457	1	1	0
34215	19	1	-0.0414	24.5181	3.73076	27.6621	1	1	0
34116	19	2	-0.032	23.537	0.852149	28.1677	1	1	0
34172	19	1	0.0523	24.3697	4.01601	30.1139	1	1	0
34222	19	1	-0.0149	24.5005	1.30174	27.9526	1	1	0
37117	21	1	-0.0503	25.0692	8.21851	56.8721	0	1	0
34089	19	2	-0.0119	24.945	3.91737	31.0682	1	1	0
42071	24	1	0.0173	1.49222	7.01849	24.6625	1	1	0
42494	24	1	0.6605	6.40101	7.01741	25.6633	1	1	0
42073	24	1	-0.3733	4.43891	6.76239	25.4023	1	1	0
42002	24	2	-0.2193	3.48937	7.31737	25.2908	1	1	0
42497	24	1	0.1831	4.10782	7.9699	28.1778	1	1	0
42080	24	1	0.0355	3.39221	11.185	25.8238	1	1	0
42079	24	1	0.0077	3.95538	9.85503	26.8935	1	1	0
42498	24	1	0.1453	5.67244	8.59261	28.0434	1	1	0
42399	24	2	-0.3068	5.16387	7.74865	28.4213	1	1	0
42005	24	2	-0.3245	4.30199	10.5696	26.0777	1	1	0
42006	24	2	-0.0702	5.53352	11.4515	26.4887	1	1	0
42074	24	1	-0.014	3.08286	7.55178	26.3232	1	1	0
42007	24	2	0.0837	5.35775	12.3517	27.7493	1	1	0
42400	24	2	0.1461	5.35495	7.83351	29.9574	1	1	0
42500	24	1	0.1116	4.80969	8.75208	30.2241	1	1	0
42081	24	1	-0.0441	5.92038	12.076	25.6414	1	1	0
42086	24	1	-0.0382	4.20315	10.7099	28.959	1	1	0
42008	24	2	0.0487	5.01045	11.4902	29.1179	1	1	0
42499	24	1	0.1368	4.83856	7.02446	30.4901	1	1	0
42085	24	1	-0.041	5.89363	10.8162	29.2737	1	1	0
42082	24	1	-0.0451	6.3675	10.7629	26.6854	1	1	0
42009	24	2	0.0813	4.74749	12.2798	30.4097	1	1	0
42088	24	1	-0.0426	5.59053	12.8868	30.5017	1	1	0
42089	24	1	-0.0133	5.2392	10.5649	31.7238	1	1	0
42401	24	2	0.1182	6.77802	7.8855	30.4402	1	1	0
42395	24	3	-0.1606	9.13617	6.70553	27.2264	1	1	0
42375	24	3	-0.2546	11.2316	6.6868	29.5953	1	1	0
42402	24	2	-0.113	7.70019	6.65951	30.3017	1	1	0
42352	24	2	-0.7776	11.4758	6.926	28.1372	1	1	0
42414	24	5	-0.0849	7.85823	8.53691	27.0156	1	1	0
42396	24	4	0.4618	8.0002	7.34609	26.8482	1	1	0
42235	24	3	-0.5131	11.7847	7.22554	25.5703	1	1	0
42421	24	6	0.0228	9.6071	10.9604	25.9146	1	1	0
42416	24	6	0.1104	9.93122	8.2862	25.7027	1	1	0
42418	24	6	0.2254	9.88458	8.32426	28.2546	1	1	0
42355	24	3	-0.2	9.68329	10.721	28.0041	1	1	0
42351	24	2	-0.0895	10.2785	7.56248	27.5658	1	1	0
42348	24	2	-1.5183	10.8128	8.14953	26.2886	1	1	0
42349	24	3	-1.0437	12.0766	9.40287	27.7197	1	1	0
42350	24	2	-0.5866	11.3718	9.58625	26.4877	1	1	0
42417	24	6	0.546	12.0881	10.0125	25.6881	1	1	0
42354	24	2	0.4166	10.3429	10.7913	26.7481	1	1	0
42422	24	6	-0.0846	10.8847	11.7543	26.6315	1	1	0
42356	24	4	0.5133	10.3499	11.1252	29.1054	1	1	0
42374	24	5	-0.3295	11.4544	11.5957	29.1495	1	1	0
42502	24	1	-0.0757	7.21749	8.66961	29.8309	1	1	0
42503	24	1	-0.3336	8.73647	7.07486	30.2281	1	1	0
42357	24	2	-0.0539	9.38066	11.2366	30.2539	1	1	0
42424	24	1	-0.2678	8.39546	10.7496	29.9987	1	1	0
42501	24	1	0.0049	6.78748	8.14081	31.485	1	1	0
42423	24	1	0.0141	9.90901	10.6154	31.0197	1	1	0
41899	24	1	0.0077	18.2684	6.65101	26.4973	1	1	0
42353	24	2	2.0796	12.6389	8.0608	27.9442	1	1	0
42420	24	7	-0.0075	13.3728	7.83746	27.1107	1	1	0
42415	24	3	-0.5131	13.4317	7.96285	29.2937	1	1	0
42677	24	1	0.1831	14.7168	11.0433	26.0721	1	1	0
42596	24	6	0.1104	15.47	7.47236	28.85	1	1	0
42575	24	3	-0.1606	15.7288	9.59315	27.8523	1	1	0
42673	24	1	0.0332	16.3446	8.27208	25.4844	1	1	0
42674	24	1	0.6605	17.9868	8.63756	25.8613	1	1	0
42576	24	4	0.4618	16.8988	9.06461	27.3663	1	1	0
42594	24	5	-0.0849	17.871	8.97478	28.019	1	1	0
42577	24	2	-0.2774	16.9426	9.10418	25.8537	1	1	0
42676	24	1	0.3977	17.1354	11.4126	25.4099	1	1	0
42531	24	2	-0.0895	15.5602	9.51815	29.287	1	1	0
42528	24	2	-1.5181	14.9354	8.14039	29.565	1	1	0
42599	24	6	0.0884	13.492	10.3878	29.4066	1	1	0
42598	24	6	0.2254	16.6044	9.59772	29.8107	1	1	0
42532	24	2	-0.7776	14.5021	10.3741	29.9366	1	1	0
42647	24	1	0.0562	13.573	12.4552	27.1978	1	1	0
42555	24	3	-0.2546	14.9456	11.9233	30.1527	1	1	0
42534	24	2	0.4166	16.8823	6.71738	30.7254	1	1	0
42530	24	2	-0.5866	15.413	7.39653	30.8157	1	1	0
42535	24	3	-0.2	17.9157	7.69188	30.6588	1	1	0
42597	24	6	0.546	14.8001	6.52044	31.0833	1	1	0
42600	24	7	-0.0075	13.243	9.26082	31.5702	1	1	0
42533	24	2	2.0795	14.2909	9.61652	31.3593	1	1	0
43033	24	1	0.0332	18.7838	13.3384	30.6243	1	1	0
42256	24	1	-0.2286	19.874	10.1222	26.8899	1	1	0
42255	24	1	-0.0803	20.2195	8.40109	26.5865	1	1	0
42183	24	2	0.1624	20.5164	9.43186	26.3062	1	1	0
42260	24	1	0.0355	21.3037	9.73082	28.7142	1	1	0
43038	24	1	0.1453	20.6005	11.6155	28.5793	1	1	0
42259	24	1	0.0077	22.7297	8.66398	28.6448	1	1	0
42184	24	2	-0.0361	22.0234	9.6864	26.7414	1	1	0
42185	24	2	-0.3245	22.322	9.62705	28.2671	1	1	0
42257	24	1	-0.0492	22.3448	10.6999	26.4417	1	1	0
42258	24	1	-0.0657	22.6648	8.96107	26.2343	1	1	0
42186	24	2	-0.0702	23.2815	10.716	28.7794	1	1	0
42187	24	2	0.0837	24.8276	10.5095	28.3532	1	1	0
42261	24	1	-0.0441	23.2974	10.6653	29.9042	1	1	0
42263	24	1	-0.0251	24.7413	10.3556	27.2107	1	1	0
42262	24	1	-0.0451	22.9002	11.6643	28.4522	1	1	0
43039	24	1	0.1368	20.7883	12.177	26.2467	1	1	0
42939	24	2	-0.3068	20.2512	12.5948	28.3545	1	1	0
42605	24	1	0.3035	21.1552	8.49092	30.3762	1	1	0
42604	24	1	-0.2678	19.2835	10.0965	31.0325	1	1	0
34211	19	1	-0.0094	24.3367	7.48899	27.2247	1	1	0
44246	25	1	-0.0093	12.0769	0.446975	46.8179	1	1	0
43034	24	1	0.6604	20.0658	11.9222	30.9803	1	1	0
42937	24	2	-0.2774	19.8271	13.0028	30.8075	1	1	0
37656	21	1	-0.0247	23.9183	24.7722	68.8189	0	1	0
42087	24	1	-0.0452	3.86156	12.9896	30.3307	1	1	0
42083	24	1	-0.0251	4.67638	13.1932	27.5765	1	1	0
42084	24	1	-0.0093	6.28642	12.9096	27.8882	1	1	0
42358	24	2	-0.0325	8.94896	12.7388	30.6514	1	1	0
42659	24	1	-0.0284	10.5334	13.8329	25.3854	1	1	0
42656	24	1	-0.0683	7.7472	14.0299	26.3352	1	1	0
42426	24	1	-0.0823	9.1643	13.4397	29.7636	1	1	0
42657	24	1	-0.0463	8.8867	13.1138	27.1359	1	1	0
42655	24	1	-0.0452	8.71654	15.1645	28.4169	1	1	0
42654	24	1	-0.0204	8.55376	16.2569	27.1255	1	1	0
42651	24	1	0.199	11.1518	13.794	27.7922	1	1	0
42566	24	2	-0.1452	8.80858	14.026	26.5976	1	1	0
42565	24	2	-0.076	9.12763	15.3135	27.4313	1	1	0
42563	24	2	0.1098	11.6094	14.6619	27.9906	1	1	0
42564	24	2	0.2573	10.6318	15.7684	27.5981	1	1	0
42652	24	1	-0.0599	10.9625	16.3219	26.6823	1	1	0
42653	24	1	-0.0519	10.8526	16.5106	28.3598	1	1	0
42650	24	1	-0.3209	11.8908	14.68	29.0686	1	1	0
42425	24	1	0.3035	7.88815	12.7661	30.7971	1	1	0
42648	24	1	0.0665	12.7998	14.3569	26.201	1	1	0
42430	24	1	-0.0568	10.1299	15.2904	31.2356	1	1	0
42435	24	1	-0.0803	12.3802	15.9807	31.0619	1	1	0
42562	24	2	-0.2699	12.9543	14.5353	27.2442	1	1	0
42649	24	1	-0.3079	13.3404	15.5517	27.2916	1	1	0
42644	24	1	0.2355	16.0543	13.0008	27.5624	1	1	0
43044	24	1	0.0015	18.3719	13.254	26.029	1	1	0
42671	24	1	0.0383	13.8419	18.0837	25.4403	1	1	0
42561	24	2	-0.0538	13.9218	13.3656	27.7272	1	1	0
42646	24	1	-0.3214	13.9628	13.217	28.7467	1	1	0
42643	24	1	1.0339	15.4236	15.9314	27.4053	1	1	0
42560	24	2	-0.1495	15.293	13.7277	27.3905	1	1	0
42645	24	1	0.0782	15.2501	13.9678	26.3277	1	1	0
42559	24	2	0.0618	15.6709	15.0942	28.1344	1	1	0
42642	24	1	0.0891	16.7212	15.1858	28.1773	1	1	0
42942	24	2	-0.113	18.6145	14.2849	26.4058	1	1	0
43043	24	1	-0.3336	18.3043	14.1692	27.484	1	1	0
43046	24	1	-0.4718	16.7167	15.4494	26.0144	1	1	0
42943	24	2	0.2498	17.8416	15.3329	25.677	1	1	0
43045	24	1	-0.1492	18.2131	16.2853	25.9854	1	1	0
43018	24	1	-0.0317	18.4764	17.672	28.6288	1	1	0
42641	24	1	0.1931	13.9634	15.4147	29.6037	1	1	0
42558	24	2	0.0372	15.0069	15.3467	29.5551	1	1	0
42640	24	1	0.1568	15.2495	16.3783	29.8976	1	1	0
42557	24	2	-0.2598	15.4756	14.1708	30.6122	1	1	0
43016	24	1	-0.0683	18.2091	15.4475	29.9116	1	1	0
42638	24	1	0.0714	16.2337	13.612	30.1123	1	1	0
42926	24	2	-0.1452	18.7387	16.2846	30.3163	1	1	0
43014	24	1	-0.0204	17.1573	17.5217	30.5425	1	1	0
42574	24	5	-0.8051	13.2165	13.078	30.89	1	1	0
42925	24	2	-0.0761	17.9032	17.1283	31.1783	1	1	0
42556	24	4	3.8981	14.4431	12.9386	31.034	1	1	0
42438	24	1	-0.0657	13.7186	17.8654	31.3628	1	1	0
42639	24	1	-0.1461	15.9385	14.7474	31.4707	1	1	0
43037	24	1	0.1831	19.1972	12.5205	28.2396	1	1	0
42267	24	1	-0.0452	24.3275	13.0007	29.9435	1	1	0
42940	24	2	0.1461	20.8411	12.9978	26.9444	1	1	0
43040	24	1	0.1116	21.888	13.2565	27.0246	1	1	0
43019	24	1	-0.0284	19.349	16.2084	28.2609	1	1	0
42927	24	2	-0.0686	19.2571	17.0014	29.0466	1	1	0
43017	24	1	-0.0463	19.5829	15.7913	30.8833	1	1	0
42941	24	2	0.1182	20.178	14.3316	26.2598	1	1	0
43042	24	1	-0.0757	20.4803	15.2159	26.7889	1	1	0
43041	24	1	0.0049	20.4254	14.5305	25.17	1	1	0
42928	24	2	0.0958	20.6327	17.6413	29.0442	1	1	0
43022	24	1	-0.0371	22.2167	16.1142	28.7421	1	1	0
43027	24	1	-0.0372	25.0243	16.5105	29.6695	1	1	0
42929	24	2	-0.0334	21.863	16.7815	29.5525	1	1	0
43036	24	1	0.3977	20.421	14.5417	29.3	1	1	0
42938	24	2	-0.0777	20.6316	13.4908	29.5448	1	1	0
43035	24	1	0.1566	21.7204	13.4919	29.7623	1	1	0
42930	24	2	0.0121	23.1201	17.7236	30.002	1	1	0
42931	24	2	0.0349	24.4048	16.9005	30.462	1	1	0
43023	24	1	-0.0342	21.5354	16.1518	30.4331	1	1	0
43021	24	1	-0.0496	20.8097	17.8677	27.9841	1	1	0
43025	24	1	-0.0361	23.3966	18.4485	29.2653	1	1	0
43020	24	1	-0.0405	20.5441	18.6691	29.543	1	1	0
43029	24	1	-0.0493	23.686	14.918	30.8721	1	1	0
43024	24	1	-0.0364	22.784	18.3225	30.8887	1	1	0
43026	24	1	-0.0382	25.0511	17.6064	31.0158	1	1	0
43012	24	1	-0.0599	18.8941	19.1027	30.9791	1	1	0
42512	24	1	0.0106	5.41682	2.26708	31.1911	1	1	0
8106	5	1	-0.0524	3.28137	5.52022	32.262	1	0	0
7994	5	2	0.1627	2.25169	5.4578	32.0837	1	0	0
42870	24	1	0.0254	5.65995	5.4495	35.4472	1	1	0
42873	24	1	-0.0074	5.83131	3.25712	36.282	1	1	0
8105	5	1	-0.0503	1.89037	4.51306	32.5766	1	0	0
42877	24	1	-0.0392	6.01397	1.37933	34.7133	1	1	0
8101	5	1	-0.0231	1.60968	6.12757	34.8782	1	0	0
43896	25	1	-0.0461	2.99066	2.70354	37.1023	1	1	0
43895	25	1	-0.0429	1.79846	1.80245	38.005	1	1	0
41951	24	1	0.0383	0.669094	0.787953	11.4602	1	1	0
43241	24	1	-0.0205	11.4505	0.723977	35.1659	1	1	0
42508	24	1	-0.1193	6.49607	4.07392	32.4825	1	1	0
42404	24	2	0.2599	6.5743	4.55958	31.516	1	1	0
42765	24	2	-0.2327	6.73032	5.61464	35.5655	1	1	0
42869	24	1	0.001	7.18472	5.4237	34.5984	1	1	0
42769	24	2	0.0511	7.01636	1.2496	35.0872	1	1	0
42876	24	1	-0.0522	7.7035	3.13723	34.4613	1	1	0
42403	24	2	0.2499	7.64474	5.70446	31.6354	1	1	0
42506	24	1	-0.4719	8.69677	5.34356	31.6651	1	1	0
42462	24	1	0.0891	9.16655	4.55392	33.5878	1	1	0
42467	24	1	0.0562	11.4482	2.34825	31.9741	1	1	0
42464	24	1	0.2355	10.6949	2.535	34.1117	1	1	0
42381	24	2	-0.0538	11.4322	3.4012	32.2583	1	1	0
42380	24	2	-0.1495	11.117	3.48626	33.7991	1	1	0
42465	24	1	0.0782	12.1109	3.51173	34.306	1	1	0
42382	24	2	-0.2699	12.6624	4.08454	31.6358	1	1	0
42466	24	1	-0.3214	10.6559	3.98944	31.7724	1	1	0
42379	24	2	0.0618	10.1668	4.75211	33.9958	1	1	0
42469	24	1	-0.3079	12.3918	5.18142	31.6654	1	1	0
42461	24	1	0.1931	11.8695	5.83939	33.4631	1	1	0
42378	24	2	0.0372	10.842	6.02957	33.3063	1	1	0
42463	24	1	1.0339	9.91307	5.04274	35.0676	1	1	0
42768	24	2	0.1175	7.69635	2.54995	35.3986	1	1	0
42880	24	1	-0.03	8.36515	0.887287	33.3407	1	1	0
42875	24	1	-0.0536	8.76113	2.29358	35.5552	1	1	0
42878	24	1	-0.0324	6.79276	0.693161	36.0282	1	1	0
42767	24	2	-0.0606	6.89721	3.25416	36.5562	1	1	0
42766	24	2	-0.1405	7.32477	4.68911	36.7168	1	1	0
42837	24	1	-0.0463	12.3667	5.17021	35.4458	1	1	0
42872	24	1	0.0106	8.39793	4.77195	36.7578	1	1	0
43237	24	1	-0.0387	11.581	2.0297	37.2181	1	1	0
43129	24	2	0.0649	12.4812	1.438	37.4142	1	1	0
34174	19	1	0.0384	25.0809	2.71662	32.7995	1	1	0
42468	24	1	0.0665	13.556	3.80394	32.1547	1	1	0
42834	24	1	-0.0204	13.9144	5.52435	33.9468	1	1	0
41910	24	1	-0.0221	18.6333	3.6615	32.3136	1	1	0
42832	24	1	-0.0599	15.9271	5.47647	35.2775	1	1	0
43240	24	1	-0.0273	13.8578	1.65967	35.7371	1	1	0
43130	24	2	-0.0112	13.2554	0.887662	36.2246	1	1	0
42746	24	2	-0.1452	13.0918	5.82384	35.8248	1	1	0
42836	24	1	-0.0683	13.7167	5.2456	36.478	1	1	0
42602	24	6	-0.0846	17.0195	5.97184	31.5335	1	1	0
43391	25	1	-0.0494	16.7258	0.787518	33.02	1	1	0
42745	24	2	-0.076	13.9876	6.31436	34.6917	1	1	0
42744	24	2	0.2573	15.4936	6.43777	34.9288	1	1	0
43236	24	1	-0.0391	13.8618	3.02177	37.82	1	1	0
43392	25	1	0.0395	18.2162	1.42841	34.7406	1	1	0
43244	24	1	-0.0505	13.1543	0.397372	33.3666	1	1	0
44253	25	1	-0.0244	11.9612	0.500484	51.906	1	1	0
36322	21	1	-0.0426	24.9796	12.554	68.3826	0	1	0
41914	24	1	-0.0461	18.7681	3.86871	35.2474	1	1	0
41916	24	1	0.0385	20.2451	4.1572	37.1277	1	1	0
41833	24	2	-0.2622	20.4305	4.73562	36.2322	1	1	0
41832	24	2	0.1627	19.8161	3.98068	34.9656	1	1	0
41913	24	1	-0.0429	20.3084	3.02404	34.7185	1	1	0
41917	24	1	0.0388	20.0854	5.78465	36.25	1	1	0
41830	24	2	0.0018	19.6376	4.04064	32.3525	1	1	0
41909	24	1	-0.0133	20.2521	3.13197	32.3411	1	1	0
41915	24	1	0.0374	21.5669	4.7077	36.1582	1	1	0
41911	24	1	-0.0244	18.9146	5.60943	33.7642	1	1	0
41831	24	2	0.0097	19.7255	4.80708	33.6822	1	1	0
34092	19	2	0.0931	22.5011	1.46257	33.2132	1	1	0
41912	24	1	-0.0234	20.6111	5.44777	33.6836	1	1	0
34091	19	2	-0.0572	23.0356	2.58291	32.1869	1	1	0
34179	19	1	0.0259	22.9338	1.62272	34.2452	1	1	0
34178	19	1	0.0334	21.3647	1.4987	33.2589	1	1	0
34177	19	1	0.0173	22.8337	3.62198	32.6581	1	1	0
34176	19	1	-0.003	22.3677	2.46662	31.2563	1	1	0
35604	20	1	-0.0234	24.0106	4.13933	37.2397	1	1	0
35523	20	2	0.0097	24.577	5.10116	37.4183	1	1	0
35603	20	1	-0.0244	23.8075	5.83972	37.0605	1	1	0
34175	19	1	-0.0135	24.8668	1.8818	31.1997	1	1	0
34173	19	1	0.0233	24.7332	4.75352	31.7728	1	1	0
34090	19	2	-0.1761	24.5371	2.65816	31.8699	1	1	0
8102	5	1	-0.03	2.94573	7.04675	34.2606	1	0	0
37282	21	1	-0.1194	21.2955	22.0776	69.223	0	1	0
8103	5	1	-0.0249	1.55045	7.52181	32.0655	1	0	0
7993	5	2	0.0084	1.46773	6.65056	32.7171	1	0	0
42090	24	1	-0.0221	3.58784	10.9882	31.7272	1	1	0
8104	5	1	-0.0247	0.436289	6.36796	32.7234	1	0	0
7992	5	2	-0.014	1.8448	6.95846	34.2136	1	0	0
7991	5	2	0.0511	1.27445	8.32197	34.7577	1	0	0
8099	5	1	-0.0392	1.7045	9.1006	34.1215	1	0	0
7990	5	2	0.1175	1.62303	8.73009	36.2302	1	0	0
8098	5	1	-0.0522	2.72618	8.76961	36.3543	1	0	0
7989	5	2	-0.0606	0.943415	10.0139	36.6276	1	0	0
42010	24	2	0.0018	4.57109	11.4393	31.6979	1	1	0
42867	24	1	-0.0686	6.26766	7.51068	34.7989	1	1	0
8097	5	1	-0.0536	1.44821	7.92662	36.9806	1	0	0
42094	24	1	-0.0461	3.42393	10.8285	34.1711	1	1	0
42012	24	2	0.1627	4.43124	11.1004	34.243	1	1	0
42095	24	1	0.0374	4.62384	10.8777	36.5326	1	1	0
42091	24	1	-0.0244	4.0271	12.9852	33.1827	1	1	0
42011	24	2	0.0097	4.75068	12.1746	33.0503	1	1	0
42868	24	1	-0.1194	6.40012	7.53286	36.6471	1	1	0
42093	24	1	-0.0429	4.96887	10.1433	34.2181	1	1	0
42013	24	2	-0.2622	4.7246	11.6197	35.639	1	1	0
42092	24	1	-0.0233	5.69113	12.6246	33.0738	1	1	0
42096	24	1	0.0385	4.10726	12.4588	35.8051	1	1	0
42097	24	1	0.0388	5.73881	12.0525	35.5964	1	1	0
8095	5	1	-0.0074	1.04663	10.7188	35.7422	1	0	0
42505	24	1	-0.1493	7.54194	6.26143	32.5807	1	1	0
42377	24	2	-0.2598	10.4782	6.6016	31.9061	1	1	0
42866	24	1	-0.4718	9.08921	6.72046	35.4556	1	1	0
42862	24	1	-0.0757	6.99569	9.98888	35.0523	1	1	0
42460	24	1	0.1568	10.727	6.94693	33.9115	1	1	0
42861	24	1	0.0049	8.38189	10.7685	34.223	1	1	0
42458	24	1	0.0714	9.54456	7.21448	32.0471	1	1	0
42459	24	1	-0.1461	11.178	7.49275	31.7268	1	1	0
42864	24	1	0.0015	8.37656	8.47023	33.6587	1	1	0
42774	24	5	-0.0849	11.7534	9.23378	33.3641	1	1	0
42756	24	4	0.4618	12.3738	10.0469	34.006	1	1	0
42853	24	1	0.0332	10.6157	11.3035	34.0682	1	1	0
42757	24	2	-0.2774	11.5609	11.2383	34.6638	1	1	0
42854	24	1	0.6604	12.0294	12.2467	34.5804	1	1	0
42762	24	2	-0.113	8.7428	8.73417	34.6662	1	1	0
42863	24	1	-0.3336	9.86125	8.94994	34.4975	1	1	0
42761	24	2	0.1182	8.07801	10.1586	35.081	1	1	0
42763	24	2	0.2498	8.38139	7.54145	35.6176	1	1	0
42764	24	2	0.2598	6.82241	7.13457	35.6936	1	1	0
42838	24	1	-0.0317	11.478	7.40843	35.8965	1	1	0
42865	24	1	-0.1493	8.69685	7.90971	36.5661	1	1	0
42760	24	2	0.1461	8.49537	10.7812	36.4954	1	1	0
42856	24	1	0.3977	10.8767	9.82113	36.3422	1	1	0
42758	24	2	-0.0777	10.9896	10.8853	36.0732	1	1	0
42859	24	1	0.1368	7.59942	11.3277	36.8336	1	1	0
42759	24	2	-0.3068	9.70629	11.6452	36.4142	1	1	0
42855	24	1	0.1566	11.8039	11.2737	36.8276	1	1	0
42747	24	2	-0.0686	12.4073	7.10691	36.5408	1	1	0
42857	24	1	0.1831	9.38231	12.4378	35.6602	1	1	0
42858	24	1	0.1453	9.70416	12.2117	37.3557	1	1	0
42860	24	1	0.1116	8.66475	10.0304	37.2889	1	1	0
42776	24	6	0.1104	13.3628	12.1515	33.1383	1	1	0
42833	24	1	-0.0519	15.9332	6.63561	33.944	1	1	0
42835	24	1	-0.0452	13.5177	7.19383	34.2373	1	1	0
42755	24	3	-0.1606	13.722	9.94179	34.3078	1	1	0
42708	24	2	-1.5183	14.3716	11.8861	33.267	1	1	0
42711	24	2	-0.0895	14.521	11.105	34.5226	1	1	0
42595	24	3	-0.5131	14.7942	10.8944	32.154	1	1	0
42529	24	3	-1.0437	15.2648	8.52216	31.6934	1	1	0
42554	24	5	-0.3295	17.8248	8.0983	32.8967	1	1	0
42536	24	4	0.5133	18.2298	8.34795	31.8286	1	1	0
42754	24	5	-0.8052	18.5905	9.5849	35.132	1	1	0
42779	24	6	0.0884	15.9891	9.78756	33.9702	1	1	0
42712	24	2	-0.7776	15.9864	10.6917	34.564	1	1	0
42780	24	7	-0.0075	17.454	10.9603	32.8975	1	1	0
42713	24	2	2.0795	16.8633	11.6587	33.5554	1	1	0
42778	24	6	0.2254	14.1983	11.5465	35.4641	1	1	0
42830	24	1	-0.3209	16.8938	8.00301	35.9471	1	1	0
42831	24	1	0.199	15.0559	8.21337	35.9907	1	1	0
42735	24	3	-0.2546	16.695	10.5721	35.9548	1	1	0
42736	24	4	3.8979	18.2119	10.3407	36.0878	1	1	0
42743	24	2	0.1098	15.8716	7.45889	36.0091	1	1	0
42775	24	3	-0.5131	17.8324	12.2408	34.7364	1	1	0
42821	24	1	0.1931	18.9391	7.66339	36.939	1	1	0
42889	24	3	-1.0437	18.7241	12.4648	37.0091	1	1	0
42839	24	1	-0.0284	13.1165	7.97198	36.6392	1	1	0
42742	24	2	-0.2699	16.0852	6.88398	37.4164	1	1	0
42737	24	2	-0.2597	18.4232	9.74845	37.667	1	1	0
42537	24	2	-0.0539	19.4781	9.28461	31.6976	1	1	0
42603	24	1	0.0141	19.6163	9.85128	32.6404	1	1	0
42610	24	1	-0.0568	22.8117	7.29511	33.1363	1	1	0
42956	24	6	0.1104	19.757	11.5817	34.2012	1	1	0
42606	24	1	-0.0823	20.641	7.40836	31.6722	1	1	0
42612	24	1	0.0045	20.3257	7.93973	34.1754	1	1	0
42538	24	2	-0.0324	20.8179	8.52388	31.4924	1	1	0
42541	24	2	-0.0934	21.3293	8.0956	34.5218	1	1	0
42607	24	1	-0.0176	21.7436	10.1011	32.6334	1	1	0
42539	24	2	0.0031	22.0142	9.12119	32.2558	1	1	0
42540	24	2	0.3706	22.4419	8.28723	33.449	1	1	0
42608	24	1	-0.1027	22.9463	9.2189	31.6682	1	1	0
42609	24	1	-0.0981	23.2448	8.83266	33.9209	1	1	0
42611	24	1	0.0173	21.5601	7.10237	34.8395	1	1	0
42614	24	1	-0.014	21.9206	10.0078	35.4523	1	1	0
42542	24	2	-0.2193	21.4361	9.04105	35.7854	1	1	0
42613	24	1	-0.3734	20.5139	9.31711	36.2546	1	1	0
42890	24	2	-0.5866	19.9942	12.052	36.4272	1	1	0
42615	24	1	-0.0803	23.3056	8.14131	36.4131	1	1	0
42888	24	2	-1.5183	19.2863	12.265	35.0074	1	1	0
42957	24	6	0.546	20.6429	11.1088	36.8077	1	1	0
42543	24	2	0.1624	22.315	8.53751	36.9024	1	1	0
42275	24	1	0.0374	23.4975	12.6073	34.7977	1	1	0
42961	24	6	0.0228	22.2601	12.3046	36.5683	1	1	0
42193	24	2	-0.2621	24.5107	12.1705	34.9556	1	1	0
42618	24	1	-0.0657	22.9395	10.5111	37.3435	1	1	0
42616	24	1	-0.2286	21.8074	7.63825	37.3361	1	1	0
42274	24	1	-0.0461	24.4225	10.4663	33.5181	1	1	0
42277	24	1	0.0388	24.3824	11.3897	35.7783	1	1	0
8468	5	1	0.0375	1.62622	13.2951	34.0401	1	0	0
43534	25	1	-0.0234	7.77573	0.49257	38.1203	1	1	0
8469	5	1	0.0386	1.10993	13.8516	32.4978	1	0	0
8355	5	2	-0.2728	1.01157	14.0789	33.5596	1	0	0
8466	5	1	-0.0524	1.29314	15.8315	34.907	1	0	0
8352	5	2	-0.014	3.41984	17.1908	33.6224	1	0	0
8351	5	2	0.0511	4.92535	17.3882	33.6354	1	0	0
8460	5	1	-0.0324	5.22138	17.0818	32.6077	1	0	0
8463	5	1	-0.0249	3.72877	15.1017	34.0609	1	0	0
8459	5	1	-0.0392	5.50847	16.6705	34.2759	1	0	0
8353	5	2	0.0084	2.99736	15.6649	33.4451	1	0	0
8464	5	1	-0.0247	3.12705	15.2899	32.4587	1	0	0
8462	5	1	-0.03	3.12876	17.5884	34.6241	1	0	0
8081	5	1	0.1368	2.49007	15.413	36.6847	1	0	0
8082	5	1	0.1116	2.20113	17.257	36.9056	1	0	0
8461	5	1	-0.0231	2.78578	17.8249	32.9916	1	0	0
8080	5	1	0.1453	4.64446	16.4963	36.8968	1	0	0
8354	5	2	0.1627	1.50878	15.5016	33.8762	1	0	0
8465	5	1	-0.0503	1.06285	16.3079	33.3271	1	0	0
8456	5	1	-0.0071	6.27418	18.3973	35.9152	1	0	0
8350	5	2	0.1176	5.43679	18.8034	33.9014	1	0	0
8455	5	1	-0.0074	4.58525	18.8559	35.8519	1	0	0
7982	5	2	0.1461	2.53437	16.2936	37.3759	1	0	0
42427	24	1	-0.0176	10.7518	12.9146	31.7748	1	1	0
42428	24	1	-0.1027	9.315	12.6765	32.7478	1	1	0
42359	24	2	0.0031	9.72603	13.2144	31.9056	1	1	0
42429	24	1	-0.0981	8.71893	15.1142	32.0689	1	1	0
42360	24	2	0.3707	9.70925	14.7636	32.0543	1	1	0
42431	24	1	0.0173	10.2561	14.5632	34.1138	1	1	0
42432	24	1	0.0045	10.4588	16.2622	33.552	1	1	0
42361	24	2	-0.0934	10.5783	15.2412	33.2706	1	1	0
42362	24	2	-0.2193	12.1387	15.0625	33.1357	1	1	0
42433	24	1	-0.3734	12.4717	14.0052	33.0522	1	1	0
42434	24	1	-0.014	12.5477	15.5192	34.0547	1	1	0
42437	24	1	-0.0492	12.4471	17.9718	32.5238	1	1	0
7737	5	1	-0.0536	8.51118	17.637	35.5129	1	0	0
7738	5	1	-0.0522	10.1788	17.1128	35.781	1	0	0
7630	5	2	0.1175	9.35965	17.7489	36.1736	1	0	0
7733	5	1	0.023	7.22472	16.1716	36.7613	1	0	0
42784	24	1	-0.2678	11.6776	13.5892	36.294	1	1	0
42786	24	1	-0.0823	12.4145	15.8277	36.5076	1	1	0
7734	5	1	0.0106	8.53188	15.1594	36.7665	1	0	0
7628	5	2	-0.1405	8.07493	15.9428	37.3462	1	0	0
7629	5	2	-0.0606	8.93545	17.1983	37.5929	1	0	0
7736	5	1	-0.0071	8.26116	17.8682	38.1217	1	0	0
8457	5	1	-0.0536	6.44093	18.967	33.4282	1	0	0
42718	24	2	-0.0325	12.1893	15.3418	37.4694	1	1	0
42717	24	2	-0.0539	12.3002	13.8508	37.2014	1	1	0
42785	24	1	0.3035	11.1302	15.4667	37.6475	1	1	0
42363	24	2	0.1624	12.8634	15.9307	31.991	1	1	0
42364	24	2	-0.0361	13.3043	17.3942	32.2341	1	1	0
42436	24	1	-0.2286	13.7706	15.2726	31.7655	1	1	0
42709	24	3	-1.0437	16.1307	12.7823	32.7571	1	1	0
42440	24	1	0.0355	13.8428	17.43	34.3362	1	1	0
42365	24	2	-0.3245	14.3758	17.5206	33.3933	1	1	0
42710	24	2	-0.5866	15.0557	13.2786	33.4175	1	1	0
42777	24	6	0.5461	14.6546	14.3468	33.2657	1	1	0
42439	24	1	0.0077	15.0806	16.704	33.3216	1	1	0
42959	24	6	0.0884	17.9841	14.6947	34.7077	1	1	0
43015	24	1	-0.0452	17.2052	16.5313	31.7958	1	1	0
42934	24	5	-0.8052	17.9875	17.553	34.9242	1	1	0
42781	24	6	0.0228	15.686	14.7875	35.0674	1	1	0
42714	24	2	0.4166	15.2377	13.7878	34.961	1	1	0
42782	24	6	-0.0846	15.8879	13.107	35.5633	1	1	0
42715	24	3	-0.2	13.9426	13.9044	35.5344	1	1	0
42791	24	1	0.0173	14.9167	16.3088	36.2169	1	1	0
42893	24	2	2.0795	18.409	13.997	36.9088	1	1	0
42793	24	1	-0.3734	17.4154	16.6406	36.9268	1	1	0
42716	24	4	0.5133	13.7102	13.537	36.815	1	1	0
42960	24	7	-0.0075	17.3514	14.0426	37.2333	1	1	0
42892	24	2	-0.7776	18.8252	14.5895	35.4166	1	1	0
42722	24	2	-0.2193	16.5658	17.1677	37.4461	1	1	0
42442	24	1	-0.0451	16.084	18.633	34.0865	1	1	0
42924	24	2	0.2573	18.5718	18.392	31.8016	1	1	0
42366	24	2	-0.0702	15.1986	18.8547	33.4501	1	1	0
42721	24	2	-0.0934	15.215	16.4043	37.2763	1	1	0
42916	24	4	3.8979	19.0412	17.3535	35.513	1	1	0
42723	24	2	0.1624	16.4094	18.7186	37.1253	1	1	0
42795	24	1	-0.0803	15.531	18.9389	36.4361	1	1	0
42790	24	1	-0.0568	13.5484	17.9429	37.5738	1	1	0
42734	24	5	-0.3295	14.5063	13.0555	37.6084	1	1	0
42899	24	2	0.0031	25.124	17.2155	37.3627	1	1	0
42932	24	2	0.1374	24.1965	15.7139	31.4182	1	1	0
42271	24	1	-0.0244	23.9067	12.6429	32.1777	1	1	0
42894	24	2	0.4166	21.3531	12.8163	36.9674	1	1	0
42935	24	3	-0.1606	19.2734	13.6069	33.129	1	1	0
42915	24	3	-0.2546	19.5181	15.9375	35.6374	1	1	0
43010	24	1	-0.3209	19.5224	17.2581	33.3682	1	1	0
42891	24	2	-0.0895	19.6986	13.6334	34.5425	1	1	0
42923	24	2	0.1098	19.7774	18.0453	32.6336	1	1	0
42936	24	4	0.4618	20.2933	13.4299	32.1789	1	1	0
42954	24	5	-0.0849	21.5417	13.4335	32.3761	1	1	0
43011	24	1	0.199	20.6021	17.6234	32.0586	1	1	0
42958	24	6	0.2254	20.7457	13.8872	34.603	1	1	0
43006	24	1	-0.3214	21.0036	18.1128	34.9876	1	1	0
42933	24	2	-0.2855	23.3175	16.0094	32.6963	1	1	0
43032	24	1	0.0384	23.3503	15.1912	33.3957	1	1	0
42964	24	1	-0.2678	21.7085	16.5933	36.2502	1	1	0
42965	24	1	0.3035	24.4114	16.1414	35.7402	1	1	0
42966	24	1	-0.0823	23.7769	17.8239	35.6914	1	1	0
42917	24	2	-0.2598	19.5264	18.1834	36.8715	1	1	0
42998	24	1	0.0714	20.4905	17.7838	37.0962	1	1	0
43030	24	1	0.0385	22.3042	16.1754	32.5026	1	1	0
42898	24	2	-0.0325	23.9324	16.9171	36.3343	1	1	0
42897	24	2	-0.0539	22.5925	16.4103	36.9331	1	1	0
42895	24	3	-0.2	21.5491	14.2691	36.6622	1	1	0
42896	24	4	0.5133	22.6839	14.8768	37.0623	1	1	0
42914	24	5	-0.3294	23.5987	14.2529	37.4675	1	1	0
43031	24	1	0.0383	23.718	16.8916	33.21	1	1	0
43007	24	1	0.0562	22.2932	18.5683	33.8081	1	1	0
42963	24	1	0.0141	22.3546	16.9029	37.8935	1	1	0
42276	24	1	0.0385	25.1534	13.019	35.3165	1	1	0
35446	20	1	-0.0204	24.5487	0.315444	41.3889	1	1	0
8434	5	1	0.0384	0.617677	19.0353	33.6276	1	0	0
8432	5	1	0.0385	1.65657	19.3599	35.1361	1	0	0
8816	5	1	-0.0071	4.81546	24.765	36.0985	1	0	0
8458	5	1	-0.0522	4.93133	19.5463	33.3566	1	0	0
8454	5	1	0.0106	5.12443	21.2788	35.3814	1	0	0
8349	5	2	-0.0606	5.51636	19.0885	35.3908	1	0	0
8348	5	2	-0.1405	5.95381	20.5954	35.688	1	0	0
8046	5	1	0.2355	2.59889	23.7066	36.3927	1	0	0
8049	5	1	0.0562	2.61041	21.4624	37.087	1	0	0
8335	5	2	-0.2856	1.06534	19.7891	34.2663	1	0	0
8433	5	1	0.0383	1.83211	20.204	33.6457	1	0	0
8453	5	1	0.023	6.90246	20.7996	35.1461	1	0	0
8047	5	1	0.0782	1.07805	23.6008	37.0518	1	0	0
8053	5	1	0.199	0.672971	20.0571	37.524	1	0	0
8347	5	2	-0.2328	6.19688	20.7824	37.2284	1	0	0
8450	5	1	-0.1194	5.51753	22.8568	37.4227	1	0	0
7962	5	2	-0.1495	2.09749	23.5675	37.3788	1	0	0
8430	5	1	-0.0494	0.497835	21.414	35.4842	1	0	0
8817	5	1	-0.0536	6.46377	24.4112	34.3426	1	0	0
7742	5	1	-0.03	11.5203	19.3	34.8681	1	0	0
7746	5	1	-0.0524	9.34088	22.5976	34.2951	1	0	0
7741	5	1	-0.0231	9.83471	19.5875	34.0584	1	0	0
7743	5	1	-0.0249	11.3884	21.4476	34.2435	1	0	0
7632	5	2	-0.014	10.4857	19.7214	35.0146	1	0	0
7633	5	2	0.0084	10.9056	21.2529	35.1655	1	0	0
7634	5	2	0.1627	9.74321	22.2615	35.2666	1	0	0
7744	5	1	-0.0247	11.6672	21.4029	35.9112	1	0	0
7635	5	2	-0.2728	10.1512	23.5308	36.0102	1	0	0
7745	5	1	-0.0503	8.88913	21.8061	35.7641	1	0	0
7631	5	2	0.0511	9.80997	19.2085	36.3111	1	0	0
7739	5	1	-0.0392	10.4432	19.3549	37.1889	1	0	0
7740	5	1	-0.0324	8.9354	19.8017	36.5599	1	0	0
7747	5	1	0.0391	9.35248	24.2623	36.1098	1	0	0
7748	5	1	0.0375	10.9992	23.9689	35.4461	1	0	0
7749	5	1	0.0386	10.5291	23.3961	37.0202	1	0	0
8449	5	1	-0.0686	7.32224	22.7068	37.3037	1	0	0
37651	21	1	-0.0392	25.1187	23.3471	71.0051	0	1	0
42441	24	1	-0.0441	15.4942	19.0937	32.4563	1	1	0
43013	24	1	-0.0519	17.7801	18.915	32.2851	1	1	0
42444	24	1	-0.0093	13.6292	20.4158	33.4448	1	1	0
42445	24	1	-0.041	16.1292	21.136	35.1443	1	1	0
42367	24	2	0.0837	14.4815	20.0885	34.1306	1	1	0
42446	24	1	-0.0382	14.8834	22.1128	34.8614	1	1	0
42368	24	2	0.0487	15.444	21.3621	34.3395	1	1	0
42369	24	2	0.0813	16.0622	21.9301	33.0184	1	1	0
42450	24	1	-0.0221	16.742	23.8869	32.3929	1	1	0
42447	24	1	-0.0452	15.3588	22.0865	32.2883	1	1	0
42370	24	2	0.0018	16.8559	23.2151	33.3243	1	1	0
42451	24	1	-0.0244	18.684	22.0218	33.0419	1	1	0
42371	24	2	0.0097	18.3138	22.7788	33.6947	1	1	0
42449	24	1	-0.0133	16.3829	23.7714	34.1946	1	1	0
42452	24	1	-0.0234	18.2323	22.4023	34.702	1	1	0
42443	24	1	-0.0251	13.937	19.8391	35.0734	1	1	0
42448	24	1	-0.0426	16.6701	21.1984	32.5239	1	1	0
42796	24	1	-0.2286	17.2361	19.09	36.5424	1	1	0
42986	24	1	-0.0382	17.8959	23.1287	37.2097	1	1	0
42800	24	1	0.0355	15.4363	21.447	37.7121	1	1	0
42990	24	1	-0.0221	15.7811	24.1337	36.2348	1	1	0
42910	24	2	0.0018	15.7574	24.7405	37.2198	1	1	0
42453	24	1	-0.0429	18.8586	24.8339	34.1901	1	1	0
35772	20	1	0.0355	25.0238	1.77293	48.455	1	1	0
42456	24	1	0.0385	20.9175	23.3869	34.9678	1	1	0
42372	24	2	0.1627	19.2852	23.9983	33.5979	1	1	0
42921	24	2	-0.0538	21.4312	18.9263	34.4009	1	1	0
43009	24	1	-0.3079	19.3874	19.2167	34.4112	1	1	0
43001	24	1	0.1931	19.0423	20.409	36.2344	1	1	0
42922	24	2	-0.2699	20.1531	19.167	33.6181	1	1	0
43008	24	1	0.0665	20.1808	20.1698	33.0964	1	1	0
43004	24	1	0.2355	22.6631	20.5863	35.1277	1	1	0
43005	24	1	0.0782	21.1196	21.1127	34.7846	1	1	0
42920	24	2	-0.1495	21.6816	20.2311	35.2148	1	1	0
42982	24	1	-0.0451	20.2318	22.6067	36.78	1	1	0
42918	24	2	0.0372	19.7643	19.7259	36.8497	1	1	0
42919	24	2	0.0618	21.3043	20.0831	36.6649	1	1	0
42979	24	1	0.0077	22.4746	23.0072	36.958	1	1	0
43002	24	1	0.0891	21.8888	19.2862	37.1177	1	1	0
42973	24	1	-0.3734	23.515	20.4801	37.3	1	1	0
43003	24	1	1.034	21.7047	20.924	37.261	1	1	0
42373	24	2	-0.2622	20.7717	23.7405	33.9146	1	1	0
42455	24	1	0.0374	21.1548	22.8947	33.3225	1	1	0
42983	24	1	-0.0251	19.8671	24.9293	36.8778	1	1	0
103	1	1	-0.017	24.7981	20.2034	34.0158	0	0	0
42457	24	1	0.0388	21.3697	24.6822	33.6901	1	1	0
42454	24	1	-0.0461	19.1344	24.4479	32.6258	1	1	0
108	1	1	-0.0482	24.1392	22.2557	35.7235	0	0	0
45028	25	1	-0.037	0.767334	2.90422	43.6526	1	1	0
44591	25	1	-0.0981	4.8274	0.378601	42.159	1	1	0
45032	25	1	-0.0052	0.923789	0.834953	41.6041	1	1	0
7343	5	1	-0.0388	0.588231	5.68105	38.7475	1	0	0
43814	25	2	0.1627	2.85115	2.08266	37.9354	1	1	0
43893	25	1	-0.0244	4.78657	1.04459	37.6145	1	1	0
43813	25	2	0.0097	3.75693	0.860154	37.9116	1	1	0
43898	25	1	0.0385	2.32446	3.83569	39.0748	1	1	0
43815	25	2	-0.2622	3.09733	3.02914	39.075	1	1	0
43899	25	1	0.0388	4.11648	3.40482	39.1099	1	1	0
43897	25	1	0.0374	2.92694	2.52114	40.0197	1	1	0
44597	25	1	-0.0803	5.64684	1.73527	43.6026	1	1	0
44615	25	1	-0.0429	6.68231	5.26652	41.6143	1	1	0
35774	20	1	-0.0451	25.0142	4.41297	49.0418	1	1	0
43455	25	2	-0.2622	9.95772	0.503679	40.8034	1	1	0
44535	25	2	-0.2622	8.37898	5.84821	40.473	1	1	0
44618	25	1	0.0385	7.69931	6.59339	40.0071	1	1	0
44616	25	1	-0.0461	7.1818	4.1524	40.4837	1	1	0
44534	25	2	0.1627	7.59815	4.85283	41.2039	1	1	0
43535	25	1	-0.0429	8.44724	1.89857	40.0972	1	1	0
42871	24	1	0.023	7.09145	5.07616	37.7408	1	1	0
44613	25	1	-0.0244	7.83664	3.10496	42.545	1	1	0
42874	24	1	-0.0071	7.10403	2.70703	37.4628	1	1	0
43233	24	1	-0.0126	11.8597	3.40745	39.482	1	1	0
43238	24	1	-0.0317	12.1068	0.527758	37.9099	1	1	0
43539	25	1	0.0388	10.1146	1.35096	41.5434	1	1	0
44533	25	2	0.0097	8.38195	4.11116	42.3291	1	1	0
42841	24	1	-0.0496	11.293	5.8276	37.8372	1	1	0
43229	24	1	-0.0138	11.7815	4.73584	41.2263	1	1	0
43234	24	1	-0.0119	12.4717	1.83669	40.3017	1	1	0
42840	24	1	-0.0405	12.7403	6.41086	38.5969	1	1	0
44532	25	2	0.0018	8.60762	4.88279	43.5483	1	1	0
43230	24	1	-0.0052	12.5901	3.75666	42.3725	1	1	0
43536	25	1	-0.0461	9.74475	1.69328	39.0784	1	1	0
43454	25	2	0.1627	9.12869	1.08646	39.7132	1	1	0
43127	24	2	-0.0341	12.7373	2.71831	39.6738	1	1	0
43125	24	2	-0.0523	12.749	4.45771	41.5715	1	1	0
44619	25	1	0.0388	8.8577	5.37693	39.6256	1	1	0
44614	25	1	-0.0234	9.32162	3.89769	41.8407	1	1	0
44611	25	1	-0.0133	9.30404	5.71914	43.3849	1	1	0
43226	24	1	-0.037	11.7376	6.16318	43.0952	1	1	0
42191	24	2	0.0097	24.9841	12.3917	32.4569	1	1	0
43128	24	2	0.0689	13.3987	2.2142	38.4299	1	1	0
43126	24	2	-0.032	13.5773	3.69128	40.5173	1	1	0
43208	24	1	-0.0517	16.3881	1.79474	38.7544	1	1	0
43232	24	1	-0.0149	13.9669	4.29502	39.7603	1	1	0
43235	24	1	-0.0372	14.225	1.5976	38.795	1	1	0
43231	24	1	-0.0069	14.4574	3.19736	41.0351	1	1	0
43207	24	1	-0.0234	16.8394	1.81975	41.2783	1	1	0
43112	24	2	0.19	17.4108	1.92638	39.1953	1	1	0
43111	24	2	0.0224	17.462	1.27011	40.6264	1	1	0
43212	24	1	0.0383	16.8355	3.88818	39.9596	1	1	0
43206	24	1	-0.0241	18.4522	1.48626	41.0085	1	1	0
43124	24	2	0.1078	13.4639	5.82098	41.9509	1	1	0
43200	24	1	-0.0454	15.3325	0.859162	42.5944	1	1	0
43227	24	1	-0.0313	14.2509	5.62345	42.6632	1	1	0
43189	24	1	0.0259	18.0335	3.77895	42.7162	1	1	0
43113	24	2	-0.2649	17.6354	3.50328	39.2817	1	1	0
43190	24	1	0.0069	15.701	3.38205	43.1431	1	1	0
43186	24	1	-0.003	16.6046	5.7023	42.3377	1	1	0
43101	24	2	-0.0572	17.3273	5.68464	43.1784	1	1	0
43211	24	1	0.038	18.7003	3.70475	39.6694	1	1	0
43210	24	1	0.0385	17.5328	3.92782	38.2556	1	1	0
43228	24	1	-0.0384	13.9164	6.25976	41.0275	1	1	0
42823	24	1	1.0339	18.2226	6.21326	38.7641	1	1	0
42828	24	1	0.0665	15.3041	6.02105	37.488	1	1	0
42829	24	1	-0.3079	17.0895	6.47703	37.384	1	1	0
43193	24	1	-0.0178	17.2697	1.38976	43.8983	1	1	0
43102	24	2	0.0931	17.5615	4.25326	43.5731	1	1	0
42192	24	2	0.1627	24.996	11.4304	33.6541	1	1	0
35515	20	2	0.1624	21.5667	1.00595	43.0221	1	1	0
43209	24	1	-0.0518	17.9829	1.45682	38.4296	1	1	0
35596	20	1	-0.0093	21.6172	5.32175	41.5368	1	1	0
35597	20	1	-0.041	24.5944	4.68237	41.7996	1	1	0
35520	20	2	0.0487	23.8852	5.33807	41.2965	1	1	0
35521	20	2	0.0813	23.638	5.11081	39.7744	1	1	0
35600	20	1	-0.0426	23.3546	4.09174	39.6599	1	1	0
35589	20	1	-0.0492	22.1391	2.29579	41.5822	1	1	0
35519	20	2	0.0837	22.5597	5.567	42.0861	1	1	0
35516	20	2	-0.0361	22.1931	2.29114	42.6577	1	1	0
35598	20	1	-0.0382	24.3866	6.32589	41.5159	1	1	0
35590	20	1	-0.0657	23.2361	2.25716	42.8658	1	1	0
35592	20	1	0.0355	20.5773	3.76233	42.6719	1	1	0
35518	20	2	-0.0702	22.4214	4.79883	43.4456	1	1	0
35599	20	1	-0.0452	22.7721	5.74763	39.3898	1	1	0
35517	20	2	-0.3245	21.4802	3.55661	43.2882	1	1	0
35522	20	2	0.0018	24.8617	5.29284	38.9151	1	1	0
43185	24	1	-0.0135	19.2271	6.16225	42.1809	1	1	0
35587	20	1	-0.0803	20.6054	1.02784	42.5761	1	1	0
8093	5	1	0.023	1.28526	10.0003	38.7899	1	0	0
7350	5	1	-0.0497	0.406788	7.99702	43.4426	1	0	0
7344	5	1	-0.0327	0.977227	7.85452	39.858	1	0	0
8094	5	1	0.0106	2.61051	10.7835	37.7502	1	0	0
7986	5	2	0.2598	0.662826	12.3998	39.7706	1	0	0
7987	5	2	-0.2328	0.72186	12	38.2818	1	0	0
7988	5	2	-0.1405	1.51907	10.6139	37.9819	1	0	0
8091	5	1	0.001	1.24631	12.7466	37.6681	1	0	0
7721	5	1	0.1368	4.9997	9.22836	40.2655	1	0	0
7725	5	1	-0.3336	4.51821	12.2136	39.7244	1	0	0
7719	5	1	0.1831	2.94094	10.5121	40.5304	1	0	0
7622	5	2	0.1461	4.89124	9.99757	41.101	1	0	0
8090	5	1	-0.1194	1.5407	12.1055	40.3419	1	0	0
7621	5	2	-0.3068	3.49427	10.3459	41.4753	1	0	0
7722	5	1	0.1116	5.2322	9.33125	41.936	1	0	0
7720	5	1	0.1453	3.06783	9.39722	41.9105	1	0	0
7717	5	1	0.1566	2.14845	11.4117	42.8683	1	0	0
7620	5	2	-0.0777	3.19347	11.5441	42.6009	1	0	0
7624	5	2	-0.113	5.60788	12.1119	39.7794	1	0	0
7718	5	1	0.3977	3.78087	11.372	43.5703	1	0	0
7724	5	1	-0.0757	6.00175	11.5928	41.9398	1	0	0
7726	5	1	0.0015	5.9619	11.6496	38.8674	1	0	0
7623	5	2	0.1182	5.94323	11.1033	40.9402	1	0	0
44617	25	1	0.0374	9.15344	6.36328	41.1207	1	1	0
42748	24	2	0.0958	11.8945	6.7195	37.9927	1	1	0
7723	5	1	0.0049	6.94812	10.6555	40.9118	1	0	0
42842	24	1	-0.0371	10.6317	7.23574	39.6365	1	1	0
42843	24	1	-0.0342	10.2362	8.08034	38.1147	1	1	0
42749	24	2	-0.0334	11.0512	7.72094	38.7467	1	1	0
42750	24	2	0.0121	11.7472	9.02205	39.2011	1	1	0
42846	24	1	-0.0382	10.3107	9.54048	40.7126	1	1	0
42751	24	2	0.0349	10.7993	10.0619	39.9008	1	1	0
42847	24	1	-0.0372	9.9657	10.5048	39.2899	1	1	0
42752	24	2	0.1374	11.5774	11.3035	40.4481	1	1	0
42849	24	1	-0.0493	12.0934	11.0957	41.4	1	1	0
7304	5	1	-0.0311	7.48008	8.74373	43.2419	1	0	0
7305	5	1	-0.0164	9.87799	8.63864	43.5409	1	0	0
42844	24	1	-0.0364	12.1596	9.57873	38.3182	1	1	0
42848	24	1	-0.0494	12.4229	11.5476	39.8264	1	1	0
43225	24	1	-0.0414	11.8559	7.29255	41.7117	1	1	0
42845	24	1	-0.0361	12.5585	8.71199	39.8042	1	1	0
43123	24	2	0.1148	12.4277	6.82956	42.5405	1	1	0
42753	24	2	-0.2855	10.6475	12.4621	40.7209	1	1	0
42850	24	1	0.0385	9.87025	12.2138	41.4673	1	1	0
7310	5	1	-0.0412	11.3601	10.6914	43.9746	1	0	0
7303	5	1	-0.0211	7.82328	10.3954	43.7296	1	0	0
7309	5	1	-0.0471	9.85968	11.5412	44.1556	1	0	0
42825	24	1	0.0782	16.6983	7.25058	40.413	1	1	0
42739	24	2	0.0618	18.4063	7.30454	39.047	1	1	0
42827	24	1	0.0562	14.9298	7.8478	39.021	1	1	0
42826	24	1	-0.3214	15.8082	8.96272	38.1244	1	1	0
42741	24	2	-0.0538	15.9189	7.9125	38.5187	1	1	0
42740	24	2	-0.1495	17.0386	7.85147	39.583	1	1	0
42824	24	1	0.2355	17.1517	8.85486	40.0815	1	1	0
42818	24	1	0.0714	17.4581	9.96901	38.0997	1	1	0
43134	24	5	-0.3734	16.25	11.2977	39.646	1	1	0
43215	24	1	0.0999	14.2996	11.7464	41.6972	1	1	0
43182	24	1	0.0523	18.284	8.27857	41.9517	1	1	0
43222	24	1	-0.0151	13.5289	9.26875	41.9115	1	1	0
43221	24	1	-0.0094	14.9033	8.10421	42.3896	1	1	0
43218	24	1	0.0051	16.2719	10.0114	42.1105	1	1	0
43118	24	2	-0.0622	15.1169	11.9943	42.3774	1	1	0
43121	24	2	0.0588	14.0787	8.79122	42.7235	1	1	0
43119	24	2	0.0678	15.7515	10.6874	42.9197	1	1	0
43116	24	4	0.4196	16.7324	12.2624	40.2224	1	1	0
42738	24	2	0.0372	18.9721	8.2313	37.8915	1	1	0
43099	24	2	-0.0119	18.5048	8.03484	43.0176	1	1	0
43100	24	2	-0.1761	18.6707	6.486	43.0538	1	1	0
43178	24	1	0.0657	18.5807	10.6068	43.4187	1	1	0
43216	24	1	0.2054	14.7019	12.5408	43.1552	1	1	0
43122	24	2	-0.1307	13.0675	7.84721	43.4809	1	1	0
43120	24	2	0.0327	14.6826	9.86203	43.6682	1	1	0
43217	24	1	-0.0426	16.4954	11.0537	43.7091	1	1	0
35595	20	1	-0.0251	22.4528	6.66879	42.3484	1	1	0
42621	24	1	-0.0441	24.9563	9.74002	40.7091	1	1	0
42822	24	1	0.0891	19.2	7.34463	39.8061	1	1	0
42819	24	1	-0.1461	19.1313	10.35	38.247	1	1	0
43095	24	3	-0.5612	19.4255	11.9701	41.39	1	1	0
43139	24	6	0.1076	20.0761	12.3033	39.3739	1	1	0
43096	24	4	0.8187	19.9992	10.7555	41.7331	1	1	0
43114	24	5	-0.3837	20.4023	9.97635	40.9188	1	1	0
42820	24	1	0.1568	20.0408	8.20547	38.0546	1	1	0
42617	24	1	-0.0492	21.8333	9.89563	38.5641	1	1	0
42620	24	1	0.0355	23.5643	8.05222	39.3808	1	1	0
42545	24	2	-0.3245	23.8166	9.06321	38.9035	1	1	0
42619	24	1	0.0077	24.7214	8.86876	38.3215	1	1	0
42544	24	2	-0.0361	22.6895	9.59896	37.9703	1	1	0
42546	24	2	-0.0702	24.1855	10.1264	40.0175	1	1	0
42622	24	1	-0.0451	23.3318	10.3295	40.6584	1	1	0
42547	24	2	0.0837	24.6719	11.5061	39.4067	1	1	0
42623	24	1	-0.0251	23.891	11.9595	38.8199	1	1	0
43181	24	1	0.1154	20.7214	8.45238	43.0302	1	1	0
43097	24	2	-0.2939	19.5767	10.3857	43.1724	1	1	0
43140	24	7	0.1607	22.1114	12.9953	40.5983	1	1	0
42962	24	6	-0.0846	21.5566	12.6931	38.0127	1	1	0
43248	24	9	0.0426	21.2944	13.1246	42.6358	1	1	0
539	1	1	0.0391	23.9502	7.48498	43.9202	0	0	0
43098	24	2	-0.0835	19.7934	8.85965	43.4949	1	1	0
43179	24	1	0.0119	20.1643	11.0776	43.7383	1	1	0
8083	5	1	0.0049	0.521923	15.9175	38.0729	1	0	0
7985	5	2	0.2499	0.520869	13.973	39.896	1	0	0
7716	5	1	0.6604	3.18578	13.0362	40.9017	1	0	0
7984	5	2	-0.113	1.81822	14.8358	39.4719	1	0	0
8086	5	1	0.0015	2.47124	14.1436	38.9574	1	0	0
8079	5	1	0.1831	4.31402	15.3756	38.1147	1	0	0
7728	5	1	-0.4719	5.45154	14.2787	40.268	1	0	0
7981	5	2	-0.3068	3.98668	16.4014	37.7933	1	0	0
7980	5	2	-0.0777	4.43258	17.5298	38.8423	1	0	0
8077	5	1	0.1566	5.5306	17.6248	38.6915	1	0	0
8078	5	1	0.3977	4.01358	18.5682	38.6716	1	0	0
8085	5	1	-0.3336	2.50272	15.1482	40.2692	1	0	0
7979	5	2	-0.2774	4.31202	17.1555	40.3112	1	0	0
8076	5	1	0.6604	4.52421	16.0473	40.4587	1	0	0
8075	5	1	0.0332	3.29907	17.1901	40.6247	1	0	0
7983	5	2	0.1182	1.52455	16.0385	38.564	1	0	0
8084	5	1	-0.0757	1.52189	16.9084	39.179	1	0	0
7978	5	4	0.4618	5.24977	17.8628	41.3084	1	0	0
7619	5	2	-0.2774	3.3778	13.0109	42.0139	1	0	0
7715	5	1	0.0332	4.50466	13.2697	42.0789	1	0	0
7618	5	4	0.4618	2.53995	14.2092	42.5567	1	0	0
7617	5	3	-0.1606	1.24368	13.8481	42.9655	1	0	0
7636	5	5	-0.0849	3.04134	15.2688	42.8236	1	0	0
7641	5	6	0.0884	0.842345	16.5064	43.8137	1	0	0
7998	5	6	0.1104	6.0588	18.2165	43.628	1	0	0
7625	5	2	0.2498	6.22666	13.5253	39.9601	1	0	0
7996	5	5	-0.0848	6.42108	17.5057	41.4044	1	0	0
7727	5	1	-0.1493	6.93006	13.5878	40.8315	1	0	0
7649	5	1	-0.0176	6.47525	13.5437	43.2026	1	0	0
7977	5	3	-0.1606	4.65257	19.0023	41.8588	1	0	0
42851	24	1	0.0383	10.0171	12.7762	39.8393	1	1	0
7729	5	1	-0.0686	6.28222	13.9668	37.7346	1	0	0
42852	24	1	0.0384	11.132	13.4408	41.0465	1	1	0
42783	24	1	0.0141	12.0214	13.3844	38.1677	1	1	0
7626	5	2	0.2598	6.93799	13.9444	38.6794	1	0	0
7732	5	1	0.0254	6.92347	16.1312	39.1831	1	0	0
7627	5	2	-0.2328	7.60667	15.3545	38.72	1	0	0
7730	5	1	-0.1194	7.69636	13.2265	38.3712	1	0	0
7731	5	1	0.001	8.48983	15.237	39.3434	1	0	0
7735	5	1	-0.0074	9.84069	17.0491	38.2167	1	0	0
43093	24	2	-0.2499	10.3759	18.0726	41.2951	1	1	0
43176	24	1	0.0363	9.33399	17.6748	41.1319	1	1	0
43174	24	1	-0.0537	11.2624	16.066	41.1494	1	1	0
43092	24	2	0.1936	11.2477	16.877	41.8834	1	1	0
42788	24	1	-0.1027	12.272	16.4139	39.336	1	1	0
43177	24	1	0.0359	10.7721	18.459	40.3526	1	1	0
43173	24	1	-0.0534	10.8311	16.4262	42.7778	1	1	0
7652	5	1	-0.0568	7.97865	15.4039	42.8554	1	0	0
43172	24	1	-0.0193	12.4325	18.1738	42.9783	1	1	0
43091	24	2	0.0109	12.6454	17.412	42.2156	1	1	0
43175	24	1	0.0357	10.1983	18.8979	41.9946	1	1	0
7656	5	1	-0.014	9.31564	17.702	43.9684	1	0	0
43171	24	1	-0.0179	13.0162	17.8896	41.3041	1	1	0
43117	24	2	-0.1553	16.1232	12.8702	41.5412	1	1	0
42719	24	2	0.0031	12.9795	15.9886	38.5969	1	1	0
43214	24	1	0.0114	16.9964	13.1807	42.1214	1	1	0
42787	24	1	-0.0176	13.4419	15.1732	39.1039	1	1	0
43115	24	3	-0.2912	17.5761	13.1156	39.5142	1	1	0
42720	24	2	0.3706	13.9723	17.0553	38.0446	1	1	0
43213	24	1	0.2371	15.6055	13.8021	41.2038	1	1	0
43071	24	2	0.0142	18.6847	13.8446	40.1327	1	1	0
42789	24	1	-0.0981	14.4604	17.3889	39.0072	1	1	0
42792	24	1	0.0045	15.3217	15.3532	37.5744	1	1	0
43138	24	6	0.1467	18.4584	14.2359	41.144	1	1	0
43136	24	6	0.1696	18.1131	15.7393	39.371	1	1	0
42794	24	1	-0.014	16.8188	17.0834	38.4843	1	1	0
43170	24	1	-0.0182	14.0234	15.8459	41.6972	1	1	0
43167	24	1	-0.0303	15.3592	17.566	42.617	1	1	0
43090	24	2	-0.0206	13.676	16.2899	42.63	1	1	0
43089	24	2	0.0468	14.9303	16.8195	43.3149	1	1	0
43166	24	1	-0.0331	16.4232	15.341	42.7455	1	1	0
43068	24	2	-0.0773	19.0174	15.111	39.2529	1	1	0
43169	24	1	-0.0192	13.2404	15.4765	43.2349	1	1	0
43088	24	2	0.0462	16.015	15.7794	43.6566	1	1	0
43165	24	1	-0.0339	15.5545	14.9936	44.2603	1	1	0
895	1	1	-0.0249	24.6332	17.1536	43.4313	0	0	0
42999	24	1	-0.1461	18.9944	17.8626	37.7514	1	1	0
42626	24	1	-0.0382	24.1053	12.9386	41.0778	1	1	0
42955	24	3	-0.5131	19.2648	14.7794	37.8015	1	1	0
43075	24	3	-0.368	19.4794	17.7455	41.2916	1	1	0
43142	24	6	0.0762	19.9096	15.9033	42.1256	1	1	0
43072	24	2	0.1215	19.8463	12.8063	40.3234	1	1	0
43074	24	2	0.0821	20.2821	16.5219	41.2728	1	1	0
43070	24	2	-0.2546	20.2788	15.774	39.9008	1	1	0
43137	24	6	0.2247	20.6012	16.5645	39.1911	1	1	0
43073	24	2	-0.1126	21.1838	13.5778	40.746	1	1	0
43069	24	3	-0.1066	21.3309	14.7753	39.9028	1	1	0
43141	24	6	0.1135	21.3053	16.7829	41.6752	1	1	0
43135	24	8	-0.3128	21.2068	13.9489	42.0783	1	1	0
42968	24	1	-0.1027	24.908	16.7187	38.3091	1	1	0
43076	24	4	0.699	20.0295	18.9147	40.8364	1	1	0
43094	24	5	-0.5346	20.8528	19.0094	39.9297	1	1	0
42972	24	1	0.0045	23.7552	18.5325	38.8569	1	1	0
42548	24	2	0.0487	24.9948	12.5891	40.5138	1	1	0
43151	24	1	-0.0005	22.2188	18.7565	43.8463	1	1	0
42627	24	1	-0.0452	25.0058	14.7698	40.2706	1	1	0
8050	5	1	0.0665	0.43253	22.3586	38.723	1	0	0
7405	5	2	0.1624	0.484096	23.6845	42.7242	1	0	0
7473	5	1	0.0173	1.19031	20.576	41.9488	1	0	0
7403	5	2	-0.0934	1.00241	21.1813	42.8873	1	0	0
8043	5	1	0.1931	1.56413	24.1738	40.4465	1	0	0
7964	5	2	-0.2699	1.32678	21.7609	38.8302	1	0	0
8051	5	1	-0.3079	1.78027	21.9838	39.8199	1	0	0
8052	5	1	-0.3209	1.88657	19.6379	38.7972	1	0	0
7960	5	2	0.0372	2.43241	24.5622	39.8943	1	0	0
8048	5	1	-0.3214	3.36756	22.3515	38.4406	1	0	0
8451	5	1	0.001	5.35599	20.2511	37.7507	1	0	0
8040	5	1	0.0714	4.41326	23.727	39.3391	1	0	0
8448	5	1	-0.4719	5.64954	22.1809	39.7269	1	0	0
7963	5	2	-0.0538	2.47382	22.2101	37.8774	1	0	0
7976	5	5	-0.8052	3.79767	21.033	40.2557	1	0	0
7959	5	2	-0.2598	3.79524	23.6689	40.264	1	0	0
7958	5	4	3.8982	3.84281	22.1281	40.8188	1	0	0
8041	5	1	-0.1461	4.37618	24.4302	40.8056	1	0	0
7965	5	2	0.1098	0.984054	20.2732	38.6219	1	0	0
7475	5	1	-0.3734	2.10627	22.6038	41.8532	1	0	0
7957	5	3	-0.2546	4.52492	22.2047	42.0736	1	0	0
7933	5	2	-0.0895	5.42945	19.8613	42.6454	1	0	0
8000	5	6	0.2255	6.31291	20.1205	42.0471	1	0	0
7404	5	2	-0.2193	1.54893	22.6026	42.8032	1	0	0
7934	5	2	-0.7776	4.68727	21.1631	43.1412	1	0	0
7474	5	1	0.0045	1.61097	20.7235	43.637	1	0	0
8346	5	2	0.2598	6.39981	22.2716	37.6792	1	0	0
8001	5	6	0.0884	3.69179	20.8323	43.3818	1	0	0
8452	5	1	0.0254	7.04689	20.2201	37.5311	1	0	0
7961	5	2	0.0618	2.21143	24.754	38.3454	1	0	0
7476	5	1	-0.014	2.14996	22.6788	43.7252	1	0	0
37082	21	1	-0.0494	25.1776	22.8284	52.103	0	1	0
7406	5	2	-0.0361	0.915047	25.0825	42.9069	1	0	0
8447	5	1	-0.1493	6.6439	23.5987	39.4755	1	0	0
8345	5	2	0.2498	6.54897	22.458	39.2019	1	0	0
8446	5	1	0.0015	7.45991	20.6385	39.7217	1	0	0
8344	5	2	-0.113	7.7397	21.719	39.8578	1	0	0
8444	5	1	-0.0757	9.01598	22.972	38.5608	1	0	0
8443	5	1	0.0049	9.31002	21.2984	38.3845	1	0	0
8343	5	2	0.1182	9.09332	22.0586	39.1489	1	0	0
8442	5	1	0.1116	10.3277	21.0219	40.425	1	0	0
8342	5	2	0.1461	10.1784	22.1182	40.2641	1	0	0
8341	5	2	-0.3068	11.5144	22.8927	39.8982	1	0	0
8440	5	1	0.1453	12.0847	22.379	39.0349	1	0	0
8439	5	1	0.1831	12.2086	22.6033	40.7158	1	0	0
8441	5	1	0.1368	9.70767	22.5063	41.2212	1	0	0
8445	5	1	-0.3336	7.75238	21.958	40.8749	1	0	0
8004	5	6	-0.0846	8.07148	20.6988	42.5261	1	0	0
8005	5	1	0.0141	11.7176	23.1952	42.8759	1	0	0
8006	5	1	-0.2678	11.4899	21.3698	43.2003	1	0	0
7936	5	2	0.4166	7.92052	21.0743	43.5506	1	0	0
7939	5	2	-0.0539	11.3354	22.4122	43.6248	1	0	0
8435	5	1	0.0332	10.3118	24.5099	41.6701	1	0	0
8182	5	7	-0.0075	7.21049	24.7355	43.1928	1	0	0
8340	5	2	-0.0777	11.4437	24.41	39.6692	1	0	0
8437	5	1	0.1566	12.5203	24.6959	39.6706	1	0	0
8438	5	1	0.3977	11.1191	24.684	38.6077	1	0	0
8229	5	1	0.0562	8.02842	24.9736	49.4983	1	0	0
8003	5	6	0.0228	7.36826	22.0445	43.4428	1	0	0
7956	5	5	-0.3295	9.21782	23.639	43.5592	1	0	0
7938	5	4	0.5133	9.81704	22.5726	43.7505	1	0	0
42993	24	1	-0.0429	13.0757	24.5383	36.8403	1	1	0
42989	24	1	-0.0133	15.3393	24.0936	38.0198	1	1	0
42985	24	1	-0.041	17.8478	23.6493	38.9518	1	1	0
42908	24	2	0.0487	18.0709	23.9818	37.8794	1	1	0
42804	24	1	-0.0093	13.3374	20.3289	40.6582	1	1	0
42798	24	1	-0.0657	16.2047	18.9707	39.3067	1	1	0
42803	24	1	-0.0251	14.7398	19.3711	40.991	1	1	0
42727	24	2	0.0837	14.4233	20.4677	40.9682	1	1	0
42724	24	2	-0.0361	16.4077	19.5764	38.4652	1	1	0
42799	24	1	0.0077	14.3443	20.205	38.2711	1	1	0
42801	24	1	-0.0441	14.7144	22.2969	39.8332	1	1	0
43144	24	1	0.114	18.4058	20.3373	41.1914	1	1	0
42726	24	2	-0.0702	15.1767	21.3291	39.8754	1	1	0
42725	24	2	-0.3245	15.3177	20.6707	38.482	1	1	0
42797	24	1	-0.0492	17.4642	19.9958	38.5623	1	1	0
42802	24	1	-0.0451	16.17	21.4495	40.338	1	1	0
8972	5	1	0.0385	16.0836	23.647	41.0037	1	0	0
42728	24	2	0.0487	14.6234	20.9769	42.4277	1	1	0
43143	24	1	0.1357	19.0621	19.8727	42.6138	1	1	0
42807	24	1	-0.0452	16.8249	21.5835	42.3751	1	1	0
42806	24	1	-0.0382	14.1717	21.9736	42.4583	1	1	0
42805	24	1	-0.041	13.9978	20.4246	43.1197	1	1	0
42808	24	1	-0.0426	16.4448	19.9066	43.0808	1	1	0
42729	24	2	0.0813	16.0882	21.0143	42.9832	1	1	0
8971	5	1	-0.0518	16.4489	24.2775	43.2996	1	0	0
44795	25	1	-0.0429	2.21455	0.321598	58.098	1	1	0
8968	5	1	-0.0241	18.4998	24.5639	42.0057	1	0	0
8974	5	1	0.0383	14.5452	24.2997	41.7132	1	0	0
8875	5	2	-0.2649	15.5862	24.5233	41.4297	1	0	0
37251	21	1	-0.0463	21.9688	17.5028	69.3334	0	1	0
42984	24	1	-0.0093	19.7843	25.023	38.577	1	1	0
43077	24	2	-0.17	19.3418	20.0983	41.57	1	1	0
42980	24	1	0.0355	22.0394	24.4909	37.7643	1	1	0
42906	24	2	-0.0702	20.4494	23.0777	37.7265	1	1	0
42905	24	2	-0.3245	21.98	23.3758	37.8253	1	1	0
42907	24	2	0.0837	19.5636	24.3406	37.7708	1	1	0
43145	24	1	0.0207	19.5646	22.2244	42.0799	1	1	0
43000	24	1	0.1568	19.4797	20.0559	37.8418	1	1	0
43078	24	2	0.0517	20.2356	21.3751	41.6775	1	1	0
43146	24	1	0.0008	20.4708	21.7622	40.702	1	1	0
42981	24	1	-0.0441	20.209	22.3199	38.5056	1	1	0
42978	24	1	-0.0657	22.3144	23.2944	39.8741	1	1	0
42977	24	1	-0.0492	23.7894	23.4009	39.1986	1	1	0
42903	24	2	0.1624	23.0359	21.3267	39.2548	1	1	0
42976	24	1	-0.2286	22.0653	20.945	39.094	1	1	0
42902	24	2	-0.2193	24.009	20.6839	38.2628	1	1	0
42975	24	1	-0.0803	23.4299	21.0502	40.2295	1	1	0
42904	24	2	-0.0361	22.824	22.9005	39.0515	1	1	0
43148	24	1	-0.0046	22.1683	20.4175	42.0103	1	1	0
43147	24	1	-0.0004	22.0855	22.1174	42.4686	1	1	0
43079	24	2	-0.0204	21.5644	21.1633	42.5244	1	1	0
899	1	1	0.0391	24.2138	20.0653	42.8057	0	0	0
37284	21	1	0.0254	19.7649	20.0183	69.1923	0	1	0
42901	24	2	-0.0934	24.5774	19.3615	38.7073	1	1	0
43894	25	1	-0.0233	3.76324	0.424523	38.9485	1	1	0
8251	5	1	-0.0493	10.8931	25.0577	54.8245	1	0	0
44919	25	2	-0.1553	0.728381	0.443538	47.4037	1	1	0
45021	25	1	0.0037	0.980559	4.03009	45.6132	1	1	0
45017	25	1	0.0999	1.43219	1.70259	45.8611	1	1	0
44920	25	2	-0.0622	1.08369	1.87691	46.912	1	1	0
44600	25	1	-0.0657	3.98375	2.47387	45.2075	1	1	0
44599	25	1	-0.0492	4.88501	1.90898	46.6566	1	1	0
44526	25	2	-0.0361	4.96532	2.32119	45.6639	1	1	0
44601	25	1	0.0077	4.87279	4.49024	46.1922	1	1	0
45018	25	1	0.2054	1.88431	2.28075	47.5031	1	1	0
44527	25	2	-0.3245	5.64891	3.73723	45.8293	1	1	0
44602	25	1	0.0355	6.02003	4.11863	44.8248	1	1	0
44525	25	2	0.1624	5.78557	1.4252	44.6439	1	1	0
44967	25	1	-0.0339	3.92788	3.55559	49.2613	1	1	0
44964	25	1	-0.0504	1.27469	3.49004	49.8122	1	1	0
44969	25	1	-0.0303	3.81289	6.25904	49.5471	1	1	0
44891	25	2	0.0468	4.64691	5.66187	49.8072	1	1	0
44970	25	1	-0.0285	5.23325	5.48821	48.8698	1	1	0
44779	25	1	-0.0492	2.46509	0.926936	49.9954	1	1	0
44604	25	1	-0.0451	6.47407	3.77021	47.8613	1	1	0
44806	25	1	0.2355	6.46138	1.80498	49.0011	1	1	0
44610	25	1	-0.0426	10.1968	3.64996	44.4272	1	1	0
44531	25	2	0.0813	9.15747	4.0206	44.6912	1	1	0
44609	25	1	-0.0452	8.5252	3.11709	44.7872	1	1	0
44612	25	1	-0.0221	7.6678	5.3814	43.9285	1	1	0
44249	25	1	-0.0452	10.5791	0.650961	49.6543	1	1	0
44245	25	1	-0.0251	11.0865	1.82763	45.9683	1	1	0
44528	25	2	-0.0702	6.80823	3.69025	46.8385	1	1	0
44606	25	1	-0.0093	7.31365	5.77559	45.9882	1	1	0
44598	25	1	-0.2286	6.83345	1.43924	44.8743	1	1	0
44529	25	2	0.0837	7.75786	4.97837	46.5846	1	1	0
44605	25	1	-0.0251	7.81273	5.55749	47.5416	1	1	0
44244	25	1	-0.0451	9.14473	1.02674	46.8439	1	1	0
44603	25	1	-0.0441	7.42481	2.74415	46.5756	1	1	0
44170	25	2	0.0487	11.1595	2.12459	48.0534	1	1	0
44530	25	2	0.0487	9.13778	4.83797	46.0131	1	1	0
44608	25	1	-0.0382	9.49569	5.83064	45.8016	1	1	0
36348	21	1	-0.0204	11.3693	5.46074	48.1095	0	1	0
44607	25	1	-0.041	9.90411	4.42126	46.6964	1	1	0
44169	25	2	0.0837	11.2091	1.13412	46.8558	1	1	0
44722	25	2	-0.1495	7.02785	0.863261	48.9684	1	1	0
44807	25	1	0.0782	8.03411	1.16393	48.9516	1	1	0
44247	25	1	-0.041	10.2419	2.74301	47.8696	1	1	0
36259	21	2	-0.076	11.9308	5.64993	49.0272	0	1	0
44805	25	1	1.034	6.92032	0.626958	46.7292	1	1	0
44171	25	2	0.0813	11.2097	1.57116	49.5391	1	1	0
36349	21	1	-0.0452	12.6711	4.78308	49.1941	0	1	0
44248	25	1	-0.0382	11.9432	2.82159	47.8527	1	1	0
35940	20	1	-0.0046	17.4585	0.983876	49.1666	1	1	0
35938	20	1	0.0008	18.643	1.17676	47.0153	1	1	0
44251	25	1	-0.0133	13.3236	2.0346	49.76	1	1	0
43194	24	1	-0.0226	14.5387	1.72737	45.0512	1	1	0
43195	24	1	-0.0212	15.4643	1.36296	46.3445	1	1	0
43192	24	1	-0.0212	17.453	2.29143	45.3976	1	1	0
43104	24	2	0.0119	16.6909	2.0802	44.6137	1	1	0
43103	24	2	-0.1527	16.3461	3.45925	44.0441	1	1	0
43191	24	1	0.0213	15.755	4.05017	44.7751	1	1	0
43105	24	2	0.1179	15.443	1.22893	45.2726	1	1	0
36358	21	1	-0.0364	16.756	6.20164	48.0816	0	1	0
36353	21	1	-0.0284	14.7887	5.97536	48.2398	0	1	0
43188	24	1	0.0334	18.2962	4.11909	44.3178	1	1	0
44172	25	2	0.0018	12.6157	1.24862	50.0404	1	1	0
44252	25	1	-0.0221	12.9339	0.311596	49.583	1	1	0
43187	24	1	0.0173	16.83	6.25707	43.9975	1	1	0
36361	21	1	-0.0372	18.4204	6.62534	45.9196	0	1	0
35792	20	1	0.1568	23.9527	0.567039	44.3203	1	1	0
35514	20	2	-0.2193	21.4685	0.601289	44.5619	1	1	0
35870	20	2	0.0517	19.068	0.58079	47.8523	1	1	0
35593	20	1	-0.0441	23.3624	4.41582	43.8787	1	1	0
35698	20	2	-0.0702	24.6708	3.60744	49.714	1	1	0
35594	20	1	-0.0451	21.8813	5.52627	44.1438	1	1	0
43388	25	1	-0.0302	19.1628	0.78321	32.3458	1	1	0
35710	20	2	0.0372	24.7554	1.17574	44.7529	1	1	0
35796	20	1	0.2355	24.9757	4.07159	46.8041	1	1	0
35586	20	1	-0.014	20.6559	1.24216	45.0062	1	1	0
35868	20	4	0.699	21.3302	1.619	47.7862	1	1	0
35794	20	1	0.0891	23.9106	1.91711	46.5629	1	1	0
36364	21	1	0.0385	21.4123	4.94738	47.615	0	1	0
35591	20	1	0.0077	21.1147	3.22664	44.2864	1	1	0
35886	20	5	-0.5346	21.5936	2.5107	46.9795	1	1	0
35795	20	1	1.034	23.0971	2.69741	45.197	1	1	0
35711	20	2	0.0618	24.1555	2.33744	45.6403	1	1	0
35935	20	1	0.1357	19.6177	2.52248	48.5089	1	1	0
35869	20	2	-0.17	20.068	1.50897	48.6362	1	1	0
36362	21	1	-0.0494	18.8765	5.00632	47.8788	0	1	0
36366	21	1	0.0384	20.3836	4.50553	46.1785	0	1	0
35773	20	1	-0.0441	23.6525	3.41401	49.3742	1	1	0
35936	20	1	0.114	20.2661	1.16319	49.6886	1	1	0
36266	21	2	0.1374	19.4998	5.82556	47.6142	0	1	0
36267	21	2	-0.2856	20.7223	5.3466	46.778	0	1	0
43184	24	1	0.0384	19.3921	6.22789	43.8977	1	1	0
35585	20	1	-0.3734	22.2783	0.947521	45.2243	1	1	0
35867	20	3	-0.368	22.3385	0.648499	47.8937	1	1	0
538	1	1	-0.0524	24.5856	6.31031	46.1944	0	0	0
41812	24	2	-0.7776	7.9301	0.332183	18.8767	1	1	0
7220	5	2	-0.0444	0.663799	10.0856	49.6078	1	0	0
7288	5	1	-0.0036	1.22404	10.9251	49.1001	1	0	0
44975	25	1	-0.0534	6.51393	7.48011	48.4868	1	1	0
7294	5	1	-0.0335	2.58137	6.93078	47.2251	1	0	0
7296	5	1	-0.004	2.94669	7.17947	44.7855	1	0	0
7293	5	1	-0.0222	1.11432	7.35673	46.1926	1	0	0
7297	5	1	-0.0063	4.94419	7.46613	46.1148	1	0	0
7643	5	6	0.0229	1.56288	11.7636	45.5353	1	0	0
7295	5	1	-0.1464	2.56293	8.89626	44.8974	1	0	0
7224	5	2	0.0839	2.95	8.05648	45.4452	1	0	0
7225	5	2	0.0652	4.44313	8.39611	45.7607	1	0	0
7299	5	1	-0.0592	4.82721	9.71925	44.0739	1	0	0
7596	5	5	-0.3295	4.02591	11.4738	45.9653	1	0	0
7298	5	1	-0.0558	4.52566	9.15666	46.5838	1	0	0
7223	5	2	0.0372	2.04803	7.72343	46.6332	1	0	0
7644	5	6	-0.0846	1.54372	11.9754	47.2916	1	0	0
7292	5	1	-0.0036	1.4078	9.69584	46.8461	1	0	0
7222	5	2	0.0745	1.88059	8.97247	47.4987	1	0	0
7300	5	1	-0.0267	5.46766	8.17514	43.7041	1	0	0
7226	5	2	0.0019	5.31925	8.83945	44.5713	1	0	0
7291	5	1	0.0116	2.82425	9.42691	47.7685	1	0	0
7221	5	2	0.1192	0.947979	8.793	48.7782	1	0	0
7290	5	1	0.0332	1.49781	8.00182	49.4102	1	0	0
7876	5	1	-0.0204	5.2361	11.8153	49.9261	1	0	0
44977	25	1	0.0357	5.88315	9.86842	48.6759	1	1	0
44895	25	2	-0.2499	6.90508	9.5165	48.961	1	1	0
44894	25	2	0.1936	6.85745	8.06482	49.3733	1	1	0
7576	5	2	0.4166	1.5639	12.5541	46.3675	1	0	0
7647	5	1	0.3035	6.54976	12.3443	45.5215	1	0	0
7227	5	2	-0.0893	6.78056	9.30839	45.1566	1	0	0
7302	5	1	-0.0041	6.7248	10.2684	45.6031	1	0	0
7301	5	1	-0.0024	7.05468	8.60358	45.9093	1	0	0
7228	5	2	-0.0349	7.85129	9.36315	44.0876	1	0	0
7307	5	1	-0.0348	10.8832	9.05428	45.763	1	0	0
7306	5	1	-0.0071	9.15197	7.89462	44.9504	1	0	0
7308	5	1	-0.0365	9.47161	10.0671	46.3339	1	0	0
7229	5	2	-0.014	9.23581	8.79046	44.446	1	0	0
7230	5	2	0.0729	10.0238	9.72707	45.3887	1	0	0
7231	5	2	0.081	10.6399	10.9766	44.734	1	0	0
7313	5	1	-0.0247	10.1497	12.094	47.6404	1	0	0
7312	5	1	-0.0242	12.1131	11.394	46.3401	1	0	0
44978	25	1	0.0363	7.43421	9.60961	48.0093	1	1	0
36351	21	1	-0.0463	12.158	7.56112	48.1483	0	1	0
36125	21	1	-0.0222	12.3176	10.414	49.4603	0	1	0
36260	21	2	-0.1452	12.787	6.8514	48.6882	0	1	0
36124	21	1	-0.0036	9.94249	9.8871	49.4552	0	1	0
36123	21	1	0.0116	10.2849	11.5623	49.8028	0	1	0
43223	24	1	-0.0066	12.262	8.44693	43.8145	1	1	0
7232	5	2	-0.0182	11.3378	11.9224	45.755	1	0	0
44976	25	1	-0.0537	7.90322	7.79155	49.6206	1	1	0
36359	21	1	-0.0361	17.2921	7.81242	48.5407	0	1	0
36352	21	1	-0.0317	13.6275	6.26939	46.8359	0	1	0
36357	21	1	-0.0342	15.9461	6.89812	45.9274	0	1	0
36261	21	2	-0.0686	14.0206	6.6301	47.7384	0	1	0
36264	21	2	0.0121	17.1956	7.15831	47.6637	0	1	0
43224	24	1	0.0543	13.4803	7.41427	44.479	1	1	0
43219	24	1	0.0037	13.9149	10.6351	43.9734	1	1	0
36263	21	2	-0.0334	16.1448	7.66211	46.7292	0	1	0
36356	21	1	-0.0371	16.5108	8.61903	46.3552	0	1	0
43220	24	1	0.0806	15.1356	9.36655	44.4942	1	1	0
43183	24	1	0.0233	17.6229	8.52756	43.437	1	1	0
36355	21	1	-0.0496	14.0356	8.43265	46.7381	0	1	0
36262	21	2	0.0958	14.7158	7.90371	47.3733	0	1	0
36354	21	1	-0.0405	14.8615	8.47301	48.2711	0	1	0
36715	21	1	-0.0496	17.8647	10.4145	47.9092	0	1	0
36350	21	1	-0.0683	13.1859	7.43958	49.5404	0	1	0
36265	21	2	0.0349	18.5789	6.853	46.9723	0	1	0
36131	21	1	-0.0592	13.2801	12.5728	48.9718	0	1	0
36360	21	1	-0.0382	19.0709	7.76003	46.9075	0	1	0
36710	21	1	-0.0683	16.0838	11.0857	49.7742	0	1	0
36132	21	1	-0.0267	14.5342	12.9002	50.0046	0	1	0
36621	21	2	-0.0686	18.1133	10.2374	50.0135	0	1	0
36714	21	1	-0.0405	18.3483	11.9047	48.474	0	1	0
36622	21	2	0.0958	18.5444	10.8051	48.583	0	1	0
36712	21	1	-0.0317	18.0805	9.18597	49.9244	0	1	0
427	1	2	-0.2728	24.8919	7.62756	44.4992	0	0	0
894	1	1	-0.03	25.0114	16.7632	45.7577	0	0	0
36363	21	1	-0.0493	19.8359	6.28572	48.5583	0	1	0
536	1	1	-0.0247	24.9642	8.3064	47.8666	0	0	0
36365	21	1	0.0383	21.1085	6.15716	46.148	0	1	0
537	1	1	-0.0503	23.5532	7.78443	46.0894	0	0	0
43180	24	1	0.1412	19.9471	8.76369	44.5696	1	1	0
36716	21	1	-0.0371	20.2782	10.767	47.1277	0	1	0
36623	21	2	-0.0334	20.0828	10.5488	48.1814	0	1	0
36717	21	1	-0.0342	20.2448	9.49638	48.4531	0	1	0
36624	21	2	0.0121	21.056	11.4184	48.9011	0	1	0
36718	21	1	-0.0364	22.0602	11.0216	48.7471	0	1	0
426	1	2	0.1627	24.5211	7.39373	45.982	0	0	0
36719	21	1	-0.0361	20.8488	11.4484	49.9887	0	1	0
7877	5	1	-0.0452	4.30011	12.8928	48.8288	1	0	0
7787	5	2	-0.0761	5.00513	12.8565	49.7347	1	0	0
7578	5	4	0.5133	3.91883	12.7382	45.9693	1	0	0
7637	5	3	-0.5131	0.983426	17.026	45.939	1	0	0
7573	5	2	-0.0895	0.760834	14.4209	44.2152	1	0	0
7577	5	3	-0.2	2.75019	13.3596	46.295	1	0	0
7750	5	2	-1.5183	1.43223	18.0126	47.0221	1	0	0
7640	5	6	0.2254	1.63781	14.5691	44.8864	1	0	0
7646	5	1	-0.2678	4.56692	13.8658	44.2219	1	0	0
7579	5	2	-0.0539	4.89012	13.7595	45.294	1	0	0
7645	5	1	0.0141	4.74999	14.7482	45.7282	1	0	0
7821	5	6	0.0884	3.99343	16.8297	46.1112	1	0	0
7822	5	7	-0.0075	2.57014	17.9134	44.4627	1	0	0
7755	5	2	2.0795	3.09787	18.5453	45.2333	1	0	0
7754	5	2	-0.7776	3.71228	17.88	46.4669	1	0	0
7777	5	3	-0.2546	4.9334	18.6352	46.9966	1	0	0
7753	5	2	-0.0895	2.81015	17.7538	47.6148	1	0	0
7818	5	6	0.1104	0.659272	17.9692	47.8045	1	0	0
7797	5	3	-0.1606	2.8722	16.4104	48.0518	1	0	0
7820	5	6	0.2254	3.21607	18.4056	48.4239	1	0	0
7798	5	4	0.4618	2.04164	15.9153	48.9901	1	0	0
7816	5	5	-0.0849	2.04618	14.6828	49.1734	1	0	0
7873	5	1	0.199	5.12177	15.0731	48.4278	1	0	0
7896	5	1	0.6604	1.57709	18.0174	49.6288	1	0	0
7783	5	2	-0.0538	5.89519	17.4316	49.7076	1	0	0
7785	5	2	0.1098	6.10589	14.954	48.9213	1	0	0
7868	5	1	-0.3214	5.92438	17.5007	48.621	1	0	0
7875	5	1	-0.0519	6.79782	13.0003	48.6132	1	0	0
7778	5	4	3.898	6.18584	18.5145	46.2386	1	0	0
7796	5	5	-0.8052	6.40805	17.3264	45.9039	1	0	0
7580	5	2	-0.0325	6.40485	13.4565	45.3384	1	0	0
7786	5	2	0.2573	6.30611	13.5538	49.4201	1	0	0
7869	5	1	0.0562	4.89955	17.6803	49.996	1	0	0
7799	5	2	-0.2774	1.50962	16.9338	49.9674	1	0	0
7650	5	1	-0.1027	7.94348	13.1216	43.9772	1	0	0
7651	5	1	-0.0981	6.71743	16.0032	43.9313	1	0	0
7582	5	2	0.3706	7.60389	15.3216	43.9207	1	0	0
7233	5	2	0.0191	10.3771	12.7059	46.7529	1	0	0
7311	5	1	-0.017	12.0544	12.5947	45.2969	1	0	0
7872	5	1	-0.3209	6.85201	15.3163	48.1933	1	0	0
7314	5	1	-0.0235	9.44783	12.8375	46.2366	1	0	0
7581	5	2	0.0031	7.11842	13.8229	44.0536	1	0	0
7648	5	1	-0.0823	6.95284	13.9968	46.1537	1	0	0
7655	5	1	-0.3734	8.5432	17.893	45.5254	1	0	0
7654	5	1	0.0045	8.45236	15.4262	45.8857	1	0	0
7583	5	2	-0.0934	8.79474	15.7004	44.8796	1	0	0
7653	5	1	0.0173	9.63422	15.0356	44.6959	1	0	0
7657	5	1	-0.0803	11.4927	16.7271	45.356	1	0	0
7584	5	2	-0.2193	9.24361	17.2378	44.9753	1	0	0
7585	5	2	0.1624	10.6515	17.4117	45.715	1	0	0
7315	5	1	-0.045	11.068	14.7299	46.3858	1	0	0
7658	5	1	-0.2286	10.4025	17.1102	46.7828	1	0	0
7863	5	1	0.1931	8.25637	17.0501	47.6922	1	0	0
7234	5	2	0.1846	10.9093	14.0574	47.2327	1	0	0
7317	5	1	0.036	9.06196	14.882	47.7853	1	0	0
7862	5	1	0.1568	9.34717	18.5743	47.8266	1	0	0
7316	5	1	-0.0482	11.8182	13.7285	47.7577	1	0	0
7780	5	2	0.0372	8.32838	18.1377	48.0554	1	0	0
7235	5	2	-0.255	9.98393	14.674	48.3337	1	0	0
7319	5	1	0.0374	9.75083	13.9251	49.0775	1	0	0
7318	5	1	0.0378	10.392	15.6041	48.7787	1	0	0
7781	5	2	0.0618	8.39229	18.0765	49.5849	1	0	0
7874	5	1	-0.0599	7.05157	13.5016	50.2107	1	0	0
7586	5	2	-0.0361	11.0337	18.9102	45.6228	1	0	0
7587	5	2	-0.3245	12.4843	19.0347	46.1533	1	0	0
7865	5	1	1.0339	8.84582	17.0892	49.985	1	0	0
43163	24	1	-0.036	17.6512	17.0642	43.9519	1	1	0
43162	24	1	-0.0504	18.5591	14.8299	43.7914	1	1	0
43168	24	1	-0.0285	14.5707	17.4245	44.1395	1	1	0
43164	24	1	-0.036	16.734	16.7767	45.457	1	1	0
43087	24	2	0.0411	17.1428	16.2685	44.5318	1	1	0
36138	21	1	-0.0071	15.1779	16.6695	47.1406	0	1	0
36135	21	1	-0.0211	13.5424	14.8983	47.4203	0	1	0
36142	21	1	-0.0412	17.3796	17.6947	47.4941	0	1	0
36061	21	2	-0.014	14.9902	16.3236	48.1829	0	1	0
36136	21	1	-0.0311	15.1663	14.2727	48.0499	0	1	0
36060	21	2	-0.0349	14.3114	14.985	48.2075	0	1	0
7662	5	1	0.0355	13.0309	18.0358	46.0011	1	0	0
36139	21	1	-0.0348	17.0211	15.5882	48.4122	0	1	0
36137	21	1	-0.0164	14.2364	17.0819	48.5622	0	1	0
36062	21	2	0.0729	16.4133	16.4091	48.7959	0	1	0
36063	21	2	0.081	17.1512	17.718	48.5832	0	1	0
36134	21	1	-0.0041	12.6453	15.0767	49.4406	0	1	0
36059	21	2	-0.0893	13.6419	14.7477	49.5301	0	1	0
43161	24	1	-0.0472	17.575	14.1696	45.2306	1	1	0
43086	24	2	0.0946	18.0793	15.118	44.7892	1	1	0
36064	21	2	-0.0182	18.3709	17.8944	49.5609	0	1	0
36141	21	1	-0.0471	16.5614	18.6039	48.6922	0	1	0
36058	21	2	0.0019	13.5548	13.2521	49.8725	0	1	0
36706	21	1	-0.0599	18.5347	13.1367	50.0255	0	1	0
36140	21	1	-0.0365	16.3237	16.151	49.8385	0	1	0
36707	21	1	-0.0519	16.8751	13.8299	49.8409	0	1	0
43159	24	1	-0.033	18.7425	15.5504	46.7598	1	1	0
803	1	1	-0.0981	25.1408	23.5182	41.2334	0	0	0
43152	24	1	-0.0146	20.5051	18.7154	43.7313	1	1	0
36625	21	2	0.0349	21.1311	12.9026	48.4724	0	1	0
36721	21	1	-0.0372	21.2277	13.0414	47.3996	0	1	0
43085	24	2	0.0055	19.2176	15.2867	45.8251	1	1	0
43160	24	1	-0.0323	19.7483	14.2981	45.8246	1	1	0
43158	24	1	-0.0264	20.0824	16.5493	44.3203	1	1	0
43084	24	2	-0.0055	20.2232	16.4263	45.401	1	1	0
43157	24	1	-0.03	21.1989	16.0599	45.5881	1	1	0
43083	24	2	0.08	20.2046	17.7361	46.2613	1	1	0
43156	24	1	-0.039	20.3921	17.4776	47.3672	1	1	0
36726	21	1	0.0384	22.7813	15.3785	47.9108	0	1	0
43154	24	1	-0.0301	22.2699	18.3291	46.071	1	1	0
36627	21	2	-0.2856	22.4178	15.1957	48.9298	0	1	0
36720	21	1	-0.0382	20.1228	13.3454	48.6657	0	1	0
36143	21	1	-0.017	18.973	16.992	49.5921	0	1	0
36722	21	1	-0.0494	23.3169	13.157	49.0407	0	1	0
36626	21	2	0.1374	22.353	13.6721	49.2123	0	1	0
43155	24	1	-0.0437	19.197	18.2059	46.116	1	1	0
36147	21	1	-0.045	21.172	18.2651	49.7951	0	1	0
36724	21	1	0.0385	23.1328	15.734	49.6447	0	1	0
36725	21	1	0.0383	21.3745	15.7075	49.139	0	1	0
43082	24	2	-0.0248	21.3227	18.7482	45.8204	1	1	0
7776	5	5	-0.3295	0.348412	22.7683	49.1091	1	0	0
7824	5	6	-0.0846	0.690963	20.2094	48.6654	1	0	0
7752	5	2	-0.5866	1.16528	19.4381	46.5224	1	0	0
7817	5	3	-0.5131	4.45199	19.317	44.7837	1	0	0
7930	5	2	-1.5183	5.81758	19.217	43.9898	1	0	0
7756	5	2	0.4166	1.02798	20.5138	47.6653	1	0	0
7751	5	3	-1.0437	2.37847	19.6722	45.7858	1	0	0
8110	5	2	-1.5183	5.17505	24.3773	44.9977	1	0	0
7997	5	3	-0.5131	5.74742	23.1118	44.3129	1	0	0
8002	5	7	-0.0075	4.32416	21.8767	45.2815	1	0	0
7935	5	2	2.0795	5.14515	21.7286	44.6179	1	0	0
8178	5	6	0.1104	4.20932	24.0047	45.3954	1	0	0
8255	5	1	0.0332	2.88074	23.5108	47.4286	1	0	0
8158	5	4	0.4618	4.99961	23.1126	47.6657	1	0	0
8159	5	2	-0.2774	3.75271	23.977	47.8295	1	0	0
8157	5	3	-0.1606	6.09656	23.7888	47.1576	1	0	0
8176	5	5	-0.0849	5.00349	21.9356	47.9627	1	0	0
7823	5	6	0.0228	2.0293	20.8894	47.823	1	0	0
8160	5	2	-0.0777	3.25637	24.1067	49.3369	1	0	0
7931	5	3	-1.0437	6.19411	20.7238	45.3182	1	0	0
8258	5	1	0.3977	2.46993	24.7982	49.3288	1	0	0
8257	5	1	0.1566	2.81268	23.1393	49.5039	1	0	0
8266	5	1	0.0015	3.27173	21.1648	49.9643	1	0	0
8262	5	1	0.1116	5.82546	22.7343	50.1172	1	0	0
8265	5	1	-0.3336	4.9158	20.6849	50.0496	1	0	0
8256	5	1	0.6605	3.99549	25.0287	47.428	1	0	0
8113	5	2	-0.0895	6.0498	24.8726	46.1967	1	0	0
43295	25	2	-0.2722	18.0022	0.382138	34.7224	1	1	0
8009	5	1	-0.0176	12.3994	24.6303	44.2738	1	0	0
7663	5	1	-0.0441	12.5152	18.5073	48.346	1	0	0
7660	5	1	-0.0657	10.9355	19.2392	44.5917	1	0	0
7779	5	2	-0.2598	7.22541	19.1181	47.3004	1	0	0
7932	5	2	-0.5866	7.11978	19.9885	44.4965	1	0	0
7659	5	1	-0.0492	10.286	19.5288	46.1136	1	0	0
8181	5	6	0.0884	7.71873	23.9913	45.3366	1	0	0
7999	5	6	0.546	8.16989	19.5947	44.9207	1	0	0
8008	5	1	-0.0823	11.1779	22.6181	45.6798	1	0	0
7937	5	3	-0.1999	9.20948	21.3825	43.9841	1	0	0
7940	5	2	-0.0325	12.0243	22.5334	44.973	1	0	0
8232	5	1	-0.3209	9.03727	23.5386	46.6784	1	0	0
7861	5	1	-0.1461	7.823	19.9494	46.9103	1	0	0
8235	5	1	-0.0519	9.96453	21.4961	47.1769	1	0	0
8145	5	2	0.1098	9.18654	23.3319	47.7922	1	0	0
8233	5	1	0.199	8.17922	23.074	48.1188	1	0	0
7860	5	1	0.0714	6.64344	19.6454	48.0529	1	0	0
8146	5	2	0.2573	10.0806	22.1398	48.0988	1	0	0
8234	5	1	-0.0599	11.176	22.4152	48.1907	1	0	0
7664	5	1	-0.0451	11.6671	20.0335	47.9087	1	0	0
8230	5	1	0.0665	10.6113	24.3165	49.0629	1	0	0
8144	5	2	-0.2699	9.7973	24.5603	48.4085	1	0	0
7588	5	2	-0.0702	12.5784	19.4109	47.6473	1	0	0
8012	5	1	-0.0568	12.4547	24.4026	46.9818	1	0	0
8114	5	2	-0.7776	7.33488	24.9973	45.4477	1	0	0
8237	5	1	-0.0452	8.49802	20.9448	48.9421	1	0	0
8147	5	2	-0.0761	9.40248	21.404	49.3381	1	0	0
8236	5	1	-0.0204	10.093	20.5398	49.6316	1	0	0
7674	5	1	-0.0234	15.7014	24.2393	49.6439	1	0	0
8007	5	1	0.3035	12.6803	21.651	45.1514	1	0	0
7661	5	1	0.0077	13.1286	19.6916	45.5578	1	0	0
7941	5	2	0.0031	12.9209	23.9042	44.9411	1	0	0
7942	5	2	0.3706	13.2984	24.3597	46.3095	1	0	0
8010	5	1	-0.1027	13.8245	23.6774	44.4509	1	0	0
42812	24	1	-0.0234	17.9776	20.5366	44.6816	1	1	0
42809	24	1	-0.0133	15.4615	20.9659	45.0265	1	1	0
8011	5	1	-0.0981	14.0279	23.6367	46.6892	1	0	0
42810	24	1	-0.0221	15.7122	22.6098	44.4531	1	1	0
42730	24	2	0.0018	16.0863	21.591	44.4087	1	1	0
42814	24	1	-0.0461	17.5194	21.1574	46.9528	1	1	0
42731	24	2	0.0097	17.5709	21.5197	44.8196	1	1	0
42732	24	2	0.1627	17.9647	21.8838	46.263	1	1	0
42811	24	1	-0.0244	18.1851	22.1514	44.1057	1	1	0
42733	24	2	-0.2622	17.6341	23.3626	46.6333	1	1	0
42816	24	1	0.0385	16.5167	23.5737	46.6097	1	1	0
42815	24	1	0.0374	17.8808	23.5328	47.7139	1	1	0
7665	5	1	-0.0251	13.7789	21.147	47.3261	1	0	0
7666	5	1	-0.0093	14.7927	19.7812	47.488	1	0	0
7589	5	2	0.0837	13.9071	20.2	47.9446	1	0	0
7669	5	1	-0.0452	15.6463	22.0792	48.7828	1	0	0
7668	5	1	-0.0382	13.3068	21.1487	49.7869	1	0	0
7590	5	2	0.0487	14.1376	20.5977	49.468	1	0	0
42817	24	1	0.0388	18.2113	24.0755	45.9594	1	1	0
42813	24	1	-0.0429	19.0888	21.742	46.3463	1	1	0
7673	5	1	-0.0244	14.1441	23.755	49.5227	1	0	0
36145	21	1	-0.0247	18.7428	20.0571	49.6822	0	1	0
7591	5	2	0.0813	15.4284	21.4693	49.6502	1	0	0
7667	5	1	-0.041	14.1326	19.7848	50.1762	1	0	0
43080	24	2	0.0385	21.3481	20.688	43.9919	1	1	0
[truncated: 88,101 more rows]
