# Supplementary material for: Self-assembled cellulosic superstructures with unanticipated high quantum yields
Source: Nat Commun. 2025 Dec 10;17:176. doi: 10.1038/s41467-025-66277-8 (PMC12780042; doi:10.1038/s41467-025-66277-8)
Supplement: Supplementary file 11 — Supplementary Data 9 [file 41467_2025_66277_MOESM11_ESM.xlsx]

## Sheet: start coordinates
id	molecule-ID	atom-type	charge	x	y	z	nx (image flags)	ny (image flags)	nz (image flags)		Masses
3889	74	5	0.0315	13.1283	21.9326	20.1645	0	0	0		1	12.01
3891	74	5	0.0318	14.8555	21.5235	20.1337	0	0	0		2	12.01
3870	74	1	-0.3	14.1121	22.2833	20.4637	0	0	0		3	12.01
113	3	1	-0.0801	32.8444	19.6971	32.8465	0	0	0		4	16
3890	74	5	0.0318	14.1546	22.2864	21.5486	0	0	0		5	1.008
2091	40	5	0.0386	23.7319	14.8323	30.6189	0	0	0		6	1.008
4849	92	5	0.0397	20.024	22.1157	15.9428	0	0	0		7	12.0107
3894	74	5	0.0396	16.2615	23.1939	18.9411	0	0	0		8	1.00794
107	3	1	-0.3	32.2185	11.9784	33.4177	0	0	0		9	15.9994
3895	74	5	0.0397	16.3571	23.9241	20.5915	0	0	0
4844	92	5	0.0318	20.0836	19.308	15.5644	0	0	0
4843	92	5	0.0315	18.8868	20.1402	14.5024	0	0	0
4824	92	1	-0.3	19.9175	19.7711	14.5939	0	0	0
4845	92	5	0.0318	20.0747	19.0117	13.8017	0	0	0
139	3	5	0.0399	32.1339	19.499	32.0223	0	0	0
4825	92	1	-0.0795	20.963	20.8918	14.4117	0	0	0
4846	92	5	0.0387	20.7754	21.419	13.4715	0	0	0
2087	40	5	0.0315	23.5128	13.4866	28.3297	0	0	0
2089	40	5	0.0318	24.9772	12.6719	28.885	0	0	0
2068	40	1	-0.3	24.1262	13.2537	29.2278	0	0	0
2096	40	5	0.0398	24.4487	18.5444	28.9643	0	0	0
2100	40	5	0.0399	24.8712	21.1103	29.0717	0	0	0
2092	40	5	0.0396	24.2828	16.0777	28.5339	0	0	0
2099	40	5	0.0398	25.1599	19.4851	31.1536	0	0	0
2090	40	5	0.0387	25.3324	14.1955	30.7442	0	0	0
2102	40	5	0.0399	27.031	21.7159	31.1988	0	0	0
2098	40	5	0.04	26.8577	19.3327	30.6804	0	0	0
2101	40	5	0.0403	26.6525	21.0389	28.9277	0	0	0
2075	40	1	-0.0791	26.0523	21.9533	30.7454	0	0	0
2094	40	5	0.0397	26.3328	16.8207	30.6842	0	0	0
2070	40	1	-0.0797	25.0918	15.784	29.2194	0	0	0
2074	40	1	-0.0801	25.8118	20.9127	29.629	0	0	0
2093	40	5	0.0397	26.0083	15.5319	28.6721	0	0	0
2097	40	5	0.04	26.1645	18.2542	28.5214	0	0	0
2073	40	1	-0.0803	25.8491	19.4933	30.2655	0	0	0
2072	40	1	-0.0799	25.4537	18.3369	29.3556	0	0	0
2069	40	1	-0.0795	24.5851	14.5221	30.0173	0	0	0
2071	40	1	-0.0798	25.3876	16.9894	30.1642	0	0	0
2103	40	5	0.0393	25.2695	21.8578	31.5326	0	0	0
2095	40	5	0.0396	24.6053	17.0574	30.9632	0	0	0
2088	40	5	0.0318	23.5458	12.5963	29.9039	0	0	0
4826	92	1	-0.0797	21.0255	21.9226	15.5819	0	0	0
140	3	5	0.0403	33.8383	19.7596	32.3755	0	0	0
136	3	5	0.04	33.3003	16.9512	32.3105	0	0	0
132	3	5	0.0397	32.8471	14.3382	32.5561	0	0	0
135	3	5	0.0398	31.5922	17.0685	32.8211	0	0	0
4848	92	5	0.0396	21.5279	21.4331	16.4289	0	0	0
111	3	1	-0.0799	32.6323	17.0886	33.1836	0	0	0
114	3	1	-0.0791	32.4883	21.1419	33.3684	0	0	0
4847	92	5	0.0386	21.9224	20.371	14.3332	0	0	0
128	3	5	0.0318	33.2239	11.7746	33.0872	0	0	0
131	3	5	0.0396	31.2144	14.7308	33.0902	0	0	0
2076	40	1	-0.0802	26.0422	23.4007	30.192	0	0	0
4852	92	5	0.0398	23.1028	23.6568	16.6314	0	0	0
143	3	5	0.0403	31.9362	22.2195	31.5192	0	0	0
126	3	5	0.0315	31.643	12.1406	32.4956	0	0	0
109	3	1	-0.0797	32.246	14.5364	33.451	0	0	0
144	3	5	0.04	33.6647	22.2253	31.8416	0	0	0
112	3	1	-0.0803	32.8188	18.5197	33.8348	0	0	0
142	3	5	0.0393	31.4386	21.1415	33.7238	0	0	0
115	3	1	-0.0802	32.6832	22.3018	32.3265	0	0	0
138	3	5	0.0398	31.998	18.717	34.5477	0	0	0
141	3	5	0.0399	33.1679	21.3767	34.2071	0	0	0
110	3	1	-0.0798	32.7732	15.8104	34.1181	0	0	0
108	3	1	-0.0795	32.2073	13.2612	34.3225	0	0	0
127	3	5	0.0318	31.7927	11.0907	33.9093	0	0	0
134	3	5	0.0396	32.2668	16.024	35.0558	0	0	0
130	3	5	0.0386	31.2434	13.3283	34.8847	0	0	0
137	3	5	0.04	33.734	18.5284	34.4266	0	0	0
2105	40	5	0.04	26.7765	23.4691	29.3676	0	0	0
133	3	5	0.0397	33.8337	15.6855	34.385	0	0	0
3872	74	1	-0.0797	15.848	23.9702	19.6037	0	0	0
129	3	5	0.0387	33.0251	13.2144	35.0585	0	0	0
2104	40	5	0.0403	25.057	23.6519	29.7894	0	0	0
146	3	5	0.0412	31.5025	23.7623	33.4642	0	0	0
4851	92	5	0.0396	22.4302	23.0667	14.3203	0	0	0
4827	92	1	-0.0798	21.6337	23.2298	15.064	0	0	0
116	3	1	-0.0821	32.4966	23.715	32.9892	0	0	0
3871	74	1	-0.0795	14.3453	23.679	19.8647	0	0	0
871	17	5	0.0387	36.9737	13.9985	37.2902	0	0	0
145	3	5	0.04	33.2347	23.8893	33.7702	0	0	0
870	17	5	0.0318	35.7876	11.9855	38.3997	0	0	0
4850	92	5	0.0397	20.8316	23.788	14.5677	0	0	0
925	18	5	0.0386	16.1878	20.9993	38.8735	0	0	0
875	17	5	0.0397	36.1351	16.5673	37.3002	0	0	0
3900	74	5	0.04	17.3737	24.201	17.2469	0	0	0
3893	74	5	0.0386	13.7937	23.7319	18.913	0	0	0
879	17	5	0.04	35.8074	19.2002	38.0295	0	0	0
874	17	5	0.0397	34.7052	14.6923	38.1761	0	0	0
869	17	5	0.0318	37.5494	11.9305	38.5522	0	0	0
850	17	1	-0.0795	36.7811	13.989	38.3737	0	0	0
4828	92	1	-0.0799	22.2816	24.1692	16.111	0	0	0
878	17	5	0.04	34.0692	17.5486	38.2511	0	0	0
922	18	5	0.0318	15.3987	18.6926	38.9981	0	0	0
849	17	1	-0.3	36.6547	12.4945	38.8798	0	0	0
852	17	1	-0.0798	35.9997	16.4491	38.3798	0	0	0
2106	40	5	0.04	27.4781	24.1001	31.6221	0	0	0
921	18	5	0.0315	17.1815	18.5398	38.5857	0	0	0
851	17	1	-0.0797	35.6228	14.9869	38.7274	0	0	0
929	18	5	0.0396	18.1659	22.7206	38.893	0	0	0
886	17	5	0.04	34.1036	22.8311	38.9867	0	0	0
883	17	5	0.0399	36.1905	21.4204	38.9233	0	0	0
876	17	5	0.0396	36.9892	16.6696	38.8343	0	0	0
4588	87	5	0.04	14.2774	24.0797	39.0384	0	0	0
4853	92	5	0.04	21.6248	24.4176	16.9551	0	0	0
933	18	5	0.0398	19.9634	24.4298	38.978	0	0	0
853	17	1	-0.0799	34.9272	17.4826	38.9397	0	0	0
872	17	5	0.0386	37.697	14.4016	38.8305	0	0	0
854	17	1	-0.0803	35.5601	18.8693	39.0558	0	0	0
2077	40	1	-0.0821	26.4967	24.4128	31.2581	0	0	0
3892	74	5	0.0387	13.9115	24.4642	20.5111	0	0	0
885	17	5	0.0403	33.8385	22.4318	40.7202	0	0	0
1029	20	5	0.0318	23.5097	17.2585	56.7507	0	0	0
2679	51	5	0.0398	21.5479	20.5826	45.2938	0	0	0
881	17	5	0.0399	34.5933	19.6774	40.8472	0	0	0
1037	20	5	0.04	24.575	21.4425	52.0183	0	0	0
2889	55	5	0.0397	14.5732	22.3706	43.8291	0	0	0
935	18	5	0.0403	22.2376	24.2684	41.0667	0	0	0
4562	87	1	-0.0798	13.1453	24.3905	40.8311	0	0	0
905	18	1	-0.0798	18.5	22.2884	39.8662	0	0	0
4585	87	5	0.0397	13.5151	23.3855	41.1122	0	0	0
181	4	5	0.0318	19.1633	20.5033	61.4871	0	0	0
1013	20	1	-0.0803	26.5451	22.108	52.729	0	0	0
857	17	1	-0.0802	34.5997	22.6205	39.9383	0	0	0
1011	20	1	-0.0798	25.2923	20.1746	53.726	0	0	0
1035	20	5	0.0396	26.0242	20.3111	54.5326	0	0	0
2653	51	1	-0.0797	19.4781	18.9578	44.7209	0	0	0
2676	51	5	0.0397	19.2164	19.2251	45.7593	0	0	0
2654	51	1	-0.0798	19.9	20.2502	43.9226	0	0	0
2865	55	1	-0.0797	13.2692	21.8463	45.5348	0	0	0
2882	55	5	0.0315	10.868	21.8655	46.8923	0	0	0
856	17	1	-0.0791	35.5294	21.3408	39.8137	0	0	0
930	18	5	0.0398	20.6206	22.0088	39.3417	0	0	0
3293	63	1	-0.0801	39.0658	21.4582	51.6343	0	0	0
1032	20	5	0.0396	23.6086	20.3996	55.0115	0	0	0
934	18	5	0.0399	22.4408	23.5678	39.4914	0	0	0
1028	20	5	0.0318	22.9248	18.9597	56.657	0	0	0
1033	20	5	0.0397	23.2104	19.4831	53.6241	0	0	0
4582	87	5	0.0386	10.5711	24.2486	42.0733	0	0	0
3151	60	5	0.0386	16.0622	23.8729	59.4528	0	0	0
927	18	5	0.0397	18.4511	20.4202	40.9593	0	0	0
4560	87	1	-0.0795	10.7259	23.5766	41.1993	0	0	0
2684	51	5	0.0403	21.6448	23.7135	45.7444	0	0	0
4581	87	5	0.0387	11.2044	22.6418	41.5756	0	0	0
2686	51	5	0.0393	23.8657	24.0575	43.6208	0	0	0
902	18	1	-0.3	16.4349	18.8727	39.3407	0	0	0
1043	20	5	0.0393	28.3301	24.3536	52.8518	0	0	0
903	18	1	-0.0795	16.5908	20.3955	39.6859	0	0	0
904	18	1	-0.0797	18.1123	20.7765	39.9668	0	0	0
926	18	5	0.0396	18.7571	20.2706	39.2659	0	0	0
3307	63	5	0.0318	38.4568	13.4625	54.8353	0	0	0
160	4	1	-0.3	19.9847	21.1842	61.7444	0	0	0
1015	20	1	-0.0791	27.8215	24.1759	51.8731	0	0	0
882	17	5	0.0403	33.7912	20.1874	39.3155	0	0	0
877	17	5	0.0398	34.5734	17.1841	39.9512	0	0	0
163	4	1	-0.0798	21.6927	24.0591	59.6092	0	0	0
3295	63	1	-0.0802	39.0268	23.736	50.404	0	0	0
3150	60	5	0.0387	15.0483	23.9507	58.0218	0	0	0
1040	20	5	0.0399	25.8768	24.1578	52.7638	0	0	0
187	4	5	0.0396	21.7851	23.4812	58.676	0	0	0
2951	56	5	0.0393	30.1756	24.1835	66.5049	0	0	0
2657	51	1	-0.0801	22.302	23.2787	45.0284	0	0	0
2867	55	1	-0.0799	14.3316	24.1743	45.0396	0	0	0
855	17	1	-0.0801	34.7632	19.9944	39.804	0	0	0
908	18	1	-0.0801	21.8699	24.3347	40.0434	0	0	0
880	17	5	0.0398	36.5091	18.7739	39.5402	0	0	0
868	17	5	0.0315	36.4956	12.5088	39.9893	0	0	0
182	4	5	0.0387	19.3099	23.0736	60.7536	0	0	0
179	4	5	0.0315	19.8117	21.5699	62.757	0	0	0
873	17	5	0.0396	35.4155	14.9168	39.8057	0	0	0
2884	55	5	0.0318	9.74455	21.9524	45.542	0	0	0
2864	55	1	-0.0795	11.8592	22.0087	44.9357	0	0	0
2863	55	1	-0.3	10.6995	21.5258	45.8578	0	0	0
2883	55	5	0.0318	10.6205	20.4164	45.8358	0	0	0
1031	20	5	0.0386	25.2384	18.3548	55.5987	0	0	0
2673	51	5	0.0387	17.5019	18.8772	43.941	0	0	0
923	18	5	0.0318	16.5998	18.3101	40.2553	0	0	0
2651	51	1	-0.3	17.8378	16.9799	44.9558	0	0	0
2671	51	5	0.0318	17.0551	16.4682	44.3681	0	0	0
2672	51	5	0.0318	17.4459	17.3945	45.904	0	0	0
2674	51	5	0.0386	18.5617	17.7956	43.0756	0	0	0
2652	51	1	-0.0795	18.3062	18.1666	44.0694	0	0	0
2670	51	5	0.0315	18.6352	16.2607	45.1902	0	0	0
1008	20	1	-0.3	23.139	18.0274	56.0964	0	0	0
1027	20	5	0.0315	22.2429	17.6539	55.61	0	0	0
1034	20	5	0.0397	25.721	19.4495	52.9931	0	0	0
1009	20	1	-0.0795	24.2737	18.298	55.0654	0	0	0
1030	20	5	0.0387	24.3505	17.4842	54.3183	0	0	0
1010	20	1	-0.0797	24.0356	19.6301	54.3272	0	0	0
907	18	1	-0.0803	20.3672	24.0328	39.9298	0	0	0
2887	55	5	0.0396	13.5428	20.7918	45.4992	0	0	0
2886	55	5	0.0386	11.8041	21.4813	43.9834	0	0	0
2675	51	5	0.0396	20.3052	18.2508	44.7606	0	0	0
2678	51	5	0.0396	20.4333	19.9336	43.0105	0	0	0
924	18	5	0.0387	15.9608	20.5726	40.5435	0	0	0
1012	20	1	-0.0799	25.109	21.5247	52.9867	0	0	0
4584	87	5	0.0397	11.7577	23.6805	39.2754	0	0	0
884	17	5	0.0393	36.2321	21.3153	40.671	0	0	0
2677	51	5	0.0397	19.0017	20.7903	43.6082	0	0	0
2948	56	5	0.0399	32.2826	22.9627	66.9327	0	0	0
1038	20	5	0.04	27.0451	21.4625	51.9536	0	0	0
1039	20	5	0.0398	27.0872	22.1373	53.6911	0	0	0
2866	55	1	-0.0798	14.4369	22.6228	44.8831	0	0	0
2890	55	5	0.0396	15.3825	22.2547	45.3512	0	0	0
2885	55	5	0.0387	11.677	23.0774	44.7746	0	0	0
2888	55	5	0.0397	13.2326	22.1359	46.578	0	0	0
2655	51	1	-0.0799	20.764	21.2116	44.8043	0	0	0
1042	20	5	0.0399	28.4363	23.4661	51.3565	0	0	0
2680	51	5	0.04	20.1247	21.6298	45.6152	0	0	0
1036	20	5	0.0398	24.5158	22.2564	53.5918	0	0	0
180	4	5	0.0318	20.8869	20.5462	61.8178	0	0	0
3322	63	5	0.0393	37.5206	22.1837	50.202	0	0	0
3294	63	1	-0.0791	38.1837	22.5704	51	0	0	0
1041	20	5	0.0403	25.9342	23.4702	51.167	0	0	0
3318	63	5	0.0398	38.2226	19.6093	51.0205	0	0	0
3314	63	5	0.0396	37.8299	17.5704	52.3314	0	0	0
928	18	5	0.0397	17.9659	22.8247	40.6252	0	0	0
906	18	1	-0.0799	20.0379	22.5196	40.1161	0	0	0
3321	63	5	0.0399	37.5335	22.9464	51.786	0	0	0
2682	51	5	0.0398	22.0901	22.1023	43.2617	0	0	0
931	18	5	0.04	20.3454	22.2083	41.1107	0	0	0
1014	20	1	-0.0801	26.4633	23.53	52.0976	0	0	0
3309	63	5	0.0387	37.4373	15.6531	54.6106	0	0	0
183	4	5	0.0386	20.0761	21.8938	59.6324	0	0	0
2656	51	1	-0.0803	21.4324	22.4215	44.0812	0	0	0
162	4	1	-0.0797	21.4636	23.1041	60.7455	0	0	0
888	17	5	0.0412	35.9767	23.7205	41.287	0	0	0
2683	51	5	0.0399	23.0026	22.6694	45.6065	0	0	0
3317	63	5	0.04	37.2515	20.3152	52.2588	0	0	0
858	17	1	-0.0821	35.3635	23.9099	40.4007	0	0	0
3310	63	5	0.0386	37.7458	15.1508	52.9262	0	0	0
184	4	5	0.0396	22.2991	22.3749	60.8559	0	0	0
3147	60	5	0.0315	13.6221	23.3496	59.8895	0	0	0
887	17	5	0.04	36.0818	24.1677	39.6227	0	0	0
3292	63	1	-0.0803	38.299	20.1366	51.9668	0	0	0
2681	51	5	0.04	20.6756	23.0682	43.6385	0	0	0
161	4	1	-0.0795	20.134	22.3314	60.6323	0	0	0
3313	63	5	0.0397	37.4893	18.0888	54.0009	0	0	0
4561	87	1	-0.0797	11.6976	24.2464	40.1986	0	0	0
3290	63	1	-0.0798	38.3084	17.8752	53.2757	0	0	0
3288	63	1	-0.0795	38.2541	15.4179	53.8889	0	0	0
2922	56	1	-0.0801	32.027	23.8203	67.5756	0	0	0
3128	60	1	-0.3	13.9656	24.3824	59.8372	0	0	0
188	4	5	0.0398	23.8374	24.3373	59.8638	0	0	0
3291	63	1	-0.0799	39.0638	19.2147	52.974	0	0	0
185	4	5	0.0397	21.4673	23.701	61.6899	0	0	0
3287	63	1	-0.3	39.1126	14.2172	54.3966	0	0	0
3129	60	1	-0.0795	15.255	24.4481	58.9879	0	0	0
3289	63	1	-0.0797	39.136	16.693	53.8148	0	0	0
2891	55	5	0.0398	14.3368	24.4123	46.1166	0	0	0
2894	55	5	0.0398	16.454	24.444	44.7672	0	0	0
2658	51	1	-0.0791	23.0315	24.4183	44.2261	0	0	0
2949	56	5	0.0403	32.9381	24.3735	67.7861	0	0	0
2947	56	5	0.0398	30.4227	22.9475	68.6817	0	0	0
2935	56	5	0.0315	31.4037	20.5048	74.9885	0	0	0
2936	56	5	0.0318	31.8477	19.3281	73.6866	0	0	0
2937	56	5	0.0318	30.6895	20.644	73.3725	0	0	0
2916	56	1	-0.3	31.6118	20.3942	73.9027	0	0	0
2943	56	5	0.0396	30.9022	21.8081	71.278	0	0	0
2938	56	5	0.0387	33.6915	21.0377	73.8654	0	0	0
2917	56	1	-0.0795	32.7543	21.2972	73.3588	0	0	0
2939	56	5	0.0386	32.5159	22.3516	73.6446	0	0	0
2940	56	5	0.0396	32.6861	20.1962	71.5207	0	0	0
2918	56	1	-0.0797	32.9051	21.232	71.8365	0	0	0
2919	56	1	-0.0798	31.9164	22.1843	71.1333	0	0	0
2941	56	5	0.0397	33.9551	21.485	71.5351	0	0	0
2944	56	5	0.0398	32.1348	21.251	69.1838	0	0	0
2942	56	5	0.0397	31.9865	23.1666	71.5917	0	0	0
2920	56	1	-0.0799	32.2994	22.2605	69.6325	0	0	0
2945	56	5	0.04	33.3349	22.5399	69.6213	0	0	0
2946	56	5	0.04	31.2986	24.207	69.5497	0	0	0
2921	56	1	-0.0803	31.4363	23.3273	68.8736	0	0	0
19227	302	5	0.0315	26.0269	10.5403	108.647	0	1	0
15307	228	5	0.0318	33.4242	10.7436	117.303	0	1	0
16261	246	5	0.0318	30.8386	10.2705	113.752	0	1	0
15148	225	5	0.0318	35.9115	11.3284	112.969	0	1	0
15147	225	5	0.0318	36.3478	11.2554	114.691	0	1	0
16259	246	5	0.0315	29.4264	10.6295	112.799	0	1	0
15146	225	5	0.0315	37.5509	11.8507	113.488	0	1	0
16260	246	5	0.0318	30.8641	9.93353	111.946	0	1	0
15127	225	1	-0.3	36.7414	11.1388	113.658	0	1	0
16240	246	1	-0.3	30.2515	9.90659	112.883	0	1	0
11187	181	5	0.0315	13.0873	24.2986	114.875	1	0	0
11191	181	5	0.0386	12.2224	24.4524	117.498	1	0	0
1404	27	5	0.0397	14.9744	29.0485	9.8287	0	0	0
1381	27	1	-0.0797	15.5948	28.7796	10.7046	0	0	0
1398	27	5	0.0315	13.5544	27.2942	11.7686	0	0	0
1400	27	5	0.0318	13.5729	26.6754	10.0683	0	0	0
1379	27	1	-0.3	14.1071	26.6921	11.0458	0	0	0
1401	27	5	0.0387	16.0636	26.7296	10.0355	0	0	0
1380	27	1	-0.0795	15.5782	27.2218	10.9032	0	0	0
1402	27	5	0.0386	16.1761	26.9347	11.7708	0	0	0
1399	27	5	0.0318	14.0371	25.6627	11.3898	0	0	0
1403	27	5	0.0396	15.15	29.233	11.6016	0	0	0
919	18	3	0.4457	30.4105	31.7224	38.9306	0	0	0
1382	27	1	-0.0798	17.004	29.3931	10.4732	0	0	0
259	5	5	0.0396	21.0883	38.0434	35.3198	0	0	0
916	18	1	-0.0817	30.4751	28.91	37.2855	0	0	0
265	5	6	0.1646	24.6582	38.4297	37.1617	0	0	0
2849	54	5	0.0412	14.2075	38.7073	20.9395	0	0	0
6155	101	9	-0.3	35.4381	38.8586	31.6248	0	0	0
6064	101	8	0	30.2719	33.2342	36.9923	0	0	0
6037	101	8	0	30.4857	36.5114	35.6287	0	0	0
2853	54	5	0.04	16.8314	38.7735	20.1179	0	0	0
6177	101	9	-0.3	38.5379	37.3365	35.3563	0	0	0
915	18	1	-0.0813	28.8793	29.0095	37.1867	0	0	0
6157	101	9	-0.3	38.9936	37.582	33.666	0	0	0
4972	94	5	0.0399	19.3159	38.3876	29.7092	0	0	0
911	18	1	-0.0821	24.2538	27.1598	38.7494	0	0	0
5671	101	9	-0.3	27.9429	39.2171	28.1285	0	0	0
5836	101	7	0	34.9311	38.7068	27.4904	0	0	0
6178	101	9	-0.3	38.66	36.6099	38.4685	0	0	0
944	18	5	0.0399	26.1694	29.0067	37.6456	0	0	0
1993	38	5	0.0398	10.0116	37.3387	25.9914	0	0	0
5999	101	8	0	30.9333	38.7193	34.968	0	0	0
940	18	5	0.04	23.6604	28.0588	38.6147	0	0	0
4934	94	1	-0.0799	10.9402	37.8947	33.2426	0	0	0
4592	87	5	0.0403	16.0965	26.0265	38.0982	0	0	0
1968	38	1	-0.0801	11.5502	38.4591	27.0461	0	0	0
261	5	5	0.0481	21.7141	35.7005	37.1264	0	0	0
6071	101	9	-0.3	32.4984	34.2551	37.6899	0	0	0
1974	38	1	-0.0796	19.4078	38.7229	26.1993	0	0	0
257	5	5	0.041	19.3593	37.4051	37.7798	0	0	0
4938	94	1	-0.0802	15.7593	37.4241	31.6735	0	0	0
4611	87	6	0.1646	25.5935	34.1289	35.4693	0	0	0
1994	38	5	0.0399	11.7549	37.4705	27.4971	0	0	0
5481	101	8	0	36.8792	39.179	10.9266	0	0	0
917	18	1	0.0128	31.3431	30.2327	37.2378	0	0	0
732	14	5	0.0399	16.8296	38.361	13.7015	0	0	0
5826	101	7	0	38.1607	38.4144	28.6766	0	0	0
4596	87	5	0.04	18.0368	28.0472	37.7341	0	0	0
952	18	5	0.0342	31.0187	30.9727	36.4545	0	0	0
4919	93	5	0.0399	20.1021	32.0486	32.7344	0	0	0
2844	54	5	0.0399	11.45	36.8848	20.899	0	0	0
6172	101	7	0	36.9607	36.1347	37.9009	0	0	0
264	5	5	0.0508	23.5838	36.1708	35.6994	0	0	0
6171	101	8	0	37.7733	35.0564	36.5865	0	0	0
4607	87	5	0.0481	23.6984	33.942	37.5573	0	0	0
6170	101	7	0	38.1343	36.322	37.1244	0	0	0
6076	101	8	0	33.6425	34.1134	36.8559	0	0	0
6047	101	8	0	31.9364	33.7791	35.3039	0	0	0
4937	94	1	-0.0791	14.3608	37.9988	31.2693	0	0	0
256	5	5	0.04	17.8674	37.8083	35.7333	0	0	0
5501	101	8	0	31.601	38.9729	16.6731	0	0	0
3896	74	5	0.0397	15.6365	26.1247	19.7881	0	0	0
3899	74	5	0.04	17.5882	26.8061	18.8167	0	0	0
950	18	5	0.0481	30.8181	28.3359	36.4181	0	0	0
3875	74	1	-0.0803	17.8714	25.1444	17.4342	0	0	0
3874	74	1	-0.0799	17.4575	25.7312	18.8045	0	0	0
4904	93	5	0.0396	10.2272	30.9552	34.6027	0	0	0
3902	74	5	0.0399	16.7755	26.7987	16.4277	0	0	0
3901	74	5	0.0398	18.946	24.9017	17.4994	0	0	0
3903	74	5	0.0403	17.2778	25.5197	15.3068	0	0	0
3877	74	1	-0.0791	18.8312	26.953	15.8279	0	0	0
3876	74	1	-0.0801	17.6033	26.1284	16.1898	0	0	0
3878	74	1	-0.0802	18.6404	28.1054	14.8075	0	0	0
3905	74	5	0.0393	19.2522	27.3703	16.7455	0	0	0
3906	74	5	0.0403	18.0424	28.9216	15.2253	0	0	0
1383	27	1	-0.0799	16.9194	30.9538	10.2985	0	0	0
1407	27	5	0.0398	16.8996	31.4812	11.2842	0	0	0
3873	74	1	-0.0798	16.0156	25.4011	19.0539	0	0	0
3897	74	5	0.0396	15.4169	25.5142	18.1416	0	0	0
6179	101	9	-0.3	35.5536	36.3291	37.6759	0	0	0
224	5	1	-0.08	18.4009	38.5946	36.2886	0	0	0
4605	87	5	0.0396	23.622	30.8667	37.5897	0	0	0
6056	101	8	0	33.8747	34.8449	33.8653	0	0	0
4855	92	5	0.0398	23.2806	25.3739	14.5124	0	0	0
231	5	4	-0.3678	25.7655	35.9105	38.3982	0	0	0
252	5	5	0.0412	15.7063	38.8112	36.085	0	0	0
1406	27	5	0.0396	17.6495	29.141	11.3151	0	0	0
4854	92	5	0.04	21.8314	26.0844	15.1296	0	0	0
3910	74	5	0.0403	19.7868	30.7447	14.1293	0	0	0
3907	74	5	0.04	18.1359	27.7119	13.9175	0	0	0
3904	74	5	0.0399	19.5872	26.2456	15.4445	0	0	0
3879	74	1	-0.0821	20.0548	28.558	14.3906	0	0	0
3908	74	5	0.04	20.5382	27.7487	13.8031	0	0	0
4829	92	1	-0.0803	22.7271	25.5206	15.4389	0	0	0
4858	92	5	0.0399	22.8958	28.3148	15.4793	0	0	0
3880	74	1	-0.0793	20.1675	29.893	13.5475	0	0	0
4856	92	5	0.0399	24.5531	26.0279	16.6805	0	0	0
6077	101	8	0	26.993	36.6383	37.1147	0	0	0
4830	92	1	-0.0801	23.5773	26.4799	16.3823	0	0	0
4857	92	5	0.0403	23.0365	26.6487	17.3108	0	0	0
4859	92	5	0.0393	24.1161	27.5614	14.5691	0	0	0
4831	92	1	-0.0791	23.8498	27.8073	15.6285	0	0	0
4861	92	5	0.04	24.331	29.559	16.7979	0	0	0
4860	92	5	0.0403	25.6259	28.3531	16.7967	0	0	0
4832	92	1	-0.0802	24.8548	28.8508	16.1805	0	0	0
3911	74	5	0.0402	19.638	29.8033	12.5891	0	0	0
3881	74	1	-0.08	21.6653	30.2409	13.226	0	0	0
3912	74	5	0.0399	22.0532	29.5129	12.5294	0	0	0
6041	101	8	0	29.628	37.4144	33.2578	0	0	0
4958	94	5	0.0398	11.1497	36.8846	33.6611	0	0	0
4865	92	5	0.0402	25.4315	31.6632	15.4064	0	0	0
4862	92	5	0.04	24.6561	29.8142	14.2546	0	0	0
4863	92	5	0.0412	26.2091	28.8725	14.4948	0	0	0
4833	92	1	-0.0821	25.4765	29.5399	14.9724	0	0	0
1967	38	1	-0.0803	10.1166	38.3605	26.3615	0	0	0
1411	27	5	0.0399	18.452	33.3766	10.6587	0	0	0
4587	87	5	0.0398	13.5498	25.6785	39.1446	0	0	0
1415	27	5	0.0403	18.43	35.7089	9.82505	0	0	0
2846	54	5	0.0403	12.4609	39.1905	19.1931	0	0	0
5815	101	7	0	38.2396	39.203	22.1096	0	0	0
1410	27	5	0.0398	19.1411	31.1942	9.81792	0	0	0
223	5	1	-0.0793	17.4412	39.2017	37.3274	0	0	0
5828	101	7	0	39.1186	39.051	27.8973	0	0	0
4968	94	5	0.04	17.1603	38.7597	30.7179	0	0	0
5813	101	7	0	36.8122	39.0113	22.0573	0	0	0
730	14	5	0.0403	14.8562	38.3854	15.1247	0	0	0
2003	38	5	0.0402	16.758	39.0094	27.583	0	0	0
3915	74	5	0.0405	21.2921	32.4224	13.1021	0	0	0
2107	40	5	0.0412	25.7875	24.4911	32.0749	0	0	0
3916	74	5	0.0396	21.2366	31.589	10.7137	0	0	0
6062	101	8	0	32.421	35.247	37.979	0	0	0
2845	54	5	0.0393	11.7431	38.4793	21.6003	0	0	0
2816	54	1	-0.0801	10.0657	38.45	20.1943	0	0	0
3882	74	1	-0.0796	22.0521	31.6893	12.7195	0	0	0
6065	101	7	0	28.7493	34.2578	38.6198	0	0	0
6168	101	7	0	38.8055	37.5255	36.6959	0	0	0
5734	101	9	-0.3	32.0644	35.6027	29.1185	0	0	0
3914	74	5	0.041	22.9959	31.9572	13.2345	0	0	0
3918	74	5	0.0481	23.5775	33.5052	11.3783	0	0	0
3919	74	5	0.0348	21.9126	34.0037	11.098	0	0	0
4601	87	5	0.0399	21.6711	29.6342	38.3867	0	0	0
3884	74	1	-0.0817	22.6786	33.2521	10.8032	0	0	0
5809	101	7	0	34.6362	39.1955	21.9889	0	0	0
3888	74	4	-0.3678	22.2745	36.7565	10.0313	0	0	0
3883	74	1	-0.0813	22.194	31.8356	11.2032	0	0	0
1423	27	5	0.041	21.1905	39.1471	9.99831	0	0	0
5838	101	8	0	34.4232	37.4561	27.0534	0	0	0
3917	74	5	0.0404	22.9466	31.1115	10.8709	0	0	0
6142	101	8	0	37.2277	39.151	34.111	0	0	0
4599	87	5	0.0403	19.078	31.2533	38.4663	0	0	0
2001	38	5	0.0412	15.3553	38.3826	24.9422	0	0	0
4577	87	4	-0.3678	28.5347	34.2506	36.2449	0	0	0
6159	101	8	0	34.539	36.5785	33.3837	0	0	0
4834	92	1	-0.0793	26.1664	30.8522	15.3265	0	0	0
4864	92	5	0.0403	26.6245	30.7893	16.3392	0	0	0
4836	92	1	-0.0796	27.9481	32.6256	14.6775	0	0	0
4835	92	1	-0.08	27.3081	31.2207	14.3387	0	0	0
4866	92	5	0.0399	26.8918	31.2353	13.3184	0	0	0
4867	92	5	0.04	28.0797	30.4495	14.3718	0	0	0
3898	74	5	0.0398	18.1124	25.3202	19.5915	0	0	0
5830	101	7	0	38.5001	38.8051	26.6032	0	0	0
6012	101	8	0	30.5099	37.1748	37.8213	0	0	0
5840	101	9	-0.3	39.0488	37.5876	26.2279	0	0	0
953	18	5	0.0508	32.3782	30.0018	36.9429	0	0	0
6001	101	8	0	33.1366	38.849	33.9449	0	0	0
701	14	1	-0.08	16.8827	39.0078	14.5779	0	0	0
227	5	1	-0.0817	21.8288	36.7733	36.9351	0	0	0
262	5	5	0.0348	21.7847	37.2753	37.9336	0	0	0
941	18	5	0.0412	24.2482	26.6368	37.7749	0	0	0
4868	92	5	0.041	28.429	32.639	15.6971	0	0	0
4981	94	5	0.0508	23.8968	38.9312	28.3596	0	0	0
4869	92	5	0.0405	27.2074	33.4205	14.7728	0	0	0
4872	92	5	0.0481	27.4675	34.2953	12.6967	0	0	0
4871	92	5	0.0404	29.5923	33.8824	14.1859	0	0	0
4870	92	5	0.0396	29.7362	32.3168	13.3612	0	0	0
4837	92	1	-0.0813	29.0141	33.1022	13.6522	0	0	0
4873	92	5	0.0348	28.0072	32.9027	11.7213	0	0	0
4838	92	1	-0.0817	28.35	33.6952	12.3793	0	0	0
4839	92	1	0.0128	29.3172	34.6887	11.6488	0	0	0
4875	92	5	0.0508	29.4951	35.5894	12.2837	0	0	0
4842	92	4	-0.3678	26.3607	35.4589	9.76736	0	0	0
4841	92	3	0.4457	27.4951	35.2542	10.0458	0	0	0
4840	92	2	-0.3429	28.761	35.0532	10.2777	0	0	0
4876	92	6	0.1646	29.3296	35.9447	9.95608	0	0	0
4874	92	5	0.0342	30.339	34.2817	11.5889	0	0	0
5379	101	9	-0.3	25.6697	35.8333	11.0269	0	0	0
5375	101	8	0	27.7008	38.7967	10.4354	0	0	0
4962	94	5	0.0399	13.4203	36.8546	32.8606	0	0	0
225	5	1	-0.0796	19.6589	38.0717	36.9437	0	0	0
4608	87	5	0.0348	23.5197	32.9287	36.1254	0	0	0
3909	74	5	0.0412	20.6529	28.7192	15.3299	0	0	0
3913	74	5	0.04	22.2804	30.1169	14.1412	0	0	0
122	3	1	0.0128	31.5462	31.4847	31.9991	0	0	0
6182	101	8	0	34.7078	36.8717	36.6661	0	0	0
6040	101	7	0	29.4846	36.1351	32.6656	0	0	0
4572	87	1	-0.0813	23.2041	31.8141	37.964	0	0	0
4570	87	1	-0.08	21.1327	30.5149	38.7143	0	0	0
4595	87	5	0.0403	16.8763	29.2562	38.4645	0	0	0
6039	101	8	0	27.8378	34.5774	34.096	0	0	0
4929	93	6	0.1646	26.6264	35.2591	32.3225	0	0	0
2854	54	5	0.041	17.5657	38.8971	17.7583	0	0	0
5843	101	9	-0.3	33.6494	38.4714	27.9813	0	0	0
5378	101	9	-0.3	22.8493	36.7632	11.4604	0	0	0
5383	101	8	0	21.6115	37.4452	11.6506	0	0	0
5369	101	8	0	23.0267	35.9474	11.6263	0	0	0
5368	101	7	0	24.072	36.6229	12.264	0	0	0
5377	101	9	-0.3	23.6378	38.4701	13.4485	0	0	0
2828	54	4	-0.3678	22.4147	38.041	14.1696	0	0	0
2827	54	3	0.4457	22.223	37.3903	15.1273	0	0	0
2824	54	1	-0.0817	19.7164	37.2207	17.2055	0	0	0
2858	54	5	0.0481	19.5403	38.0514	16.5436	0	0	0
2826	54	2	-0.3429	21.9753	36.5804	16.1495	0	0	0
2862	54	6	0.1646	22.8635	35.988	16.3908	0	0	0
2859	54	5	0.0348	19.3289	36.318	16.7506	0	0	0
2825	54	1	0.0128	21.2377	37	17.41	0	0	0
4910	93	5	0.0403	13.7338	33.6459	32.5828	0	0	0
5367	101	8	0	23.868	38.4611	12.8055	0	0	0
4927	93	5	0.0342	25.5352	32.4461	31.8571	0	0	0
5366	101	7	0	24.4334	37.3175	13.4532	0	0	0
5384	101	8	0	30.1875	38.7115	11.9357	0	0	0
5370	101	7	0	25.3193	37.0747	11.666	0	0	0
5371	101	8	0	25.5548	35.6962	11.5531	0	0	0
5372	101	7	0	26.6242	37.5904	12.077	0	0	0
5373	101	8	0	27.7373	36.7406	11.871	0	0	0
5374	101	7	0	27.6331	38.6521	11.8249	0	0	0
5380	101	9	-0.3	26.5632	37.2754	13.4861	0	0	0
1397	27	4	-0.3678	26.0785	38.8691	13.3717	0	0	0
5364	101	7	0	25.4494	36.6676	14.1715	0	0	0
5365	101	8	0	26.5273	35.7776	13.9377	0	0	0
5404	101	8	0	29.7334	37.5375	14.541	0	0	0
5400	101	9	-0.3	26.3062	36.1965	15.1854	0	0	0
5390	101	8	0	29.1088	35.939	16.1467	0	0	0
5392	101	8	0	26.212	34.7898	16.2171	0	0	0
5391	101	7	0	26.6109	36.0959	16.5981	0	0	0
5389	101	7	0	27.9419	36.6273	16.5684	0	0	0
5399	101	9	-0.3	28.7541	37.1537	15.5006	0	0	0
5393	101	7	0	25.5712	36.2883	17.5661	0	0	0
5394	101	8	0	25.7495	37.6475	17.1933	0	0	0
5388	101	8	0	29.288	36.5302	18.1689	0	0	0
5387	101	7	0	28.1093	37.2491	17.8322	0	0	0
5398	101	9	-0.3	29.3279	37.8294	18.0853	0	0	0
5497	101	8	0	34.6841	37.8802	15.6692	0	0	0
5506	101	9	-0.3	35.0912	38.119	18.1107	0	0	0
5507	101	9	-0.3	32.0716	37.2525	16.4516	0	0	0
5510	101	8	0	32.5301	35.9131	16.5146	0	0	0
5500	101	7	0	32.722	38.2869	17.2145	0	0	0
5491	101	8	0	35.7066	37.5761	18.6321	0	0	0
4883	93	1	-0.0801	13.7576	33.0092	33.4736	0	0	0
121	3	1	-0.0817	32.0052	30.1152	31.431	0	0	0
4886	93	1	-0.0821	17.6154	32.859	33.3385	0	0	0
5478	101	8	0	35.4533	38.6421	12.4576	0	0	0
156	3	5	0.0348	33.103	30.23	31.2377	0	0	0
4892	93	1	0.0128	25.4003	33.4427	32.3328	0	0	0
124	3	3	0.4457	29.2596	32.2788	32.4526	0	0	0
6052	101	9	-0.3	31.0676	35.674	35.0139	0	0	0
949	18	5	0.0404	28.5727	28.5685	36.2187	0	0	0
6072	101	9	-0.3	29.7546	35.1728	36.3671	0	0	0
5819	101	9	-0.3	33.7377	38.5207	21.0695	0	0	0
120	3	1	-0.0813	31.7063	28.8706	32.3662	0	0	0
2847	54	5	0.04	12.3933	37.5546	18.7582	0	0	0
2820	54	1	-0.0793	15.0386	38.1573	19.0455	0	0	0
2851	54	5	0.0402	14.8334	37.4529	18.2178	0	0	0
4924	93	5	0.0404	22.9277	33.2941	33.9515	0	0	0
2855	54	5	0.0405	17.0471	37.2494	17.4348	0	0	0
2822	54	1	-0.0796	17.4868	37.8938	18.2139	0	0	0
4928	93	5	0.0508	25.6427	33.4075	33.3962	0	0	0
125	3	4	-0.3678	28.4403	32.4858	33.2802	0	0	0
2856	54	5	0.0396	19.0289	36.6099	19.1944	0	0	0
2860	54	5	0.0342	21.3226	36.1916	18.1492	0	0	0
2823	54	1	-0.0813	18.951	37.5081	18.5527	0	0	0
1977	38	1	0.0128	22.8239	37.8941	24.0943	0	0	0
5397	101	8	0	23.2882	35.963	18.9803	0	0	0
5402	101	9	-0.3	23.7044	36.6318	19.1418	0	0	0
5405	101	8	0	23.5958	38.0279	18.8936	0	0	0
4788	91	3	0.4457	22.4167	38.3894	20.6407	0	0	0
2013	38	5	0.0508	23.5207	37.0311	24.1686	0	0	0
4789	91	4	-0.3678	22.758	37.4112	20.0772	0	0	0
2009	38	5	0.0404	19.9216	38.3267	24.0819	0	0	0
2012	38	5	0.0342	22.4157	37.7187	23.101	0	0	0
5714	101	9	-0.3	25.1698	35.5112	22.3947	0	0	0
5700	101	7	0	27.7711	36.1176	24.6256	0	0	0
5701	101	8	0	28.0809	34.7349	24.505	0	0	0
5395	101	7	0	24.4354	35.7889	18.2481	0	0	0
5396	101	8	0	25.3219	34.6906	18.3594	0	0	0
5385	101	7	0	27.7169	36.9349	19.0845	0	0	0
5401	101	9	-0.3	26.3651	36.8583	18.5509	0	0	0
5386	101	8	0	26.425	37.2482	19.5691	0	0	0
5705	101	8	0	25.7467	35.1477	21.4254	0	0	0
5715	101	9	-0.3	27.3129	36.5495	20.3769	0	0	0
5703	101	8	0	27.2713	37.5571	23.9725	0	0	0
5710	101	7	0	29.8751	37.2468	22.1883	0	0	0
5704	101	7	0	26.6012	35.8398	22.3193	0	0	0
5709	101	8	0	28.7263	37.4941	22.3448	0	0	0
5719	101	8	0	24.4507	36.4607	21.6268	0	0	0
5713	101	9	-0.3	25.9869	36.8395	24.8561	0	0	0
5708	101	7	0	29.0983	36.1306	22.4474	0	0	0
5716	101	9	-0.3	28.7844	35.6493	23.7341	0	0	0
5707	101	8	0	26.8331	37.1668	21.561	0	0	0
5706	101	7	0	27.8839	36.2226	21.6784	0	0	0
5702	101	7	0	26.648	36.3226	23.6859	0	0	0
5833	101	8	0	36.2735	37.6444	25.3587	0	0	0
5814	101	8	0	36.8843	37.7957	21.3192	0	0	0
5712	101	8	0	31.2065	36.7525	22.2661	0	0	0
5740	101	8	0	31.448	35.352	24.7604	0	0	0
5824	101	8	0	34.3444	37.243	20.9539	0	0	0
5711	101	8	0	31.0921	37.3411	22.9195	0	0	0
5717	101	9	-0.3	31.2806	37.2255	22.1512	0	0	0
5720	101	8	0	31.3139	38.3867	21.3137	0	0	0
2108	40	5	0.0403	25.5986	26.1603	30.299	0	0	0
2109	40	5	0.0402	27.1841	25.7177	29.6472	0	0	0
2080	40	1	-0.0796	27.0722	28.3212	30.9189	0	0	0
2081	40	1	-0.0813	28.2284	28.701	29.9685	0	0	0
736	14	5	0.0396	19.3329	39.0224	13.3882	0	0	0
2117	40	5	0.0348	27.0698	29.996	28.6997	0	0	0
4576	87	3	0.4457	27.4317	33.822	36.1607	0	0	0
2116	40	5	0.0481	27.8073	30.8338	30.0325	0	0	0
2113	40	5	0.0405	26.1334	28.4558	30.4059	0	0	0
2082	40	1	-0.0817	28.0018	30.0465	29.286	0	0	0
2078	40	1	-0.0793	26.6249	25.8183	30.5734	0	0	0
2112	40	5	0.041	27.0733	29.041	31.7709	0	0	0
6169	101	8	0	37.62	38.3085	36.6618	0	0	0
2115	40	5	0.0404	29.1401	28.7194	30.576	0	0	0
4606	87	5	0.0404	23.4702	31.9139	39.0128	0	0	0
4591	87	5	0.0399	15.0905	27.2441	38.8602	0	0	0
151	3	5	0.041	32.0822	27.3644	30.8056	0	0	0
2111	40	5	0.04	26.8761	26.8474	32.4609	0	0	0
6066	101	8	0	27.9266	33.0855	38.488	0	0	0
2114	40	5	0.0396	28.3045	27.9003	29.2121	0	0	0
2110	40	5	0.0399	28.3775	26.6914	31.5758	0	0	0
2079	40	1	-0.08	27.2974	26.8865	31.4545	0	0	0
2002	38	5	0.0403	16.9876	37.5235	26.586	0	0	0
4911	93	5	0.0399	15.2844	31.6662	32.7173	0	0	0
1998	38	5	0.0403	14.2367	37.466	27.0254	0	0	0
4977	94	5	0.0404	21.7419	37.544	28.3893	0	0	0
5837	101	8	0	33.7995	38.0842	26.8933	0	0	0
2011	38	5	0.0348	22.2014	38.3368	26.1122	0	0	0
2010	38	5	0.0481	21.4911	36.8959	25.5145	0	0	0
2006	38	5	0.041	19.3953	37.7074	26.634	0	0	0
4978	94	5	0.0481	23.5076	36.2772	29.5498	0	0	0
4943	94	1	-0.0813	21.87	37.6533	29.4758	0	0	0
937	18	5	0.0393	22.2386	25.5437	38.2978	0	0	0
4944	94	1	-0.0817	23.3398	37.3118	29.7887	0	0	0
4942	94	1	-0.0796	20.7781	36.8227	30.2652	0	0	0
4941	94	1	-0.08	19.3219	37.2828	29.7727	0	0	0
4974	94	5	0.041	20.9191	35.7653	30.0273	0	0	0
5490	101	7	0	36.1625	38.9196	18.6343	0	0	0
6055	101	8	0	27.1063	37.1922	32.1216	0	0	0
4973	94	5	0.04	19.1781	36.8939	28.7681	0	0	0
4887	93	1	-0.0793	18.7448	33.811	32.8284	0	0	0
1976	38	1	-0.0817	21.7113	37.9175	25.221	0	0	0
1975	38	1	-0.0813	20.3703	38.7131	24.9725	0	0	0
4922	93	5	0.0405	21.3507	33.6926	31.2985	0	0	0
4969	94	5	0.0412	16.4309	37.5406	29.5831	0	0	0
4965	94	5	0.0393	13.9712	37.4727	30.3886	0	0	0
4939	94	1	-0.0821	16.8553	37.7089	30.5993	0	0	0
4948	94	4	-0.3678	25.2286	36.6139	26.0697	0	0	0
5721	101	7	0	29.8668	35.0869	29.827	0	0	0
5741	101	8	0	25.4776	32.1164	26.4307	0	0	0
4979	94	5	0.0348	23.514	37.3483	30.8772	0	0	0
4894	93	3	0.4457	27.1784	34.2223	30.7164	0	0	0
5738	101	9	-0.3	26.0242	33.2242	27.136	0	0	0
2083	40	1	0.0128	29.2175	30.4835	28.3861	0	0	0
2119	40	5	0.0508	29.9233	31.0611	29.0025	0	0	0
5722	101	8	0	29.8427	33.9507	28.9667	0	0	0
4946	94	2	-0.3429	25.4455	37.4166	28.4211	0	0	0
5730	101	8	0	27.7668	35.753	28.9558	0	0	0
5737	101	9	-0.3	28.5832	34.9947	29.0903	0	0	0
4895	93	4	-0.3678	27.8617	33.8888	29.8405	0	0	0
5728	101	8	0	29.211	34.131	26.2608	0	0	0
5729	101	7	0	28.0076	35.1045	27.73	0	0	0
4982	94	6	0.1646	26.4199	37.6059	28.9061	0	0	0
5732	101	8	0	25.8516	34.3541	26.6303	0	0	0
4945	94	1	0.0128	24.3665	38.2667	29.0995	0	0	0
2085	40	3	0.4457	27.6203	31.7096	26.8007	0	0	0
2086	40	4	-0.3678	26.4872	31.9654	26.5358	0	0	0
5733	101	8	0	25.7955	33.5419	27.8438	0	0	0
2120	40	6	0.1646	29.532	32.2134	27.1243	0	0	0
5731	101	7	0	26.9896	34.197	27.4536	0	0	0
5736	101	9	-0.3	28.2564	36.1252	25.9518	0	0	0
4926	93	5	0.0348	23.7889	33.9096	31.0355	0	0	0
4947	94	3	0.4457	25.426	37.0515	27.1508	0	0	0
6051	101	9	-0.3	29.9829	35.19	31.2573	0	0	0
5727	101	7	0	29.0238	35.4119	26.8434	0	0	0
2084	40	2	-0.3429	28.8355	31.3342	27.1804	0	0	0
4893	93	2	-0.3429	26.3157	34.4555	31.6627	0	0	0
5718	101	8	0	25.1673	35.6901	24.9977	0	0	0
5723	101	7	0	30.6919	35.5076	28.7242	0	0	0
5725	101	7	0	30.3255	35.5741	27.3307	0	0	0
157	3	5	0.0342	32.2012	32.305	31.6677	0	0	0
5724	101	8	0	30.6447	36.9162	28.8901	0	0	0
5846	101	8	0	32.7025	37.9178	28.8838	0	0	0
155	3	5	0.0481	31.589	29.9619	30.4235	0	0	0
2118	40	5	0.0342	29.7929	29.6351	27.9864	0	0	0
6146	101	8	0	36.2619	36.9013	31.5716	0	0	0
5726	101	8	0	31.3353	36.3351	26.6868	0	0	0
159	3	6	0.1646	30.2816	32.7373	30.8838	0	0	0
5739	101	8	0	32.7365	35.0142	28.0197	0	0	0
123	3	2	-0.3429	30.1422	31.9016	31.5794	0	0	0
5735	101	9	-0.3	31.0802	35.4298	26.1308	0	0	0
4907	93	5	0.04	12.7272	31.3837	32.3924	0	0	0
4880	93	1	-0.0798	10.2337	31.3535	33.5656	0	0	0
6042	101	7	0	30.7415	35.4157	32.4793	0	0	0
149	3	5	0.0399	32.4743	26.3438	33.6991	0	0	0
4914	93	5	0.04	16.0325	34.0571	32.4505	0	0	0
4940	94	1	-0.0793	18.1588	36.8474	30.7244	0	0	0
6050	101	9	-0.3	28.5052	37.1231	32.348	0	0	0
5661	101	8	0	28.1293	38.4598	27.5045	0	0	0
4884	93	1	-0.0791	15.1729	32.3904	33.53	0	0	0
4918	93	5	0.0402	18.6121	34.0232	31.7686	0	0	0
4970	94	5	0.0403	17.9394	35.7837	30.598	0	0	0
4891	93	1	-0.0817	23.9427	33.9181	32.1174	0	0	0
6043	101	8	0	30.8891	34.0105	32.5621	0	0	0
4885	93	1	-0.0802	16.2296	33.5106	33.4005	0	0	0
2852	54	5	0.0399	16.588	37.0225	20.0637	0	0	0
2821	54	1	-0.08	16.5244	37.943	19.4615	0	0	0
4912	93	5	0.0393	15.3405	31.8524	34.4658	0	0	0
152	3	5	0.0405	33.5006	27.6811	31.8162	0	0	0
147	3	5	0.0403	32.1085	24.7753	31.0749	0	0	0
4923	93	5	0.0396	22.8428	32.0758	32.6809	0	0	0
2005	38	5	0.04	17.8509	39.0359	24.7012	0	0	0
4975	94	5	0.0405	20.8791	36.9418	31.3541	0	0	0
119	3	1	-0.0796	32.4043	27.5154	31.8448	0	0	0
148	3	5	0.0402	33.7099	25.1257	31.7859	0	0	0
4913	93	5	0.0403	16.1995	34.2398	34.2339	0	0	0
4917	93	5	0.0403	18.7542	34.7657	33.376	0	0	0
4889	93	1	-0.0796	21.3999	33.7588	32.4009	0	0	0
6143	101	7	0	36.6237	37.5015	33.4246	0	0	0
6144	101	8	0	36.4299	36.2804	34.1137	0	0	0
5498	101	7	0	34.151	38.7187	17.1482	0	0	0
158	3	5	0.0508	31.6351	31.4966	33.1064	0	0	0
4903	93	5	0.0397	10.57	30.5106	32.9421	0	0	0
951	18	5	0.0348	30.7658	28.3933	38.2139	0	0	0
6036	101	7	0	29.6395	35.5774	34.9743	0	0	0
4890	93	1	-0.0813	22.8014	33.1515	32.8844	0	0	0
6045	101	8	0	32.155	36.9487	33.4752	0	0	0
2861	54	5	0.0508	21.6974	37.9129	17.8338	0	0	0
226	5	1	-0.0813	20.6872	37.3101	36.051	0	0	0
6046	101	7	0	32.4714	34.7399	34.3874	0	0	0
5832	101	7	0	37.2099	38.5601	25.925	0	0	0
6154	101	9	-0.3	35.7251	36.6677	34.1534	0	0	0
4915	93	5	0.04	17.5818	32.0036	32.6705	0	0	0
6048	101	8	0	32.0719	33.5438	35.0456	0	0	0
154	3	5	0.0404	30.6255	28.7935	32.442	0	0	0
4575	87	2	-0.3429	26.164	33.4224	36.0772	0	0	0
117	3	1	-0.0793	32.641	24.9326	32.0169	0	0	0
4888	93	1	-0.08	20.1337	33.1073	33.0643	0	0	0
4921	93	5	0.041	21.3853	34.8214	32.6416	0	0	0
6044	101	7	0	31.655	35.6254	33.6249	0	0	0
2857	54	5	0.0404	19.4197	38.2799	19.1165	0	0	0
6141	101	7	0	37.739	37.8328	34.2673	0	0	0
4906	93	5	0.04	10.9606	33.1287	32.6698	0	0	0
4925	93	5	0.0481	23.9243	34.9595	32.4446	0	0	0
2842	54	5	0.0399	9.95798	38.2624	19.1115	0	0	0
6007	101	9	-0.3	30.9393	38.5196	37.7853	0	0	0
945	18	5	0.04	26.4887	27.4275	37.0292	0	0	0
4908	93	5	0.0398	12.9082	31.169	34.154	0	0	0
912	18	1	-0.0793	25.7203	27.5007	39.1525	0	0	0
118	3	1	-0.08	32.0749	26.2067	32.6766	0	0	0
6038	101	7	0	29.0173	35.2208	33.7189	0	0	0
6173	101	8	0	36.0872	36.5192	38.9475	0	0	0
4909	93	5	0.0399	13.6056	33.6794	34.3475	0	0	0
263	5	5	0.0342	23.1561	37.8667	35.5195	0	0	0
4882	93	1	-0.0803	12.6678	31.9305	33.3745	0	0	0
153	3	5	0.0396	32.1178	29.1007	33.3457	0	0	0
6049	101	9	-0.3	28.8351	33.7822	33.7864	0	0	0
6053	101	9	-0.3	33.1992	33.6166	33.9917	0	0	0
4935	94	1	-0.0803	11.9273	38.2111	32.0865	0	0	0
5382	101	8	0	23.8884	39.0827	14.6502	0	0	0
914	18	1	-0.0796	28.0664	28.2596	38.3148	0	0	0
4980	94	5	0.0342	24.9121	38.8727	29.8608	0	0	0
4881	93	1	-0.0799	11.2293	32.5002	33.5149	0	0	0
150	3	5	0.04	30.9545	26.1632	32.7505	0	0	0
4966	94	5	0.0403	15.8011	36.332	31.8667	0	0	0
4916	93	5	0.0412	17.8714	32.4766	34.3591	0	0	0
2819	54	1	-0.0821	13.9789	37.9696	20.1529	0	0	0
948	18	5	0.0396	28.5338	30.0617	37.1869	0	0	0
4905	93	5	0.0398	11.1625	33.129	34.4137	0	0	0
2848	54	5	0.04	14.0044	36.9388	20.5722	0	0	0
1972	38	1	-0.0793	16.7991	38.6123	26.5615	0	0	0
6145	101	7	0	36.6046	38.1486	32.1583	0	0	0
253	5	5	0.0403	17.2234	38.4523	38.1016	0	0	0
6054	101	8	0	29.3066	32.7454	34.6404	0	0	0
6063	101	7	0	29.8473	34.4442	37.6166	0	0	0
5403	101	8	0	29.5721	38.9111	17.1987	0	0	0
4573	87	1	-0.0817	23.9137	32.9621	37.1537	0	0	0
5842	101	9	-0.3	36.7541	38.2505	28.29	0	0	0
4920	93	5	0.04	20.2888	33.0862	34.1455	0	0	0
228	5	1	0.0128	23.2216	37.0474	36.2683	0	0	0
6147	101	7	0	37.8898	38.1638	31.4658	0	0	0
4609	87	5	0.0342	25.6633	31.6891	37.2711	0	0	0
5810	101	8	0	33.4113	38.5488	22.2872	0	0	0
6008	101	9	-0.3	30.5787	38.957	35.0438	0	0	0
6156	101	9	-0.3	37.8329	38.4419	30.0552	0	0	0
5834	101	7	0	36.272	38.5704	27.0069	0	0	0
4961	94	5	0.0398	11.64	37.6217	31.1903	0	0	0
6149	101	7	0	38.9712	37.6684	32.2573	0	0	0
2818	54	1	-0.0802	12.5623	38.1883	19.6172	0	0	0
6160	101	8	0	34.8393	38.8694	30.3414	0	0	0
4604	87	5	0.0405	21.3075	31.6584	36.8141	0	0	0
4600	87	5	0.0402	19.5974	29.9871	37.3367	0	0	0
4936	94	1	-0.0801	13.3686	37.8844	32.4567	0	0	0
5495	101	8	0	36.5217	38.9287	15.1731	0	0	0
2817	54	1	-0.0791	11.4582	37.9767	20.6735	0	0	0
4959	94	5	0.04	11.0744	38.619	34.0692	0	0	0
4976	94	5	0.0396	21.744	38.728	29.6713	0	0	0
4574	87	1	0.0128	25.4202	32.7651	37.2348	0	0	0
5995	101	8	0	33.0765	38.111	37.2915	0	0	0
5808	101	8	0	33.782	38.9295	24.6017	0	0	0
2850	54	5	0.0403	14.9826	39.1791	18.6764	0	0	0
260	5	5	0.0404	20.2418	36.4786	35.4617	0	0	0
4571	87	1	-0.0796	21.6372	31.7242	37.8755	0	0	0
4567	87	1	-0.0802	17.6892	28.5399	38.6698	0	0	0
4963	94	5	0.0403	13.6679	38.5412	33.2733	0	0	0
733	14	5	0.04	17.4019	38.4141	15.3574	0	0	0
946	18	5	0.041	28.552	27.2777	38.509	0	0	0
4603	87	5	0.041	21.1898	32.6222	38.2975	0	0	0
229	5	2	-0.3429	24.1785	37.4504	37.3376	0	0	0
4967	94	5	0.04	16.0796	37.9161	32.6114	0	0	0
4971	94	5	0.0402	18.5536	36.9479	31.7512	0	0	0
4964	94	5	0.0399	14.4122	39.0543	30.9968	0	0	0
918	18	2	-0.3429	31.3799	30.8828	38.6065	0	0	0
1997	38	5	0.0393	12.6512	38.4267	25.1628	0	0	0
4610	87	5	0.0508	25.8279	33.1771	38.157	0	0	0
6069	101	8	0	27.5974	34.7222	38.151	0	0	0
6061	101	7	0	31.1874	34.5584	38.1437	0	0	0
6174	101	8	0	35.6125	35.8928	38.2662	0	0	0
913	18	1	-0.08	26.5606	28.0208	37.958	0	0	0
230	5	3	0.4457	25.0383	36.6432	37.8665	0	0	0
5503	101	9	-0.3	37.9354	39.0873	18.4541	0	0	0
1970	38	1	-0.0802	14.1392	38.5233	26.7834	0	0	0
1969	38	1	-0.0791	12.7499	38.8791	26.1587	0	0	0
258	5	5	0.0405	20.1833	38.9194	37.4138	0	0	0
6074	101	9	-0.3	27.2162	36.2444	38.4659	0	0	0
954	18	6	0.1646	32.3314	31.4241	38.7719	0	0	0
496	10	4	-0.3678	29.7947	39.1238	10.4602	0	0	0
4569	87	1	-0.0793	19.6362	30.2969	38.4054	0	0	0
1995	38	5	0.0403	11.5095	39.164	27.9087	0	0	0
1978	38	2	-0.3429	23.6406	39.1744	24.1923	0	0	0
2014	38	6	0.1646	24.7237	39.0726	24.4638	0	0	0
5818	101	9	-0.3	33.5095	39.1875	24.49	0	0	0
1971	38	1	-0.0821	15.3833	38.9333	25.8965	0	0	0
4819	91	5	0.0481	19.3421	38.8635	21.2475	0	0	0
4565	87	1	-0.0801	15.8949	26.534	39.0822	0	0	0
1999	38	5	0.04	14.2538	39.0595	27.7407	0	0	0
1992	38	5	0.04	10.113	39.0423	25.482	0	0	0
5499	101	8	0	33.7853	39.2266	18.4164	0	0	0
6349	101	8	0	30.4395	38.1417	44.8902	0	0	0
192	4	5	0.0399	25.1658	25.4371	57.9106	0	0	0
4023	76	5	0.0404	24.4301	37.4806	54.9675	0	0	0
3985	76	1	-0.0821	19.3642	38.2307	57.277	0	0	0
51	1	5	0.0342	31.1459	38.0388	65.2297	0	0	0
6663	101	8	0	31.2124	37.9189	56.0824	0	0	0
6699	101	8	0	29.2881	38.3335	60.0016	0	0	0
6728	101	8	0	36.9405	34.987	52.7664	0	0	0
3299	63	1	-0.0796	38.9454	28.2403	47.8576	0	0	0
3978	76	1	-0.0797	11.8676	35.42	59.5494	0	0	0
6539	101	8	0	31.0133	37.7156	53.5411	0	0	0
16	1	1	0.0128	31.4675	38.5332	64.337	0	0	0
6719	101	8	0	36.5859	32.8746	53.8206	0	0	0
6680	101	9	-0.3	36.4893	37.0272	56.2958	0	0	0
3338	63	5	0.0508	37.331	32.004	46.6059	0	0	0
4597	87	5	0.04	19.6863	28.4594	39.6105	0	0	0
6854	101	8	0	38.9259	34.0128	58.905	0	0	0
6666	101	7	0	36.7271	39.0324	58.568	0	0	0
4020	76	5	0.041	23.7145	38.7875	56.9017	0	0	0
6747	101	8	0	38.2985	31.9229	59.8825	0	0	0
4593	87	5	0.0399	17.9667	26.6713	39.7961	0	0	0
4589	87	5	0.04	16.1428	24.7909	40.4011	0	0	0
3353	64	1	-0.0813	21.0674	39.2181	42.7062	0	0	0
3498	66	6	0.1646	26.8755	37.4624	56.2597	0	0	0
210	4	5	0.0342	32.9602	29.4843	51.4054	0	0	0
1458	28	5	0.0397	14.4836	29.5083	60.2266	0	0	0
194	4	5	0.0399	23.9887	28.2108	57.2453	0	0	0
1432	28	1	-0.3	10.3998	30.0168	60.7415	0	0	0
6720	101	8	0	36.4937	32.7847	53.5524	0	0	0
6734	101	8	0	35.8218	34.4746	58.3878	0	0	0
205	4	5	0.0405	29.5431	28.438	52.5943	0	0	0
3993	76	3	0.4457	27.8851	37.9173	52.6481	0	0	0
6730	101	8	0	35.6605	32.7548	61.3721	0	0	0
6707	101	8	0	31.0512	37.3651	59.5871	0	0	0
193	4	5	0.0403	24.9518	26.8136	59.0305	0	0	0
6328	101	8	0	28.1548	38.189	43.4535	0	0	0
3981	76	1	-0.0803	15.5632	35.0201	58.2579	0	0	0
1438	28	1	-0.0801	17.5102	31.5326	58.3556	0	0	0
3980	76	1	-0.0799	14.019	35.308	57.9913	0	0	0
6855	101	7	0	38.5798	38.7115	62.9997	0	0	0
3330	63	5	0.04	37.5491	26.5135	47.7297	0	0	0
6035	101	8	0	26.9843	38.6134	39.7942	0	0	0
6732	101	8	0	37.037	32.4466	57.6424	0	0	0
6704	101	9	-0.3	29.925	37.8189	60.3326	0	0	0
6339	101	8	0	35.7155	38.1936	46.3283	0	0	0
4014	76	5	0.04	19.712	38.5175	58.2864	0	0	0
3463	66	3	0.4457	28.6471	38.0397	57.0875	0	0	0
6867	101	8	0	34.4494	37.5311	61.9194	0	0	0
6743	101	9	-0.3	35.8115	34.364	56.931	0	0	0
1451	28	5	0.0315	10.3327	31.0658	61.0065	0	0	0
53	1	6	0.1646	32.6449	37.3919	62.9127	0	0	0
4019	76	5	0.04	21.9759	37.5753	57.2331	0	0	0
6679	101	9	-0.3	34.7734	37.8307	58.0201	0	0	0
6194	101	8	0	30.0473	38.1905	40.9935	0	0	0
6875	101	8	0	35.6386	35.5274	62.8006	0	0	0
3148	60	5	0.0318	13.1776	24.9471	59.345	0	0	0
6495	101	8	0	36.483	34.5528	44.7924	0	0	0
3462	66	2	-0.3429	27.4146	37.668	57.1878	0	0	0
6528	101	8	0	35.1469	37.7995	52.4893	0	0	0
195	4	5	0.0393	24.2383	26.9009	56.0711	0	0	0
6490	101	9	-0.3	37.4802	35.0405	43.9011	0	0	0
1435	28	1	-0.0798	14.2041	30.5712	60.1098	0	0	0
6491	101	9	-0.3	36.8066	37.0633	42.8515	0	0	0
3391	64	5	0.0508	23.8829	38.6488	43.3697	0	0	0
175	4	1	0.0128	32.6383	30.0306	52.2636	0	0	0
1454	28	5	0.0387	11.8408	28.7068	59.7396	0	0	0
6741	101	8	0	33.7715	34.0499	60.0265	0	0	0
2966	56	5	0.0342	29.8833	28.0666	57.8651	0	0	0
4010	76	5	0.0399	18.3126	35.0716	58.4233	0	0	0
6193	101	7	0	31.0347	39.1753	41.2542	0	0	0
1463	28	5	0.0398	16.5485	32.4621	60.0595	0	0	0
200	4	5	0.0403	28.4054	28.7443	55.7358	0	0	0
6851	101	9	-0.3	39.1704	35.2891	58.3443	0	0	0
2968	56	6	0.1646	30.2779	30.2443	56.4051	0	0	0
173	4	1	-0.0813	31.4979	27.8679	53.2302	0	0	0
6865	101	7	0	35.8368	37.6746	62.1498	0	0	0
6327	101	8	0	28.9305	37.997	46.7232	0	0	0
2923	56	1	-0.0791	31.0032	24.8065	66.8394	0	0	0
6346	101	9	-0.3	35.356	38.6222	47.178	0	0	0
211	4	5	0.0508	33.4221	30.8215	52.486	0	0	0
4003	76	5	0.0396	13.643	34.2879	59.9438	0	0	0
6832	101	8	0	38.9832	34.9497	50.3713	0	0	0
6725	101	9	-0.3	36.5486	33.7095	52.3007	0	0	0
3334	63	5	0.0404	37.2367	28.8564	46.6683	0	0	0
6859	101	7	0	39.1501	38.6961	60.855	0	0	0
3357	64	3	0.4457	24.9449	38.3437	40.4843	0	0	0
4009	76	5	0.0403	16.5219	35.5616	56.395	0	0	0
6864	101	8	0	36.1486	36.8946	60.5287	0	0	0
2959	56	5	0.04	29.7568	26.197	62.1341	0	0	0
6729	101	7	0	35.7426	32.2549	60.0315	0	0	0
3989	76	1	-0.0813	23.9873	38.4623	54.7833	0	0	0
1469	28	5	0.04	19.5879	31.0672	56.9186	0	0	0
1440	28	1	-0.0802	19.787	31.9106	57.6381	0	0	0
6866	101	8	0	34.4988	38.0272	61.8428	0	0	0
4015	76	5	0.0412	18.4089	38.7722	57.0877	0	0	0
196	4	5	0.0403	26.7337	28.0146	57.6257	0	0	0
6333	101	8	0	32.2577	38.6803	48.2715	0	0	0
4012	76	5	0.0403	18.9109	36.4297	56.1711	0	0	0
6731	101	7	0	36.2199	32.703	58.7748	0	0	0
3325	63	5	0.04	37.6306	25.4557	50.8555	0	0	0
2926	56	1	-0.0793	30.9565	27.1924	63.6234	0	0	0
6740	101	8	0	33.5317	34.091	60.3976	0	0	0
170	4	1	-0.0793	28.0253	28.0224	54.9824	0	0	0
1461	28	5	0.04	15.2819	30.2948	58.318	0	0	0
1460	28	5	0.0398	14.7625	31.9453	58.4953	0	0	0
1459	28	5	0.0396	14.3065	31.1068	61.0637	0	0	0
6518	101	8	0	37.2389	36.6527	46.2427	0	0	0
6535	101	9	-0.3	35.1509	39.1136	52.7165	0	0	0
6529	101	7	0	33.2682	38.8268	52.3916	0	0	0
6335	101	8	0	33.8068	37.6341	45.6022	0	0	0
3149	60	5	0.0318	14.0374	24.7705	60.8756	0	0	0
1442	28	1	-0.0793	21.9749	32.7213	56.7419	0	0	0
1475	28	5	0.04	23.6066	33.9868	57.4885	0	0	0
6200	101	9	-0.3	30.8683	37.9035	41.9268	0	0	0
4001	76	5	0.0397	11.4352	35.9755	58.6861	0	0	0
6526	101	8	0	34.8916	37.7764	50.456	0	0	0
3154	60	5	0.0397	16.8976	26.118	56.9589	0	0	0
6336	101	7	0	34.1303	38.9269	45.3625	0	0	0
190	4	5	0.04	22.43	26.7171	58.428	0	0	0
3976	76	1	-0.3	9.7571	35.555	61.1253	0	0	0
2925	56	1	-0.0821	30.3964	26.3186	64.7994	0	0	0
3358	64	4	-0.3678	25.3305	38.9727	39.5644	0	0	0
2950	56	5	0.0399	30.6117	25.4864	67.5724	0	0	0
4153	79	4	-0.3678	27.2197	39.1319	48.0379	0	0	0
6670	101	7	0	35.8019	38.3013	56.1794	0	0	0
3497	66	5	0.0508	27.2736	37.4863	59.2547	0	0	0
212	4	6	0.1646	31.4561	31.169	50.8145	0	0	0
4027	76	5	0.0508	25.3279	38.5284	52.6354	0	0	0
3461	66	1	0.0128	26.6401	37.8512	58.4243	0	0	0
3300	63	1	-0.0813	38.0258	29.3429	47.2523	0	0	0
3354	64	1	-0.0817	22.3565	38.9458	41.8276	0	0	0
6534	101	9	-0.3	34.5948	38.4686	49.5314	0	0	0
4018	76	5	0.0399	21.8244	37.2531	55.4543	0	0	0
6332	101	7	0	33.1886	38.2021	47.3076	0	0	0
3982	76	1	-0.0801	16.4738	35.9713	57.4499	0	0	0
2929	56	1	-0.0813	29.5962	28.9238	60.6055	0	0	0
6658	101	9	-0.3	30.3122	39.0005	55.8699	0	0	0
4017	76	5	0.0402	20.0452	38.6234	55.1869	0	0	0
2928	56	1	-0.0796	30.6676	28.0522	61.3048	0	0	0
6713	101	8	0	32.2947	35.3649	54.4211	0	0	0
17	1	2	-0.3429	31.679	37.3924	63.3075	0	0	0
6509	101	8	0	38.0901	35.0073	48.6376	0	0	0
4002	76	5	0.0397	12.6776	33.6601	58.5512	0	0	0
1464	28	5	0.0399	17.5525	30.5719	57.8303	0	0	0
19	1	4	-0.3678	30.0715	37.0134	61.4823	0	0	0
6872	101	9	-0.3	34.9536	36.7688	62.7609	0	0	0
197	4	5	0.04	25.8688	28.9508	56.3083	0	0	0
1468	28	5	0.0403	19.5462	32.8134	57.0692	0	0	0
1434	28	1	-0.0797	12.747	30.6994	59.6208	0	0	0
6536	101	9	-0.3	32.2331	38.0117	52.87	0	0	0
6746	101	9	-0.3	32.6367	33.2929	60.9893	0	0	0
1462	28	5	0.04	16.9165	30.7976	60.3068	0	0	0
4005	76	5	0.04	13.7124	35.1288	56.9636	0	0	0
1441	28	1	-0.0821	21.3332	31.9365	57.8911	0	0	0
3496	66	5	0.0342	25.757	37.1972	58.3771	0	0	0
1455	28	5	0.0386	12.4098	29.4112	61.3021	0	0	0
50	1	5	0.0348	29.4695	39.0501	63.6125	0	0	0
2961	56	5	0.0405	31.3968	28.7349	61.7465	0	0	0
4022	76	5	0.0396	23.5109	38.4381	53.7917	0	0	0
3988	76	1	-0.0796	23.0631	38.8686	55.994	0	0	0
2955	56	5	0.0412	29.7044	25.5761	64.3821	0	0	0
6668	101	7	0	36.0785	38.1532	57.5995	0	0	0
3977	76	1	-0.0795	10.7959	34.6422	60.3806	0	0	0
2963	56	5	0.0404	28.7046	28.3529	60.3532	0	0	0
166	4	1	-0.0801	24.552	26.3407	58.1277	0	0	0
3492	66	5	0.0396	24.4232	39.0372	59.748	0	0	0
4004	76	5	0.0398	13.8739	36.3774	58.1234	0	0	0
167	4	1	-0.0791	24.6407	27.3753	56.9726	0	0	0
3983	76	1	-0.0791	17.934	36.0726	58.1033	0	0	0
6862	101	8	0	38.7184	36.7794	60.8324	0	0	0
6330	101	7	0	34.2988	38.5416	48.1589	0	0	0
2927	56	1	-0.08	30.0246	27.2298	62.4368	0	0	0
6530	101	8	0	31.9126	39.1486	52.6154	0	0	0
6371	101	8	0	28.6374	38.0999	50.3042	0	0	0
4100	78	4	-0.3678	27.2414	39.147	43.8143	0	0	0
18	1	3	0.4457	30.8707	37.1672	62.3163	0	0	0
4586	87	5	0.0396	13.096	25.0424	41.712	0	0	0
6508	101	7	0	39.1578	35.5748	47.895	0	0	0
3305	63	4	-0.3678	37.8375	33.547	43.8229	0	0	0
3302	63	1	0.0128	38.4428	31.8373	46.6787	0	0	0
6344	101	9	-0.3	31.8411	38.1929	45.0501	0	0	0
4563	87	1	-0.0799	14.0837	24.8974	39.7363	0	0	0
208	4	5	0.0481	33.5041	28.581	53.6382	0	0	0
6697	101	7	0	30.4458	39.135	60.1004	0	0	0
4583	87	5	0.0396	11.3547	25.252	39.9397	0	0	0
191	4	5	0.0398	22.8097	25.2794	57.5504	0	0	0
1452	28	5	0.0318	10.1034	29.3995	61.628	0	0	0
169	4	1	-0.0821	26.8909	27.1529	55.6078	0	0	0
4566	87	1	-0.0791	17.1451	27.3666	39.5761	0	0	0
4568	87	1	-0.0821	18.9515	29.2354	39.3135	0	0	0
4602	87	5	0.04	21.3515	30.5987	39.811	0	0	0
4598	87	5	0.0412	18.6851	29.7632	40.2323	0	0	0
2962	56	5	0.0396	29.3153	29.6547	61.3758	0	0	0
6737	101	7	0	33.4458	32.6563	58.8638	0	0	0
3337	63	5	0.0342	38.7548	32.1204	47.7166	0	0	0
2895	55	5	0.0399	15.7437	26.657	45.6417	0	0	0
2869	55	1	-0.0801	15.6709	26.4417	44.5767	0	0	0
3156	60	5	0.0398	17.6214	27.5835	59.6388	0	0	0
2933	56	3	0.4457	32.1075	30.507	57.1771	0	0	0
3131	60	1	-0.0798	16.9809	26.1501	58.0644	0	0	0
6525	101	7	0	35.201	39.1683	50.5048	0	0	0
4594	87	5	0.0393	16.8835	27.7949	40.5636	0	0	0
2871	55	1	-0.0802	17.3845	28.5442	44.1026	0	0	0
2872	55	1	-0.0821	18.7837	28.8722	43.4351	0	0	0
2900	55	5	0.04	16.6199	29.2761	43.8588	0	0	0
2904	55	5	0.0402	18.5216	30.7385	42.512	0	0	0
2873	55	1	-0.0793	19.0702	30.3834	43.4085	0	0	0
2899	55	5	0.0403	17.5041	28.5819	45.1863	0	0	0
2901	55	5	0.04	18.8283	28.541	42.3609	0	0	0
2905	55	5	0.0399	21.0568	30.0306	42.6173	0	0	0
2902	55	5	0.0412	19.6242	28.3752	43.9529	0	0	0
932	18	5	0.04	19.8321	24.6091	40.6905	0	0	0
6527	101	7	0	34.4368	38.6557	51.5952	0	0	0
1449	28	3	0.4457	29.1852	34.4921	56.1314	0	0	0
6870	101	9	-0.3	37.6346	38.0995	59.1508	0	0	0
199	4	5	0.0412	27.3996	26.2894	56.0718	0	0	0
2952	56	5	0.0403	32.1759	25.0383	64.9188	0	0	0
6726	101	8	0	30.3887	33.1024	57.313	0	0	0
2896	55	5	0.0403	14.7349	26.9083	44.213	0	0	0
4590	87	5	0.0398	15.1849	26.1568	41.0748	0	0	0
6322	101	9	-0.3	28.2554	39.2054	46.8708	0	0	0
4564	87	1	-0.0803	15.4035	25.5537	40.1707	0	0	0
1472	28	5	0.0403	21.4384	33.6675	56.6672	0	0	0
947	18	5	0.0405	28.1632	28.8839	39.2439	0	0	0
3984	76	1	-0.0802	19.0643	36.689	57.2189	0	0	0
2957	56	5	0.0402	31.0906	28.2393	63.9452	0	0	0
6186	101	8	0	34.8811	38.7685	42.1164	0	0	0
6334	101	7	0	32.8748	38.6528	45.9375	0	0	0
6669	101	8	0	34.837	38.4743	58.2113	0	0	0
943	18	5	0.0402	25.721	28.2963	39.9205	0	0	0
52	1	5	0.0508	32.4182	39.0479	64.4822	0	0	0
942	18	5	0.0403	26.2697	26.6548	39.5686	0	0	0
6710	101	7	0	31.6887	33.5533	55.2685	0	0	0
3297	63	1	-0.0793	38.9832	26.1486	49.3474	0	0	0
909	18	1	-0.0791	22.2849	25.6813	39.3717	0	0	0
936	18	5	0.0399	21.5914	26.4927	39.6546	0	0	0
3152	60	5	0.0396	15.5052	26.5482	59.6428	0	0	0
2695	51	5	0.041	28.4479	25.7144	42.9073	0	0	0
938	18	5	0.0403	24.3981	25.2963	39.873	0	0	0
172	4	1	-0.0796	30.0306	28.29	53.5572	0	0	0
910	18	1	-0.0802	23.7037	26.1364	39.7837	0	0	0
198	4	5	0.04	26.2657	26.8325	54.7342	0	0	0
939	18	5	0.04	23.7028	26.6156	40.7631	0	0	0
6721	101	9	-0.3	31.1705	33.9837	56.5253	0	0	0
2662	51	1	-0.08	27.0634	26.9616	44.0922	0	0	0
2661	51	1	-0.0793	25.9999	25.8856	44.353	0	0	0
2699	51	5	0.0481	28.5429	28.1899	41.955	0	0	0
2691	51	5	0.0403	26.0376	25.1321	43.5762	0	0	0
2690	51	5	0.0412	24.2009	26.8509	43.5075	0	0	0
2694	51	5	0.04	26.7943	27.6247	43.2675	0	0	0
2660	51	1	-0.0821	24.5801	26.4724	44.4729	0	0	0
2685	51	5	0.0399	22.373	24.8988	43.4827	0	0	0
4006	76	5	0.04	15.8709	33.9913	57.9885	0	0	0
890	17	5	0.0402	33.9891	25.3593	39.5546	0	0	0
895	17	5	0.0396	35.9568	28.8901	41.1752	0	0	0
893	17	5	0.041	33.4066	27.3755	41.9782	0	0	0
3986	76	1	-0.0793	20.4506	38.7413	56.2103	0	0	0
186	4	5	0.0397	20.8086	24.7284	59.4918	0	0	0
174	4	1	-0.0817	32.5445	29.0007	53.4457	0	0	0
3296	63	1	-0.0821	38.1671	25.0284	49.992	0	0	0
164	4	1	-0.0799	22.9505	24.9606	59.736	0	0	0
894	17	5	0.0405	33.622	27.7429	40.3048	0	0	0
2956	56	5	0.0403	31.9467	26.8357	63.299	0	0	0
2696	51	5	0.0405	28.7115	25.6315	44.6339	0	0	0
2698	51	5	0.0404	29.471	28.0961	44.5431	0	0	0
2663	51	1	-0.0796	28.4633	26.3054	43.8157	0	0	0
2664	51	1	-0.0813	29.587	27.3918	43.736	0	0	0
2697	51	5	0.0396	30.5838	26.9272	43.9097	0	0	0
2700	51	5	0.0348	30.1665	27.5624	41.6069	0	0	0
2665	51	1	-0.0817	29.5608	28.1477	42.3484	0	0	0
860	17	1	-0.08	35.1167	26.3106	41.0919	0	0	0
889	17	5	0.0403	33.4625	24.8166	41.1554	0	0	0
1433	28	1	-0.0795	11.8707	29.6273	60.3533	0	0	0
859	17	1	-0.0793	34.3604	25.1043	40.5586	0	0	0
3155	60	5	0.0396	17.6272	25.3437	58.3085	0	0	0
861	17	1	-0.0796	34.1938	27.5634	41.244	0	0	0
6480	101	8	0	38.8701	36.94	44.633	0	0	0
6190	101	8	0	33.5997	38.0068	40.0071	0	0	0
3326	63	5	0.0412	37.4013	24.7201	49.2531	0	0	0
1437	28	1	-0.0803	16.541	31.491	59.5318	0	0	0
201	4	5	0.0402	27.6423	28.7051	54.1982	0	0	0
4008	76	5	0.0399	15.9685	36.9642	57.3752	0	0	0
1467	28	5	0.0393	18.9465	32.7564	59.456	0	0	0
3130	60	1	-0.0797	15.6147	25.9199	58.7301	0	0	0
1457	28	5	0.0397	12.7174	30.5559	58.5244	0	0	0
1439	28	1	-0.0791	18.9076	31.8193	58.8703	0	0	0
3991	76	1	0.0128	25.9666	38.9995	53.3776	0	0	0
3298	63	1	-0.08	38.1448	27.055	48.4863	0	0	0
1466	28	5	0.0399	19.258	30.9723	59.4778	0	0	0
6515	101	9	-0.3	38.0167	35.9854	47.2236	0	0	0
6671	101	8	0	35.7449	36.883	56.1593	0	0	0
189	4	5	0.04	22.8681	25.591	60.6303	0	0	0
1471	28	5	0.0412	21.5864	32.4113	58.8302	0	0	0
2906	55	5	0.04	21.0251	30.8801	44.1926	0	0	0
2903	55	5	0.0403	18.6659	30.9424	44.2823	0	0	0
2875	55	1	-0.0796	20.7187	32.2163	42.5285	0	0	0
2874	55	1	-0.08	20.5644	30.829	43.2056	0	0	0
2908	55	5	0.0405	20.253	32.1604	41.5356	0	0	0
891	17	5	0.0399	35.8923	26.6432	40.3667	0	0	0
168	4	1	-0.0802	26.0625	27.9563	56.7376	0	0	0
6831	101	8	0	38.2666	37.5875	54.6178	0	0	0
3333	63	5	0.0396	37.5043	29.9419	48.012	0	0	0
1465	28	5	0.0403	17.1994	32.2817	57.6231	0	0	0
2924	56	1	-0.0802	31.5624	25.6234	65.6238	0	0	0
6510	101	8	0	38.3277	35.0756	46.8564	0	0	0
2907	55	5	0.041	20.2022	33.0264	43.0786	0	0	0
2911	55	5	0.0481	21.8112	34.5477	41.9	0	0	0
4013	76	5	0.04	20.0011	36.1649	57.466	0	0	0
3386	64	5	0.0396	20.7163	38.2001	42.9741	0	0	0
6343	101	9	-0.3	31.8595	38.2538	47.7912	0	0	0
6685	101	8	0	37.4635	36.2317	56.9347	0	0	0
3992	76	2	-0.3429	27.17	38.1679	53.6924	0	0	0
3995	76	5	0.0315	10.1571	35.8826	62.0819	0	0	0
178	4	4	-0.3678	30.151	32.3444	53.224	0	0	0
2914	55	5	0.0508	23.9331	35.2844	40.821	0	0	0
2912	55	5	0.0348	22.2244	33.5525	40.5158	0	0	0
920	18	4	-0.3678	29.5375	32.4425	39.2806	0	0	0
6067	101	7	0	28.0134	35.3739	39.2442	0	0	0
6073	101	9	-0.3	29.31	33.9084	39.8744	0	0	0
2915	55	6	0.1646	25.6811	33.9611	40.3597	0	0	0
6068	101	8	0	27.5174	35.6154	40.5533	0	0	0
3355	64	1	0.0128	23.4438	38.078	42.5187	0	0	0
2910	55	5	0.0404	22.7283	32.6929	43.4143	0	0	0
3390	64	5	0.0342	22.9791	37.1919	42.9469	0	0	0
3356	64	2	-0.3429	24.5427	37.6738	41.5658	0	0	0
2877	55	1	-0.0817	22.511	33.7826	41.5624	0	0	0
2878	55	1	0.0128	23.9145	34.457	41.5629	0	0	0
2876	55	1	-0.0813	22.2649	32.5182	42.4273	0	0	0
2909	55	5	0.0396	22.8347	31.6967	41.9639	0	0	0
2913	55	5	0.0342	24.0585	34.9291	42.5592	0	0	0
6861	101	7	0	37.9408	37.9224	60.5192	0	0	0
3392	64	6	0.1646	25.4334	37.3071	42.0915	0	0	0
2879	55	2	-0.3429	25.1496	33.564	41.2447	0	0	0
2880	55	3	0.4457	26.0398	33.1832	42.1352	0	0	0
6391	101	8	0	28.0326	34.0161	41.8935	0	0	0
2668	51	3	0.4457	28.5665	30.6121	44.0616	0	0	0
2881	55	4	-0.3678	26.7239	32.8021	43.0157	0	0	0
6386	101	9	-0.3	28.1164	33.3587	43.1304	0	0	0
6377	101	8	0	27.9172	34.4661	43.8626	0	0	0
6376	101	7	0	29.0167	33.6172	44.1543	0	0	0
2669	51	4	-0.3678	28.1301	30.7096	45.1754	0	0	0
2649	50	5	0.0508	27.3027	36.9923	45.4664	0	0	0
2650	50	6	0.1646	29.2786	35.8769	45.7301	0	0	0
6374	101	7	0	29.1623	33.1381	45.4819	0	0	0
1060	20	6	0.1646	34.6983	31.7835	44.8073	0	0	0
1024	20	2	-0.3429	33.9623	30.9343	44.8101	0	0	0
899	17	5	0.0342	35.8638	31.417	40.8623	0	0	0
865	17	2	-0.3429	34.0757	32.5588	41.0852	0	0	0
897	17	5	0.0481	33.1764	30.0925	41.5739	0	0	0
6389	101	9	-0.3	33.9209	35.0412	44.1493	0	0	0
898	17	5	0.0348	34.1041	30.0333	40.0589	0	0	0
900	17	5	0.0508	35.2215	31.4657	42.5102	0	0	0
6382	101	7	0	32.8076	34.2719	43.8674	0	0	0
896	17	5	0.0404	35.2126	28.8394	42.7221	0	0	0
1025	20	3	0.4457	32.8006	31.4431	44.5183	0	0	0
6059	101	7	0	31.241	34.9839	39.488	0	0	0
6057	101	7	0	30.6857	33.9027	40.3526	0	0	0
6060	101	8	0	30.6095	36.2062	39.852	0	0	0
6070	101	9	-0.3	32.3566	35.6112	40.1035	0	0	0
866	17	3	0.4457	32.8295	32.6802	41.4103	0	0	0
863	17	1	-0.0817	34.1808	30.1003	41.1599	0	0	0
862	17	1	-0.0813	34.9689	28.8377	41.6416	0	0	0
901	17	6	0.1646	34.6192	33.534	40.9594	0	0	0
2666	51	1	0.0128	30.1108	29.5606	42.3993	0	0	0
2701	51	5	0.0342	30.4205	29.8446	41.3817	0	0	0
2702	51	5	0.0508	31.0046	29.7418	43.0383	0	0	0
6388	101	9	-0.3	31.5625	33.2933	44.965	0	0	0
6058	101	8	0	29.9069	32.948	41.0332	0	0	0
2703	51	6	0.1646	29.1186	31.401	42.3401	0	0	0
6379	101	8	0	29.7499	34.9128	42.4415	0	0	0
6387	101	9	-0.3	30.4694	33.6154	41.7992	0	0	0
2667	51	2	-0.3429	28.974	30.4331	42.841	0	0	0
6381	101	8	0	30.7621	35.3264	44.1584	0	0	0
6378	101	7	0	30.0747	33.7512	43.1775	0	0	0
6372	101	7	0	30.5223	32.9162	45.8731	0	0	0
6203	101	8	0	30.2594	36.7707	42.514	0	0	0
867	17	4	-0.3678	31.6973	32.7307	41.6599	0	0	0
6380	101	7	0	31.3695	34.0942	43.782	0	0	0
1026	20	4	-0.3678	31.7417	31.9122	44.35	0	0	0
6384	101	8	0	32.5965	35.4362	44.6544	0	0	0
6383	101	8	0	32.7205	35.1771	44.9668	0	0	0
6496	101	8	0	36.2842	36.6417	41.6006	0	0	0
6075	101	8	0	33.4868	35.5496	40.9463	0	0	0
6392	101	8	0	33.8346	34.9784	42.7426	0	0	0
864	17	1	0.0128	34.935	31.4032	41.4401	0	0	0
4011	76	5	0.0393	17.8494	36.6956	59.0176	0	0	0
6749	101	8	0	31.8553	34.3057	61.5946	0	0	0
1484	28	6	0.1646	29.1512	36.049	54.9399	0	0	0
1453	28	5	0.0318	9.75894	29.8087	59.8646	0	0	0
3994	76	4	-0.3678	28.4712	37.7847	51.667	0	0	0
6742	101	9	-0.3	37.1497	32.7602	59.8725	0	0	0
209	4	5	0.0348	32.2468	29.5837	54.2972	0	0	0
6871	101	9	-0.3	37.2706	38.2776	62.6608	0	0	0
2892	55	5	0.04	13.4004	24.5909	44.6065	0	0	0
6481	101	7	0	38.1545	36.6312	42.5581	0	0	0
6368	101	9	-0.3	29.6876	38.5054	51.1668	0	0	0
1470	28	5	0.04	21.7573	30.9332	57.972	0	0	0
2898	55	5	0.0393	17.7712	26.449	43.9332	0	0	0
2870	55	1	-0.0791	16.8956	27.086	43.776	0	0	0
2868	55	1	-0.0803	15.5387	24.898	44.3766	0	0	0
6845	101	8	0	39.1873	35.5389	56.1983	0	0	0
6523	101	7	0	36.5155	38.7199	50.6909	0	0	0
2893	55	5	0.04	15.5285	24.6652	43.3074	0	0	0
3979	76	1	-0.0798	13.0549	34.5747	59.0475	0	0	0
2897	55	5	0.0399	16.6972	27.0068	42.6996	0	0	0
6827	101	9	-0.3	38.7193	36.031	51.2516	0	0	0
6816	101	8	0	38.9927	35.2418	53.2736	0	0	0
3301	63	1	-0.0817	38.7331	30.3689	46.3642	0	0	0
6863	101	7	0	37.0113	37.5096	61.4795	0	0	0
2953	56	5	0.04	32.2623	26.3839	65.998	0	0	0
3464	66	4	-0.3678	29.7145	38.4421	57.0698	0	0	0
6195	101	8	0	30.0013	38.631	40.4461	0	0	0
1450	28	4	-0.3678	29.767	33.7018	56.7761	0	0	0
2693	51	5	0.0399	27.1407	27.6541	44.938	0	0	0
2689	51	5	0.04	24.6397	27.3661	45.1157	0	0	0
4007	76	5	0.0398	15.7466	35.087	59.358	0	0	0
6826	101	9	-0.3	39.2017	37.2557	53.6154	0	0	0
165	4	1	-0.0803	23.1118	25.8505	58.4294	0	0	0
3389	64	5	0.0348	22.0965	38.4694	40.8637	0	0	0
2692	51	5	0.0402	26.2297	25.3105	45.2473	0	0	0
2659	51	1	-0.0802	23.5196	25.5557	45.1366	0	0	0
2687	51	5	0.0403	23.9825	25.1115	46.0051	0	0	0
2688	51	5	0.04	22.6988	26.167	45.5328	0	0	0
3998	76	5	0.0387	10.2547	34.0051	59.6557	0	0	0
1050	20	5	0.0399	31.4474	26.1963	48.3364	0	0	0
1057	20	5	0.0348	32.1921	29.4872	46.1348	0	0	0
1045	20	5	0.04	27.1912	25.371	50.0573	0	0	0
1017	20	1	-0.0821	29.3268	25.5684	50.3931	0	0	0
1019	20	1	-0.08	31.1432	26.9968	49.0099	0	0	0
1051	20	5	0.04	31.7915	26.8824	49.904	0	0	0
1053	20	5	0.0405	30.8035	28.6238	47.5783	0	0	0
1044	20	5	0.0403	27.6708	26.3661	51.4844	0	0	0
1018	20	1	-0.0793	29.6273	26.7757	49.4187	0	0	0
1049	20	5	0.0402	28.9912	26.7434	48.5263	0	0	0
1052	20	5	0.041	31.3256	29.1911	49.1213	0	0	0
1048	20	5	0.0403	29.3589	27.687	49.9661	0	0	0
1016	20	1	-0.0802	27.8758	25.4448	50.9392	0	0	0
1020	20	1	-0.0796	31.4991	28.3827	48.395	0	0	0
2608	50	1	-0.0793	21.2098	33.8671	47.0137	0	0	0
2641	50	5	0.04	21.801	35.9439	46.4044	0	0	0
2638	50	5	0.0403	21.426	33.184	46.1625	0	0	0
2607	50	1	-0.0821	19.746	34.3333	46.9797	0	0	0
2637	50	5	0.0412	19.5226	34.5984	45.9349	0	0	0
2640	50	5	0.0399	22.2613	35.4516	48.0848	0	0	0
2636	50	5	0.04	19.7132	35.2594	47.5692	0	0	0
2634	50	5	0.0403	19.3758	32.2296	47.4334	0	0	0
2606	50	1	-0.0802	18.8863	33.2234	47.5705	0	0	0
2635	50	5	0.04	18.7793	33.3966	48.6338	0	0	0
2630	50	5	0.0399	16.9614	31.204	47.4324	0	0	0
2605	50	1	-0.0791	17.5531	33.1784	46.9004	0	0	0
2633	50	5	0.0393	17.6954	32.8069	45.8721	0	0	0
2604	50	1	-0.0801	16.6088	32.1918	47.6532	0	0	0
6385	101	9	-0.3	28.7237	31.8343	45.9123	0	0	0
2613	50	1	0.0128	27.2348	36.3232	46.3537	0	0	0
6375	101	8	0	27.9245	33.5102	46.066	0	0	0
2614	50	2	-0.3429	28.6076	35.7356	46.6224	0	0	0
2648	50	5	0.0342	26.9811	36.9682	47.1947	0	0	0
2615	50	3	0.4457	29.2785	36.0098	47.715	0	0	0
3172	60	5	0.041	23.6761	31.8709	51.7865	0	0	0
3141	60	1	-0.0813	25.5526	30.9686	51.0626	0	0	0
3174	60	5	0.0396	25.8269	30.0523	50.5255	0	0	0
2639	50	5	0.0402	21.4247	33.2947	47.9346	0	0	0
2609	50	1	-0.08	22.1893	35.11	47.0396	0	0	0
2642	50	5	0.041	23.4198	34.2704	45.4778	0	0	0
2610	50	1	-0.0796	23.5975	34.7174	46.4488	0	0	0
2645	50	5	0.0404	24.4947	36.5826	45.4952	0	0	0
2611	50	1	-0.0813	24.6748	35.8766	46.3236	0	0	0
2644	50	5	0.0396	24.6907	36.4862	47.2358	0	0	0
2646	50	5	0.0481	26.2718	34.9514	45.0423	0	0	0
3179	60	5	0.0508	28.0821	32.4636	50.9348	0	0	0
3142	60	1	-0.0817	26.0716	32.1185	50.1682	0	0	0
3143	60	1	0.0128	27.6261	32.0907	50.0275	0	0	0
3180	60	6	0.1646	27.6147	33.9746	48.8841	0	0	0
3144	60	2	-0.3429	27.9923	32.9425	48.8631	0	0	0
2643	50	5	0.0405	24.0294	33.9499	47.1097	0	0	0
2612	50	1	-0.0817	26.1273	35.2964	46.0883	0	0	0
2647	50	5	0.0348	26.267	34.4709	46.7565	0	0	0
3177	60	5	0.0348	25.7366	31.9729	49.1041	0	0	0
3176	60	5	0.0481	25.7217	33.0979	50.5283	0	0	0
6395	101	7	0	34.0255	34.1726	49.3651	0	0	0
1055	20	5	0.0404	33.673	28.6872	48.7222	0	0	0
1058	20	5	0.0342	34.7515	29.1756	45.6909	0	0	0
6396	101	8	0	34.878	33.4622	50.2594	0	0	0
6411	101	8	0	35.4927	34.9538	49.3114	0	0	0
6394	101	8	0	33.3111	32.4448	50.9012	0	0	0
1021	20	1	-0.0813	32.9925	28.5181	47.8886	0	0	0
1023	20	1	0.0128	34.2162	30.056	46.0474	0	0	0
6407	101	9	-0.3	34.1969	34.7951	47.0769	0	0	0
6413	101	8	0	32.3235	36.4383	50.2336	0	0	0
6409	101	9	-0.3	32.089	33.3771	50.0196	0	0	0
6715	101	8	0	33.3747	35.4182	52.156	0	0	0
1059	20	5	0.0508	34.9476	30.5639	46.7003	0	0	0
1054	20	5	0.0396	33.3269	27.6036	47.3759	0	0	0
6393	101	7	0	33.3298	33.8307	50.5923	0	0	0
1022	20	1	-0.0817	32.9595	29.7168	46.8692	0	0	0
6723	101	9	-0.3	33.0339	34.6889	51.7635	0	0	0
6406	101	9	-0.3	35.2787	33.6543	49.8661	0	0	0
6400	101	8	0	31.88	32.458	48.1614	0	0	0
6390	101	8	0	29.5361	30.6805	46.0613	0	0	0
6408	101	9	-0.3	31.4662	33.1185	46.9279	0	0	0
6348	101	8	0	31.8433	36.9373	47.2508	0	0	0
6373	101	8	0	31.9154	32.7715	46.1138	0	0	0
3146	60	4	-0.3678	30.1453	32.9774	47.6907	0	0	0
6399	101	7	0	31.9383	33.8767	48.0482	0	0	0
3145	60	3	0.4457	29.1608	32.9423	48.2963	0	0	0
6410	101	9	-0.3	30.9785	36.4057	49.7606	0	0	0
6401	101	7	0	31.4681	34.4434	49.2812	0	0	0
6402	101	8	0	30.5161	33.6663	49.9675	0	0	0
6405	101	8	0	30.4073	36.0546	50.898	0	0	0
2616	50	4	-0.3678	29.8276	36.2329	48.7698	0	0	0
6403	101	7	0	30.2992	35.1513	49.8036	0	0	0
6404	101	8	0	30.3856	35.1221	51.2169	0	0	0
3178	60	5	0.0342	27.9862	31.0667	49.8603	0	0	0
6398	101	8	0	33.102	35.7965	48.3382	0	0	0
1056	20	5	0.0481	32.6295	30.6092	47.4284	0	0	0
6397	101	7	0	33.2817	34.4114	48.1063	0	0	0
6412	101	8	0	35.6017	34.7049	47.2703	0	0	0
3153	60	5	0.0397	14.8154	26.3581	58.1182	0	0	0
3157	60	5	0.04	17.016	28.3324	58.1334	0	0	0
171	4	1	-0.08	29.2207	27.285	54.3713	0	0	0
3132	60	1	-0.0799	17.6237	27.5006	58.5538	0	0	0
6733	101	7	0	35.5167	33.2673	57.6987	0	0	0
3133	60	1	-0.0803	19.0802	27.7475	58.0858	0	0	0
6524	101	8	0	37.8715	38.437	50.9426	0	0	0
2954	56	5	0.04	29.8444	27.0049	65.445	0	0	0
3166	60	5	0.04	22.1558	27.5938	53.384	0	0	0
3159	60	5	0.0398	19.403	28.7003	58.5224	0	0	0
3135	60	1	-0.0791	20.7004	28.0863	56.1475	0	0	0
3160	60	5	0.0399	18.5474	28.2219	56.0782	0	0	0
3165	60	5	0.04	20.069	28.0478	53.9862	0	0	0
3134	60	1	-0.0801	19.3193	27.6211	56.582	0	0	0
3136	60	1	-0.0802	20.7081	28.6202	54.6664	0	0	0
3162	60	5	0.0399	21.4029	27.2181	56.2123	0	0	0
3163	60	5	0.0393	21.1406	28.8436	56.8169	0	0	0
3161	60	5	0.0403	19.1481	26.607	56.2337	0	0	0
3158	60	5	0.04	19.7534	27.054	58.5792	0	0	0
6722	101	9	-0.3	30.9301	33.5917	53.1177	0	0	0
6482	101	8	0	37.4832	37.6626	43.2674	0	0	0
2960	56	5	0.041	31.1809	27.3838	60.6414	0	0	0
2964	56	5	0.0481	30.8073	30.4051	59.6287	0	0	0
1046	20	5	0.04	29.504	24.6535	49.8099	0	0	0
4028	76	6	0.1646	27.8411	38.6955	54.3513	0	0	0
4000	76	5	0.0396	12.3073	36.1858	60.166	0	0	0
6492	101	9	-0.3	39.2187	37.321	40.5124	0	0	0
1047	20	5	0.0412	30.0363	25.5379	51.2175	0	0	0
1436	28	1	-0.0799	15.162	31.1084	59.0775	0	0	0
3329	63	5	0.0399	37.4134	27.56	49.125	0	0	0
3304	63	3	0.4457	38.5325	33.1945	44.6931	0	0	0
3987	76	1	-0.08	21.8239	38.0146	56.2433	0	0	0
2965	56	5	0.0348	29.1562	30.3527	59.0308	0	0	0
2958	56	5	0.0399	29.0611	27.7387	62.7437	0	0	0
203	4	5	0.04	29.8368	26.8736	55.1728	0	0	0
6533	101	9	-0.3	37.5506	38.618	49.7689	0	0	0
207	4	5	0.0404	31.8179	27.0563	53.8479	0	0	0
6479	101	7	0	38.6091	35.8912	43.7127	0	0	0
2930	56	1	-0.0817	30.0048	29.7139	59.3825	0	0	0
2601	50	1	-0.0798	12.7876	31.2374	47.9187	0	0	0
2626	50	5	0.0398	14.6776	30.2183	47.6284	0	0	0
2625	50	5	0.0396	12.5991	31.5171	46.8698	0	0	0
2600	50	1	-0.0797	12.1413	29.8846	48.1585	0	0	0
2623	50	5	0.0397	11.9498	29.7364	49.2315	0	0	0
2622	50	5	0.0396	12.849	29.1207	47.7755	0	0	0
2624	50	5	0.0397	12.3674	32.0069	48.6403	0	0	0
2620	50	5	0.0387	10.1487	30.6329	47.4958	0	0	0
6745	101	9	-0.3	34.4254	31.8841	59.5931	0	0	0
2599	50	1	-0.0795	10.8122	29.7721	47.334	0	0	0
2621	50	5	0.0386	11.0805	29.8049	46.27	0	0	0
2618	50	5	0.0318	10.6261	27.5693	47.4453	0	0	0
2598	50	1	-0.3	10.0707	28.4921	47.6874	0	0	0
2617	50	5	0.0315	9.83773	28.4762	48.7532	0	0	0
892	17	5	0.04	35.599	26.0902	42.0373	0	0	0
2602	50	1	-0.0799	14.2936	31.1823	48.0616	0	0	0
2629	50	5	0.0398	14.9651	32.1623	46.2264	0	0	0
2627	50	5	0.04	14.5724	31.1377	49.142	0	0	0
2632	50	5	0.0399	17.1472	34.1943	46.8963	0	0	0
2603	50	1	-0.0803	15.0808	32.2826	47.3093	0	0	0
2631	50	5	0.0403	16.7506	32.3755	48.7315	0	0	0
2628	50	5	0.04	14.6777	33.2756	47.5072	0	0	0
6718	101	7	0	35.9059	34.0803	53.5058	0	0	0
3335	63	5	0.0481	38.4976	30.1374	45.2958	0	0	0
3999	76	5	0.0386	11.2925	33.9681	61.1097	0	0	0
3139	60	1	-0.08	23.7784	29.66	52.3045	0	0	0
3138	60	1	-0.0793	22.4394	29.7644	53.1112	0	0	0
3140	60	1	-0.0796	24.0529	30.9124	51.3735	0	0	0
3170	60	5	0.0399	23.7716	28.7302	51.6833	0	0	0
3173	60	5	0.0405	23.5035	30.7808	50.4218	0	0	0
3169	60	5	0.0402	21.5924	30.0415	52.4501	0	0	0
3171	60	5	0.04	24.5788	29.6269	53.0398	0	0	0
3167	60	5	0.0412	22.9082	28.4014	54.7354	0	0	0
3137	60	1	-0.0821	22.112	28.4903	53.9756	0	0	0
3175	60	5	0.0404	26.154	30.9206	51.9937	0	0	0
3164	60	5	0.0403	20.2949	29.652	54.6131	0	0	0
3168	60	5	0.0403	22.5094	30.6466	53.7527	0	0	0
1443	28	1	-0.08	23.4885	33.0714	56.8853	0	0	0
206	4	5	0.0396	31.5863	27.4519	52.2163	0	0	0
1456	28	5	0.0396	12.3876	31.7154	59.8231	0	0	0
1477	28	5	0.0405	24.1587	32.4845	54.8753	0	0	0
202	4	5	0.0399	28.8288	26.5178	53.6943	0	0	0
1482	28	5	0.0342	28.0016	35.1047	53.3229	0	0	0
1476	28	5	0.041	23.4815	34.1684	55.0211	0	0	0
1478	28	5	0.0396	26.2602	33.2845	55.985	0	0	0
1444	28	1	-0.0796	24.1338	33.3859	55.4905	0	0	0
1479	28	5	0.0404	25.491	34.8508	56.41	0	0	0
1481	28	5	0.0348	25.7719	34.2169	53.451	0	0	0
1474	28	5	0.0399	24.0649	32.3206	57.4068	0	0	0
1448	28	2	-0.3429	28.4865	35.3004	55.4026	0	0	0
1447	28	1	0.0128	27.7068	34.6578	54.2829	0	0	0
1445	28	1	-0.0813	25.5339	34.0524	55.6387	0	0	0
1446	28	1	-0.0817	26.1728	34.7465	54.3606	0	0	0
1480	28	5	0.0481	25.8566	35.7826	54.2189	0	0	0
1483	28	5	0.0508	27.9812	33.6153	54.1659	0	0	0
1473	28	5	0.0402	21.865	32.1703	55.7966	0	0	0
6709	101	8	0	32.8736	31.4612	55.365	0	0	0
6736	101	8	0	34.8481	31.862	56.7148	0	0	0
2934	56	4	-0.3678	33.1741	31.0181	57.1721	0	0	0
6714	101	7	0	33.1568	34.5083	53.2222	0	0	0
2932	56	2	-0.3429	30.9888	29.814	57.0619	0	0	0
176	4	2	-0.3429	31.4009	30.7755	51.8377	0	0	0
6748	101	8	0	34.6776	35.1478	56.5867	0	0	0
6684	101	8	0	33.8237	36.8049	58.2811	0	0	0
6724	101	9	-0.3	34.0976	33.1792	54.6532	0	0	0
6744	101	9	-0.3	33.8301	32.3763	56.44	0	0	0
6735	101	7	0	34.282	32.6562	57.757	0	0	0
2967	56	5	0.0508	31.4764	28.3728	58.5232	0	0	0
6738	101	8	0	32.6006	31.6352	59.3817	0	0	0
6739	101	7	0	32.5737	33.4029	59.6076	0	0	0
6717	101	8	0	34.7032	35.5797	54.4124	0	0	0
6708	101	7	0	32.9257	32.8257	55.3867	0	0	0
6716	101	7	0	34.4967	34.303	53.8168	0	0	0
2931	56	1	0.0128	30.5476	28.8608	58.2087	0	0	0
177	4	3	0.4457	30.7634	31.6545	52.5335	0	0	0
204	4	5	0.041	30.0415	29.3047	53.9715	0	0	0
6711	101	8	0	31.6973	34.6146	56.2131	0	0	0
6712	101	7	0	31.9721	34.0659	53.9462	0	0	0
6727	101	8	0	29.9526	34.6026	53.2884	0	0	0
6483	101	7	0	39.2156	37.3646	41.8772	0	0	0
3303	63	2	-0.3429	39.1946	32.6749	45.6894	0	0	0
3382	64	5	0.0399	18.4115	39.1404	43.2287	0	0	0
6694	101	8	0	32.7484	39.2244	58.819	0	0	0
7585	113	5	0.0318	14.6844	36.0082	95.9176	1	0	0
7588	113	5	0.0396	11.7433	37.033	96.8269	1	0	0
7583	113	5	0.0315	14.5057	34.5257	95.0892	1	0	0
7564	113	1	-0.3	14.0045	35.1697	95.817	1	0	0
7566	113	1	-0.0797	11.4529	36.0681	96.3751	1	0	0
7584	113	5	0.0318	14.0019	34.6038	96.765	1	0	0
8649	133	5	0.0397	10.8222	39.1704	93.6859	1	0	0
7565	113	1	-0.0795	12.5521	35.6072	95.3293	1	0	0
7587	113	5	0.0386	12.6929	36.4058	94.5791	1	0	0
7586	113	5	0.0387	12.085	34.7442	94.8279	1	0	0
7589	113	5	0.0397	11.3916	35.3262	97.1919	1	0	0
7567	113	1	-0.0798	10.0442	36.2798	95.6849	1	0	0
7591	113	5	0.0396	10.1031	37.1543	95.0327	1	0	0
7590	113	5	0.0397	9.79687	35.4326	95.0449	1	0	0
8644	133	5	0.0318	13.3958	39.091	93.8181	1	0	0
7638	114	5	0.0318	12.2598	39.1699	80.7723	1	0	0
9333	146	5	0.0318	14.0806	33.7049	118.023	1	0	0
9313	146	1	-0.3	14.2112	34.027	116.992	1	0	0
9334	146	5	0.0318	15.2584	34.3507	116.867	1	0	0
1384	27	1	-0.0803	18.1432	31.5736	127.477	0	0	-1
11188	181	5	0.0318	14.3038	24.625	116.165	1	0	0
11168	181	1	-0.3	13.3819	25.0241	115.708	1	0	0
11189	181	5	0.0318	13.6099	25.9842	115.178	1	0	0
338	7	5	0.0315	32.6233	33.4802	112.925	0	0	-1
339	7	5	0.0318	33.7007	34.7953	113.194	0	0	-1
319	7	1	-0.3	32.7465	34.388	113.522	0	0	-1
340	7	5	0.0318	31.9774	35.1027	113.206	0	0	-1
341	7	5	0.0387	33.2723	33.2106	115.298	0	0	-1
320	7	1	-0.0795	32.6213	34.0712	115.019	0	0	-1
9332	146	5	0.0315	14.0595	33.096	116.427	1	0	0
342	7	5	0.0386	31.6121	33.7664	115.323	0	0	-1
357	7	5	0.04	35.1698	39.2073	123.347	0	0	-1
344	7	5	0.0397	33.947	35.7743	115.433	0	0	-1
321	7	1	-0.0797	33.0172	35.3067	115.832	0	0	-1
345	7	5	0.0397	34.0549	34.5	117.499	0	0	-1
322	7	1	-0.0798	33.173	35.0707	117.321	0	0	-1
346	7	5	0.0396	32.3245	34.5017	117.707	0	0	-1
343	7	5	0.0396	32.2458	36.0893	115.722	0	0	-1
503	10	5	0.0397	21.5664	27.5893	122.516	0	0	-1
11169	181	1	-0.0795	12.275	25.2705	116.748	1	0	0
348	7	5	0.04	33.8421	37.1791	117.582	0	0	-1
347	7	5	0.0398	32.2019	36.7681	118.198	0	0	-1
323	7	1	-0.0799	33.2443	36.4097	118.152	0	0	-1
9336	146	5	0.0386	13.5346	36.0982	117.191	1	0	0
11190	181	5	0.0387	12.602	26.1161	117.382	1	0	0
9314	146	1	-0.0795	13.3231	35.214	116.557	1	0	0
349	7	5	0.04	34.8405	36.4802	119.674	0	0	-1
484	10	1	-0.0801	23.1359	32.7606	122.472	0	0	-1
515	10	5	0.04	25.242	34.543	122.288	0	0	-1
324	7	1	-0.0803	33.7505	36.2828	119.611	0	0	-1
9335	146	5	0.0387	13.7138	35.6291	115.575	1	0	0
497	10	5	0.0315	20.5922	25.6018	122.15	0	0	-1
507	10	5	0.04	22.7152	29.9281	122.125	0	0	-1
352	7	5	0.0403	33.2922	38.325	119.999	0	0	-1
511	10	5	0.0403	24.0001	32.1385	122.162	0	0	-1
355	7	5	0.0403	32.1755	38.4403	123.287	0	0	-1
509	10	5	0.0398	21.1026	32.3762	123.172	0	0	-1
350	7	5	0.0398	33.4854	35.2889	120.005	0	0	-1
9337	146	5	0.0396	11.4232	34.8265	117.667	1	0	0
502	10	5	0.0396	20.7191	28.4059	121.178	0	0	-1
325	7	1	-0.0801	33.0304	37.3485	120.421	0	0	-1
506	10	5	0.0398	21.3899	30.6746	121.298	0	0	-1
514	10	5	0.0403	23.7932	35.5949	122.283	0	0	-1
510	10	5	0.0399	22.7232	33.2542	121.604	0	0	-1
486	10	1	-0.0802	24.4177	34.9647	122.898	0	0	-1
351	7	5	0.0399	31.9293	37.165	120.399	0	0	-1
519	10	5	0.0402	26.4311	36.9138	122.63	0	0	-1
1417	27	5	0.04	19.3304	36.3274	124.926	0	0	-1
11193	181	5	0.0397	11.0421	26.504	115.441	1	0	0
9315	146	1	-0.0797	11.8109	35.0043	116.631	1	0	0
480	10	1	-0.0797	20.6989	28.2113	122.256	0	0	-1
482	10	1	-0.0799	21.7764	30.4822	122.322	0	0	-1
518	10	5	0.0403	25.115	37.9521	123.205	0	0	-1
478	10	1	-0.3	19.5768	25.9966	121.978	0	0	-1
488	10	1	-0.0793	25.8012	37.1359	123.5	0	0	-1
11170	181	1	-0.0797	10.9017	25.5592	116.027	1	0	0
499	10	5	0.0318	18.8893	25.3349	122.492	0	0	-1
483	10	1	-0.0803	22.0386	31.8119	123.094	0	0	-1
353	7	5	0.0399	34.5846	37.3567	121.874	0	0	-1
326	7	1	-0.0791	33.5044	37.4016	121.902	0	0	-1
9340	146	5	0.0396	11.7429	37.1073	115.892	1	0	0
485	10	1	-0.0791	23.6247	33.7908	123.53	0	0	-1
498	10	5	0.0318	19.3556	25.9869	120.878	0	0	-1
481	10	1	-0.0798	20.7595	29.5317	123.029	0	0	-1
11192	181	5	0.0396	10.6175	24.6832	115.4	1	0	0
9338	146	5	0.0397	11.5839	34.0954	116.017	1	0	0
9316	146	1	-0.0798	11.0585	36.2539	115.976	1	0	0
479	10	1	-0.0795	19.4625	27.4216	122.599	0	0	-1
354	7	5	0.0393	33.1772	36.5062	122.446	0	0	-1
513	10	5	0.0393	22.7744	34.1729	124.121	0	0	-1
487	10	1	-0.0821	25.0208	35.8641	123.992	0	0	-1
500	10	5	0.0387	19.362	27.3398	123.7	0	0	-1
3922	74	6	0.1646	24.3198	34.9702	126.596	0	0	-1
9339	146	5	0.0397	10.8473	36.0351	114.896	1	0	0
508	10	5	0.04	22.3474	31.5622	124.119	0	0	-1
517	10	5	0.0412	24.1832	36.2686	124.594	0	0	-1
327	7	1	-0.0802	33.0886	38.6579	122.722	0	0	-1
1420	27	5	0.0402	18.5912	38.321	126.246	0	0	-1
505	10	5	0.0396	19.8032	30.0506	123.086	0	0	-1
489	10	1	-0.08	26.6795	37.6205	124.657	0	0	-1
512	10	5	0.0399	24.3055	33.2269	124.207	0	0	-1
521	10	5	0.04	26.328	37.2783	125.639	0	0	-1
501	10	5	0.0386	18.5497	27.9123	122.223	0	0	-1
504	10	5	0.0397	21.1131	29.3298	124.06	0	0	-1
1426	27	5	0.0404	23.4275	38.874	126.598	0	0	-1
516	10	5	0.04	25.6833	35.2733	124.645	0	0	-1
520	10	5	0.0399	27.6946	37.1773	124.555	0	0	-1
1413	27	5	0.0399	18.6149	33.6374	125.539	0	0	-1
1390	27	1	-0.08	20.7075	38.6405	125.833	0	0	-1
1418	27	5	0.0412	20.5064	35.974	126.142	0	0	-1
1422	27	5	0.04	21.4764	37.9617	125.407	0	0	-1
1388	27	1	-0.0821	19.4882	36.3702	125.979	0	0	-1
1389	27	1	-0.0793	19.5488	37.8075	126.435	0	0	-1
358	7	5	0.0412	34.28	38.3353	124.574	0	0	-1
1414	27	5	0.0393	19.987	33.817	126.75	0	0	-1
11194	181	5	0.0397	10.1463	26.1807	118.024	1	0	0
1386	27	1	-0.0791	18.8724	33.9623	126.569	0	0	-1
3920	74	5	0.0342	22.1546	32.9485	126.695	0	0	-1
11171	181	1	-0.0798	9.78704	25.6425	117.137	1	0	0
3921	74	5	0.0508	23.8906	32.8003	127.032	0	0	-1
490	10	1	-0.0796	26.7672	39.1382	124.738	0	0	-1
328	7	1	-0.0821	34.1545	39.1136	123.798	0	0	-1
1409	27	5	0.04	18.09	31.3108	126.42	0	0	-1
9342	146	5	0.04	9.90021	36.2944	117.817	1	0	0
1416	27	5	0.04	17.4433	35.5715	126.32	0	0	-1
1387	27	1	-0.0802	18.468	35.4495	126.711	0	0	-1
3886	74	2	-0.3429	23.2285	34.8318	126.755	0	0	-1
525	10	5	0.0404	28.1704	38.9402	126.417	0	0	-1
3885	74	1	0.0128	22.9755	33.4021	127.248	0	0	-1
1405	27	5	0.0397	17.4888	29.0148	127.559	0	0	-1
1419	27	5	0.0403	19.6615	37.7525	127.521	0	0	-1
3887	74	3	0.4457	22.7345	35.8732	127.378	0	0	-1
9341	146	5	0.0398	9.80453	37.795	116.946	1	0	0
9317	146	1	-0.0799	9.78556	36.726	116.813	1	0	0
1408	27	5	0.04	16.0301	31.1822	127.684	0	0	-1
1412	27	5	0.0403	17.0162	33.5139	127.56	0	0	-1
1385	27	1	-0.0801	18.0682	33.1584	127.615	0	0	-1
6087	101	8	0	36.8648	45.0173	33.6592	0	0	0
5972	101	8	0	38.8875	41.4154	30.8259	0	0	0
1797	34	5	0.0404	21.3442	45.6977	36.404	0	0	0
5816	101	8	0	38.638	39.4258	20.7718	0	0	0
221	5	1	-0.0802	15.1384	40.2606	37.7063	0	0	0
1765	34	1	0.0128	22.1092	42.9722	34.3256	0	0	0
5632	101	9	-0.3	38.5207	45.0976	21.0768	0	0	0
1756	34	1	-0.0801	12.353	47.8858	35.7206	0	0	0
5969	101	9	-0.3	38.5858	42.7456	30.4188	0	0	0
1762	34	1	-0.0796	19.8377	45.5841	34.872	0	0	0
6079	101	8	0	35.8656	47.3488	35.7572	0	0	0
6135	101	9	-0.3	35.9809	45.8215	36.615	0	0	0
5612	101	9	-0.3	38.8944	42.6313	15.7521	0	0	0
5900	101	8	0	38.9852	49.0225	27.8539	0	0	0
1791	34	5	0.0402	17.181	46.2065	34.1012	0	0	0
4717	89	6	0.1646	39.0942	51.2204	25.6785	0	0	0
735	14	5	0.0405	17.3423	40.707	13.3326	0	0	0
5986	101	9	-0.3	27.0187	40.0224	35.5547	0	0	0
698	14	1	-0.0802	13.2892	40.6574	14.7094	0	0	0
1790	34	5	0.0403	17.7017	47.4644	35.1934	0	0	0
5235	99	5	0.0403	24.5729	53.7096	23.6667	0	0	0
727	14	5	0.04	13.5101	41.6025	15.2174	0	0	0
5607	101	8	0	39.0732	42.419	17.9492	0	0	0
4625	88	1	-0.0813	27.6505	47.4151	38.4038	0	0	0
1767	34	3	0.4457	22.5049	41.9224	32.143	0	0	0
699	14	1	-0.0821	14.5939	40.188	14.024	0	0	0
1798	34	5	0.0481	23.1088	44.3495	35.6668	0	0	0
1428	27	5	0.0348	22.886	41.061	10.6528	0	0	0
1223	24	1	-0.0798	14.4421	50.3737	32.6717	0	0	0
1393	27	1	-0.0817	23.4178	40.1622	10.3401	0	0	0
5998	101	7	0	31.4271	39.9073	35.5878	0	0	0
6139	101	8	0	38.7527	46.6937	35.9973	0	0	0
1243	24	5	0.0386	12.285	51.7697	33.997	0	0	0
6134	101	9	-0.3	38.5145	46.6276	37.3909	0	0	0
5909	101	8	0	39.0722	47.071	27.1672	0	0	0
5994	101	7	0	32.5733	39.3552	37.7669	0	0	0
5767	101	7	0	39.0217	44.2439	24.5119	0	0	0
1792	34	5	0.0399	18.184	44.5429	35.8429	0	0	0
3834	73	3	0.4457	33.2364	49.2552	32.3983	0	0	0
5140	97	5	0.0508	29.7723	45.4143	10.2475	0	0	0
1973	38	1	-0.08	17.9804	39.2507	25.7871	0	0	0
2007	38	5	0.0405	19.8097	39.417	26.9587	0	0	0
5104	97	1	0.0128	28.7131	45.5834	10.3879	0	0	0
5782	101	8	0	39.1819	41.9782	23.3111	0	0	0
245	5	5	0.0399	12.3979	39.8191	38.3873	0	0	0
6034	101	8	0	31.0421	41.9297	38.5584	0	0	0
530	10	6	0.1646	29.8103	42.3005	10.5714	0	0	0
2008	38	5	0.0396	20.6214	39.7356	24.7302	0	0	0
495	10	3	0.4457	29.771	40.2951	10.2801	0	0	0
1802	34	6	0.1646	23.741	43.3303	32.9677	0	0	0
4681	89	2	-0.3429	39.0093	52.1879	25.1325	0	0	0
494	10	2	-0.3429	29.6755	41.5214	9.84108	0	0	0
244	5	5	0.0398	11.0589	40.723	36.596	0	0	0
5107	97	4	-0.3678	25.658	43.9286	11.2232	0	0	0
5105	97	2	-0.3429	28.0839	44.3134	10.9421	0	0	0
5139	97	5	0.0342	28.6662	46.3515	11.1772	0	0	0
5106	97	3	0.4457	26.8115	44.1092	11.1079	0	0	0
1429	27	5	0.0342	25.1501	41.3189	9.75624	0	0	0
6029	101	9	-0.3	30.0597	42.948	38.3135	0	0	0
1146	22	5	0.0399	9.74534	51.4118	18.2695	0	0	0
1270	24	5	0.0342	30.2469	47.0768	33.1011	0	0	0
1394	27	1	0.0128	24.9306	40.485	10.4154	0	0	0
1795	34	5	0.0405	19.6854	45.0585	33.94	0	0	0
5796	101	8	0	32.1735	48.156	29.3417	0	0	0
6095	101	9	-0.3	38.6185	46.5856	33.3031	0	0	0
4658	88	5	0.0396	27.7878	48.331	38.9727	0	0	0
4502	85	5	0.0348	36.4856	51.3117	38.6088	0	0	0
6083	101	8	0	32.5665	44.5361	33.475	0	0	0
2004	38	5	0.0399	18.0046	40.3385	25.8724	0	0	0
737	14	5	0.0404	19.7271	39.623	15.0447	0	0	0
1788	34	5	0.04	15.6925	45.2485	35.8502	0	0	0
1252	24	5	0.0399	18.4536	50.388	31.8636	0	0	0
1757	34	1	-0.0791	13.623	47.229	36.3631	0	0	0
2505	48	1	-0.0813	25.0075	53.8162	14.1613	0	0	0
5804	101	8	0	31.5669	48.254	31.4259	0	0	0
1253	24	5	0.0403	17.9429	48.8455	31.0924	0	0	0
5776	101	9	-0.3	38.0359	43.2817	26.6766	0	0	0
6098	101	8	0	39.1007	47.5506	34.2185	0	0	0
4622	88	1	-0.0793	23.7377	47.4527	38.8082	0	0	0
5488	101	8	0	32.0091	42.2728	11.2601	0	0	0
334	7	1	0.0128	34.0546	44.7275	9.91374	0	0	0
370	7	5	0.0508	33.3039	44.9171	10.7202	0	0	0
5477	101	7	0	35.5342	39.7658	11.5919	0	0	0
255	5	5	0.0399	18.7141	39.3594	35.536	0	0	0
5442	101	9	-0.3	37.765	45.5787	12.2666	0	0	0
5593	101	8	0	37.5759	42.0449	11.3286	0	0	0
369	7	5	0.0342	34.6872	43.9333	10.34	0	0	0
5484	101	9	-0.3	33.025	40.1265	10.2914	0	0	0
729	14	5	0.0412	14.3938	39.6263	13.1074	0	0	0
5479	101	7	0	35.649	39.2851	10.2341	0	0	0
5475	101	7	0	34.2046	40.1165	11.097	0	0	0
5476	101	8	0	34.0365	41.1016	10.0881	0	0	0
5480	101	8	0	37.0214	39.2452	9.85697	0	0	0
3835	73	4	-0.3678	32.5036	48.8954	31.5524	0	0	0
335	7	2	-0.3429	34.9546	45.9644	9.80026	0	0	0
371	7	6	0.1646	35.8383	45.8583	10.4694	0	0	0
2798	53	5	0.0402	18.6884	53.9718	21.4738	0	0	0
5588	101	9	-0.3	38.5979	41.9625	10.3404	0	0	0
1783	34	5	0.0403	12.0319	47.3014	34.8323	0	0	0
1260	24	5	0.0403	23.3794	49.6133	32.7727	0	0	0
4256	81	1	0.0128	26.7275	47.426	28.4191	0	0	0
1256	24	5	0.0403	20.7883	50.1115	32.5765	0	0	0
728	14	5	0.04	15.1598	41.0635	13.7155	0	0	0
6021	101	7	0	28.5417	42.0352	38.6301	0	0	0
1261	24	5	0.0402	23.3485	48.1893	31.7267	0	0	0
6167	101	8	0	38.8232	40.132	37.2076	0	0	0
1249	24	5	0.04	15.9563	50.386	31.0736	0	0	0
6009	101	9	-0.3	32.7519	40.3477	33.7377	0	0	0
246	5	5	0.0403	12.861	41.4289	38.9452	0	0	0
5587	101	9	-0.3	39.2206	42.4794	12.9943	0	0	0
5413	101	8	0	30.6567	47.9087	11.3912	0	0	0
5321	101	8	0	26.9053	48.6404	11.5517	0	0	0
5886	101	8	0	38.9169	48.2597	25.6395	0	0	0
5802	101	8	0	36.3612	47.9583	31.3043	0	0	0
3829	73	1	-0.0796	31.1228	52.4062	36.4077	0	0	0
5766	101	8	0	38.5737	43.7218	26.981	0	0	0
1746	33	5	0.0348	29.0329	53.468	10.3134	0	0	0
1715	33	4	-0.3678	29.8512	49.5088	10.5294	0	0	0
1714	33	3	0.4457	30.2458	50.4873	10.9984	0	0	0
4255	81	1	-0.0817	25.5201	48.0167	27.6629	0	0	0
1711	33	1	-0.0817	29.6473	53.8473	11.1606	0	0	0
1713	33	2	-0.3429	30.6945	51.567	11.5223	0	0	0
5421	101	9	-0.3	30.4953	48.4275	11.3777	0	0	0
6148	101	8	0	37.6928	39.5612	31.3201	0	0	0
5426	101	8	0	33.9756	49.9795	10.0551	0	0	0
4287	81	5	0.0396	24.827	49.3115	29.2012	0	0	0
5423	101	9	-0.3	33.8649	48.8298	10.8853	0	0	0
5417	101	8	0	34.4672	48.9072	11.7583	0	0	0
5418	101	8	0	34.6513	48.0287	12.0089	0	0	0
5551	101	8	0	37.9402	51.3021	9.97247	0	0	0
5546	101	9	-0.3	37.2867	51.1606	11.2182	0	0	0
3676	70	4	-0.3678	36.5452	52.4465	11.1724	0	0	0
5537	101	8	0	36.7479	50.4041	11.9472	0	0	0
5536	101	7	0	38.162	50.3488	12.0034	0	0	0
3675	70	3	0.4457	35.7373	52.5842	12.0174	0	0	0
4623	88	1	-0.08	25.1653	47.9666	38.6112	0	0	0
4253	81	1	-0.0796	24.0487	50.0392	27.3307	0	0	0
408	8	5	0.0403	11.6445	46.5991	19.5603	0	0	0
5974	101	8	0	26.1003	42.1214	36.2998	0	0	0
6078	101	7	0	35.031	46.2073	35.6327	0	0	0
380	8	1	-0.0802	11.1194	45.6652	19.3562	0	0	0
4648	88	5	0.0403	20.8888	47.6508	38.6659	0	0	0
407	8	5	0.0393	10.3371	45.3633	21.3441	0	0	0
379	8	1	-0.0791	9.9282	45.5435	20.3543	0	0	0
3860	73	5	0.04	29.0535	51.8184	36.6091	0	0	0
4656	88	5	0.041	25.9913	46.0979	37.7973	0	0	0
3859	73	5	0.0399	29.4202	52.8364	35.1626	0	0	0
250	5	5	0.04	15.633	41.0256	38.2892	0	0	0
409	8	5	0.04	10.7514	45.7921	18.314	0	0	0
6020	101	8	0	29.9333	43.3449	38.2304	0	0	0
1799	34	5	0.0348	22.5283	45.1623	34.1645	0	0	0
6002	101	7	0	33.8443	40.203	35.5769	0	0	0
3833	73	2	-0.3429	33.9658	49.6942	33.3759	0	0	0
3831	73	1	-0.0817	33.1445	50.9573	35.4196	0	0	0
218	5	1	-0.0803	11.3909	41.4135	37.3972	0	0	0
5993	101	8	0	31.2237	43.2977	35.1528	0	0	0
720	14	5	0.04	10.0107	42.5809	12.8583	0	0	0
696	14	1	-0.0801	10.8787	41.3455	14.4571	0	0	0
243	5	5	0.04	11.7123	42.337	36.9309	0	0	0
6198	101	9	-0.3	32.9047	39.6189	39.1229	0	0	0
4663	88	5	0.0508	30.3258	47.351	37.5085	0	0	0
220	5	1	-0.0791	13.8521	40.7775	37.0663	0	0	0
6091	101	9	-0.3	33.4503	45.1405	35.729	0	0	0
6126	101	7	0	36.3874	44.9673	37.772	0	0	0
249	5	5	0.0403	14.8813	39.3885	38.3565	0	0	0
416	8	5	0.041	15.7496	44.7391	17.5915	0	0	0
1154	22	5	0.0403	13.4208	48.4209	16.838	0	0	0
1161	22	5	0.0404	16.2378	46.9563	13.5337	0	0	0
1127	22	1	-0.0813	16.8019	47.3482	14.4376	0	0	0
1124	22	1	-0.0793	14.2264	49.1636	16.7484	0	0	0
1158	22	5	0.041	15.1014	46.6978	15.7388	0	0	0
1155	22	5	0.0402	14.8693	49.0559	17.6275	0	0	0
1159	22	5	0.0405	16.3539	47.5603	16.5948	0	0	0
1126	22	1	-0.0796	15.8176	47.5524	15.6232	0	0	0
412	8	5	0.0403	13.7304	45.6005	18.5328	0	0	0
1162	22	5	0.0481	17.5452	45.3051	14.931	0	0	0
1128	22	1	-0.0817	17.9206	46.3303	14.7791	0	0	0
1163	22	5	0.0348	18.3408	46.6201	15.7503	0	0	0
413	8	5	0.0402	13.1354	44.2295	17.5403	0	0	0
383	8	1	-0.08	14.5667	43.6443	19.0511	0	0	0
415	8	5	0.04	14.9832	44.0207	19.9921	0	0	0
382	8	1	-0.0793	13.3845	44.5428	18.5658	0	0	0
381	8	1	-0.0821	12.1373	44.4387	19.475	0	0	0
384	8	1	-0.0796	15.6729	43.7107	17.9447	0	0	0
385	8	1	-0.0813	17.0849	43.2414	18.4381	0	0	0
419	8	5	0.0404	17.5478	44.0252	19.0507	0	0	0
411	8	5	0.0412	12.4324	44.3717	20.5005	0	0	0
417	8	5	0.0405	15.3251	43.148	17.057	0	0	0
421	8	5	0.0348	17.4754	42.2505	16.562	0	0	0
420	8	5	0.0481	18.5369	43.6965	16.8296	0	0	0
386	8	1	-0.0817	18.0766	42.8061	17.3002	0	0	0
722	14	5	0.0399	10.6282	40.6721	15.3142	0	0	0
731	14	5	0.0402	15.4206	39.8344	15.994	0	0	0
734	14	5	0.041	17.683	40.972	15.0661	0	0	0
702	14	1	-0.0796	17.7598	40.2646	14.2379	0	0	0
700	14	1	-0.0793	15.4332	39.3226	15.0106	0	0	0
723	14	5	0.0403	11.2043	42.2803	14.9606	0	0	0
5765	101	7	0	39.0399	43.4084	25.6774	0	0	0
724	14	5	0.0399	12.3208	41.335	12.8595	0	0	0
3864	73	5	0.0404	31.1029	50.2489	35.8532	0	0	0
697	14	1	-0.0791	12.0911	40.7243	13.7363	0	0	0
5320	101	8	0	22.9926	43.2547	11.6948	0	0	0
1132	22	4	-0.3678	21.5595	44.0239	12.4739	0	0	0
1164	22	5	0.0342	19.5751	47.2807	13.6249	0	0	0
1165	22	5	0.0508	18.7706	45.9951	12.7842	0	0	0
5315	101	9	-0.3	22.8282	43.6571	13.045	0	0	0
740	14	5	0.0342	21.9676	41.4355	12.5356	0	0	0
5310	101	8	0	24.4343	46.3782	13.4283	0	0	0
5307	101	7	0	24.2909	45.1771	13.2188	0	0	0
1129	22	1	0.0128	19.1317	46.3034	13.7714	0	0	0
5302	101	8	0	24.106	45.5337	16.6393	0	0	0
5303	101	7	0	24.0758	44.4117	15.3621	0	0	0
5304	101	8	0	22.7147	44.7546	15.4689	0	0	0
5305	101	7	0	23.4962	44.3904	14.0804	0	0	0
5314	101	9	-0.3	23.4925	43.2978	16.0454	0	0	0
5306	101	8	0	23.1365	43.1316	13.6706	0	0	0
1130	22	2	-0.3429	20.2454	45.339	14.1288	0	0	0
1131	22	3	0.4457	20.9837	44.6741	13.2807	0	0	0
707	14	3	0.4457	23.8115	41.242	14.5163	0	0	0
390	8	4	-0.3678	22.0269	43.1367	16.2604	0	0	0
1166	22	6	0.1646	20.6166	45.3382	15.1566	0	0	0
389	8	3	0.4457	21.2032	42.3871	16.5849	0	0	0
1007	19	6	0.1646	21.9711	45.8754	17.4505	0	0	0
388	8	2	-0.3429	20.3187	41.5004	16.9499	0	0	0
706	14	2	-0.3429	22.5405	40.8568	14.5053	0	0	0
423	8	5	0.0508	19.5908	42.1868	18.807	0	0	0
971	19	2	-0.3429	20.9284	46.0035	17.7969	0	0	0
970	19	1	0.0128	20.5746	47.4754	17.8273	0	0	0
1005	19	5	0.0342	19.4723	47.5255	17.9398	0	0	0
387	8	1	0.0128	19.1788	41.8093	17.8668	0	0	0
1004	19	5	0.0348	20.4387	47.6783	15.6765	0	0	0
739	14	5	0.0348	19.6892	41.4002	12.5471	0	0	0
742	14	6	0.1646	22.2947	40.288	15.3664	0	0	0
5319	101	8	0	24.7227	42.6901	16.4202	0	0	0
5340	101	8	0	24.4872	40.1225	17.4701	0	0	0
705	14	1	0.0128	21.5996	40.7543	13.3108	0	0	0
704	14	1	-0.0817	20.0832	41.0804	13.5294	0	0	0
3862	73	5	0.0405	31.687	53.301	36.1196	0	0	0
1785	34	5	0.0393	13.8168	47.6965	37.3391	0	0	0
703	14	1	-0.0813	19.2682	39.8703	14.0798	0	0	0
741	14	5	0.0508	21.6691	39.8097	12.797	0	0	0
5985	101	8	0	29.8691	42.0125	33.6428	0	0	0
5867	101	8	0	28.742	39.4231	33.3302	0	0	0
5141	97	6	0.1646	28.6881	43.9498	11.8135	0	0	0
1431	27	6	0.1646	26.0283	41.6125	11.9125	0	0	0
5316	101	9	-0.3	25.3032	44.4064	12.6329	0	0	0
5313	101	8	0	25.8052	46.7821	12.051	0	0	0
5411	101	8	0	29.9743	46.6258	13.0438	0	0	0
5376	101	8	0	28.0151	39.9925	12.1366	0	0	0
1395	27	2	-0.3429	25.3804	40.7746	11.8207	0	0	0
5308	101	8	0	25.6292	44.7683	13.0446	0	0	0
5311	101	7	0	26.1677	46.9878	13.4072	0	0	0
5325	101	8	0	26.5151	39.9461	17.6328	0	0	0
708	14	4	-0.3678	24.9044	41.6839	14.4208	0	0	0
5309	101	7	0	25.6583	45.6527	13.4588	0	0	0
5312	101	8	0	27.4789	47.2155	13.9177	0	0	0
5409	101	8	0	31.0114	45.6327	14.8794	0	0	0
5326	101	7	0	27.0363	41.4113	15.4603	0	0	0
5317	101	9	-0.3	26.0165	45.685	14.8663	0	0	0
3623	69	4	-0.3678	25.6525	46.84	15.7739	0	0	0
5301	101	7	0	25.2011	45.0838	15.846	0	0	0
5419	101	9	-0.3	29.7149	46.0297	15.7407	0	0	0
5331	101	8	0	28.7999	43.0316	16.7065	0	0	0
5424	101	8	0	28.9038	45.0226	15.1482	0	0	0
5334	101	8	0	30.921	42.5326	15.1806	0	0	0
5336	101	9	-0.3	26.3847	42.1362	14.4347	0	0	0
5341	101	8	0	25.2973	42.4147	13.6212	0	0	0
5329	101	8	0	29.0904	42.4742	14.2356	0	0	0
5328	101	7	0	28.3355	41.9418	15.3105	0	0	0
5324	101	7	0	27.0211	41.0586	16.9018	0	0	0
5327	101	8	0	26.538	40.5514	14.5985	0	0	0
5337	101	9	-0.3	28.9952	41.5725	14.102	0	0	0
5330	101	7	0	29.5612	42.1094	15.9461	0	0	0
5338	101	9	-0.3	29.0798	41.6596	17.2418	0	0	0
5322	101	7	0	27.9152	41.2116	18.0462	0	0	0
5358	101	9	-0.3	25.3305	44.8932	17.1822	0	0	0
5362	101	8	0	28.5586	45.9844	17.8513	0	0	0
5335	101	9	-0.3	25.7411	40.7859	17.4693	0	0	0
5408	101	7	0	30.6308	46.9691	15.1468	0	0	0
5332	101	7	0	30.8529	42.1926	16.5571	0	0	0
5487	101	8	0	31.2018	39.7593	13.8854	0	0	0
5333	101	8	0	31.3869	43.4314	16.124	0	0	0
1396	27	3	0.4457	25.6939	39.8447	12.7292	0	0	0
5381	101	9	-0.3	28.9178	39.2645	11.5956	0	0	0
738	14	5	0.0481	20.0669	41.9332	14.2326	0	0	0
5441	101	9	-0.3	35.4676	45.555	13.3737	0	0	0
5434	101	8	0	37.85	44.7393	13.5969	0	0	0
5483	101	9	-0.3	32.8772	42.3025	12.3813	0	0	0
5473	101	7	0	33.746	41.2326	11.9123	0	0	0
5485	101	9	-0.3	35.8608	40.1406	12.9482	0	0	0
5433	101	7	0	38.081	46.1419	13.5437	0	0	0
5469	101	7	0	34.8329	40.705	13.7415	0	0	0
5446	101	8	0	34.5427	44.6882	14.015	0	0	0
5431	101	7	0	36.7668	45.7161	13.9492	0	0	0
5474	101	8	0	33.0987	41.9817	12.9303	0	0	0
5482	101	9	-0.3	32.5924	39.7388	13.6049	0	0	0
5472	101	8	0	33.4994	39.3321	13.2737	0	0	0
5471	101	7	0	33.5036	40.7559	13.2494	0	0	0
5504	101	9	-0.3	37.4167	39.5232	15.5803	0	0	0
5625	101	8	0	37.4505	43.9524	18.9421	0	0	0
1761	34	1	-0.08	18.5535	45.5729	35.7449	0	0	0
5429	101	7	0	36.5702	45.5031	15.3675	0	0	0
5615	101	8	0	37.5586	42.8859	15.3384	0	0	0
5470	101	8	0	34.3865	41.6666	14.6813	0	0	0
5502	101	8	0	32.563	39.345	16.2864	0	0	0
5339	101	9	-0.3	31.9994	42.9214	17.1387	0	0	0
5455	101	8	0	33.522	46.268	17.1305	0	0	0
5430	101	8	0	35.574	45.9482	16.2782	0	0	0
5445	101	8	0	35.4644	43.9101	17.2597	0	0	0
5440	101	9	-0.3	36.063	44.9877	16.5544	0	0	0
5427	101	7	0	37.5763	45.8175	16.372	0	0	0
5342	101	8	0	32.2234	41.52	17.0744	0	0	0
5493	101	8	0	36.589	40.661	17.5381	0	0	0
5505	101	9	-0.3	34.736	40.2742	15.0906	0	0	0
5492	101	7	0	36.8761	39.2702	17.4605	0	0	0
5496	101	7	0	34.9361	39.2285	16.014	0	0	0
5494	101	7	0	36.2274	39.8011	16.259	0	0	0
1233	24	1	-0.0813	26.8939	47.4941	34.0613	0	0	0
4254	81	1	-0.0813	25.1582	49.4113	28.1652	0	0	0
5406	101	7	0	32.0583	47.0289	15.3021	0	0	0
5463	101	9	-0.3	32.8284	46.7307	16.481	0	0	0
1427	27	5	0.0481	23.1758	39.3844	11.0764	0	0	0
5592	101	8	0	38.3405	41.4343	13.3768	0	0	0
5631	101	9	-0.3	38.2343	45.9018	17.6478	0	0	0
251	5	5	0.04	16.3529	40.5133	35.9167	0	0	0
5622	101	7	0	38.3546	45.6308	19.0082	0	0	0
5443	101	9	-0.3	38.6555	46.0769	15.5447	0	0	0
5997	101	8	0	30.3992	39.3005	37.6121	0	0	0
4655	88	5	0.04	25.2185	48.5847	37.7208	0	0	0
6011	101	9	-0.3	35.2895	41.822	36.5031	0	0	0
1149	22	5	0.0393	11.3735	52.2229	16.6598	0	0	0
3861	73	5	0.041	31.3503	52.1371	37.4504	0	0	0
5799	101	9	-0.3	33.9456	46.9795	26.8071	0	0	0
1232	24	1	-0.0796	25.7268	48.2927	33.3136	0	0	0
5982	101	8	0	28.5204	43.7327	35.9954	0	0	0
1784	34	5	0.0399	13.3757	46.1988	36.5921	0	0	0
5428	101	8	0	38.9919	45.8777	16.4855	0	0	0
1147	22	5	0.0403	10.8665	51.655	19.6363	0	0	0
1121	22	1	-0.0791	11.7622	52.0914	17.6876	0	0	0
1122	22	1	-0.0802	12.5066	50.6983	17.7791	0	0	0
1150	22	5	0.0403	11.7687	49.8687	17.6613	0	0	0
1119	22	1	-0.0803	9.93793	53.4797	18.9699	0	0	0
1120	22	1	-0.0801	10.5239	52.0817	18.6827	0	0	0
1151	22	5	0.04	12.9468	50.6374	18.7842	0	0	0
4628	88	2	-0.3429	31.2795	45.7911	38.6119	0	0	0
6080	101	7	0	33.7494	46.3416	35.0467	0	0	0
3868	73	5	0.0508	34.4443	49.2104	35.3893	0	0	0
1796	34	5	0.0396	20.6767	44.1412	36.3927	0	0	0
1269	24	5	0.0348	28.1819	47.8569	32.3403	0	0	0
1148	22	5	0.0399	12.4247	52.9542	17.8798	0	0	0
4288	81	5	0.0404	26.0913	50.0332	28.1502	0	0	0
1782	34	5	0.0399	12.6724	48.8758	35.3473	0	0	0
1123	22	1	-0.0821	13.6702	50.6034	16.7431	0	0	0
1160	22	5	0.0396	17.2529	48.2987	14.1105	0	0	0
1125	22	1	-0.08	15.033	48.8734	15.4738	0	0	0
1153	22	5	0.0412	13.2515	50.8946	15.7446	0	0	0
1157	22	5	0.04	14.3964	48.868	14.5908	0	0	0
1156	22	5	0.0399	15.7766	49.646	15.3094	0	0	0
1152	22	5	0.04	14.4774	51.2998	16.9816	0	0	0
5983	101	7	0	29.7471	43.3209	34.1707	0	0	0
1764	34	1	-0.0817	22.2412	44.4118	34.9511	0	0	0
6082	101	7	0	33.4561	45.6043	33.7818	0	0	0
6010	101	9	-0.3	33.6641	39.6608	36.8851	0	0	0
5992	101	8	0	24.7065	42.4098	34.6706	0	0	0
3006	57	5	0.04	14.2174	52.235	20.2796	0	0	0
996	19	5	0.0402	17.0739	51.936	17.2944	0	0	0
991	19	5	0.0403	15.5663	53.4614	15.1366	0	0	0
1789	34	5	0.0412	16.2475	46.4221	37.0797	0	0	0
3005	57	5	0.0403	15.4294	53.1879	21.2255	0	0	0
6127	101	8	0	37.2033	44.4118	36.7538	0	0	0
1003	19	5	0.0481	22.0618	47.9957	16.2814	0	0	0
969	19	1	-0.0817	20.9879	48.1458	16.5073	0	0	0
1231	24	1	-0.08	24.2968	47.747	33.5834	0	0	0
5987	101	9	-0.3	25.2092	41.4084	33.8008	0	0	0
964	19	1	-0.0821	17.5851	53.5939	15.9378	0	0	0
1000	19	5	0.0405	18.9171	49.7867	17.8113	0	0	0
965	19	1	-0.0793	17.6029	52.0826	16.3605	0	0	0
998	19	5	0.04	19.5985	51.8677	15.6321	0	0	0
966	19	1	-0.08	19.0533	51.5441	16.517	0	0	0
994	19	5	0.0412	18.1987	53.7459	15.0358	0	0	0
997	19	5	0.0399	19.5629	52.0512	17.3661	0	0	0
1002	19	5	0.0404	21.085	50.0723	15.574	0	0	0
1225	24	1	-0.0803	16.7844	49.3854	32.8342	0	0	0
3653	69	5	0.0481	23.7913	49.6076	18.1949	0	0	0
3649	69	5	0.041	23.0642	52.6299	16.6807	0	0	0
3646	69	5	0.0402	20.6288	53.5649	18.7999	0	0	0
3863	73	5	0.0396	31.2354	51.2976	34.4828	0	0	0
1224	24	1	-0.0799	15.8854	50.4428	32.1734	0	0	0
1759	34	1	-0.0821	16.018	46.2995	35.9959	0	0	0
3616	69	1	-0.08	22.77	53.7097	18.6636	0	0	0
3617	69	1	-0.0796	23.0488	52.4404	17.7743	0	0	0
999	19	5	0.041	18.5852	49.3844	16.1256	0	0	0
995	19	5	0.0403	17.0965	51.4927	15.5895	0	0	0
967	19	1	-0.0796	19.2421	50.0187	16.7584	0	0	0
[truncated: 25,497 more rows]

## Sheet: end coordinates
id	molecule-ID	atom-type	charge	x	y	z	nx (image flags)	ny (image flags)	nz (image flags)		Masses
10122	161	1	-0.0817	15.8101	15.8972	16.8545	1	2	1		1	12.01
10157	161	5	0.0348	15.1767	15.9745	15.9503	1	2	1		2	12.01
13370	202	8	0	11.2999	13.099	15.5907	1	2	1		3	12.01
9649	152	4	-0.3678	11.5143	12.818	14.0442	1	2	1		4	16
9648	152	3	0.4457	10.5298	12.2233	13.734	1	2	1		5	1.008
13365	202	9	-0.3	12.3456	12.2668	15.1052	1	2	1		6	1.008
13355	202	8	0	13.8326	11.1539	14.9333	1	2	1		7	12.0107
9626	151	5	0.0481	15.7611	11.1523	14.2424	1	2	1		8	1.00794
13354	202	7	0	12.5289	10.8685	15.4092	1	2	1		9	15.9994
13352	202	7	0	11.7791	10.9346	16.6299	1	2	1
10124	161	2	-0.3429	14.889	13.5764	16.9043	1	2	1
10156	161	5	0.0481	16.7737	15.567	16.4417	1	2	1
9592	151	1	-0.0817	16.4842	10.4382	14.7073	1	2	1
9861	156	4	-0.3678	12.1989	10.5977	12.0138	1	2	1
11004	177	5	0.0481	18.1826	13.0868	15.8208	1	2	1
9622	151	5	0.041	17.6427	12.1387	12.8921	1	2	1
10970	177	1	-0.0817	18.734	13.2467	16.7584	1	2	1
11001	177	5	0.0405	20.2744	15.4225	15.8292	1	2	1
11000	177	5	0.041	20.2997	14.1026	14.5247	1	2	1
10996	177	5	0.0403	22.2205	15.3388	13.3371	1	2	1
10968	177	1	-0.0796	20.7211	14.4519	15.4564	1	2	1
10997	177	5	0.0402	22.3471	16.6375	14.5977	1	2	1
10965	177	1	-0.0821	24.2635	15.5573	14.2344	1	2	1
10966	177	1	-0.0793	22.7092	15.563	14.3454	1	2	1
10995	177	5	0.0412	24.7132	14.5721	14.0463	1	2	1
10967	177	1	-0.08	22.2373	14.5599	15.4129	1	2	1
10998	177	5	0.0399	22.6274	14.9886	16.3547	1	2	1
10999	177	5	0.04	22.5794	13.4723	15.2652	1	2	1
10969	177	1	-0.0813	20.27	13.3704	16.4911	1	2	1
9615	151	5	0.04	22.7311	13.4975	11.474	1	2	1
9618	151	5	0.0403	19.7844	13.2451	11.9448	1	2	1
11003	177	5	0.0404	20.6357	12.4101	16.1819	1	2	1
9619	151	5	0.0402	20.9354	12.0997	12.8038	1	2	1
11157	180	5	0.0399	24.1472	12.3126	14.1664	1	2	1
9587	151	1	-0.0821	21.1304	12.3121	10.5584	1	2	1
9588	151	1	-0.0793	20.3748	12.2831	11.8898	1	2	1
9616	151	5	0.04	21.794	11.4294	10.5171	1	2	1
9614	151	5	0.0403	21.3576	14.448	10.85	1	2	1
9586	151	1	-0.0802	22.0396	13.6252	10.6304	1	2	1
9222	144	1	0.0128	25.8969	10.3679	25.6198	1	2	1
9590	151	1	-0.0796	18.4099	11.4021	13.2183	1	2	1
9589	151	1	-0.08	19.3477	11.1388	12.006	1	2	1
9621	151	5	0.04	18.8173	11.1179	11.0377	1	2	1
9623	151	5	0.0405	19.0077	11.8397	14.0337	1	2	1
11161	180	5	0.0396	21.9363	10.8745	15.4926	1	2	1
11156	180	5	0.0402	24.3121	11.4483	11.6768	1	2	1
13829	202	9	-0.3	12.2304	9.7523	31.4573	1	2	1
10994	177	5	0.04	24.7403	15.8589	15.2028	1	2	1
10992	177	5	0.0403	24.4798	16.2323	12.1133	1	2	1
9620	151	5	0.0399	19.7773	10.1713	12.2125	1	2	1
10175	162	1	-0.0817	24.6353	10.6864	34.5161	1	2	1
9591	151	1	-0.0813	17.5811	10.14	13.649	1	2	1
10981	177	5	0.0397	29.8165	21.791	10.4162	1	2	1
11127	180	1	-0.0796	23.4002	10.1692	14.0323	1	2	1
11128	180	1	-0.0813	22.7508	10.1483	15.4219	1	2	1
10185	162	5	0.0396	36.8302	19.1402	37.6829	1	2	1
11126	180	1	-0.08	24.4671	11.3116	13.8808	1	2	1
13625	202	7	0	21.5876	10.0565	25.6658	1	2	1
11125	180	1	-0.0793	25.0215	11.344	12.4158	1	2	1
11153	180	5	0.04	25.364	13.3449	12.2821	1	2	1
11123	180	1	-0.0802	26.6874	12.6512	10.7108	1	2	1
11149	180	5	0.0399	27.1266	14.7117	10.8366	1	2	1
11122	180	1	-0.0791	27.6525	13.7761	10.591	1	2	1
11150	180	5	0.0393	28.4054	13.6512	11.3534	1	2	1
11146	180	5	0.0398	29.9111	15.0094	10.0855	1	2	1
11124	180	1	-0.0821	26.0042	12.5157	12.1484	1	2	1
10977	177	5	0.0318	33.5934	22.7233	9.84693	1	2	1
11151	180	5	0.0403	27.062	11.6428	10.433	1	2	1
11154	180	5	0.0412	26.7499	12.6366	12.9562	1	2	1
9232	144	5	0.0397	37.8798	14.0794	36.4674	1	2	1
7006	102	5	0.0397	39.0055	20.0814	34.461	1	2	1
13811	202	8	0	14.3816	9.83943	28.8885	1	2	1
11155	180	5	0.0403	25.3784	10.3247	12.1707	1	2	1
11158	180	5	0.04	25.2759	11.1144	14.5885	1	2	1
10991	177	5	0.0393	26.7737	15.9278	12.829	1	2	1
10120	161	1	-0.0796	16.3477	18.4162	16.8554	1	2	1
10153	161	5	0.0405	15.5617	18.6866	16.1044	1	2	1
10117	161	1	-0.0821	16.7527	22.2398	17.9639	1	2	1
10146	161	5	0.04	15.9926	22.3614	18.7343	1	2	1
10116	161	1	-0.0802	16.6363	23.522	17.0325	1	2	1
10118	161	1	-0.0793	16.4676	20.9604	17.056	1	2	1
10149	161	5	0.0402	15.4217	20.9211	16.6923	1	2	1
10145	161	5	0.04	15.6199	23.6008	16.6734	1	2	1
9258	144	5	0.0508	25.2497	11.265	25.9074	1	2	1
7015	102	5	0.0399	32.1693	19.0305	33.7888	1	2	1
10964	177	1	-0.0802	24.7029	16.568	13.12	1	2	1
10993	177	5	0.04	24.0913	17.4173	13.3162	1	2	1
10461	167	5	0.0393	20.8467	23.8794	17.4276	1	2	1
10465	167	5	0.0412	20.8641	21.3502	17.7131	1	2	1
10144	161	5	0.0403	17.3256	23.292	16.1427	1	2	1
10148	161	5	0.0403	17.0659	20.9345	16.1267	1	2	1
10152	161	5	0.041	17.3009	18.1922	16.3204	1	2	1
10982	177	5	0.0397	30.1784	20.0912	12.1692	1	2	1
10963	177	1	-0.0791	26.2724	16.8507	13.1138	1	2	1
10990	177	5	0.0399	26.5936	17.205	14.1468	1	2	1
10962	177	1	-0.0801	26.7412	17.9154	11.9995	1	2	1
10988	177	5	0.0399	26.402	17.4625	11.0496	1	2	1
10989	177	5	0.0403	26.2525	18.9107	12.12	1	2	1
10985	177	5	0.04	28.0938	20.451	11.5024	1	2	1
10961	177	1	-0.0803	28.2238	18.2249	11.944	1	2	1
10960	177	1	-0.0799	28.5588	19.5239	11.0834	1	2	1
10987	177	5	0.0398	28.8459	17.3787	11.5933	1	2	1
10986	177	5	0.04	28.4867	18.4842	12.9435	1	2	1
10978	177	5	0.0387	31.9363	21.6588	11.6725	1	2	1
13377	202	7	0	12.1173	10.2247	20.3997	1	2	1
13818	202	7	0	12.1978	10.0591	33.8556	1	2	1
10983	177	5	0.0396	30.6197	18.9327	10.9918	1	2	1
10959	177	1	-0.0798	30.0094	19.7821	11.153	1	2	1
10121	161	1	-0.0813	15.9772	17.1631	17.6521	1	2	1
10158	161	5	0.0342	14.4163	15.0567	18.247	1	2	1
10125	161	3	0.4457	13.8529	12.7857	17.2522	1	2	1
10155	161	5	0.0404	16.789	16.9252	18.3802	1	2	1
10123	161	1	0.0128	15.2994	14.7173	17.7338	1	2	1
10159	161	5	0.0508	16.094	14.3779	18.3521	1	2	1
10126	161	4	-0.3678	12.9412	12.0879	17.4923	1	2	1
13388	202	9	-0.3	11.8945	11.0978	18.0449	1	2	1
13383	202	7	0	15.3406	11.202	19.4123	1	2	1
13375	202	7	0	12.2339	10.9019	21.7125	1	2	1
13389	202	9	-0.3	13.3898	12.3492	20.5368	1	2	1
13693	202	8	0	16.8133	12.9602	23.8929	1	2	1
13374	202	8	0	12.6186	13.2813	21.8296	1	2	1
7154	105	1	-0.0817	11.6255	17.069	20.4662	1	2	1
7191	105	5	0.0508	11.6464	14.9094	20.8295	1	2	1
7156	105	2	-0.3429	13.4652	15.5689	21.571	1	2	1
7190	105	5	0.0342	12.6896	15.3441	19.534	1	2	1
13689	202	8	0	14.8946	16.518	24.1557	1	2	1
7155	105	1	0.0128	12.3522	15.6817	20.5169	1	2	1
7158	105	4	-0.3678	15.8548	15.2729	20.9411	1	2	1
7157	105	3	0.4457	14.6927	15.2778	21.2204	1	2	1
13690	202	7	0	16.6982	15.0333	23.6329	1	2	1
7192	105	6	0.1646	13.2751	15.0308	22.5273	1	2	1
13702	202	9	-0.3	15.9796	14.0602	21.6995	1	2	1
10160	161	6	0.1646	15.7141	12.9444	16.5546	1	2	1
13692	202	7	0	16.051	13.8557	23.0963	1	2	1
13707	202	8	0	17.2263	13.5509	21.2798	1	2	1
7189	105	5	0.0348	11.4223	17.4232	21.4586	1	2	1
13694	202	7	0	15.1367	12.838	23.5992	1	2	1
7188	105	5	0.0481	10.6148	16.8538	20.0585	1	2	1
13382	202	8	0	14.5027	12.4524	19.3948	1	2	1
13380	202	8	0	11.9678	12.1835	19.0278	1	2	1
13373	202	7	0	13.18	11.9846	21.9137	1	2	1
13703	202	9	-0.3	14.4873	11.9601	22.6099	1	2	1
13384	202	8	0	16.0677	11.9408	20.3751	1	2	1
13376	202	8	0	11.8232	11.7525	22.7792	1	2	1
13695	202	8	0	14.8893	11.4826	23.2568	1	2	1
13386	202	9	-0.3	11.454	11.2935	22.8646	1	2	1
13353	202	8	0	10.9597	10.8477	17.7928	1	2	1
13381	202	7	0	13.9343	11.2359	19.8096	1	2	1
13379	202	7	0	12.6376	10.9474	19.2609	1	2	1
13385	202	8	0	16.3749	11.0086	20.3698	1	2	1
11006	177	5	0.0342	19.014	11.2559	17.2699	1	2	1
11005	177	5	0.0348	18.4163	14.1547	17.289	1	2	1
13628	202	8	0	20.8856	10.6851	23.1999	1	2	1
11007	177	5	0.0508	17.2913	11.8126	17.4757	1	2	1
11002	177	5	0.0396	20.7353	13.5263	17.4457	1	2	1
10971	177	1	0.0128	18.3781	12.0845	17.6314	1	2	1
11008	177	6	0.1646	17.6552	12.8216	19.4827	1	2	1
13701	202	9	-0.3	17.9649	15.458	24.136	1	2	1
13706	202	8	0	18.404	16.7784	23.8775	1	2	1
10474	167	5	0.0481	18.4464	15.0278	20.3706	1	2	1
10475	167	5	0.0348	19.2521	16.0098	21.5361	1	2	1
8430	129	4	-0.3678	19.2479	16.1784	24.3263	1	2	1
10440	167	1	-0.0817	19.4595	15.4542	20.6069	1	2	1
8428	129	2	-0.3429	21.6779	15.7895	23.8889	1	2	1
8429	129	3	0.4457	20.3851	15.9216	24.1522	1	2	1
10473	167	5	0.0404	19.5067	16.3903	18.5404	1	2	1
8462	129	5	0.0342	23.6114	16.1822	22.9348	1	2	1
10439	167	1	-0.0813	20.0802	16.4539	19.5009	1	2	1
10472	167	5	0.0396	21.1044	16.0946	19.2045	1	2	1
8427	129	1	0.0128	22.6218	16.66	23.031	1	2	1
8463	129	5	0.0508	22.1769	16.5931	22.0533	1	2	1
8464	129	6	0.1646	22.0668	14.8652	24.2428	1	2	1
10476	167	5	0.0342	21.4263	14.7611	21.1377	1	2	1
10441	167	1	0.0128	20.4315	14.31	20.9005	1	2	1
10477	167	5	0.0508	20.6319	13.6416	20.0171	1	2	1
10442	167	2	-0.3429	19.9274	13.4696	22.0113	1	2	1
10478	167	6	0.1646	19.0227	12.8951	21.8495	1	2	1
10443	167	3	0.4457	20.6909	12.9786	22.9476	1	2	1
10972	177	2	-0.3429	18.6024	12.3711	19.1133	1	2	1
10444	167	4	-0.3678	21.4526	12.5594	23.7405	1	2	1
10973	177	3	0.4457	18.9522	11.328	19.8252	1	2	1
13638	202	9	-0.3	20.8302	11.2009	24.0473	1	2	1
13519	202	8	0	18.3835	10.8756	22.8359	1	2	1
10974	177	4	-0.3678	19.3187	10.399	20.3902	1	2	1
10154	161	5	0.0396	15.1506	17.3303	18.2305	1	2	1
7176	105	5	0.0403	11.2108	24.1037	16.194	1	2	1
10150	161	5	0.0399	15.9481	19.6498	18.6168	1	2	1
10119	161	1	-0.08	16.6095	19.6002	17.777	1	2	1
10151	161	5	0.04	17.5583	19.4865	18.2655	1	2	1
10147	161	5	0.0412	17.7928	22.1346	18.3645	1	2	1
7179	105	5	0.0412	12.9108	22.529	16.6766	1	2	1
7148	105	1	-0.0802	11.5874	24.3174	17.1981	1	2	1
9946	157	5	0.0342	13.3286	18.5299	23.0651	1	2	1
7186	105	5	0.0396	13.3694	18.1469	19.878	1	2	1
7187	105	5	0.0404	12.3725	17.6252	18.5255	1	2	1
7153	105	1	-0.0813	12.3415	18.108	19.5109	1	2	1
9947	157	5	0.0508	12.0906	17.6617	23.9432	1	2	1
9911	157	1	0.0128	12.5951	18.6402	23.878	1	2	1
9936	157	5	0.0403	10.8614	24.1954	20.4685	1	2	1
9940	157	5	0.041	10.5649	21.85	21.7479	1	2	1
13793	202	7	0	11.5229	9.81258	30.2653	1	2	1
7152	105	1	-0.0796	11.5308	19.4616	19.3977	1	2	1
7185	105	5	0.0405	11.3204	19.7991	20.4065	1	2	1
7181	105	5	0.0402	10.8711	22.1279	18.8941	1	2	1
9910	157	1	-0.0817	11.5687	19.7325	23.3657	1	2	1
7182	105	5	0.0399	13.1772	20.7704	19.2022	1	2	1
7183	105	5	0.04	12.7575	19.8933	17.7495	1	2	1
7151	105	1	-0.08	12.3467	20.4906	18.5674	1	2	1
9943	157	5	0.0404	12.8878	20.7151	22.0564	1	2	1
9909	157	1	-0.0813	12.2505	21.0465	22.8637	1	2	1
7178	105	5	0.04	13.0968	23.0951	18.3443	1	2	1
9938	157	5	0.0399	12.514	23.7488	23.1025	1	2	1
9939	157	5	0.04	12.9292	23.191	21.5136	1	2	1
9907	157	1	-0.08	12.0607	23.4246	22.1413	1	2	1
7149	105	1	-0.0821	12.3768	22.9532	17.5613	1	2	1
7150	105	1	-0.0793	11.5223	21.7655	18.072	1	2	1
9908	157	1	-0.0796	11.2308	22.1466	22.5384	1	2	1
7184	105	5	0.041	10.5732	19.1404	18.955	1	2	1
9944	157	5	0.0481	10.9159	19.2952	22.5932	1	2	1
9941	157	5	0.0405	10.5471	22.3183	23.3401	1	2	1
7180	105	5	0.0403	10.7345	21.4782	17.3194	1	2	1
10460	167	5	0.0399	22.6389	23.7648	18.0975	1	2	1
10470	167	5	0.041	19.1021	18.1159	20.2927	1	2	1
10438	167	1	-0.0796	20.1449	17.9307	19.9998	1	2	1
8426	129	1	-0.0817	22.548	18.2227	23.3946	1	2	1
10469	167	5	0.04	20.334	18.8127	18.0733	1	2	1
10433	167	1	-0.0791	21.5357	23.9312	18.2838	1	2	1
10464	167	5	0.04	22.4424	21.209	18.6343	1	2	1
10471	167	5	0.0405	20.7542	17.9853	20.9255	1	2	1
8460	129	5	0.0481	21.4908	18.4336	23.604	1	2	1
8425	129	1	-0.0813	23.3007	19.0453	22.4379	1	2	1
8458	129	5	0.0396	24.3296	18.7051	22.2777	1	2	1
8459	129	5	0.0404	22.8507	18.9638	21.4108	1	2	1
8461	129	5	0.0348	23.0707	18.2632	24.4201	1	2	1
10434	167	1	-0.0802	21.1762	22.9045	19.2833	1	2	1
10462	167	5	0.0403	20.1517	22.9715	19.7128	1	2	1
10435	167	1	-0.0821	21.3675	21.4654	18.6903	1	2	1
10437	167	1	-0.08	20.8406	18.9647	19.0071	1	2	1
10468	167	5	0.0399	21.9263	18.6883	18.916	1	2	1
10466	167	5	0.0403	19.6506	20.6247	19.6615	1	2	1
10436	167	1	-0.0793	20.7271	20.3898	19.5892	1	2	1
8456	129	5	0.041	22.1686	20.7877	23.0796	1	2	1
8455	129	5	0.04	23.4145	21.4828	20.9936	1	2	1
8424	129	1	-0.0796	23.1959	20.5099	22.9603	1	2	1
8457	129	5	0.0405	23.7788	20.6009	23.9203	1	2	1
10467	167	5	0.0402	21.1954	20.5476	20.5495	1	2	1
10463	167	5	0.04	21.8664	23.0529	20.137	1	2	1
8423	129	1	-0.08	23.8384	21.5745	21.9972	1	2	1
8452	129	5	0.0403	22.5212	23.2917	22.4249	1	2	1
8451	129	5	0.0412	23.9996	24.0244	20.6188	1	2	1
8422	129	1	-0.0793	23.5904	23.0333	22.4503	1	2	1
8453	129	5	0.0402	23.8662	23.0873	23.4869	1	2	1
8421	129	1	-0.0821	24.3989	24.1026	21.6535	1	2	1
8454	129	5	0.0399	24.9333	21.3888	21.7908	1	2	1
8450	129	5	0.04	25.4653	23.9041	21.5565	1	2	1
13650	202	7	0	17.1909	10.6458	28.1936	1	2	1
13688	202	7	0	15.6003	15.4017	24.4871	1	2	1
13794	202	8	0	10.6206	10.6999	30.901	1	2	1
13796	202	8	0	11.907	10.8961	28.1156	1	2	1
13696	202	7	0	14.5239	13.0033	24.9362	1	2	1
13660	202	9	-0.3	16.1418	11.5905	28.5323	1	2	1
13704	202	9	-0.3	14.6415	14.4545	24.9578	1	2	1
13651	202	8	0	16.4514	11.8101	27.8626	1	2	1
13697	202	8	0	15.414	12.2153	25.7183	1	2	1
13698	202	7	0	13.3468	12.6933	25.7426	1	2	1
13831	202	9	-0.3	14.6848	13.4548	31.5004	1	2	1
13728	202	8	0	16.4302	13.7111	27.007	1	2	1
13712	202	8	0	14.0927	15.9238	28.9145	1	2	1
13724	202	9	-0.3	15.3868	16.1096	25.7464	1	2	1
13715	202	7	0	15.9971	16.4574	26.9793	1	2	1
13709	202	7	0	16.1535	17.6291	29.4437	1	2	1
13717	202	7	0	17.1464	17.2303	27.0665	1	2	1
13727	202	8	0	14.2917	17.2232	31.185	1	2	1
13722	202	9	-0.3	15.4536	16.8013	30.4859	1	2	1
13716	202	8	0	14.625	16.4053	26.6014	1	2	1
13711	202	7	0	15.3854	16.4943	29.0814	1	2	1
13713	202	7	0	15.5206	15.6353	27.9796	1	2	1
13714	202	8	0	16.3668	14.9324	28.8808	1	2	1
13834	202	8	0	14.4659	14.8543	31.431	1	2	1
13723	202	9	-0.3	15.4915	14.2665	27.9195	1	2	1
13700	202	8	0	12.3089	13.6431	25.9578	1	2	1
13699	202	8	0	12.4481	13.6875	26.2171	1	2	1
13665	202	8	0	15.4637	12.3462	29.5116	1	2	1
13824	202	7	0	13.7139	12.3504	31.5858	1	2	1
13705	202	9	-0.3	12.0636	12.219	25.3773	1	2	1
13825	202	8	0	13.5962	12.1276	30.1885	1	2	1
13826	202	8	0	13.7567	11.7012	30.3223	1	2	1
13708	202	8	0	12.769	11.3225	26.2146	1	2	1
13669	202	7	0	23.1443	10.8048	30.432	1	2	1
13691	202	8	0	17.7976	14.6498	24.4473	1	2	1
13682	202	9	-0.3	22.3353	10.7208	26.6363	1	2	1
13673	202	7	0	22.1275	11.0243	27.9807	1	2	1
13646	202	7	0	18.3533	11.0734	30.5513	1	2	1
13643	202	8	0	19.8028	11.9853	24.6494	1	2	1
13670	202	8	0	23.5058	11.5558	31.5817	1	2	1
13850	202	9	-0.3	17.6136	11.9296	31.4192	1	2	1
13667	202	7	0	23.1313	12.1707	29.919	1	2	1
13683	202	9	-0.3	22.8413	12.8253	28.6894	1	2	1
13678	202	8	0	23.9169	13.1198	25.6581	1	2	1
13664	202	8	0	18.8121	13.4339	27.7762	1	2	1
13677	202	7	0	23.206	13.2622	26.8812	1	2	1
13719	202	7	0	18.5143	17.2091	27.0385	1	2	1
13721	202	8	0	18.3492	16.6164	28.322	1	2	1
13720	202	8	0	18.7318	16.8329	28.3887	1	2	1
13687	202	8	0	21.5858	14.3031	26.6601	1	2	1
13684	202	9	-0.3	22.957	14.5864	26.3872	1	2	1
7032	102	5	0.0508	23.0687	15.2387	30.7982	1	2	1
7033	102	6	0.1646	21.5116	15.9069	29.2101	1	2	1
13852	202	9	-0.3	20.615	15.5318	31.4779	1	2	1
6996	102	1	0.0128	23.3231	16.149	30.2904	1	2	1
7031	102	5	0.0342	23.0285	16.8548	31.027	1	2	1
13729	202	8	0	20.5696	17.6724	27.9437	1	2	1
6997	102	2	-0.3429	22.5015	16.2525	29.0542	1	2	1
6998	102	3	0.4457	22.9245	16.1462	27.7697	1	2	1
6999	102	4	-0.3678	23.3514	15.9315	26.6839	1	2	1
13847	202	8	0	20.8651	14.5858	30.7123	1	2	1
13679	202	8	0	23.4493	14.1409	25.8039	1	2	1
13846	202	8	0	21.0596	14.1272	30.7941	1	2	1
13844	202	8	0	18.6757	13.9846	30.9628	1	2	1
13668	202	8	0	23.6524	13.4534	29.5978	1	2	1
13676	202	8	0	24.489	12.4112	27.5795	1	2	1
13659	202	9	-0.3	18.6218	12.2326	28.5149	1	2	1
13674	202	8	0	21.0895	11.9814	27.7879	1	2	1
13675	202	7	0	23.1351	11.984	27.5544	1	2	1
13649	202	8	0	19.0334	11.7872	28.8094	1	2	1
13648	202	7	0	17.7399	11.4424	29.2794	1	2	1
13680	202	9	-0.3	22.5455	11.5416	31.5306	1	2	1
13671	202	7	0	22.3072	10.3867	29.2889	1	2	1
13647	202	8	0	19.3524	10.4021	31.3128	1	2	1
9221	144	1	-0.0817	26.5579	9.82567	26.8867	1	2	1
9257	144	5	0.0342	26.6714	10.7908	24.9296	1	2	1
6983	102	1	-0.0797	38.5798	20.6002	35.3442	1	2	1
9225	144	4	-0.3678	23.9956	9.76607	22.7087	1	2	1
9254	144	5	0.0404	26.4238	11.8232	27.808	1	2	1
6995	102	1	-0.0817	24.8812	16.0982	30.0087	1	2	1
7030	102	5	0.0348	25.1797	16.9586	29.3231	1	2	1
9217	144	1	-0.0793	29.8978	11.3093	30.4084	1	2	1
9248	144	5	0.0402	30.3774	10.321	30.4375	1	2	1
7029	102	5	0.0481	25.0658	15.1831	29.4783	1	2	1
7028	102	5	0.0404	25.5177	15.1678	31.8369	1	2	1
9246	144	5	0.0412	30.4058	13.368	30.8272	1	2	1
6994	102	1	-0.0813	25.7117	16.0742	31.2455	1	2	1
6993	102	1	-0.0796	27.2989	16.1858	30.9255	1	2	1
7025	102	5	0.041	27.6423	15.2354	30.5093	1	2	1
9245	144	5	0.04	31.6516	12.5155	29.9237	1	2	1
9216	144	1	-0.0821	30.9221	12.3969	30.712	1	2	1
9249	144	5	0.0399	29.5647	11.899	28.2293	1	2	1
9218	144	1	-0.08	29.0085	11.7327	29.1628	1	2	1
9253	144	5	0.0396	28.0001	11.5006	26.9263	1	2	1
9250	144	5	0.04	28.5169	12.6297	29.4234	1	2	1
7021	102	5	0.0403	30.1232	15.6397	31.2234	1	2	1
9219	144	1	-0.0796	27.8668	10.6401	28.9376	1	2	1
9247	144	5	0.0403	29.2018	11.3015	31.2838	1	2	1
9220	144	1	-0.0813	27.2004	11.0684	27.6061	1	2	1
9251	144	5	0.041	27.0529	10.6523	29.7553	1	2	1
9241	144	5	0.0399	33.7587	12.7082	31.1984	1	2	1
9244	144	5	0.04	31.8341	11.2204	32.2227	1	2	1
9215	144	1	-0.0802	31.7218	12.2505	32.0088	1	2	1
9214	144	1	-0.0791	33.0664	13.1243	31.9669	1	2	1
9243	144	5	0.0403	31.0697	12.5228	32.8482	1	2	1
9213	144	1	-0.0801	33.6752	13.2267	33.4249	1	2	1
9240	144	5	0.0403	33.5178	12.2389	33.946	1	2	1
9945	157	5	0.0348	10.8375	20.0189	24.1838	1	2	1
9942	157	5	0.0396	12.8864	21.4718	23.7029	1	2	1
9914	157	4	-0.3678	15.4106	17.7449	25.504	1	2	1
13710	202	8	0	17.2303	17.9379	30.3376	1	2	1
13725	202	9	-0.3	16.5298	18.0141	28.1129	1	2	1
9913	157	3	0.4457	14.4836	18.3855	25.3331	1	2	1
9948	157	6	0.1646	12.6486	18.8215	25.9716	1	2	1
9912	157	2	-0.3429	13.3365	19.0536	25.1126	1	2	1
13726	202	9	-0.3	19.1963	18.0054	27.9487	1	2	1
13718	202	8	0	17.4191	18.5359	26.5699	1	2	1
7026	102	5	0.0405	27.513	16.9808	30.1628	1	2	1
7022	102	5	0.0402	29.8201	17.2938	31.2011	1	2	1
7017	102	5	0.0403	32.8458	16.2564	32.7274	1	2	1
13827	202	9	-0.3	13.9794	10.4225	35.782	1	2	1
13840	202	8	0	17.3793	10.7033	33.4559	1	2	1
13823	202	8	0	14.9254	11.0107	32.8344	1	2	1
13817	202	8	0	13.4214	11.0147	36.2076	1	2	1
13822	202	7	0	13.6018	11.5233	32.7891	1	2	1
13830	202	9	-0.3	13.2429	12.5462	33.7066	1	2	1
13842	202	8	0	17.1742	13.6341	33.0456	1	2	1
13815	202	8	0	13.9572	12.897	35.2596	1	2	1
13854	202	8	0	16.182	12.5729	35.3447	1	2	1
13849	202	9	-0.3	16.8834	11.5722	34.6232	1	2	1
13814	202	7	0	13.3321	11.6785	34.863	1	2	1
13821	202	8	0	11.6192	11.3285	32.7477	1	2	1
13820	202	7	0	12.7068	10.4291	32.5905	1	2	1
10177	162	2	-0.3429	22.2716	11.026	34.6606	1	2	1
10213	162	6	0.1646	21.6697	10.7187	33.7595	1	2	1
13855	202	8	0	19.5411	16.4093	31.7712	1	2	1
13845	202	7	0	20.2046	14.2625	31.918	1	2	1
13685	202	8	0	21.2162	11.9722	31.7646	1	2	1
13843	202	7	0	19.0009	13.7722	32.3313	1	2	1
10179	162	4	-0.3678	21.0538	12.2655	36.4455	1	2	1
13839	202	7	0	17.9484	11.9723	33.7509	1	2	1
13841	202	7	0	18.0987	12.7156	32.4884	1	2	1
13835	202	7	0	19.5243	13.2118	34.7032	1	2	1
13851	202	9	-0.3	19.9198	13.6973	33.4293	1	2	1
13836	202	8	0	20.2503	12.3132	33.8559	1	2	1
13848	202	9	-0.3	19.6451	12.2498	36.0002	1	2	1
13837	202	7	0	18.5861	12.2364	35.0182	1	2	1
13838	202	8	0	18.1315	11.729	36.281	1	2	1
10178	162	3	0.4457	21.6408	11.65	35.6253	1	2	1
13853	202	8	0	19.8599	11.285	37.0278	1	2	1
10207	162	5	0.0396	25.2011	11.5147	36.4346	1	2	1
10204	162	5	0.04	28.7399	10.2797	36.0913	1	2	1
10206	162	5	0.0405	26.9653	12.4321	34.9345	1	2	1
10979	177	5	0.0386	32.5274	20.3268	10.6539	1	2	1
10174	162	1	-0.0813	25.6349	10.8082	35.7359	1	2	1
10173	162	1	-0.0796	27.0127	11.3768	35.2628	1	2	1
10202	162	5	0.0402	28.5301	13.3925	36.0687	1	2	1
7027	102	5	0.0396	25.4001	16.7998	32.0239	1	2	1
10200	162	5	0.0412	30.9122	11.9243	37.1731	1	2	1
10199	162	5	0.04	29.6539	12.6114	38.2635	1	2	1
10203	162	5	0.0399	27.8418	11.0207	37.3134	1	2	1
6992	102	1	-0.08	28.1944	16.324	32.2165	1	2	1
7024	102	5	0.04	28.1046	15.4458	32.9034	1	2	1
7020	102	5	0.0412	30.6759	15.4574	33.5961	1	2	1
10169	162	1	-0.0802	30.6418	14.2035	37.2219	1	2	1
10198	162	5	0.04	29.8472	14.9649	37.3766	1	2	1
10170	162	1	-0.0821	30.1621	12.6876	37.3076	1	2	1
10195	162	5	0.0399	31.377	14.9071	39.1798	1	2	1
10172	162	1	-0.08	28.1937	11.2355	36.2399	1	2	1
10171	162	1	-0.0793	29.1093	12.4464	36.134	1	2	1
10197	162	5	0.0403	31.0333	14.4164	36.1694	1	2	1
10168	162	1	-0.0791	31.791	14.5959	38.1922	1	2	1
10196	162	5	0.0393	32.3884	13.7174	38.4581	1	2	1
10201	162	5	0.0403	29.6819	12.4905	35.1849	1	2	1
10205	162	5	0.041	27.3017	10.8291	34.3496	1	2	1
10176	162	1	0.0128	23.2972	9.97455	34.8294	1	2	1
9237	144	5	0.04	35.7669	12.9352	32.9344	1	2	1
9242	144	5	0.0393	32.8457	14.109	31.5815	1	2	1
9239	144	5	0.0399	33.0952	13.9876	33.9554	1	2	1
9211	144	1	-0.0799	35.6775	14.213	34.6199	1	2	1
9212	144	1	-0.0803	35.0951	13.7345	33.3259	1	2	1
9236	144	5	0.04	35.6536	13.3952	35.3403	1	2	1
7016	102	5	0.0393	32.6639	17.5689	34.7413	1	2	1
9235	144	5	0.0398	35.0474	15.1045	34.916	1	2	1
9238	144	5	0.0398	35.2516	14.5315	32.5853	1	2	1
9210	144	1	-0.0798	37.1807	14.5994	34.3803	1	2	1
9234	144	5	0.0396	37.2142	15.3839	33.6325	1	2	1
10194	162	5	0.0403	32.0895	16.4459	37.1092	1	2	1
10165	162	1	-0.0799	34.5536	17.3846	37.9745	1	2	1
10190	162	5	0.04	33.9503	18.2622	37.6039	1	2	1
10167	162	1	-0.0801	32.68	15.6612	37.6168	1	2	1
11152	180	5	0.04	25.8842	12.8268	9.90798	1	2	1
10189	162	5	0.0398	35.0515	17.0424	37.0263	1	2	1
10166	162	1	-0.0803	33.6414	16.2825	38.6097	1	2	1
10192	162	5	0.0398	34.2965	15.4592	39.016	1	2	1
10193	162	5	0.0399	33.2645	15.0991	36.8649	1	2	1
13391	202	8	0	11.7049	9.88818	22.9215	1	2	1
9233	144	5	0.0397	37.6953	13.7094	33.9142	1	2	1
6987	102	1	-0.0801	34.2984	18.2587	33.4799	1	2	1
6991	102	1	-0.0793	29.7048	16.4418	31.8857	1	2	1
7023	102	5	0.0399	27.8915	17.2589	32.7499	1	2	1
7019	102	5	0.04	30.3292	17.054	34.0966	1	2	1
6990	102	1	-0.0821	30.6299	16.5082	33.1742	1	2	1
7018	102	5	0.04	32.0825	17.468	31.792	1	2	1
6989	102	1	-0.0802	32.0851	17.0278	32.8118	1	2	1
7008	102	5	0.0396	36.5178	20.8139	36.071	1	2	1
7014	102	5	0.0403	34.395	18.3881	32.3943	1	2	1
7013	102	5	0.0399	34.8289	17.3293	33.7618	1	2	1
7007	102	5	0.0397	36.9534	21.6152	34.5718	1	2	1
6985	102	1	-0.0799	36.4725	19.4562	34.2746	1	2	1
6984	102	1	-0.0798	37.0628	20.639	35.0786	1	2	1
6986	102	1	-0.0803	34.9083	19.4132	34.3334	1	2	1
7011	102	5	0.04	34.541	20.3612	33.8846	1	2	1
7010	102	5	0.04	36.7979	19.3737	33.1832	1	2	1
7012	102	5	0.0398	34.5245	19.3824	35.3457	1	2	1
7009	102	5	0.0398	36.8661	18.5161	34.7126	1	2	1
6988	102	1	-0.0791	32.7742	18.0838	33.7745	1	2	1
10984	177	5	0.0398	28.3289	19.3737	10.0695	1	2	1
13626	202	8	0	22.9627	9.86833	25.9575	1	2	1
9627	151	5	0.0348	16.9292	10.7973	15.6561	1	2	1
10958	177	1	-0.0797	30.4785	20.9279	10.2636	1	2	1
13816	202	7	0	12.7625	10.3408	35.144	1	2	1
10210	162	5	0.0348	24.6315	11.759	34.1769	1	2	1
9209	144	1	-0.0797	37.9127	14.9355	35.7121	1	2	1
10188	162	5	0.0396	36.3922	17.2531	38.9421	1	2	1
10957	177	1	-0.0795	31.982	21.3422	10.6374	1	2	1
13828	202	9	-0.3	11.0256	10.0173	34.6005	1	2	1
7005	102	5	0.0396	38.7239	19.8884	36.2469	1	2	1
10208	162	5	0.0404	25.7565	9.79136	36.2649	1	2	1
10164	162	1	-0.0798	35.5607	17.9539	38.9646	1	2	1
9611	151	5	0.0403	24.4561	14.8852	9.99733	1	2	1
9596	151	4	-0.3678	15.7686	9.91469	18.5591	1	2	1
9231	144	5	0.0396	37.4561	15.8726	36.0705	1	2	1
13390	202	9	-0.3	15.5662	9.99025	20.1314	1	2	1
13516	202	9	-0.3	17.4003	9.99686	23.3657	1	2	1
7004	102	5	0.0386	38.8557	22.4786	36.2482	1	2	1
13662	202	9	-0.3	17.3254	10.0156	30.7375	1	2	1
10180	162	5	0.0315	38.1494	21.2849	38.4932	1	2	1
11160	180	5	0.0405	22.581	10.4995	13.3521	1	2	1
9860	156	3	0.4457	11.9989	10.0844	10.9679	1	2	1
10163	162	1	-0.0797	36.1666	19.3465	38.4941	1	2	1
10186	162	5	0.0397	35.383	20.0886	38.2223	1	2	1
13832	202	8	0	15.1284	9.97201	35.0748	1	2	1
13368	202	9	-0.3	10.8179	9.90942	16.8929	1	2	1
13393	202	8	0	15.0118	9.89204	21.4428	1	2	1
13672	202	8	0	23.608	9.83499	29.189	1	2	1
13627	202	7	0	21.4774	9.9253	24.226	1	2	1
13356	202	7	0	12.1286	9.81816	14.5453	1	2	1
10209	162	5	0.0481	25.1439	10.1929	33.679	1	2	1
13644	202	8	0	22.5703	9.75484	21.8668	1	2	1
11162	180	5	0.0404	23.5051	10.313	16.2226	1	2	1
10182	162	5	0.0318	36.735	21.9627	39.2073	1	2	1
9438	148	5	0.0315	26.4729	10.6489	57.4101	1	2	1
10162	162	1	-0.0795	36.9349	19.9687	39.6639	1	2	1
10161	162	1	-0.3	37.5654	21.3085	39.3939	1	2	1
10184	162	5	0.0386	37.7195	19.2458	39.987	1	2	1
9440	148	5	0.0318	24.7515	11.2055	57.6268	1	2	1
10183	162	5	0.0387	36.2194	20.1797	40.4152	1	2	1
10181	162	5	0.0318	38.2093	21.4629	40.3571	1	2	1
10187	162	5	0.0397	35.1839	17.9402	39.9977	1	2	1
9447	148	5	0.0398	23.7359	10.1078	52.5191	1	2	1
10191	162	5	0.04	33.0651	16.6823	39.4143	1	2	1
9444	148	5	0.0397	23.7363	10.4016	55.257	1	2	1
9419	148	1	-0.3	25.4785	10.3244	57.6504	1	2	1
9439	148	5	0.0318	25.6058	9.94377	58.7728	1	2	1
9421	148	1	-0.0797	24.7307	9.91716	55.1834	1	2	1
9443	148	5	0.0396	25.5369	10.6255	54.8939	1	2	1
13959	202	8	0	12.4788	9.73734	39.6512	1	2	1
3472	66	5	0.0397	32.0337	10.8521	82.9349	0	2	0
2617	50	5	0.0315	34.5049	11.4327	74.7601	0	2	0
4009	76	5	0.0403	38.901	12.0301	82.2673	0	2	0
3465	66	5	0.0315	27.3507	10.7771	83.2643	0	2	0
3479	66	5	0.0403	35.5097	10.5538	85.1731	0	2	0
2600	50	1	-0.0797	36.8184	9.78297	75.8564	0	2	0
2598	50	1	-0.3	34.3306	10.4755	75.3327	0	2	0
2623	50	5	0.0397	37.1703	10.6254	75.2545	0	2	0
3468	66	5	0.0387	29.6069	11.0405	82.5305	0	2	0
3982	76	1	-0.0801	38.9969	11.5754	81.2987	0	2	0
3480	66	5	0.0399	37.1379	10.4334	83.3647	0	2	0
3477	66	5	0.0398	34.696	10.5042	83.029	0	2	0
4007	76	5	0.0398	38.1097	11.6526	79.3751	0	2	0
4006	76	5	0.04	38.0764	13.231	80.3781	0	2	0
2619	50	5	0.0318	33.4192	10.0349	74.9086	0	2	0
3976	76	1	-0.3	31.5483	13.0566	80.5164	0	2	0
3996	76	5	0.0318	30.7703	13.4908	79.8478	0	2	0
3995	76	5	0.0315	31.2843	12.0364	80.7031	0	2	0
4008	76	5	0.0399	38.9087	10.4507	81.3991	0	2	0
3981	76	1	-0.0803	37.9124	12.1092	80.4132	0	2	0
2618	50	5	0.0318	34.1663	10.8102	76.4048	0	2	0
3997	76	5	0.0318	31.6418	13.5542	81.5194	0	2	0
3466	66	5	0.0318	28.2477	10.6451	84.8465	0	2	0
4000	76	5	0.0396	33.7726	11.0359	80.176	0	2	0
4001	76	5	0.0397	33.8949	12.1247	81.5806	0	2	0
4004	76	5	0.0398	36.4233	10.7282	80.9599	0	2	0
3998	76	5	0.0387	33.3755	14.0414	79.9107	0	2	0
4002	76	5	0.0397	35.6639	13.4885	80.0923	0	2	0
3977	76	1	-0.0795	32.9367	13.1016	79.7371	0	2	0
3979	76	1	-0.0798	35.4129	12.425	80.0813	0	2	0
4003	76	5	0.0396	35.5446	12.0142	79.0862	0	2	0
3999	76	5	0.0386	32.8742	12.9312	78.6296	0	2	0
4005	76	5	0.04	36.4433	12.0977	81.9931	0	2	0
3978	76	1	-0.0797	33.9346	12.1033	80.439	0	2	0
3980	76	1	-0.0799	36.5288	11.7707	80.9436	0	2	0
3483	66	5	0.04	38.1829	10.3165	85.7543	0	2	0
3471	66	5	0.0397	30.5639	10.1642	84.8072	0	2	0
3447	66	1	-0.0795	29.4252	10.0282	83.0232	0	2	0
3475	66	5	0.04	33.0676	10.2046	85.0542	0	2	0
3446	66	1	-0.3	28.1418	10.2014	83.8663	0	2	0
2622	50	5	0.0396	36.6073	10.1836	76.8452	0	2	0
3449	66	1	-0.0798	32.0008	9.79355	83.2365	0	2	0
9610	151	5	0.0399	23.1614	15.9261	127.458	1	2	0
11857	194	1	-0.3	16.8205	14.8984	110.073	1	2	0
11858	194	1	-0.0795	16.1583	14.7348	111.48	1	2	0
11879	194	5	0.0387	15.1882	15.2807	111.497	1	2	0
11876	194	5	0.0315	16.315	14.357	109.252	1	2	0
11880	194	5	0.0386	16.8771	15.1415	112.208	1	2	0
11877	194	5	0.0318	17.8606	14.5562	110.079	1	2	0
11881	194	5	0.0396	16.7365	12.5846	111.845	1	2	0
11882	194	5	0.0397	15.2417	12.789	111.028	1	2	0
11859	194	1	-0.0797	15.8556	13.2176	111.802	1	2	0
11885	194	5	0.0398	15.8373	11.0554	113.688	1	2	0
11562	188	5	0.0386	19.9948	17.128	114.393	1	2	0
7217	106	5	0.0396	19.9156	13.2834	112.355	1	2	0
7212	106	5	0.0315	22.5778	15.7938	111.433	1	2	0
7193	106	1	-0.3	21.6459	15.1969	111.554	1	2	0
7214	106	5	0.0318	21.7985	14.3349	110.813	1	2	0
7213	106	5	0.0318	20.7908	15.8406	111.281	1	2	0
7194	106	1	-0.0795	21.5737	14.5946	113.014	1	2	0
7215	106	5	0.0387	21.7299	15.2691	113.832	1	2	0
7195	106	1	-0.0797	20.159	13.9223	113.215	1	2	0
7216	106	5	0.0386	22.3498	13.7991	113.041	1	2	0
7218	106	5	0.0397	19.3948	14.6656	113.282	1	2	0
11878	194	5	0.0318	16.7488	15.916	109.716	1	2	0
11558	188	5	0.0315	20.2273	19.3517	113.479	1	2	0
11861	194	1	-0.0799	14.9292	11.5843	113.424	1	2	0
11860	194	1	-0.0798	15.2618	13.0503	113.218	1	2	0
11886	194	5	0.04	14.4928	11.1466	112.533	1	2	0
11884	194	5	0.0396	16.0853	13.2954	113.908	1	2	0
11888	194	5	0.0398	14.0777	11.6872	115.464	1	2	0
11549	188	1	-0.0793	12.1698	10.9565	120.564	1	2	0
11883	194	5	0.0397	14.3315	13.6558	113.324	1	2	0
11567	188	5	0.0398	16.0129	15.0323	115.385	1	2	0
11568	188	5	0.04	15.9894	16.4087	116.544	1	2	0
11543	188	1	-0.0799	16.588	15.4908	116.244	1	2	0
11569	188	5	0.04	17.1493	14.814	118.305	1	2	0
11572	188	5	0.0403	14.5109	15.0085	117.932	1	2	0
11544	188	1	-0.0803	16.6425	14.4657	117.374	1	2	0
11545	188	1	-0.0801	15.1727	14.1136	117.722	1	2	0
11570	188	5	0.0398	17.1669	13.5638	117.026	1	2	0
11571	188	5	0.0399	14.7631	13.5575	116.863	1	2	0
11576	188	5	0.04	12.9052	13.5161	119.254	1	2	0
11546	188	1	-0.0791	15.0596	13.3108	118.954	1	2	0
11575	188	5	0.0403	13.3269	12.1186	118.342	1	2	0
11547	188	1	-0.0802	13.6122	12.7451	119.162	1	2	0
11573	188	5	0.0399	15.2377	13.8995	119.846	1	2	0
11548	188	1	-0.0821	13.5351	11.7815	120.431	1	2	0
11574	188	5	0.0393	15.7563	12.4467	118.953	1	2	0
7226	106	5	0.0403	16.5559	11.1766	115.731	1	2	0
11862	194	1	-0.0803	13.7406	11.3723	114.468	1	2	0
11891	194	5	0.0399	11.3041	10.1018	115.726	1	2	0
11579	188	5	0.0403	12.0557	10.4434	119.579	1	2	0
11887	194	5	0.04	12.9511	12.0396	114.187	1	2	0
7227	106	5	0.0399	17.5256	10.5158	118.116	1	2	0
10362	165	5	0.0399	20.2993	10.2276	126.414	1	2	0
11578	188	5	0.0412	14.4057	11.0504	120.384	1	2	0
11566	188	5	0.0396	18.5257	15.1878	115.381	1	2	0
11541	188	1	-0.0797	17.8755	17.3601	114.931	1	2	0
11542	188	1	-0.0798	17.9821	16.0616	115.842	1	2	0
11540	188	1	-0.0795	19.2578	17.9002	114.657	1	2	0
7221	106	5	0.0398	18.5568	11.8444	113.758	1	2	0
11561	188	5	0.0387	19.7546	18.4673	115.468	1	2	0
7220	106	5	0.0396	20.8546	12.2198	114.323	1	2	0
9866	156	5	0.0386	23.8049	16.0835	114.756	1	2	0
7196	106	1	-0.0798	20.1465	13.052	114.457	1	2	0
11565	188	5	0.0397	18.4929	16.3154	116.751	1	2	0
7222	106	5	0.04	17.9986	13.0859	114.775	1	2	0
9878	156	5	0.0393	18.3258	13.0773	119.422	1	2	0
7197	106	1	-0.0799	18.8218	12.3624	114.664	1	2	0
7219	106	5	0.0397	20.5178	13.5966	115.254	1	2	0
9850	156	1	-0.0791	19.1644	13.0076	120.209	1	2	0
9871	156	5	0.0398	20.9874	16.2461	118.339	1	2	0
9849	156	1	-0.0801	20.0809	14.2805	119.965	1	2	0
9875	156	5	0.0399	19.4694	15.2417	119.961	1	2	0
9844	156	1	-0.0795	24.3067	16.3856	115.654	1	2	0
9865	156	5	0.0387	24.9489	15.5038	115.873	1	2	0
9874	156	5	0.0398	20.2332	13.8506	117.885	1	2	0
9877	156	5	0.0399	19.6109	12.0479	120.031	1	2	0
9869	156	5	0.0397	23.2716	14.5849	117.278	1	2	0
9848	156	1	-0.0803	20.9481	14.0978	118.692	1	2	0
9847	156	1	-0.0799	21.7215	15.4211	118.35	1	2	0
9868	156	5	0.0397	24.0557	16.7981	117.778	1	2	0
9845	156	1	-0.0797	23.4289	16.63	116.854	1	2	0
9870	156	5	0.0396	21.9772	15.1699	116.215	1	2	0
9867	156	5	0.0396	22.849	17.4779	116.591	1	2	0
9846	156	1	-0.0798	22.5543	15.3652	117.1	1	2	0
9873	156	5	0.04	21.6522	13.3159	118.808	1	2	0
9872	156	5	0.04	22.5308	15.583	119.116	1	2	0
9876	156	5	0.0403	20.7442	14.4067	120.859	1	2	0
7223	106	5	0.04	19.0434	11.8673	116.756	1	2	0
7198	106	1	-0.0803	18.7971	11.3251	115.808	1	2	0
7199	106	1	-0.0801	17.427	10.5416	115.919	1	2	0
11892	194	5	0.0393	12.7038	10.1686	116.774	1	2	0
10344	165	5	0.0396	26.3071	16.5367	118.991	1	2	0
10343	165	5	0.0386	28.6499	16.4368	118.853	1	2	0
9864	156	5	0.0318	25.5947	17.4376	114.185	1	2	0
9843	156	1	-0.3	25.1168	17.6294	115.179	1	2	0
9862	156	5	0.0315	25.9676	17.9037	115.864	1	2	0
10339	165	5	0.0315	29.2709	18.3768	117.973	1	2	0
10341	165	5	0.0318	27.51	18.5156	117.778	1	2	0
10320	165	1	-0.3	28.3173	18.473	118.508	1	2	0
10348	165	5	0.0398	25.0298	14.9479	120.044	1	2	0
10322	165	1	-0.0797	26.8485	16.8935	119.899	1	2	0
10321	165	1	-0.0795	28.2362	17.2409	119.474	1	2	0
10345	165	5	0.0397	26.3294	17.7587	120.199	1	2	0
10340	165	5	0.0318	28.2351	19.3768	119.055	1	2	0
11560	188	5	0.0318	19.3144	18.2261	112.483	1	2	0
11539	188	1	-0.3	19.3111	18.7841	113.43	1	2	0
11563	188	5	0.0396	17.3711	17.0833	113.98	1	2	0
11564	188	5	0.0397	17.2207	18.114	115.462	1	2	0
11559	188	5	0.0318	18.5412	19.5615	113.372	1	2	0
9863	156	5	0.0318	24.5042	18.5566	115.047	1	2	0
9883	156	5	0.0403	15.9046	12.4092	123.062	1	2	0
11580	188	5	0.0402	11.3727	11.6664	120.674	1	2	0
9853	156	1	-0.0793	16.659	11.6401	123.003	1	2	0
7224	106	5	0.0398	19.5666	10.4923	115.73	1	2	0
11577	188	5	0.04	13.745	12.3017	121.385	1	2	0
9887	156	5	0.041	14.0691	11.0495	123.916	1	2	0
11147	180	5	0.0399	29.0683	13.1532	126.996	1	2	0
9882	156	5	0.0412	16.8912	11.5491	120.86	1	2	0
11137	180	5	0.0387	31.9823	19.0865	125.288	1	2	0
11145	180	5	0.04	28.5108	16.1549	127.451	1	2	0
9852	156	1	-0.0821	17.5571	11.6767	121.72	1	2	0
9851	156	1	-0.0802	18.3969	13.0109	121.544	1	2	0
9879	156	5	0.0403	17.7541	13.8801	121.573	1	2	0
9880	156	5	0.04	19.1908	13.044	122.384	1	2	0
10328	165	1	-0.0802	22.0914	12.0895	123.125	1	2	0
10356	165	5	0.0403	21.5852	12.0605	122.183	1	2	0
10358	165	5	0.04	22.2077	11.1524	125.14	1	2	0
10352	165	5	0.0399	23.4947	13.2474	120.858	1	2	0
10355	165	5	0.0393	24.0248	11.1808	122.368	1	2	0
10327	165	1	-0.0791	23.6495	12.1343	122.827	1	2	0
10329	165	1	-0.0821	21.6924	10.9463	124.176	1	2	0
10326	165	1	-0.0801	23.8781	13.346	121.854	1	2	0
10353	165	5	0.0403	23.2868	14.1461	122.343	1	2	0
9613	151	5	0.0393	22.0641	13.8022	126.387	1	2	0
10357	165	5	0.04	21.7098	13.0149	123.584	1	2	0
10354	165	5	0.0399	24.1064	12.2994	123.809	1	2	0
10361	165	5	0.0402	19.5291	11.5403	124.492	1	2	0
9609	151	5	0.0398	23.5975	15.3405	124.962	1	2	0
9884	156	5	0.0402	17.3279	11.8465	123.807	1	2	0
11142	180	5	0.0396	31.5943	16.4236	126.825	1	2	0
10330	165	1	-0.0793	20.1492	10.6622	124.322	1	2	0
11092	179	5	0.04	27.6588	9.91169	123.684	1	2	0
9584	151	1	-0.0801	23.7207	15.049	127.165	1	2	0
9585	151	1	-0.0791	22.8084	13.7761	127.216	1	2	0
11098	179	5	0.0403	24.4665	10.8998	127.276	1	2	0
11148	180	5	0.0403	27.5213	13.9711	126.407	1	2	0
9582	151	1	-0.0799	25.1622	16.6424	125.864	1	2	0
11144	180	5	0.04	29.2121	15.8057	125.041	1	2	0
9606	151	5	0.0398	24.4204	17.4403	126.074	1	2	0
9603	151	5	0.0397	26.6661	18.9333	125.492	1	2	0
9608	151	5	0.04	24.9753	14.4536	125.462	1	2	0
10349	165	5	0.04	24.6935	15.8601	121.576	1	2	0
10324	165	1	-0.0799	25.4188	15.1335	121.078	1	2	0
9583	151	1	-0.0803	24.3416	15.279	125.775	1	2	0
10325	165	1	-0.0803	25.3707	13.7643	121.834	1	2	0
10351	165	5	0.0398	25.9932	12.9431	121.467	1	2	0
10347	165	5	0.0396	27.587	14.9894	120.81	1	2	0
10323	165	1	-0.0798	26.8344	15.8257	120.957	1	2	0
11094	179	5	0.0399	26.1973	11.8186	125.577	1	2	0
10350	165	5	0.04	25.6865	14.0354	122.872	1	2	0
11088	179	5	0.0397	29.406	11.1972	122.146	1	2	0
11068	179	1	-0.0801	26.5211	10.8072	125.357	1	2	0
9605	151	5	0.0396	25.6066	16.8052	123.703	1	2	0
11067	179	1	-0.0803	27.1246	10.8796	123.895	1	2	0
11089	179	5	0.0396	28.0236	12.1817	121.606	1	2	0
11093	179	5	0.0398	26.3156	10.9593	123.2	1	2	0
11086	179	5	0.0396	29.239	14.2695	122.47	1	2	0
10346	165	5	0.0397	27.0872	16.3434	121.892	1	2	0
9581	151	1	-0.0798	26.0697	17.0226	124.641	1	2	0
9604	151	5	0.0397	27.0328	16.4944	124.692	1	2	0
11064	179	1	-0.0797	29.8341	13.3053	122.249	1	2	0
11085	179	5	0.0386	29.5176	13.7928	120.184	1	2	0
11063	179	1	-0.0795	30.398	13.5365	120.815	1	2	0
11090	179	5	0.0398	27.5746	12.9694	123.983	1	2	0
9600	151	5	0.0387	28.2013	18.429	123.656	1	2	0
11087	179	5	0.0397	30.6524	13.2219	122.919	1	2	0
11065	179	1	-0.0798	28.8353	12.1022	122.37	1	2	0
11066	179	1	-0.0799	28.138	12.0749	123.75	1	2	0
11091	179	5	0.04	28.958	12.0407	124.545	1	2	0
10342	165	5	0.0387	28.819	17.4285	120.348	1	2	0
11095	179	5	0.0403	27.2749	10.6215	126.128	1	2	0
9580	151	1	-0.0797	26.2766	18.5076	124.595	1	2	0
9601	151	5	0.0386	26.8521	18.6178	122.576	1	2	0
9579	151	1	-0.0795	27.2541	18.9637	123.463	1	2	0
11119	180	1	-0.0799	29.919	15.5523	125.834	1	2	0
11138	180	5	0.0386	33.2758	17.9206	125.631	1	2	0
11143	180	5	0.0398	30.4281	14.5992	125.596	1	2	0
9607	151	5	0.04	25.6978	16.7347	126.816	1	2	0
11118	180	1	-0.0798	30.9347	16.7064	126.017	1	2	0
9612	151	5	0.0399	23.3756	12.792	127.098	1	2	0
11115	180	1	-0.3	33.2771	18.7024	123.621	1	2	0
11134	180	5	0.0315	32.5817	19.1215	122.827	1	2	0
11117	180	1	-0.0797	31.6225	17.0186	124.699	1	2	0
11135	180	5	0.0318	33.6846	17.8759	122.986	1	2	0
11084	179	5	0.0387	30.8608	12.6586	120.395	1	2	0
11062	179	1	-0.3	31.4147	14.7521	120.758	1	2	0
11082	179	5	0.0318	30.8005	15.6905	120.943	1	2	0
11083	179	5	0.0318	31.9747	14.68	119.798	1	2	0
11140	180	5	0.0397	30.9511	17.2562	123.874	1	2	0
11081	179	5	0.0315	32.2184	14.6033	121.52	1	2	0
11139	180	5	0.0396	32.1096	16.0323	124.463	1	2	0
11136	180	5	0.0318	34.1861	19.2385	123.846	1	2	0
9597	151	5	0.0315	28.0804	20.7466	122.626	1	2	0
10980	177	5	0.0396	30.4413	20.719	127.136	1	2	0
9599	151	5	0.0318	26.3964	20.9245	123.279	1	2	0
9602	151	5	0.0396	25.3496	19.0632	124.332	1	2	0
9598	151	5	0.0318	27.8852	20.8237	124.386	1	2	0
9578	151	1	-0.3	27.3944	20.4831	123.449	1	2	0
11116	180	1	-0.0795	32.5534	18.2221	124.896	1	2	0
3200	61	5	0.0315	38.6817	22.9857	103.961	0	2	0
11141	180	5	0.0397	30.4801	17.6251	126.393	1	2	0
10976	177	5	0.0318	32.7028	21.9266	126.583	1	2	0
11581	188	5	0.0399	12.0348	10.378	122.694	1	2	0
11120	180	1	-0.0803	29.1619	15.254	127.21	1	2	0
11121	180	1	-0.0801	28.3164	13.9439	127.164	1	2	0
9855	156	1	-0.0796	14.8615	10.2814	124.225	1	2	0
10956	177	1	-0.3	32.5602	22.365	127.595	1	2	0
9886	156	5	0.04	15.5287	9.95548	122.154	1	2	0
3181	61	1	-0.3	39.0116	23.9034	103.459	0	2	0
9888	156	5	0.0405	15.2672	10.7715	125.084	1	2	0
9881	156	5	0.04	18.2979	10.8643	121.714	1	2	0
7200	106	1	-0.0791	17.3388	9.84384	117.283	1	2	0
11550	188	1	-0.08	12.005	9.92696	121.745	1	2	0
3204	61	5	0.0386	39.1364	23.2367	101.327	0	2	0
11097	179	5	0.0393	24.6035	9.96026	124.875	1	2	0
7225	106	5	0.0399	17.4586	9.73642	115.227	1	2	0
9854	156	1	-0.08	16.0107	10.2483	123.115	1	2	0
10360	165	5	0.0403	19.778	10.16	123.386	1	2	0
11069	179	1	-0.0791	25.3828	9.77093	125.621	1	2	0
10365	165	5	0.0405	17.8354	9.9677	126.02	1	2	0
10359	165	5	0.0412	22.1635	10.0152	123.84	1	2	0
11070	179	1	-0.0802	24.7863	9.84151	127.056	1	2	0
11863	194	1	-0.0801	13.1806	9.94119	114.611	1	2	0
10975	177	5	0.0315	31.8087	23.2244	127.506	1	2	0
11584	188	5	0.0405	9.91924	9.78531	121.294	1	2	0
9617	151	5	0.0412	20.4438	12.4048	127.667	1	2	0
10113	161	1	-0.0803	16.9587	27.3327	17.5613	1	2	1
10138	161	5	0.04	16.0431	27.4002	18.2425	1	2	1
10111	161	1	-0.0798	17.3744	29.9149	17.4953	1	2	1
10135	161	5	0.0396	18.1798	29.6786	18.2719	1	2	1
7167	105	5	0.0396	14.247	30.7401	16.6539	1	2	1
7171	105	5	0.0398	14.0398	27.9778	16.4712	1	2	1
7145	105	1	-0.0803	13.1184	28.0689	17.0493	1	2	1
7143	105	1	-0.0798	13.2758	30.735	17.1927	1	2	1
7144	105	1	-0.0799	12.3619	29.4526	16.8812	1	2	1
10134	161	5	0.0397	16.3972	30.1475	17.9591	1	2	1
10130	161	5	0.0387	16.4851	32.5899	17.7079	1	2	1
7146	105	1	-0.0801	12.1793	26.8558	16.9517	1	2	1
7166	105	5	0.0397	13.491	30.6939	18.2601	1	2	1
7142	105	1	-0.0797	12.5289	32.0135	16.9619	1	2	1
7165	105	5	0.0397	11.6425	32.2011	17.6193	1	2	1
7172	105	5	0.0399	11.7342	26.8177	15.9675	1	2	1
7168	105	5	0.0398	11.9964	29.5162	15.8674	1	2	1
7164	105	5	0.0396	12.1636	31.8883	15.9102	1	2	1
10109	161	1	-0.0795	17.5722	32.507	17.5289	1	2	1
10112	161	1	-0.0799	17.1671	28.5985	16.6187	1	2	1
10110	161	1	-0.0797	17.8059	31.2401	16.7186	1	2	1
10133	161	5	0.0397	17.2348	31.3677	15.8296	1	2	1
10137	161	5	0.04	16.325	28.6658	15.9041	1	2	1
10132	161	5	0.0396	18.8281	31.2102	16.4021	1	2	1
10136	161	5	0.0398	18.0691	28.3817	16.0387	1	2	1
10141	161	5	0.0403	16.1649	25.974	16.1417	1	2	1
10114	161	1	-0.0801	17.0347	26.0438	16.7773	1	2	1
10140	161	5	0.0399	17.9803	26.0532	16.2022	1	2	1
10457	167	5	0.0398	23.117	26.2536	17.753	1	2	1
10428	167	1	-0.0797	21.9735	30.5129	17.9621	1	2	1
10449	167	5	0.0386	22.5465	31.7468	16.2002	1	2	1
10427	167	1	-0.0795	22.7427	31.6747	17.2726	1	2	1
10448	167	5	0.0387	23.7919	31.4788	17.1642	1	2	1
10429	167	1	-0.0798	22.3599	29.0545	17.4676	1	2	1
10453	167	5	0.0396	22.0501	28.9066	16.4084	1	2	1
10452	167	5	0.0397	23.5039	28.9537	17.3717	1	2	1
10431	167	1	-0.0803	22.0264	26.4787	17.7617	1	2	1
10456	167	5	0.04	21.6785	26.4465	16.7505	1	2	1
7141	105	1	-0.0795	13.5279	33.2203	17.0616	1	2	1
7162	105	5	0.0387	14.1004	32.9995	17.9882	1	2	1
10131	161	5	0.0386	18.0033	32.5056	18.5566	1	2	1
7163	105	5	0.0386	14.1476	33.237	16.1445	1	2	1
7160	105	5	0.0318	13.7655	35.4151	17.1016	1	2	1
7161	105	5	0.0318	12.4303	34.826	18.1157	1	2	1
9915	157	5	0.0315	10.382	38.3644	20.7558	1	2	1
7140	105	1	-0.3	12.9504	34.6401	17.1563	1	2	1
7159	105	5	0.0315	12.2643	34.7978	16.3921	1	2	1
10426	167	1	-0.3	22.3295	33.1078	17.7361	1	2	1
10129	161	5	0.0318	18.2467	34.6646	17.5376	1	2	1
10447	167	5	0.0318	21.2095	33.2944	17.5339	1	2	1
10108	161	1	-0.3	18.17	33.7955	16.8179	1	2	1
10128	161	5	0.0318	19.142	33.5482	16.3492	1	2	1
10445	167	5	0.0315	22.9453	33.8275	17.1629	1	2	1
10127	161	5	0.0315	17.4503	34.0987	16.066	1	2	1
10139	161	5	0.0398	17.8656	27.2568	18.2681	1	2	1
7170	105	5	0.04	13.5446	28.0441	18.069	1	2	1
7174	105	5	0.0399	13.171	25.5216	18.1743	1	2	1
8412	129	1	-0.3	25.6218	35.658	20.1987	1	2	1
9933	157	5	0.04	10.169	27.1703	21.8078	1	2	1
9930	157	5	0.0399	12.4493	28.5868	21.4904	1	2	1
9926	157	5	0.04	12.0207	30.9921	21.9231	1	2	1
9931	157	5	0.0393	12.0749	28.3288	19.814	1	2	1
9903	157	1	-0.0791	11.6187	28.4149	20.7993	1	2	1
9932	157	5	0.0403	10.3171	26.7598	20.0871	1	2	1
9904	157	1	-0.0802	10.8786	27.0491	20.961	1	2	1
9927	157	5	0.0398	12.0085	31.0204	20.1456	1	2	1
9901	157	1	-0.0803	11.3627	31.0089	21.0682	1	2	1
9902	157	1	-0.0801	10.7	29.6686	20.8475	1	2	1
9900	157	1	-0.0799	10.3554	32.201	21.1605	1	2	1
8436	129	5	0.0396	24.3804	33.4262	21.2683	1	2	1
9906	157	1	-0.0793	11.1498	24.5347	21.4732	1	2	1
8433	129	5	0.0318	26.4406	36.2585	19.77	1	2	1
7173	105	5	0.0403	11.2374	26.896	17.485	1	2	1
9934	157	5	0.04	12.4025	26.1625	22.3004	1	2	1
10143	161	5	0.0393	18.1757	24.6876	18.18	1	2	1
9905	157	1	-0.0821	11.8655	25.8997	21.3581	1	2	1
7147	105	1	-0.0791	12.7275	25.4547	17.1889	1	2	1
9935	157	5	0.0412	12.5617	25.8071	20.5741	1	2	1
7169	105	5	0.04	11.4913	29.5342	17.4657	1	2	1
8413	129	1	-0.0795	25.8826	34.2047	19.7355	1	2	1
7175	105	5	0.0393	13.5089	25.113	16.5321	1	2	1
8434	129	5	0.0387	26.9209	34.0644	19.483	1	2	1
10458	167	5	0.0399	20.1943	25.7412	18.5965	1	2	1
10450	167	5	0.0396	20.8881	30.7443	17.7274	1	2	1
10451	167	5	0.0397	22.1053	30.6325	19.0759	1	2	1
10430	167	1	-0.0799	21.7664	27.9067	18.3262	1	2	1
10454	167	5	0.0398	20.7147	28.1259	18.2871	1	2	1
8440	129	5	0.0398	23.9759	30.832	21.4529	1	2	1
10455	167	5	0.04	22.1267	27.9731	19.3721	1	2	1
8445	129	5	0.0403	23.4688	28.3099	21.7476	1	2	1
8447	129	5	0.0393	24.4695	26.4169	20.1595	1	2	1
8448	129	5	0.0403	23.1125	25.8703	22.2917	1	2	1
10432	167	1	-0.0801	21.2777	25.3925	18.6633	1	2	1
8420	129	1	-0.0802	24.175	25.5888	22.1285	1	2	1
10459	167	5	0.0403	21.5512	25.4993	19.7126	1	2	1
8439	129	5	0.0396	24.5701	31.6456	19.2933	1	2	1
8443	129	5	0.0398	24.6119	28.9559	19.8187	1	2	1
8415	129	1	-0.0798	25.3438	31.7025	20.0673	1	2	1
8414	129	1	-0.0797	25.3444	33.1443	20.7432	1	2	1
8449	129	5	0.04	24.556	25.7169	23.1631	1	2	1
8418	129	1	-0.0801	24.5509	28.1226	21.7428	1	2	1
8444	129	5	0.0399	24.9104	28.2902	22.7256	1	2	1
8417	129	1	-0.0803	25.1786	29.1477	20.7048	1	2	1
8438	129	5	0.0397	26.34	31.4685	19.6601	1	2	1
8416	129	1	-0.0799	25.0126	30.627	21.13	1	2	1
8437	129	5	0.0397	26.0496	33.1289	21.5519	1	2	1
8442	129	5	0.04	26.2471	28.912	20.4266	1	2	1
8441	129	5	0.04	25.5828	30.7063	22.0025	1	2	1
8419	129	1	-0.0791	24.8734	26.5991	21.22	1	2	1
8446	129	5	0.0399	25.9075	26.3869	21.3048	1	2	1
10115	161	1	-0.0791	17.1551	24.8057	17.7344	1	2	1
9919	157	5	0.0386	11.4999	35.9796	20.15	1	2	1
9898	157	1	-0.0797	10.1531	34.7885	21.3231	1	2	1
9897	157	1	-0.0795	10.8962	36.0712	21.0286	1	2	1
9918	157	5	0.0387	11.5718	36.294	21.8587	1	2	1
9899	157	1	-0.0798	11.0755	33.5531	21.3104	1	2	1
9923	157	5	0.0396	11.7896	33.6264	20.4357	1	2	1
8435	129	5	0.0386	25.4104	33.9521	18.7447	1	2	1
8432	129	5	0.0318	24.563	35.9649	19.975	1	2	1
9922	157	5	0.0397	11.5976	33.443	22.2875	1	2	1
10446	167	5	0.0318	22.4494	33.2246	18.8032	1	2	1
8431	129	5	0.0315	25.8287	35.7516	21.3037	1	2	1
10142	161	5	0.0399	16.4921	24.9066	18.5867	1	2	1
9929	157	5	0.0403	9.84385	29.5311	21.539	1	2	1
9937	157	5	0.0402	10.2577	24.5895	22.1081	1	2	1
9928	157	5	0.0399	10.208	29.7523	19.849	1	2	1
7177	105	5	0.04	10.8501	24.5188	17.9847	1	2	1
9896	157	1	-0.3	9.91105	37.3506	20.8368	1	2	1
21047	306	1	-0.3	19.9961	33.801	57.5667	1	2	0
23030	343	5	0.0387	19.8031	37.8235	50.3146	1	2	0
23008	343	1	-0.3	21.9205	37.6966	49.8727	1	2	0
23028	343	5	0.0318	21.995	36.8079	50.5361	1	2	0
23027	343	5	0.0315	21.9064	37.333	48.8555	1	2	0
21049	306	1	-0.0797	18.0831	35.4709	58.0383	1	2	0
23009	343	1	-0.0795	20.6703	38.4905	50.261	1	2	0
21066	306	5	0.0315	19.6527	33.5624	56.5244	1	2	0
21071	306	5	0.0396	17.7924	35.5487	56.9659	1	2	0
23033	343	5	0.0397	20.688	38.7713	52.339	1	2	0
23029	343	5	0.0318	22.8345	38.1602	49.9989	1	2	0
21081	306	5	0.0399	13.6825	39.1453	61.4129	1	2	0
21074	306	5	0.0396	15.8705	35.1493	58.3979	1	2	0
21073	306	5	0.0397	16.8733	35.4744	59.8647	1	2	0
21050	306	1	-0.0798	16.7452	35.7495	58.8042	1	2	0
21076	306	5	0.04	17.3935	37.7412	58.9361	1	2	0
21051	306	1	-0.0799	16.3864	37.263	58.6676	1	2	0
21052	306	1	-0.0803	15.1925	37.6619	59.5728	1	2	0
21077	306	5	0.04	15.2301	37.0243	60.4884	1	2	0
21078	306	5	0.0398	14.2909	37.5289	59.0184	1	2	0
21808	320	5	0.0315	11.1978	27.4572	68.2672	1	2	0
21068	306	5	0.0318	20.6067	34.6885	57.4186	1	2	0
21067	306	5	0.0318	20.6018	33.0278	58.0088	1	2	0
21069	306	5	0.0387	18.9234	34.1589	59.4514	1	2	0
21048	306	1	-0.0795	18.7069	34.0805	58.3948	1	2	0
21072	306	5	0.0397	18.8073	36.1915	58.283	1	2	0
21070	306	5	0.0386	17.8941	33.3163	58.2626	1	2	0
21075	306	5	0.0398	16.2726	37.5954	57.5833	1	2	0
23031	343	5	0.0386	20.5389	39.1137	49.3142	1	2	0
21053	306	1	-0.0801	15.2767	39.1815	59.9801	1	2	0
21790	320	1	-0.0795	10.582	27.712	70.3016	1	2	0
24250	366	5	0.0386	10.299	28.3414	73.7102	1	2	0
24343	368	1	-0.0793	9.87696	39.0331	88.4066	1	2	0
21818	320	5	0.04	10.7781	31.7077	71.9613	1	2	0
24994	380	5	0.0397	25.5486	38.1724	76.3423	1	2	0
24248	366	5	0.0318	10.7638	26.4856	75.3191	1	2	0
24995	380	5	0.0397	23.6538	38.2883	77.7057	1	2	0
21811	320	5	0.0387	10.6748	27.2032	71.2424	1	2	0
21814	320	5	0.0397	11.8169	29.5372	70.8678	1	2	0
21791	320	1	-0.0797	10.9334	29.3267	70.2941	1	2	0
24342	368	1	-0.0821	11.0316	38.477	89.2114	1	2	0
21793	320	1	-0.0799	10.0305	31.6766	71.1768	1	2	0
21810	320	5	0.0318	12.3956	26.7437	69.4863	1	2	0
24367	368	5	0.0399	13.3686	36.8316	89.3452	1	2	0
24374	368	5	0.0402	9.93926	38.7019	87.3682	1	2	0
21817	320	5	0.0398	10.4334	32.1739	70.3147	1	2	0
24996	380	5	0.0396	22.5197	37.5493	76.6583	1	2	0
21789	320	1	-0.3	11.3206	26.8938	69.2296	1	2	0
24988	380	5	0.0315	26.1821	35.5519	74.8152	1	2	0
24992	380	5	0.0386	24.0848	35.5317	75.8266	1	2	0
24989	380	5	0.0318	26.184	34.4777	76.16	1	2	0
24969	380	1	-0.3	26.1499	35.5763	75.923	1	2	0
24991	380	5	0.0387	24.6419	36.0763	77.3887	1	2	0
24970	380	1	-0.0795	24.8187	36.1893	76.3141	1	2	0
24366	368	5	0.0403	12.5319	34.5194	88.8258	1	2	0
24990	380	5	0.0318	27.0036	36.1305	76.3211	1	2	0
24358	368	5	0.0397	14.9486	30.2093	90.9008	1	2	0
24335	368	1	-0.0797	15.5964	30.9155	91.4702	1	2	0
24357	368	5	0.0396	15.1256	31.0088	92.4646	1	2	0
24359	368	5	0.0397	16.0699	32.3394	89.896	1	2	0
24361	368	5	0.0398	13.6696	32.7623	91.7519	1	2	0
24360	368	5	0.0396	16.224	32.8734	91.5475	1	2	0
24336	368	1	-0.0798	15.5695	32.3271	90.8768	1	2	0
24356	368	5	0.0386	17.6084	30.7755	92.1596	1	2	0
24334	368	1	-0.0795	16.9823	30.2573	91.4585	1	2	0
24333	368	1	-0.3	16.9022	28.838	91.9249	1	2	0
24352	368	5	0.0315	16.509	28.82	92.9521	1	2	0
24353	368	5	0.0318	17.8758	28.3336	91.9184	1	2	0
24355	368	5	0.0387	17.4051	30.3379	90.4275	1	2	0
24354	368	5	0.0318	16.1947	28.3381	91.2506	1	2	0
21813	320	5	0.0396	11.151	29.6918	69.3377	1	2	0
24364	368	5	0.0398	14.3125	34.9176	91.2578	1	2	0
24338	368	1	-0.0803	14.0734	34.3973	90.3599	1	2	0
24341	368	1	-0.0802	11.2901	36.9026	88.9913	1	2	0
24337	368	1	-0.0799	14.1425	32.8774	90.7717	1	2	0
24362	368	5	0.04	13.5589	32.2379	90.0279	1	2	0
24227	366	1	-0.3	9.79725	26.4307	74.7572	1	2	0
24993	380	5	0.0396	24.661	37.9475	74.7834	1	2	0
24363	368	5	0.04	14.8708	34.6191	89.5745	1	2	0
24365	368	5	0.0399	11.8937	34.4293	90.4645	1	2	0
24339	368	1	-0.0801	12.7047	34.865	89.8322	1	2	0
24340	368	1	-0.0791	12.5156	36.3958	89.8106	1	2	0
24368	368	5	0.0393	12.3747	36.8363	90.855	1	2	0
24369	368	5	0.0403	10.4318	36.3373	89.2653	1	2	0
24372	368	5	0.0412	10.8558	38.6322	90.2454	1	2	0
24371	368	5	0.04	11.9387	38.9782	88.9455	1	2	0
24370	368	5	0.04	11.5078	36.8005	87.9052	1	2	0
24971	380	1	-0.0797	24.6827	37.7053	75.9401	1	2	0
24972	380	1	-0.0798	23.3869	38.2888	76.639	1	2	0
24246	366	5	0.0315	9.86788	25.7588	73.9131	1	2	0
21809	320	5	0.0318	10.8722	25.9101	69.0939	1	2	0
21822	320	5	0.0403	9.93036	33.8685	72.6395	1	2	0
21821	320	5	0.0399	9.75589	34.4455	70.9657	1	2	0
23671	355	5	0.0396	14.2889	39.1801	108.269	1	2	0
24	1	5	0.0386	39.2254	26.075	98.4626	0	2	0
3201	61	5	0.0318	38.152	24.526	103.348	0	2	0
23667	355	5	0.0386	15.1808	38.3742	110.412	1	2	0
23664	355	5	0.0318	17.1323	38.7927	111.689	1	2	0
15783	237	5	0.0318	37.6916	51.8872	30.7441	0	2	1
15782	237	5	0.0315	37.9232	52.0068	28.9666	0	2	1
15763	237	1	-0.3	38.4566	51.7851	29.9077	0	2	1
15784	237	5	0.0318	38.9405	50.7975	29.9346	0	2	1
15786	237	5	0.0386	39.143	53.862	29.8723	0	2	1
23036	343	5	0.0398	20.2174	41.2143	53.4368	1	2	0
23016	343	1	-0.0802	16.6217	43.4795	56.2501	1	2	0
23048	343	5	0.0403	16.4008	45.5194	58.0704	1	2	0
23018	343	1	-0.0793	15.4145	45.0659	57.9675	1	2	0
23051	343	5	0.04	14.4404	46.8561	57.378	1	2	0
23053	343	5	0.0405	14.5011	46.345	60.3965	1	2	0
23054	343	5	0.0396	12.4603	47.4562	59.9924	1	2	0
23020	343	1	-0.0796	14.5462	47.0219	59.5352	1	2	0
23019	343	1	-0.08	14.326	46.1663	58.202	1	2	0
23050	343	5	0.0399	13.2937	45.8137	58.0892	1	2	0
23049	343	5	0.0402	15.268	44.3404	58.7553	1	2	0
23047	343	5	0.0412	15.6477	45.3431	55.7672	1	2	0
23017	343	1	-0.0821	15.4663	44.5521	56.5012	1	2	0
23046	343	5	0.04	14.5234	44.0942	56.2282	1	2	0
21056	306	1	-0.0821	12.8203	41.8359	61.6132	1	2	0
21086	306	5	0.0412	12.0451	41.8873	60.8093	1	2	0
21083	306	5	0.0403	14.4245	41.8391	60.254	1	2	0
23015	343	1	-0.0791	16.9207	43.331	54.6447	1	2	0
21085	306	5	0.04	12.6032	41.1801	62.4551	1	2	0
23042	343	5	0.0399	16.1356	43.3051	53.8843	1	2	0
21055	306	1	-0.0802	14.125	41.2254	61.0429	1	2	0
21082	306	5	0.0393	13.1355	39.6729	59.861	1	2	0
23043	343	5	0.0393	17.5908	44.2075	54.3112	1	2	0
23052	343	5	0.041	15.4902	47.5794	59.5803	1	2	0
21054	306	1	-0.0791	13.9434	39.7487	60.5542	1	2	0
21079	306	5	0.0399	15.4711	39.7473	59.0883	1	2	0
23012	343	1	-0.0799	19.3138	40.8264	52.9097	1	2	0
26665	404	7	0	9.96863	52.5502	63.5991	1	2	0
23045	343	5	0.04	16.3898	42.54	56.7549	1	2	0
23041	343	5	0.0403	16.9393	41.278	54.6699	1	2	0
23044	343	5	0.0403	17.4851	43.8727	56.7913	1	2	0
23040	343	5	0.0399	18.5666	42.0204	55.1952	1	2	0
23014	343	1	-0.0801	17.7333	42.0519	54.4846	1	2	0
23039	343	5	0.0398	18.6779	42.9255	52.754	1	2	0
23013	343	1	-0.0803	18.2343	41.9477	52.9961	1	2	0
23060	343	6	0.1646	10.6668	49.5766	62.0646	1	2	0
23032	343	5	0.0396	21.6975	39.9771	51.524	1	2	0
23021	343	1	-0.0813	13.3665	48.0367	59.6584	1	2	0
23055	343	5	0.0404	13.0406	48.434	58.7495	1	2	0
23022	343	1	-0.0817	13.5284	49.0722	60.8132	1	2	0
23023	343	1	0.0128	12.2903	49.9667	60.8173	1	2	0
23058	343	5	0.0342	12.3983	50.4754	59.8327	1	2	0
26641	404	8	0	10.5367	52.9117	59.9576	1	2	0
23024	343	2	-0.3429	10.9274	49.3033	61.069	1	2	0
23025	343	3	0.4457	9.91154	49.4773	60.2343	1	2	0
23010	343	1	-0.0797	20.7752	39.3978	51.4778	1	2	0
23056	343	5	0.0481	14.3888	49.6912	60.5973	1	2	0
21090	306	5	0.04	11.1424	44.2477	61.6254	1	2	0
21087	306	5	0.0403	13.5869	43.9216	61.4767	1	2	0
21084	306	5	0.04	14.9368	41.3411	61.7701	1	2	0
21060	306	1	-0.0813	10.4368	45.9018	63.7935	1	2	0
21089	306	5	0.0399	10.9337	43.2796	62.989	1	2	0
21058	306	1	-0.08	11.6303	43.9582	62.5292	1	2	0
21057	306	1	-0.0793	13.0119	43.2279	62.1861	1	2	0
21091	306	5	0.041	12.5374	45.8646	63.1381	1	2	0
21088	306	5	0.0402	13.5701	43.2714	63.144	1	2	0
21059	306	1	-0.0796	11.7761	45.1504	63.4709	1	2	0
21092	306	5	0.0405	12.1749	44.885	64.4011	1	2	0
21096	306	5	0.0348	10.8957	47.0922	65.7481	1	2	0
21061	306	1	-0.0817	10.4824	47.2081	64.7252	1	2	0
23037	343	5	0.04	19.0815	39.8603	53.4452	1	2	0
26680	404	8	0	12.5076	53.3905	62.7279	1	2	0
26679	404	8	0	11.3412	51.7758	65.6265	1	2	0
26674	404	9	-0.3	9.97745	51.864	65.9968	1	2	0
23059	343	5	0.0508	12.3717	50.7248	61.5919	1	2	0
21095	306	5	0.0481	11.1802	48.0258	64.3456	1	2	0
26666	404	8	0	10.8616	53.5134	64.1332	1	2	0
26668	404	8	0	10.3376	51.6535	61.7197	1	2	0
23057	343	5	0.0348	13.7147	48.6381	61.7699	1	2	0
23011	343	1	-0.0798	19.7367	40.5239	51.4779	1	2	0
26675	404	9	-0.3	11.3253	52.907	63.3469	1	2	0
23038	343	5	0.04	17.424	41.6627	52.3367	1	2	0
23035	343	5	0.0396	20.0526	41.4749	51.0119	1	2	0
21094	306	5	0.0404	9.94183	46.2176	62.9401	1	2	0
21080	306	5	0.0403	16.126	39.312	60.7226	1	2	0
23034	343	5	0.0397	18.7927	40.1386	51.0918	1	2	0
25012	380	5	0.04	15.9099	45.431	75.3806	1	2	0
24980	380	1	-0.08	16.423	45.9294	76.2431	1	2	0
25009	380	5	0.0403	18.3528	46.0822	75.2662	1	2	0
25001	380	5	0.0399	21.5691	41.8919	75.1348	1	2	0
24979	380	1	-0.0793	18.0277	45.65	76.1994	1	2	0
24977	380	1	-0.0802	19.6986	43.7612	76.3403	1	2	0
25005	380	5	0.0403	20.0506	44.0299	75.3121	1	2	0
25008	380	5	0.0412	17.4577	43.6651	75.7925	1	2	0
25004	380	5	0.0393	19.2086	41.6875	76.2759	1	2	0
24978	380	1	-0.0821	18.2064	44.1746	76.4432	1	2	0
24976	380	1	-0.0791	19.9581	42.244	76.7781	1	2	0
24975	380	1	-0.0801	21.3609	41.7662	76.2623	1	2	0
24974	380	1	-0.0803	21.6075	40.3087	76.8252	1	2	0
21715	318	5	0.0399	30.7051	53.7997	85.0544	1	2	0
24973	380	1	-0.0799	22.896	39.6951	76.1759	1	2	0
24997	380	5	0.0398	22.7564	39.7838	75.0996	1	2	0
25006	380	5	0.04	20.236	44.4102	77.0378	1	2	0
25002	380	5	0.0403	22.2105	42.3153	76.7842	1	2	0
25668	393	1	-0.0793	26.5422	53.5641	79.3484	1	2	0
24998	380	5	0.04	23.6816	40.4387	76.3114	1	2	0
24063	362	5	0.0481	10.8638	53.343	93.8554	1	2	0
25257	385	5	0.0386	29.0328	42.7613	91.3571	1	2	0
27117	404	9	-0.3	9.80106	50.9651	75.1057	1	2	0
25016	380	5	0.0404	14.1422	47.3101	75.3156	1	2	0
24981	380	1	-0.0796	16.0943	47.4927	76.1781	1	2	0
25013	380	5	0.041	16.6152	48.0832	75.3977	1	2	0
25019	380	5	0.0342	11.9576	48.9585	75.4156	1	2	0
25669	393	1	-0.08	24.9994	53.3092	79.0076	1	2	0
24983	380	1	-0.0817	14.2255	49.3114	76.0108	1	2	0
25017	380	5	0.0481	14.5512	49.4855	74.9892	1	2	0
25020	380	5	0.0508	12.5316	50.5976	75.7543	1	2	0
27085	404	7	0	10.3421	52.9892	71.9069	1	2	0
27090	404	8	0	12.7591	51.317	73.7778	1	2	0
27097	404	9	-0.3	11.16	51.8755	74.4351	1	2	0
27101	404	8	0	15.5245	52.5155	73.6796	1	2	0
27089	404	7	0	12.0504	52.5236	73.5524	1	2	0
27092	404	8	0	13.9614	52.1446	75.1853	1	2	0
27091	404	7	0	13.1463	52.9595	74.3579	1	2	0
27093	404	8	0	13.2836	53.1342	75.7565	1	2	0
27098	404	9	-0.3	14.5854	53.0882	74.5757	1	2	0
27087	404	7	0	11.6812	53.2915	72.4035	1	2	0
23691	355	5	0.0404	10.2333	42.6174	96.4613	1	2	0
27086	404	8	0	10.8609	52.0834	70.9448	1	2	0
25014	380	5	0.0405	16.5004	47.9368	77.1204	1	2	0
23688	355	5	0.041	11.0679	44.69	97.9214	1	2	0
23692	355	5	0.0481	9.88332	45.0093	95.832	1	2	0
25010	380	5	0.0402	18.4553	46.2809	76.9433	1	2	0
25011	380	5	0.0399	15.8917	45.5739	77.1537	1	2	0
25007	380	5	0.04	17.953	44.018	77.5048	1	2	0
25003	380	5	0.0399	19.8987	42.2479	77.8858	1	2	0
24999	380	5	0.04	21.6968	40.39	77.8948	1	2	0
24982	380	1	-0.0813	14.5153	47.7981	76.2202	1	2	0
24984	380	1	0.0128	12.6965	49.538	76.0873	1	2	0
25018	380	5	0.0348	14.8065	49.836	76.8246	1	2	0
25015	380	5	0.0396	13.9672	47.3055	77.0655	1	2	0
27121	404	8	0	10.5346	53.307	77.0054	1	2	0
24985	380	2	-0.3429	12.2741	49.3802	77.5108	1	2	0
25021	380	6	0.1646	11.1996	49.4804	77.4837	1	2	0
27120	404	8	0	10.7445	49.8318	79.9066	1	2	0
24986	380	3	0.4457	12.6697	50.294	78.3426	1	2	0
27115	404	9	-0.3	9.9835	50.6932	79.0823	1	2	0
24987	380	4	-0.3678	13.144	51.0178	79.0993	1	2	0
27541	404	8	0	10.3593	51.3727	82.9342	1	2	0
27218	404	8	0	11.6579	51.7004	80.8658	1	2	0
27219	404	8	0	11.8551	51.7085	80.5812	1	2	0
27224	404	9	-0.3	12.2711	52.0741	79.8519	1	2	0
27227	404	8	0	12.2938	52.5861	78.5237	1	2	0
27214	404	8	0	13.467	53.1534	82.5836	1	2	0
27217	404	7	0	11.7005	53.1032	80.6822	1	2	0
27223	404	9	-0.3	11.2721	53.4913	83.1242	1	2	0
27187	404	8	0	14.3481	53.5032	79.8603	1	2	0
25254	385	5	0.0318	30.959	43.1795	92.5901	1	2	0
27215	404	7	0	12.1586	53.6457	81.9716	1	2	0
25666	393	1	-0.0802	28.6751	52.7963	80.2811	1	2	0
25234	385	1	-0.3	30.716	43.9253	91.8253	1	2	0
25705	393	5	0.0404	22.8154	53.2952	77.1188	1	2	0
25253	385	5	0.0315	31.3165	43.6165	90.8761	1	2	0
24064	362	5	0.0348	12.3327	53.6369	92.8393	1	2	0
25692	393	5	0.0399	29.0129	51.3825	81.8961	1	2	0
25664	393	1	-0.0801	30.9587	52.1792	81.2339	1	2	0
25667	393	1	-0.0821	27.1805	52.5373	80.3559	1	2	0
24060	362	5	0.0405	13.6045	53.4155	95.2034	1	2	0
25701	393	5	0.04	24.8065	52.4251	78.4182	1	2	0
25693	393	5	0.0393	29.3617	50.8207	80.389	1	2	0
25697	393	5	0.0412	27.0887	51.4529	80.0823	1	2	0
25665	393	1	-0.0791	29.5179	51.74	80.9601	1	2	0
25696	393	5	0.04	26.8994	52.7624	81.3304	1	2	0
25679	393	5	0.0318	38.1432	48.0591	83.8754	1	2	0
25677	393	5	0.0315	38.2135	49.7716	84.485	1	2	0
25658	393	1	-0.3	37.7505	49.0552	83.7157	1	2	0
25687	393	5	0.04	32.9013	52.291	82.8933	1	2	0
25684	393	5	0.0397	33.5536	50.4152	84.1803	1	2	0
25695	393	5	0.04	28.9107	53.8021	80.5481	1	2	0
25683	393	5	0.0397	35.9656	51.1428	83.484	1	2	0
25686	393	5	0.0398	33.971	51.7976	81.5039	1	2	0
25681	393	5	0.0386	36.0203	48.1212	83.2303	1	2	0
25689	393	5	0.0398	32.0509	50.3272	80.7082	1	2	0
25685	393	5	0.0396	33.715	49.3443	82.7641	1	2	0
25659	393	1	-0.0795	36.1937	49.0303	83.8093	1	2	0
25682	393	5	0.0396	35.8651	50.344	81.9916	1	2	0
25663	393	1	-0.0803	31.8712	50.9454	81.5796	1	2	0
25662	393	1	-0.0799	33.1915	51.432	82.2449	1	2	0
25660	393	1	-0.0797	35.5613	50.2647	83.0064	1	2	0
25661	393	1	-0.0798	33.9754	50.3371	83.0977	1	2	0
25680	393	5	0.0387	35.8157	48.9264	84.8261	1	2	0
25688	393	5	0.04	31.4726	50.3436	82.3586	1	2	0
21544	315	5	0.0318	33.9587	51.2056	92.8976	1	2	0
27536	404	9	-0.3	9.79363	51.0474	84.1914	1	2	0
25239	385	1	-0.0803	25.0898	45.7499	89.2523	1	2	0
25255	385	5	0.0318	30.9595	44.9281	92.2267	1	2	0
24375	368	5	0.0399	10.7835	40.9876	88.3041	1	2	0
25270	385	5	0.0403	22.7754	47.2073	85.8715	1	2	0
25238	385	1	-0.0799	26.589	45.5526	89.2435	1	2	0
25262	385	5	0.0398	26.9464	44.8719	88.4566	1	2	0
25263	385	5	0.04	27.0411	46.5319	89.2015	1	2	0
25266	385	5	0.0399	25.1003	46.1862	87.1043	1	2	0
25240	385	1	-0.0801	24.6988	46.6324	88.0055	1	2	0
27550	404	8	0	10.265	47.8381	90.0093	1	2	0
25694	393	5	0.0403	28.9406	52.6712	79.2323	1	2	0
25283	385	5	0.0348	15.5024	50.0822	83.8917	1	2	0
27208	404	8	0	12.3379	51.9914	84.3354	1	2	0
27207	404	7	0	11.6565	53.2297	84.473	1	2	0
25282	385	5	0.0481	15.1139	48.379	84.3151	1	2	0
25284	385	5	0.0342	13.2144	50.1428	84.2411	1	2	0
25281	385	5	0.0404	16.1144	48.6044	86.7009	1	2	0
27525	404	8	0	10.4625	48.996	86.4407	1	2	0
27523	404	8	0	10.8471	49.0783	88.3007	1	2	0
25286	385	6	0.1646	12.17	48.831	85.6417	1	2	0
25248	385	1	-0.0817	15.2526	49.4354	84.7293	1	2	0
25250	385	2	-0.3429	13.1066	49.2445	86.2105	1	2	0
21552	315	5	0.0398	28.6779	52.6296	91.6247	1	2	0
25251	385	3	0.4457	12.6706	49.8314	87.3341	1	2	0
25252	385	4	-0.3678	12.2715	50.3742	88.3113	1	2	0
25247	385	1	-0.0813	16.3046	49.3926	85.9334	1	2	0
25249	385	1	0.0128	13.8724	50.0986	85.1677	1	2	0
27562	404	8	0	11.3419	50.6384	90.8124	1	2	0
27538	404	9	-0.3	10.7342	50.6166	88.3625	1	2	0
27526	404	7	0	9.82678	51.2738	85.6075	1	2	0
25285	385	5	0.0508	13.9776	51.1424	85.553	1	2	0
27528	404	7	0	10.7672	51.8177	86.4705	1	2	0
27530	404	7	0	11.0334	51.9523	87.8769	1	2	0
27531	404	8	0	12.3954	52.1836	87.4998	1	2	0
27533	404	8	0	11.7565	52.4838	89.5728	1	2	0
27532	404	7	0	10.8646	53.1258	88.6825	1	2	0
27537	404	9	-0.3	10.9034	53.006	85.6537	1	2	0
27534	404	8	0	12.2111	53.4754	88.9778	1	2	0
25691	393	5	0.0403	30.9334	52.9923	82.0099	1	2	0
25237	385	1	-0.0798	27.1247	44.8426	90.4689	1	2	0
25280	385	5	0.0396	16.2508	50.3454	86.4355	1	2	0
25261	385	5	0.0396	26.6783	43.8505	90.4642	1	2	0
24059	362	5	0.041	12.009	53.4203	96.1175	1	2	0
25235	385	1	-0.0795	29.219	43.8341	91.5547	1	2	0
27557	404	9	-0.3	10.1608	51.3356	91.1423	1	2	0
25265	385	5	0.0398	24.5048	44.849	89.1046	1	2	0
25258	385	5	0.0396	28.9863	44.2396	89.4495	1	2	0
25241	385	1	-0.0791	23.161	46.7033	87.9683	1	2	0
25273	385	5	0.0412	20.3878	46.8801	87.426	1	2	0
25278	385	5	0.041	17.7508	48.2648	84.752	1	2	0
25274	385	5	0.0403	20.1697	47.8033	85.2095	1	2	0
25242	385	1	-0.0802	22.4982	47.5898	86.8497	1	2	0
25271	385	5	0.04	22.9179	48.6213	86.7827	1	2	0
25244	385	1	-0.0793	20.133	48.4843	86.0605	1	2	0
25243	385	1	-0.0821	21.0082	47.7926	87.1415	1	2	0
25277	385	5	0.04	18.3863	48.0774	87.2184	1	2	0
25245	385	1	-0.08	18.734	48.8484	86.5495	1	2	0
25272	385	5	0.04	21.0209	48.4	88.0954	1	2	0
24344	368	1	-0.08	9.77237	40.5338	88.4849	1	2	0
25246	385	1	-0.0796	17.705	49.1105	85.3918	1	2	0
25275	385	5	0.0402	20.616	49.4351	85.6831	1	2	0
21573	315	5	0.0348	17.4877	53.4387	86.143	1	2	0
25279	385	5	0.0405	17.8633	49.994	84.7563	1	2	0
21569	315	5	0.0405	19.6329	53.3429	86.8729	1	2	0
25276	385	5	0.0399	18.8502	49.7019	87.227	1	2	0
21565	315	5	0.0402	21.9938	52.897	87.6598	1	2	0
21534	315	1	-0.0793	22.2333	53.944	87.6878	1	2	0
25268	385	5	0.0399	22.782	47.0171	89.0309	1	2	0
24056	362	5	0.0402	15.1417	53.5873	97.3716	1	2	0
25259	385	5	0.0397	29.1645	45.7407	90.332	1	2	0
21576	315	6	0.1646	16.3326	53.6119	82.575	1	2	0
21561	315	5	0.04	24.2943	51.9355	88.0527	1	2	0
25690	393	5	0.0399	31.2118	52.737	80.3285	1	2	0
25698	393	5	0.0403	27.1669	53.7338	78.5009	1	2	0
21560	315	5	0.0403	24.007	52.9338	89.4102	1	2	0
21532	315	1	-0.0802	24.4742	52.9086	88.4274	1	2	0
25264	385	5	0.04	24.6538	46.1039	90.1959	1	2	0
21548	315	5	0.0396	31.0113	52.9034	92.6582	1	2	0
27081	404	7	0	9.82369	51.8552	73.9753	1	2	0
25678	393	5	0.0318	38.0022	49.6039	82.7728	1	2	0
25260	385	5	0.0397	26.8266	45.3495	91.3674	1	2	0
25267	385	5	0.0403	25.1683	47.625	88.0633	1	2	0
21526	315	1	-0.0797	31.4714	52.3173	91.8109	1	2	0
21550	315	5	0.0397	30.9798	51.9579	89.6559	1	2	0
21527	315	1	-0.0798	30.5965	52.515	90.5046	1	2	0
21551	315	5	0.0396	30.5362	53.6	90.2216	1	2	0
21549	315	5	0.0397	31.2769	51.3123	92.2259	1	2	0
21718	318	5	0.0393	28.5667	53.3972	86.2971	1	2	0
25700	393	5	0.0399	24.4948	53.0808	79.9944	1	2	0
21558	315	5	0.0399	26.4606	52.8108	87.5961	1	2	0
25269	385	5	0.0393	22.8466	45.6407	87.8712	1	2	0
21555	315	5	0.0398	28.4439	53.6314	89.4108	1	2	0
21554	315	5	0.04	28.5451	52.133	88.5452	1	2	0
21557	315	5	0.0403	26.3993	51.4373	89.758	1	2	0
21528	315	1	-0.0799	29.102	52.0861	90.7608	1	2	0
21530	315	1	-0.0801	26.6916	52.464	89.7355	1	2	0
21529	315	1	-0.0803	28.235	52.5622	89.5187	1	2	0
21531	315	1	-0.0791	26.0338	53.1689	88.5706	1	2	0
21556	315	5	0.0399	26.4101	52.8847	90.7073	1	2	0
25236	385	1	-0.0797	28.6909	44.7272	90.4204	1	2	0
21714	318	5	0.0398	30.8366	53.0852	87.4384	1	2	0
21685	318	1	-0.0797	35.2696	53.5008	87.4141	1	2	0
21553	315	5	0.04	29.0132	50.9797	90.8724	1	2	0
21711	318	5	0.0398	32.8564	53.1582	85.8146	1	2	0
21707	318	5	0.0396	35.3221	52.6504	86.7227	1	2	0
21546	315	5	0.0387	33.1896	52.2752	90.5951	1	2	0
21525	315	1	-0.0795	32.9326	52.7415	91.5789	1	2	0
21547	315	5	0.0386	33.1211	53.8197	91.445	1	2	0
21543	315	5	0.0315	34.9259	52.4928	92.2015	1	2	0
21524	315	1	-0.3	33.9583	52.2442	92.5955	1	2	0
21545	315	5	0.0318	33.7923	52.8669	93.5397	1	2	0
21706	318	5	0.0386	36.0874	52.4213	89.2142	1	2	0
21702	318	5	0.0315	38.2962	53.2265	89.1634	1	2	0
21683	318	1	-0.3	37.6525	53.4979	88.3175	1	2	0
21704	318	5	0.0318	37.8914	52.8185	87.525	1	2	0
21710	318	5	0.0396	33.4804	52.4761	88.197	1	2	0
25256	385	5	0.0387	28.6065	44.079	92.4449	1	2	0
25000	380	5	0.0398	20.7273	39.6664	76.6749	1	2	0
21684	318	1	-0.0795	36.1403	53.3656	88.6431	1	2	0
21686	318	1	-0.0798	33.7993	53.4709	87.8373	1	2	0
21687	318	1	-0.0799	32.8505	53.8581	86.635	1	2	0
24055	362	5	0.0403	13.5351	53.1886	98.1825	1	2	0
25704	393	5	0.0396	22.2222	53.9284	78.6363	1	2	0
23654	355	1	-0.0793	11.7304	43.3031	100.348	1	2	0
24051	362	5	0.0403	14.9044	53.1593	100.245	1	2	0
23680	355	5	0.0403	14.1248	42.6988	102.06	1	2	0
23685	355	5	0.0402	11.1026	43.9074	100.989	1	2	0
23683	355	5	0.0412	12.3871	41.2356	100.796	1	2	0
23653	355	1	-0.0821	12.0995	42.1218	101.33	1	2	0
23652	355	1	-0.0802	13.1295	42.5276	102.515	1	2	0
23684	355	5	0.0403	12.5719	43.9814	100.03	1	2	0
23681	355	5	0.04	12.7303	43.4093	103.053	1	2	0
23651	355	1	-0.0791	13.33	41.4057	103.549	1	2	0
23682	355	5	0.04	11.1756	41.6496	101.773	1	2	0
23650	355	1	-0.0801	14.1619	41.7877	104.804	1	2	0
23677	355	5	0.0403	13.907	42.8298	105.228	1	2	0
23676	355	5	0.0399	15.2627	41.7832	104.576	1	2	0
23678	355	5	0.0399	12.3415	40.9837	103.843	1	2	0
23655	355	1	-0.08	10.9866	42.85	99.0583	1	2	0
23679	355	5	0.0393	13.8041	40.493	103.112	1	2	0
23663	355	5	0.0315	16.6951	40.4909	112.082	1	2	0
16473	250	5	0.0318	38.1297	45.7167	106.594	0	2	0
23687	355	5	0.04	11.7795	42.3468	98.4554	1	2	0
24043	362	5	0.0398	18.3994	53.507	103.88	1	2	0
24047	362	5	0.0399	16.6308	53.1614	102.406	1	2	0
25362	387	5	0.0387	10.0029	53.7121	115.237	1	2	0
22452	332	5	0.0396	14.9806	53.5505	108.746	1	2	0
23666	355	5	0.0387	14.2203	39.7212	111.192	1	2	0
23675	355	5	0.0398	14.2561	39.6377	105.643	1	2	0
22448	332	5	0.0386	16.0817	52.8198	111.101	1	2	0
23644	355	1	-0.3	16.3008	39.4893	111.932	1	2	0
25363	387	5	0.0386	10.0313	51.8663	115.638	1	2	0
22463	332	5	0.04	10.4012	53.5766	102.44	1	2	0
22451	332	5	0.0397	13.6878	52.3507	109.21	1	2	0
22456	332	5	0.0398	13.6816	53.5532	106.349	1	2	0
22459	332	5	0.0399	11.256	53.3307	104.796	1	2	0
16471	250	5	0.0315	38.193	45.7588	108.418	0	2	0
25377	387	5	0.04	9.82027	52.6468	106.718	1	2	0
23669	355	5	0.0397	15.4902	41.3092	110.027	1	2	0
23649	355	1	-0.0803	14.0548	40.7109	105.968	1	2	0
23646	355	1	-0.0797	15.6028	40.3085	109.584	1	2	0
22428	332	1	-0.0798	14.0336	53.4351	109.273	1	2	0
23673	355	5	0.04	15.0218	42.0879	107.288	1	2	0
23672	355	5	0.0398	16.0309	40.7993	106.838	1	2	0
23648	355	1	-0.0799	15.0046	40.9858	107.126	1	2	0
23668	355	5	0.0396	16.637	40.175	109.299	1	2	0
17586	271	5	0.0318	38.6985	50.1113	110.533	0	2	0
23686	355	5	0.0399	10.2479	42.0267	99.2496	1	2	0
25345	387	1	-0.0803	9.95692	51.243	110.546	1	2	0
25372	387	5	0.0399	11.3188	50.6196	108.951	1	2	0
25368	387	5	0.0398	11.8318	51.24	111.795	1	2	0
25344	387	1	-0.0799	10.8696	51.8029	111.568	1	2	0
23645	355	1	-0.0795	15.2058	39.418	110.843	1	2	0
23674	355	5	0.04	12.9976	40.723	106.297	1	2	0
25346	387	1	-0.0801	10.5014	51.4186	109.074	1	2	0
25376	387	5	0.0403	10.617	51.1326	106.112	1	2	0
22444	332	5	0.0315	14.5517	53.4184	113.737	1	2	0
23656	355	1	-0.0796	10.2646	44.0296	98.3254	1	2	0
25365	387	5	0.0397	11.5567	53.6148	113.593	1	2	0
22455	332	5	0.04	12.1971	52.966	107.078	1	2	0
23647	355	1	-0.0798	14.5816	40.2277	108.469	1	2	0
16452	250	1	-0.3	38.8641	45.6826	107.483	0	2	0
17584	271	5	0.0315	37.7929	49.6721	112.096	0	2	0
22446	332	5	0.0318	16.3849	53.2498	113.602	1	2	0
25371	387	5	0.0398	9.77985	50.2826	110.893	1	2	0
22425	332	1	-0.3	15.4252	53.5955	113.068	1	2	0
25340	387	1	-0.3	11.8954	52.9762	116.271	1	2	0
25341	387	1	-0.0795	10.6723	52.7538	115.322	1	2	0
22426	332	1	-0.0795	15.1633	52.9724	111.656	1	2	0
17565	271	1	-0.3	38.7554	49.7305	111.56	0	2	0
23670	355	5	0.0397	13.6241	40.6627	108.746	1	2	0
25360	387	5	0.0318	12.6013	52.174	116.257	1	2	0
25343	387	1	-0.0798	10.1552	52.029	112.942	1	2	0
25361	387	5	0.0318	11.5704	53.2803	117.357	1	2	0
25373	387	5	0.0403	10.8598	52.4191	108.968	1	2	0
22447	332	5	0.0387	14.7253	51.9976	111.945	1	2	0
25364	387	5	0.0396	12.1657	51.9045	114.075	1	2	0
25342	387	1	-0.0797	11.2569	52.5832	113.919	1	2	0
25369	387	5	0.04	11.0459	52.8435	111.254	1	2	0
22467	332	5	0.0399	9.85927	53.9214	99.8599	1	2	0
17585	271	5	0.0318	39.1477	48.6917	111.437	0	2	0
22430	332	1	-0.0803	12.8571	53.8218	107.005	1	2	0
25359	387	5	0.0315	12.5641	53.7969	115.934	1	2	0
22450	332	5	0.0397	13.2779	53.9376	111.268	1	2	0
22427	332	1	-0.0797	14.24	53.8679	110.741	1	2	0
24052	362	5	0.04	16.32	53.8096	99.6101	1	2	0
16474	250	5	0.0387	39.184	47.7393	107.422	0	2	0
17588	271	5	0.0386	39.1345	51.5815	112.586	0	2	0
23665	355	5	0.0318	15.9379	39.2561	112.94	1	2	0
18626	291	1	-0.0795	34.0211	61.2934	12.4705	0	2	1
18625	291	1	-0.3	32.8779	61.2243	11.5262	0	2	1
18627	291	1	-0.0797	35.4588	61.0913	11.8014	0	2	1
18628	291	1	-0.0798	36.7283	61.2368	12.8416	0	2	1
18647	291	5	0.0387	33.9408	60.5038	13.2905	0	2	1
18651	291	5	0.0397	36.651	60.4799	13.6716	0	2	1
18644	291	5	0.0315	32.9287	60.2747	10.9082	0	2	1
18646	291	5	0.0318	31.8357	61.269	11.992	0	2	1
18654	291	5	0.04	37.9825	59.9129	11.6254	0	2	1
18650	291	5	0.0397	35.5656	60.1133	11.2449	0	2	1
17533	270	5	0.0318	31.172	68.2732	19.482	0	2	1
17512	270	1	-0.3	30.6438	68.0722	18.5395	0	2	1
21444	313	5	0.0397	22.6806	65.8693	38.1182	1	2	0
24849	377	5	0.0412	19.8805	60.9889	38.7069	1	2	0
17513	270	1	-0.0795	31.644	67.8347	17.327	0	2	1
16105	243	5	0.0396	29.7471	63.4696	13.2812	0	2	1
16081	243	1	-0.3	26.9568	63.219	12.4693	0	2	1
16102	243	5	0.0318	26.2303	62.8019	11.7851	0	2	1
16084	243	1	-0.0798	30.5715	64.5305	11.4907	0	2	1
16082	243	1	-0.0795	28.3377	63.2787	11.7237	0	2	1
16108	243	5	0.0396	30.7621	63.6412	10.8632	0	2	1
16104	243	5	0.0386	28.7381	62.2552	11.3845	0	2	1
16107	243	5	0.0397	30.3041	65.2558	10.7523	0	2	1
16103	243	5	0.0387	28.1006	63.7052	10.736	0	2	1
16083	243	1	-0.0797	29.3823	64.1195	12.4355	0	2	1
16106	243	5	0.0397	29.0408	65.1533	12.77	0	2	1
17535	270	5	0.0386	31.107	67.3394	16.5271	0	2	1
16109	243	5	0.0398	32.0984	64.3365	13.0648	0	2	1
16101	243	5	0.0318	27.0068	62.6466	13.2983	0	2	1
18629	291	1	-0.0799	38.0177	60.9535	11.9196	0	2	1
18652	291	5	0.0396	36.8389	62.2479	13.2395	0	2	1
18648	291	5	0.0386	33.9551	62.2509	13.0141	0	2	1
16111	243	5	0.04	32.9363	66.4304	10.8334	0	2	1
16115	243	5	0.0399	35.4745	66.939	11.0071	0	2	1
16110	243	5	0.04	31.4533	66.046	12.7395	0	2	1
16085	243	1	-0.0799	31.7929	65.0131	12.2279	0	2	1
17514	270	1	-0.0797	32.881	66.9678	17.8033	0	2	1
18645	291	5	0.0318	32.7505	62.0441	10.7757	0	2	1
17543	270	5	0.0398	35.8385	65.7228	14.8292	0	2	1
17539	270	5	0.0396	33.6951	66.8878	15.7969	0	2	1
17517	270	1	-0.0803	36.2003	66.0126	15.8664	0	2	1
17515	270	1	-0.0798	34.0473	67.0402	16.768	0	2	1
17516	270	1	-0.0799	35.1415	65.9964	16.9374	0	2	1
17519	270	1	-0.0791	38.6693	65.267	15.3693	0	2	1
17547	270	5	0.0393	38.7088	64.4208	14.6451	0	2	1
17538	270	5	0.0397	34.4702	67.9821	16.7213	0	2	1
18653	291	5	0.0398	37.9293	61.6633	11.1033	0	2	1
16119	243	5	0.04	37.9212	67.1341	10.7777	0	2	1
25789	395	5	0.0397	24.7694	62.2389	33.7358	1	2	0
17537	270	5	0.0397	33.2924	67.2745	18.801	0	2	1
17542	270	5	0.04	36.5336	67.0396	15.719	0	2	1
17518	270	1	-0.0801	37.3964	65.1042	16.2601	0	2	1
17546	270	5	0.0399	38.7731	66.2459	14.8929	0	2	1
16112	243	5	0.0398	32.7764	64.8183	10.2806	0	2	1
25766	395	1	-0.0797	23.7384	62.617	33.6346	1	2	0
16117	243	5	0.0403	37.1722	64.3416	11.667	0	2	1
16113	243	5	0.0399	34.682	64.147	12.0658	0	2	1
16087	243	1	-0.0801	34.4158	65.1627	11.9157	0	2	1
16086	243	1	-0.0803	33.0046	65.4056	11.2177	0	2	1
16088	243	1	-0.0791	35.5696	65.7542	11.1523	0	2	1
17545	270	5	0.0403	37.7612	65.2156	17.2895	0	2	1
17541	270	5	0.04	35.5037	66.2937	17.9277	0	2	1
16114	243	5	0.0403	34.4527	65.5295	12.9193	0	2	1
16089	243	1	-0.0802	37.0095	65.4684	11.716	0	2	1
16090	243	1	-0.0821	38.1853	66.1002	10.8365	0	2	1
16118	243	5	0.04	37.0944	65.745	12.7988	0	2	1
18649	291	5	0.0396	35.5175	61.8874	10.9972	0	2	1
16120	243	5	0.0412	38.1576	65.7457	9.78577	0	2	1
25788	395	5	0.0396	23.7474	63.6413	33.4187	1	2	0
17531	270	5	0.0315	30.1147	67.2035	18.6788	0	2	1
17536	270	5	0.0396	32.5492	65.9067	17.9077	0	2	1
17544	270	5	0.0399	37.0944	64.0816	16.2237	0	2	1
17540	270	5	0.0398	34.5695	65.0527	17.0117	0	2	1
24835	377	5	0.0397	18.6662	60.9805	29.2042	1	2	0
24834	377	5	0.0396	18.404	59.3906	29.9414	1	2	0
24829	377	5	0.0315	19.4057	58.0106	27.8704	1	2	0
24830	377	5	0.0318	20.7651	58.5614	26.9674	1	2	0
24812	377	1	-0.0797	19.1798	60.1937	29.7472	1	2	0
24831	377	5	0.0318	19.3385	59.641	27.0348	1	2	0
24810	377	1	-0.3	19.9402	58.9059	27.5992	1	2	0
24811	377	1	-0.0795	20.4677	59.6481	28.8733	1	2	0
24813	377	1	-0.0798	19.7205	60.7976	31.0843	1	2	0
24833	377	5	0.0386	21.0141	58.9894	29.54	1	2	0
24832	377	5	0.0387	21.0518	60.5854	28.6557	1	2	0
24837	377	5	0.0396	20.6744	60.1735	31.421	1	2	0
25783	395	5	0.0315	23.0487	61.5958	30.3501	1	2	0
25784	395	5	0.0318	24.7063	61.8183	31.1082	1	2	0
24836	377	5	0.0397	20.0448	61.8381	30.9629	1	2	0
22340	330	5	0.0318	18.2254	64.021	31.4332	1	2	0
22339	330	5	0.0318	16.7907	65.1242	31.607	1	2	0
22319	330	1	-0.3	17.9125	65.0753	31.5967	1	2	0
22338	330	5	0.0315	18.3944	65.8212	30.8896	1	2	0
25785	395	5	0.0318	23.7513	63.2238	30.9123	1	2	0
25764	395	1	-0.3	23.6775	62.1568	31.1072	1	2	0
24838	377	5	0.0398	18.6188	59.4905	32.3311	1	2	0
24814	377	1	-0.0799	18.7776	60.6078	32.2523	1	2	0
24843	377	5	0.0403	17.3982	61.5706	34.6153	1	2	0
24846	377	5	0.0403	18.1444	60.0301	37.3706	1	2	0
24842	377	5	0.0399	17.9887	59.9267	35.0329	1	2	0
25786	395	5	0.0387	22.8907	60.8944	32.7105	1	2	0
24818	377	1	-0.0802	18.1835	61.1056	37.345	1	2	0
24815	377	1	-0.0803	19.262	61.1633	33.5657	1	2	0
24816	377	1	-0.0801	18.3127	60.997	34.8088	1	2	0
24817	377	1	-0.0791	19.0191	61.497	36.0689	1	2	0
24841	377	5	0.0398	20.2518	60.695	33.7568	1	2	0
24819	377	1	-0.0821	18.8503	61.527	38.6982	1	2	0
16116	243	5	0.0393	35.5893	65.4055	10.0919	0	2	1
24845	377	5	0.0393	20.1171	61.1913	36.14	1	2	0
25794	395	5	0.04	22.1089	61.7042	37.5086	1	2	0
25790	395	5	0.0397	22.6234	61.3451	34.9559	1	2	0
24839	377	5	0.04	17.8773	61.0933	31.9394	1	2	0
24847	377	5	0.04	17.1744	61.4932	37.1568	1	2	0
16100	243	5	0.0315	26.5976	64.2047	12.7482	0	2	1
21438	313	5	0.0318	20.3769	67.3157	34.1018	1	2	0
25793	395	5	0.04	24.5254	62.1293	36.459	1	2	0
22348	330	5	0.04	16.1358	65.3914	36.7128	1	2	0
22344	330	5	0.0397	16.3655	65.4099	34.0041	1	2	0
22347	330	5	0.0398	17.0503	63.9643	36.7613	1	2	0
21443	313	5	0.0397	22.0918	68.1033	37.0437	1	2	0
21440	313	5	0.0387	22.7761	66.0914	35.722	1	2	0
21445	313	5	0.0396	20.9821	65.4552	38.1437	1	2	0
21437	313	5	0.0315	21.7301	68.3384	34.3863	1	2	0
25765	395	1	-0.0795	23.0236	61.9471	32.4863	1	2	0
25787	395	5	0.0386	21.9606	62.322	32.4857	1	2	0
25795	395	5	0.0398	21.9869	63.4911	37.4905	1	2	0
25768	395	1	-0.0799	23.674	62.8035	36.2893	1	2	0
24840	377	5	0.04	19.5089	62.2294	33.313	1	2	0
24844	377	5	0.0399	19.0892	62.5728	35.9437	1	2	0
24848	377	5	0.04	19.0424	62.602	38.8204	1	2	0
25767	395	1	-0.0798	22.9397	62.4036	34.9395	1	2	0
25769	395	1	-0.0803	22.737	62.629	37.5099	1	2	0
21421	313	1	-0.0798	21.6822	66.2834	38.1983	1	2	0
25792	395	5	0.0398	24.0386	63.8421	36.222	1	2	0
22321	330	1	-0.0797	17.396	65.0612	34.2015	1	2	0
22323	330	1	-0.0799	17.1642	65.0658	36.7925	1	2	0
22324	330	1	-0.0803	17.84	65.6275	38.1007	1	2	0
21439	313	5	0.0318	21.9629	66.7911	33.5211	1	2	0
21420	313	1	-0.0797	21.4746	67.1943	36.9752	1	2	0
22343	330	5	0.0396	17.4443	63.9729	34.3319	1	2	0
21442	313	5	0.0396	20.447	67.4501	36.9364	1	2	0
21418	313	1	-0.3	21.4682	67.2913	34.3581	1	2	0
25791	395	5	0.0396	22.0272	62.9978	34.9343	1	2	0
22322	330	1	-0.0798	17.8685	65.6331	35.5518	1	2	0
22346	330	5	0.0396	18.9281	65.4344	35.6491	1	2	0
22345	330	5	0.0397	17.7435	66.7143	35.6161	1	2	0
22341	330	5	0.0387	18.3389	66.6177	33.1516	1	2	0
22349	330	5	0.04	17.9165	66.7407	38.0307	1	2	0
22342	330	5	0.0386	19.3638	65.1491	33.1422	1	2	0
22320	330	1	-0.0795	18.3244	65.5087	33.0455	1	2	0
21419	313	1	-0.0795	21.736	66.4684	35.6758	1	2	0
21441	313	5	0.0386	21.1439	65.5546	35.662	1	2	0
22350	330	5	0.0398	18.8278	65.1653	38.1418	1	2	0
25770	395	1	-0.0801	23.47	62.7059	38.8684	1	2	0
25796	395	5	0.0399	23.6466	63.8129	38.9541	1	2	0
25797	395	5	0.0403	24.3712	62.1019	38.8297	1	2	0
18656	291	5	0.0398	39.1142	61.9835	13.4736	0	2	1
22352	330	5	0.0403	15.9321	65.3951	39.2168	1	2	0
21303	310	5	0.041	24.1776	68.4582	55.3752	1	2	0
24858	377	5	0.0481	17.2389	60.2775	44.9586	1	2	0
24854	377	5	0.041	17.3987	60.3583	42.6386	1	2	0
24824	377	1	-0.0817	17.5361	61.3293	44.9663	1	2	0
24822	377	1	-0.0796	17.8811	61.3467	42.4968	1	2	0
24825	377	1	0.0128	18.0755	61.7325	46.3835	1	2	0
24823	377	1	-0.0813	18.5322	61.6091	43.8535	1	2	0
24821	377	1	-0.08	18.8153	61.4129	41.2416	1	2	0
24857	377	5	0.0404	19.4799	61.0522	44.0075	1	2	0
25775	395	1	-0.08	22.0669	61.9689	45.3671	1	2	0
25773	395	1	-0.0821	22.494	61.8763	42.6844	1	2	0
25805	395	5	0.0402	24.0361	61.7931	44.3195	1	2	0
25802	395	5	0.04	22.2698	60.8513	42.5742	1	2	0
25806	395	5	0.0399	21.7986	60.9214	45.2656	1	2	0
24853	377	5	0.04	19.6175	60.6512	41.4993	1	2	0
25798	395	5	0.0399	22.3726	61.1715	40.0503	1	2	0
24820	377	1	-0.0793	18.0505	61.0563	39.9295	1	2	0
24850	377	5	0.0403	17.9098	59.941	39.9771	1	2	0
24855	377	5	0.0405	17.0608	62.065	42.5438	1	2	0
25801	395	5	0.04	24.3273	62.0179	41.4537	1	2	0
21673	317	5	0.04	11.6044	62.0566	44.7569	1	2	0
22359	330	5	0.0403	16.7029	64.1857	44.6207	1	2	0
22355	330	5	0.0403	17.2684	64.1497	41.9862	1	2	0
22328	330	1	-0.0821	17.592	65.8147	43.3199	1	2	0
22327	330	1	-0.0802	17.0116	65.2442	41.9689	1	2	0
22330	330	1	-0.08	17.0736	65.8277	45.9443	1	2	0
22329	330	1	-0.0793	16.6645	65.299	44.5359	1	2	0
22360	330	5	0.0402	15.6542	65.5974	44.4434	1	2	0
22356	330	5	0.04	15.9469	65.3799	41.9376	1	2	0
24859	377	5	0.0348	16.6822	62.0203	44.7778	1	2	0
21669	317	5	0.0412	10.7387	62.6916	42.2904	1	2	0
21672	317	5	0.0399	10.4486	63.4416	44.9003	1	2	0
25799	395	5	0.0393	21.5768	62.8007	40.1329	1	2	0
24860	377	5	0.0342	18.8184	62.5842	46.3025	1	2	0
24852	377	5	0.0399	19.2766	62.3989	41.227	1	2	0
24856	377	5	0.0396	18.7032	62.6733	43.857	1	2	0
25804	395	5	0.0403	23.1826	63.3553	44.1728	1	2	0
25774	395	1	-0.0793	23.0683	62.2665	44.1109	1	2	0
25772	395	1	-0.0802	23.3542	62.442	41.4736	1	2	0
25800	395	5	0.0403	23.4531	63.571	41.7181	1	2	0
25771	395	1	-0.0791	22.5892	62.2896	40.0929	1	2	0
22362	330	5	0.04	18.0928	65.4898	46.2162	1	2	0
22361	330	5	0.0399	17.155	66.9088	45.9108	1	2	0
22357	330	5	0.04	17.6927	66.8896	43.2821	1	2	0
22326	330	1	-0.0791	17.5441	65.9663	40.6698	1	2	0
22358	330	5	0.0412	18.5449	65.3464	43.3637	1	2	0
25807	395	5	0.04	21.1497	62.5981	45.3077	1	2	0
25803	395	5	0.0412	21.5242	62.3617	42.5814	1	2	0
22353	330	5	0.0399	17.1154	67.0392	40.6482	1	2	0
22354	330	5	0.0393	18.6474	66.1044	40.5878	1	2	0
21453	313	5	0.0393	20.7546	65.1019	43.3904	1	2	0
21457	313	5	0.0412	20.4318	65.0635	46.1091	1	2	0
21425	313	1	-0.0791	21.4032	65.942	43.4813	1	2	0
21427	313	1	-0.0821	21.2312	65.8449	46.0801	1	2	0
21456	313	5	0.04	22.2228	65.4218	46.0744	1	2	0
21452	313	5	0.0399	22.4358	65.5739	43.6057	1	2	0
21450	313	5	0.0399	20.193	67.1291	42.0608	1	2	0
21426	313	1	-0.0802	21.0082	66.6867	44.7776	1	2	0
21455	313	5	0.04	21.6315	67.5546	44.879	1	2	0
21454	313	5	0.0403	19.9931	67.0309	44.6001	1	2	0
21451	313	5	0.0403	21.8907	67.7653	42.106	1	2	0
21424	313	1	-0.0801	21.2715	66.8242	42.1515	1	2	0
21423	313	1	-0.0803	21.8008	66.1051	40.8594	1	2	0
21449	313	5	0.0398	21.2739	65.0981	40.7495	1	2	0
21448	313	5	0.04	22.8391	65.7812	40.9804	1	2	0
24851	377	5	0.0402	17.0502	61.5228	39.9103	1	2	0
21447	313	5	0.04	22.2336	67.7442	39.5738	1	2	0
21446	313	5	0.0398	20.53	67.4193	39.6727	1	2	0
21422	313	1	-0.0799	21.504	66.9636	39.6038	1	2	0
26640	404	7	0	9.8358	54.1261	60.187	1	2	0
26529	404	9	-0.3	25.1881	67.8008	61.9748	1	2	0
26242	404	8	0	9.79767	65.9416	55.0698	1	2	0
26336	404	8	0	12.711	55.337	54.0588	1	2	0
24827	377	3	0.4457	15.9307	61.4904	47.4352	1	2	0
24826	377	2	-0.3429	17.0984	62.0499	47.4345	1	2	0
24828	377	4	-0.3678	14.898	60.8905	47.3383	1	2	0
26323	404	8	0	13.7744	60.5435	47.8862	1	2	0
23767	357	3	0.4457	11.8446	59.215	50.3871	1	2	0
26318	404	9	-0.3	14.9558	60.0094	48.4766	1	2	0
26309	404	8	0	15.2103	59.1945	48.482	1	2	0
26304	404	7	0	14.983	58.8424	52.0486	1	2	0
23768	357	4	-0.3678	12.5894	60.0347	50.0881	1	2	0
26307	404	8	0	14.2666	61.0219	50.5302	1	2	0
26312	404	7	0	16.9049	60.5384	51.8292	1	2	0
26322	404	8	0	12.8794	60.8338	51.8857	1	2	0
22337	330	4	-0.3678	15.2699	61.1556	52.6775	1	2	0
26317	404	9	-0.3	13.6768	60.7708	50.7724	1	2	0
26310	404	7	0	16.4298	60.2255	50.4816	1	2	0
26320	404	9	-0.3	16.0241	59.6806	52.5883	1	2	0
26308	404	7	0	15.3081	59.5631	49.8316	1	2	0
26306	404	7	0	14.565	59.7192	51.0352	1	2	0
26311	404	8	0	17.0735	59.008	50.2028	1	2	0
26305	404	8	0	16.1449	58.1265	52.4367	1	2	0
26340	404	9	-0.3	15.0433	58.0054	53.1802	1	2	0
26335	404	7	0	11.8499	56.384	53.6482	1	2	0
23802	357	6	0.1646	11.1573	57.9147	51.7549	1	2	0
21682	317	6	0.1646	11.0224	61.6017	51.5058	1	2	0
21678	317	5	0.0481	10.6697	61.3351	48.956	1	2	0
26332	404	8	0	14.7133	56.3014	53.3759	1	2	0
23766	357	2	-0.3429	10.9641	58.3184	50.7197	1	2	0
26342	404	9	-0.3	10.5048	56.7894	53.9156	1	2	0
26337	404	8	0	10.5174	56.2354	53.3273	1	2	0
26345	404	8	0	10.1753	58.1657	54.0662	1	2	0
23797	357	5	0.0404	10.2559	58.2328	47.6244	1	2	0
26530	404	9	-0.3	26.3491	65.2418	64.3444	1	2	0
24861	377	5	0.0508	18.5638	60.8512	46.7389	1	2	0
26319	404	9	-0.3	17.4628	59.3511	49.9908	1	2	0
26314	404	7	0	17.4536	61.617	52.6934	1	2	0
25776	395	1	-0.0796	22.6087	62.2602	46.8291	1	2	0
25809	395	5	0.0405	23.5551	61.6541	46.9259	1	2	0
25810	395	5	0.0396	21.3964	60.6555	47.9206	1	2	0
25777	395	1	-0.0813	21.5655	61.7466	47.8685	1	2	0
26313	404	8	0	18.0562	59.8532	52.2723	1	2	0
25782	395	4	-0.3678	18.6492	59.4343	49.1224	1	2	0
25781	395	3	0.4457	19.379	60.0343	49.8227	1	2	0
25813	395	5	0.0348	22.6712	61.44	49.7925	1	2	0
25778	395	1	-0.0817	21.9318	62.1363	49.3738	1	2	0
25779	395	1	0.0128	20.6493	62.1379	50.3277	1	2	0
25780	395	2	-0.3429	20.1674	60.7412	50.5965	1	2	0
25816	395	6	0.1646	19.9858	60.6134	51.6757	1	2	0
22363	330	5	0.041	15.6064	64.38	46.789	1	2	0
22336	330	3	0.4457	15.1315	62.2839	52.1986	1	2	0
21646	317	2	-0.3429	11.5813	62.5248	51.3078	1	2	0
21644	317	1	-0.0817	10.7497	62.4062	48.8898	1	2	0
22325	330	1	-0.0801	17.0531	65.2439	39.4066	1	2	0
22331	330	1	-0.0796	16.0553	65.3445	47.0542	1	2	0
22364	330	5	0.0405	15.1725	66.0168	47.2213	1	2	0
21677	317	5	0.0404	12.0788	62.4868	47.2304	1	2	0
26316	404	8	0	17.1135	62.7234	53.5336	1	2	0
21681	317	5	0.0508	12.8444	62.4889	49.4599	1	2	0
21643	317	1	-0.0813	11.0546	62.7362	47.3331	1	2	0
22370	330	5	0.0508	16.7706	62.8252	50.2151	1	2	0
21647	317	3	0.4457	12.3015	62.8743	52.3941	1	2	0
21645	317	1	0.0128	11.8838	62.8646	49.8298	1	2	0
22334	330	1	0.0128	16.3335	63.7513	50.6399	1	2	0
21648	317	4	-0.3678	12.9536	63.401	53.2827	1	2	0
22335	330	2	-0.3429	15.2279	63.4196	51.5633	1	2	0
22367	330	5	0.0481	14.9501	63.9318	48.9309	1	2	0
21680	317	5	0.0342	12.0948	63.9203	49.63	1	2	0
22333	330	1	-0.0817	15.7206	64.5596	49.4162	1	2	0
26281	404	8	0	13.5372	64.325	53.1698	1	2	0
22371	330	6	0.1646	15.1377	64.2217	52.2522	1	2	0
22369	330	5	0.0342	17.181	64.2796	51.1939	1	2	0
26246	404	8	0	11.8006	64.9424	51.8259	1	2	0
22332	330	1	-0.0813	16.8138	65.1272	48.4226	1	2	0
22368	330	5	0.0348	15.1415	65.4512	49.7855	1	2	0
26255	404	9	-0.3	11.8479	65.6754	51.3564	1	2	0
26045	400	2	-0.3429	16.5542	66.2711	53.8613	1	2	0
26260	404	8	0	12.9721	65.8555	50.5122	1	2	0
26248	404	8	0	13.4414	66.706	53.6977	1	2	0
26256	404	9	-0.3	13.6046	66.5413	53.0956	1	2	0
26047	400	4	-0.3678	14.7668	66.7192	52.1928	1	2	0
26046	400	3	0.4457	15.61	66.4882	52.9581	1	2	0
26247	404	7	0	12.2903	67.0041	52.9448	1	2	0
21642	317	1	-0.0796	10.2287	61.8463	46.3733	1	2	0
26250	404	8	0	11.8924	68.0165	53.5116	1	2	0
26245	404	7	0	11.4072	65.9294	52.698	1	2	0
22072	325	4	-0.3678	11.259	66.2388	50.1015	1	2	0
26243	404	7	0	10.9526	65.4352	53.9338	1	2	0
26254	404	9	-0.3	10.4282	64.1374	53.6361	1	2	0
22071	325	3	0.4457	10.1321	66.1266	50.3522	1	2	0
24862	377	6	0.1646	17.5631	62.055	48.4279	1	2	0
26315	404	8	0	18.3715	62.3153	51.898	1	2	0
26321	404	9	-0.3	18.3074	62.2784	53.6451	1	2	0
25815	395	5	0.0508	20.8967	62.5481	51.3525	1	2	0
25808	395	5	0.041	22.8035	63.328	46.9484	1	2	0
22366	330	5	0.0404	17.6748	64.4383	48.4505	1	2	0
22365	330	5	0.0396	17.1436	66.0813	48.8493	1	2	0
25811	395	5	0.0404	20.5748	62.14	47.7838	1	2	0
25814	395	5	0.0342	19.8201	62.642	49.9187	1	2	0
21436	313	4	-0.3678	19.7339	62.5947	53.5438	1	2	0
21458	313	5	0.0403	20.355	67.4718	47.174	1	2	0
21428	313	1	-0.0793	21.1493	66.758	47.3435	1	2	0
25812	395	5	0.0481	22.449	63.1968	49.3497	1	2	0
21459	313	5	0.0402	22.0569	67.3421	47.3823	1	2	0
21435	313	3	0.4457	19.553	63.721	53.8078	1	2	0
21666	317	5	0.0403	9.97655	60.6995	41.1271	1	2	0
21461	313	5	0.04	19.8279	65.4065	48.4597	1	2	0
21460	313	5	0.0399	21.6145	65.1979	48.9141	1	2	0
21434	313	2	-0.3429	19.4376	64.9811	53.9921	1	2	0
21465	313	5	0.0404	19.8411	65.1666	51.105	1	2	0
21429	313	1	-0.08	20.802	65.9167	48.6568	1	2	0
21433	313	1	0.0128	20.5522	65.925	53.7232	1	2	0
21464	313	5	0.0396	21.6665	65.5662	51.2522	1	2	0
21469	313	5	0.0508	21.4973	65.4337	53.672	1	2	0
21431	313	1	-0.0813	20.6572	66.0163	51.1528	1	2	0
21432	313	1	-0.0817	20.3401	66.7956	52.4625	1	2	0
21430	313	1	-0.0796	20.5795	66.8493	49.8632	1	2	0
21462	313	5	0.041	19.6284	67.3795	49.7575	1	2	0
21466	313	5	0.0481	19.3408	67.2034	52.4594	1	2	0
21467	313	5	0.0348	21.0237	67.6112	52.561	1	2	0
21463	313	5	0.0405	21.3952	67.5974	49.868	1	2	0
21304	310	5	0.0405	23.0054	67.5631	54.3824	1	2	0
26778	404	8	0	12.4198	54.4089	66.9076	1	2	0
26333	404	7	0	12.9354	57.1234	54.1779	1	2	0
26331	404	7	0	14.3492	57.3448	54.2667	1	2	0
26644	404	7	0	10.6356	54.7975	57.806	1	2	0
26334	404	8	0	12.9001	58.5192	54.4427	1	2	0
26280	404	8	0	11.1151	60.6607	54.3865	1	2	0
26655	404	9	-0.3	12.2002	56.2359	57.2877	1	2	0
26657	404	9	-0.3	13.5619	56.1599	61.4705	1	2	0
26649	404	8	0	11.5947	56.3154	59.8127	1	2	0
26325	404	7	0	13.2186	57.1129	56.8702	1	2	0
26339	404	9	-0.3	16.2382	58.7681	55.4164	1	2	0
26329	404	7	0	15.1293	57.8505	55.3572	1	2	0
26341	404	9	-0.3	12.6621	57.2509	55.5323	1	2	0
26275	404	9	-0.3	11.7831	61.2766	55.4758	1	2	0
26327	404	7	0	14.225	57.908	56.4488	1	2	0
26441	404	8	0	16.887	59.9741	58.7191	1	2	0
26457	404	7	0	12.0841	60.1979	59.977	1	2	0
26264	404	7	0	12.9594	61.7633	56.1198	1	2	0
26456	404	8	0	13.5776	61.5974	60.5943	1	2	0
26262	404	7	0	12.7735	61.446	57.5324	1	2	0
26465	404	9	-0.3	14.5184	60.5365	61.1469	1	2	0
26466	404	9	-0.3	12.4302	60.6639	58.6821	1	2	0
26265	404	8	0	12.46	60.4476	55.9092	1	2	0
26455	404	7	0	13.1006	60.3306	61.0017	1	2	0
26439	404	8	0	17.1644	59.514	61.4746	1	2	0
26343	404	8	0	15.1551	59.693	57.5642	1	2	0
26458	404	8	0	11.841	58.7992	59.9905	1	2	0
26338	404	9	-0.3	14.7249	58.3448	57.6518	1	2	0
26660	404	8	0	13.7922	57.5615	61.2848	1	2	0
26330	404	8	0	16.4161	57.4001	55.7478	1	2	0
26328	404	8	0	15.0275	57.1214	57.3192	1	2	0
26326	404	8	0	11.914	57.197	56.3273	1	2	0
26459	404	7	0	10.7134	59.8514	59.7029	1	2	0
26647	404	8	0	10.9024	56.3191	57.8587	1	2	0
26467	404	9	-0.3	10.5321	60.3172	61.1	1	2	0
26650	404	7	0	12.5626	56.1564	60.4813	1	2	0
26646	404	7	0	11.8297	55.4134	58.4353	1	2	0
26468	404	9	-0.3	10.0848	59.7575	57.1166	1	2	0
26652	404	8	0	13.5757	55.6825	61.3592	1	2	0
26648	404	7	0	12.1865	55.0255	59.7747	1	2	0
26461	404	7	0	9.93774	59.4218	58.5219	1	2	0
26344	404	8	0	17.4339	59.5113	55.6258	1	2	0
26324	404	8	0	19.1223	61.647	54.6269	1	2	0
26440	404	7	0	17.5045	59.1349	59.6859	1	2	0
26442	404	8	0	17.6962	60.4762	59.2741	1	2	0
26447	404	9	-0.3	17.8661	58.4935	58.4476	1	2	0
26427	404	8	0	18.2217	61.8154	56.884	1	2	0
26438	404	7	0	18.4044	59.5636	60.7972	1	2	0
26436	404	7	0	19.5438	60.4928	60.7894	1	2	0
26435	404	8	0	21.2841	60.5701	61.3246	1	2	0
26418	404	8	0	22.4247	61.3981	58.7562	1	2	0
26422	404	9	-0.3	19.3708	61.9209	57.7089	1	2	0
26412	404	8	0	20.3356	61.6892	58.045	1	2	0
26445	404	9	-0.3	19.7068	61.8229	60.3475	1	2	0
26437	404	8	0	19.999	59.3959	60.0195	1	2	0
26450	404	8	0	18.5387	57.2456	58.4515	1	2	0
26267	404	8	0	14.2954	62.2254	54.1884	1	2	0
26249	404	7	0	12.9329	67.3488	54.2178	1	2	0
26289	404	7	0	9.95176	64.0746	56.8475	1	2	0
26282	404	8	0	16.2944	62.1462	60.1265	1	2	0
26278	404	9	-0.3	13.9751	62.1874	57.991	1	2	0
26263	404	8	0	12.704	62.0375	58.8157	1	2	0
26276	404	9	-0.3	13.8319	63.7425	54.3948	1	2	0
26081	400	6	0.1646	16.3418	65.2761	54.37	1	2	0
26266	404	7	0	13.8173	62.6683	55.3183	1	2	0
26259	404	8	0	11.2031	63.4359	54.5995	1	2	0
26272	404	7	0	15.4919	62.9615	58.9897	1	2	0
26270	404	7	0	15.0305	63.1254	57.6445	1	2	0
26044	400	1	0.0128	16.8208	67.2602	55.0681	1	2	0
26251	404	7	0	12.9239	68.5937	54.9201	1	2	0
26277	404	9	-0.3	16.0186	63.3765	55.9208	1	2	0
26271	404	8	0	13.7281	63.6559	57.8279	1	2	0
26279	404	9	-0.3	15.6812	63.3997	60.3873	1	2	0
26268	404	7	0	14.6547	63.2217	56.3078	1	2	0
26269	404	8	0	15.7293	64.1445	56.323	1	2	0
26274	404	8	0	16.3498	63.8283	58.2622	1	2	0
26399	404	8	0	12.2002	64.1081	61.1918	1	2	0
26273	404	8	0	15.7812	64.2732	59.4406	1	2	0
26400	404	8	0	13.0982	64.4102	61.0106	1	2	0
26241	404	7	0	11.2099	65.8606	55.2386	1	2	0
26079	400	5	0.0342	15.8855	67.5713	55.4363	1	2	0
26298	404	9	-0.3	10.4715	65.1473	56.1248	1	2	0
26297	404	9	-0.3	10.8	65.0834	58.9233	1	2	0
26257	404	9	-0.3	12.2397	66.813	55.3756	1	2	0
26080	400	5	0.0508	17.199	66.7089	55.883	1	2	0
26364	404	8	0	14.2415	66.1097	57.4636	1	2	0
26302	404	8	0	11.931	65.8936	59.1872	1	2	0
26349	404	8	0	15.6904	66.7862	58.9897	1	2	0
26359	404	9	-0.3	14.1094	66.7948	58.7022	1	2	0
26351	404	8	0	15.8957	68.4311	57.3518	1	2	0
26346	404	7	0	15.7186	67.8999	60.3982	1	2	0
26348	404	7	0	14.8545	67.8991	59.2492	1	2	0
26252	404	8	0	13.4219	68.6041	56.2564	1	2	0
26347	404	8	0	14.4084	68.4386	60.5541	1	2	0
24226	365	6	0.1646	23.5657	68.6099	68.6157	1	2	0
26152	402	3	0.4457	9.81928	66.3424	60.683	1	2	0
24597	372	6	0.1646	11.5207	68.4941	58.9906	1	2	0
24563	372	4	-0.3678	11.134	67.4958	56.0418	1	2	0
24562	372	3	0.4457	10.959	67.9324	57.1217	1	2	0
26187	402	6	0.1646	9.77056	67.1021	62.514	1	2	0
26153	402	4	-0.3678	10.4607	66.2084	59.7213	1	2	0
26516	404	7	0	24.8976	64.7686	62.505	1	2	0
26290	404	8	0	9.85994	62.6869	57.1026	1	2	0
26421	404	8	0	24.2603	62.5173	58.9695	1	2	0
26425	404	9	-0.3	21.9382	62.5728	59.7717	1	2	0
21641	317	1	-0.08	10.5096	62.3046	44.9379	1	2	0
26419	404	7	0	23.8399	62.886	57.6685	1	2	0
26417	404	7	0	22.7209	62.776	58.5755	1	2	0
26409	404	7	0	20.5381	62.7628	59.6837	1	2	0
21470	313	6	0.1646	18.706	65.2792	54.7142	1	2	0
21468	313	5	0.0342	20.5208	66.6506	54.5532	1	2	0
26542	404	8	0	24.9012	62.9105	65.6403	1	2	0
26415	404	7	0	22.0275	63.2889	57.396	1	2	0
26410	404	8	0	19.3243	63.2597	60.2196	1	2	0
26411	404	7	0	19.9312	63.0005	58.4242	1	2	0
26043	400	1	-0.0817	17.7927	68.4084	54.7825	1	2	0
26078	400	5	0.0348	18.7967	68.0467	54.5978	1	2	0
26424	404	9	-0.3	21.7438	63.6173	56.034	1	2	0
26413	404	7	0	20.8412	63.9772	57.8855	1	2	0
26414	404	8	0	19.4974	64.2479	58.2642	1	2	0
26423	404	9	-0.3	19.6161	64.7626	57.8461	1	2	0
26416	404	8	0	22.286	64.6006	56.909	1	2	0
26429	404	8	0	24.56	64.725	57.8546	1	2	0
26287	404	7	0	9.75047	64.3552	58.2389	1	2	0
26428	404	8	0	19.7677	65.1835	56.4982	1	2	0
26533	404	8	0	23.6256	64.9808	60.5157	1	2	0
21308	310	5	0.0348	22.043	66.7339	56.4847	1	2	0
26386	404	8	0	18.974	66.2944	60.7397	1	2	0
21273	310	1	-0.0817	22.2096	67.637	57.0356	1	2	0
21309	310	5	0.0342	21.0127	66.9607	58.8139	1	2	0
26381	404	9	-0.3	19.7797	67.3506	61.2444	1	2	0
21310	310	5	0.0508	20.1423	67.8146	57.6691	1	2	0
21274	310	1	0.0128	21.1391	67.7948	58.1208	1	2	0
21307	310	5	0.0481	23.172	67.5002	57.5222	1	2	0
21679	317	5	0.0348	9.81785	62.8208	49.3181	1	2	0
26549	404	9	-0.3	25.8822	64.9717	67.4579	1	2	0
26656	404	9	-0.3	11.2621	54.0635	60.229	1	2	0
26426	404	9	-0.3	25.0299	63.4283	58.2344	1	2	0
26420	404	8	0	25.0479	63.0098	58.415	1	2	0
26528	404	9	-0.3	25.0086	65.309	60.6067	1	2	0
26519	404	8	0	26.3432	65.8355	60.4775	1	2	0
26774	404	7	0	13.3926	55.456	68.5246	1	2	0
26773	404	8	0	14.758	55.2751	67.2306	1	2	0
26776	404	7	0	12.1088	55.3777	67.8973	1	2	0
26651	404	8	0	12.8904	55.9522	61.8496	1	2	0
26772	404	7	0	14.7583	55.8893	68.5184	1	2	0
26470	404	8	0	15.3741	60.0745	62.1765	1	2	0
26452	404	8	0	10.4694	61.2243	61.9261	1	2	0
26453	404	7	0	12.499	60.1245	62.292	1	2	0
26775	404	8	0	12.5815	56.5898	68.2593	1	2	0
26764	404	8	0	16.4573	56.6756	62.937	1	2	0
26451	404	7	0	11.0639	60.0534	62.4599	1	2	0
26759	404	9	-0.3	15.5863	57.7952	62.9223	1	2	0
26761	404	9	-0.3	15.8853	58.0829	66.8821	1	2	0
26747	404	7	0	14.1615	57.7184	65.0026	1	2	0
26763	404	8	0	12.6245	57.9603	64.0748	1	2	0
26753	404	7	0	16.9057	57.8628	65.9095	1	2	0
26615	404	9	-0.3	11.1991	58.8721	66.5516	1	2	0
26618	404	8	0	11.0813	59.483	67.8265	1	2	0
26469	404	8	0	12.2773	61.2288	64.787	1	2	0
26568	404	8	0	16.8714	61.6846	66.9948	1	2	0
26576	404	8	0	15.1805	61.8901	65.1066	1	2	0
26573	404	9	-0.3	15.4821	61.992	66.492	1	2	0
26702	404	8	0	11.9465	61.7434	67.3256	1	2	0
26464	404	9	-0.3	12.2012	60.9957	63.3877	1	2	0
26454	404	8	0	13.3094	59.9241	63.4455	1	2	0
26752	404	8	0	15.8737	59.8855	64.3033	1	2	0
26746	404	8	0	14.2256	58.8446	66.2028	1	2	0
26751	404	7	0	16.5242	58.7612	64.8752	1	2	0
26610	404	8	0	11.0392	57.76	66.5244	1	2	0
26749	404	7	0	15.3969	58.0473	64.3397	1	2	0
26750	404	8	0	14.5493	57.3277	63.4632	1	2	0
26745	404	7	0	14.6548	57.4966	66.3511	1	2	0
26758	404	9	-0.3	12.9694	57.0219	65.1027	1	2	0
26781	404	9	-0.3	14.6932	57.1184	67.7074	1	2	0
26609	404	8	0	10.5563	57.1313	65.9733	1	2	0
26748	404	8	0	13.1611	56.7415	65.3017	1	2	0
26608	404	7	0	10.0463	58.4446	65.7784	1	2	0
26783	404	9	-0.3	10.9707	54.9565	67.2139	1	2	0
26777	404	8	0	11.9085	55.0433	66.5288	1	2	0
26446	404	9	-0.3	18.5949	58.6323	61.9219	1	2	0
26444	404	9	-0.3	21.4541	60.9533	62.3942	1	2	0
26434	404	7	0	20.1016	60.9265	62.0375	1	2	0
26449	404	8	0	22.7554	61.4699	62.6231	1	2	0
26431	404	8	0	18.8373	57.9286	62.5482	1	2	0
26760	404	9	-0.3	17.5292	58.9165	63.889	1	2	0
26765	404	8	0	17.8727	56.825	68.7078	1	2	0
26754	404	8	0	17.8039	57.0511	65.16	1	2	0
26755	404	7	0	17.7984	58.0256	67.0292	1	2	0
26432	404	7	0	19.9126	59.9596	63.1207	1	2	0
26430	404	7	0	18.7488	59.1597	63.2489	1	2	0
26433	404	8	0	19.2525	61.1984	63.346	1	2	0
26756	404	8	0	18.8901	58.7732	66.5317	1	2	0
26443	404	9	-0.3	20.0404	59.3965	64.4662	1	2	0
26855	404	8	0	19.0399	60.5922	68.6386	1	2	0
26448	404	8	0	20.0392	60.599	65.2143	1	2	0
26869	404	8	0	20.6533	60.9303	67.0735	1	2	0
26536	404	8	0	23.3858	61.849	68.3175	1	2	0
26864	404	9	-0.3	19.8665	60.3038	68.0672	1	2	0
26757	404	8	0	19.1251	57.6049	67.3123	1	2	0
26762	404	9	-0.3	18.7511	57.716	68.0279	1	2	0
26405	404	9	-0.3	13.2474	64.1267	61.6248	1	2	0
26403	404	9	-0.3	15.5573	67.1555	61.619	1	2	0
26699	404	9	-0.3	12.9249	62.7786	67.3123	1	2	0
26398	404	7	0	12.4562	65.3056	61.9059	1	2	0
26397	404	8	0	12.9817	67.631	62.0724	1	2	0
26566	404	7	0	16.5284	62.9271	66.3986	1	2	0
26694	404	8	0	13.2885	63.1507	67.0018	1	2	0
26701	404	8	0	9.96186	65.49	63.461	1	2	0
26395	404	8	0	15.7426	66.4719	62.4048	1	2	0
26394	404	7	0	14.4146	66.9799	62.4087	1	2	0
26687	404	8	0	11.1952	63.3907	64.9433	1	2	0
26408	404	8	0	14.2521	63.7684	62.5697	1	2	0
26572	404	9	-0.3	16.9275	63.8371	68.1996	1	2	0
26567	404	8	0	15.8805	64.0829	65.9005	1	2	0
26692	404	7	0	12.9889	63.9733	68.1195	1	2	0
26696	404	9	-0.3	10.29	64.3219	64.1716	1	2	0
26396	404	7	0	13.1715	66.3172	62.5586	1	2	0
26698	404	9	-0.3	10.9032	64.2623	67.9666	1	2	0
26686	404	7	0	10.7043	64.5986	65.5234	1	2	0
26693	404	8	0	14.1369	64.7385	67.8072	1	2	0
26389	404	8	0	13.7715	64.761	64.6372	1	2	0
21045	305	5	0.0508	25.8162	67.7966	67.9065	1	2	0
[truncated: 25,497 more rows]
