# Supplementary material for: Self-assembled cellulosic superstructures with unanticipated high quantum yields
Source: Nat Commun. 2025 Dec 10;17:176. doi: 10.1038/s41467-025-66277-8 (PMC12780042; doi:10.1038/s41467-025-66277-8)
Supplement: Supplementary file 12 — Supplementary Data 10 [file 41467_2025_66277_MOESM12_ESM.xlsx]

## Sheet: start coordinates
id	molecule-ID	atom-type	charge	x	y	z	nx (image flags)	ny (image flags)	nz (image flags)		Masses
37942	127	10	-0.0697	41.0575	42.6994	101.524	0	0	0		1	12.01
37879	127	11	-0.0466	42.566	45.145	100.783	0	0	0		2	12.01
37934	127	10	-0.0318	42.1731	46.0727	98.9584	0	0	0		3	12.01
37932	127	10	-0.0122	42.1808	44.3659	101.448	0	0	0		4	16
37935	127	10	-0.0458	39.8398	45.781	98.7671	0	0	0		5	1.008
37881	127	11	0.0707	40.2275	45.57	99.7522	0	0	0		6	1.008
37880	127	11	-0.0155	41.7373	45.2635	99.5451	0	0	0		7	12.0107
37938	127	10	-0.0245	38.3189	44.4367	99.9955	0	0	0		8	1.00794
37931	127	10	0.0003	42.4798	46.0413	101.394	0	0	0		9	15.9994
37882	127	11	-0.0957	39.3763	44.3727	100.291	0	0	0		10	1.008
37933	127	10	-0.0263	41.7534	44.3366	98.9907	0	0	0		11	12.01
37939	127	10	-0.0329	38.3634	43.9793	102.169	0	0	0		12	16
37937	127	10	-0.0244	39.7594	43.4765	99.8224	0	0	0		13	12.01
37883	127	11	0.0015	39.4096	44.1062	101.785	0	0	0		14	16
37877	127	11	-0.0318	44.8872	44.5912	101.739	0	0	0		15	1.008
37925	127	10	0.012	45.9246	42.6432	101.548	0	0	0		16	1.008
37940	127	10	-0.0312	39.8064	44.9714	102.365	0	0	0		17	16
43513	132	10	-0.0322	45.3987	44.9839	112.162	0	0	0		18	1.008
37929	127	10	0.0078	44.0739	44.0574	99.7227	0	0	0
37878	127	11	0.021	44.0771	44.9172	100.392	0	0	0
37928	127	10	-0.0606	44.233	44.1344	102.525	0	0	0
37930	127	10	0.0098	44.504	45.7608	99.8184	0	0	0
37936	127	10	-0.0435	40.0441	46.45	100.388	0	0	0
44295	132	10	-0.0231	37.5236	26.5299	107.488	0	0	0
44300	132	10	0.0359	38.9904	28.7722	107.66	0	0	0
44036	132	10	0.0446	38.5594	30.7546	105.992	0	0	0
43965	132	11	-0.1389	38.0631	31.7018	106.23	0	0	0
44035	132	10	0.0064	37.1212	31.6861	105.656	0	0	0
43733	132	10	-0.0438	31.6144	34.8677	104.11	0	0	0
43729	132	10	0.1444	35.0404	35.5695	104.415	0	0	0
44037	132	10	0.0082	39.2217	32.5467	104.697	0	0	0
44049	132	10	0.0138	42.086	35.7322	105.155	0	0	0
44044	132	10	-0.0714	40.4319	34.4726	104.417	0	0	0
44043	132	10	-0.0268	39.8979	34.9079	102.845	0	0	0
43969	132	11	0.0468	39.7737	35.1611	103.924	0	0	0
43970	132	11	-0.104	40.3356	36.6154	104.165	0	0	0
44042	132	10	-0.0893	37.7832	34.3073	103.723	0	0	0
43972	132	11	-0.3558	41.7695	36.6749	104.665	0	0	0
44047	132	10	0.0142	41.9791	37.5714	105.264	0	0	0
44048	132	10	0.0147	42.4783	36.7925	103.873	0	0	0
44046	132	10	-0.0206	40.2061	37.1798	103.215	0	0	0
43371	132	10	0.0388	43.0772	38.1268	107.023	0	0	0
43966	132	11	-0.2933	38.9494	32.8217	105.752	0	0	0
44039	132	10	-0.4453	38.638	34.7908	106.606	0	0	0
43967	132	11	0.0552	38.2249	34.1793	105.779	0	0	0
44040	132	10	0.1107	37.1612	34.04	106.019	0	0	0
43757	132	10	1.2238	40.4155	35.2593	106.476	0	0	0
43968	132	11	0.0251	38.329	34.9469	104.416	0	0	0
44041	132	10	-0.1181	37.848	35.9217	104.473	0	0	0
43756	132	10	0.0347	41.4021	36.4704	107.322	0	0	0
43697	132	11	-0.1067	40.4738	35.9363	107.441	0	0	0
44045	132	10	-0.0253	39.7135	37.0673	104.929	0	0	0
43372	132	10	0.0428	43.9548	37.2254	108.295	0	0	0
43313	132	11	-0.3	43.8518	38.2066	107.785	0	0	0
43898	132	10	0.0174	29.4274	42.4336	101.403	0	0	0
43897	132	10	-0.0618	30.0909	44.4119	102.614	0	0	0
43899	132	10	0.0207	27.9384	43.4093	101.529	0	0	0
43480	132	10	-0.011	37.1809	45.4373	104.267	0	0	0
43370	132	10	-0.0561	44.1158	40.2525	108.647	0	0	0
43782	132	10	0.0468	42.8218	40.8095	105.789	0	0	0
43712	132	11	-0.1519	42.9733	41.8999	105.799	0	0	0
43778	132	10	0.2553	40.5184	41.2445	105.225	0	0	0
43719	132	14	-0.1323	38.6997	39.8151	106.07	0	0	0
43777	132	10	0.0808	40.1719	42.9457	105.175	0	0	0
43710	132	11	0.0205	40.4388	42.1104	105.842	0	0	0
43711	132	11	-0.1853	41.7432	42.527	106.541	0	0	0
43779	132	10	0.0077	41.762	42.3034	107.599	0	0	0
43780	132	10	0.0759	41.8773	43.6067	106.432	0	0	0
43781	132	10	0.3059	43.0141	42.1563	104.696	0	0	0
43787	132	10	-0.4453	43.9692	44.517	107.194	0	0	0
43788	132	10	0.1107	43.6537	44.8788	105.388	0	0	0
43715	132	11	0.0552	44.3876	44.615	106.175	0	0	0
37884	127	11	0.1927	40.211	42.7949	102.165	0	0	0
43312	132	11	0.1412	43.5053	39.3462	108.814	0	0	0
43369	132	10	-0.0631	43.8037	38.9781	109.767	0	0	0
43373	132	10	0.0329	44.7641	38.484	107.273	0	0	0
43783	132	10	0.0064	44.9539	41.1873	106.284	0	0	0
43784	132	10	0.0446	44.1967	42.1646	107.526	0	0	0
43713	132	11	-0.1389	44.3378	42.0934	106.467	0	0	0
43786	132	10	0.0343	46.0993	43.263	106.372	0	0	0
43714	132	11	-0.2933	45.0791	43.289	105.919	0	0	0
43505	132	10	1.2238	45.1092	44.079	108.456	0	0	0
43785	132	10	0.0082	45.1616	43.0766	104.84	0	0	0
43994	132	10	-0.0664	28.7145	25.0299	104.998	0	0	0
43939	132	11	0.1155	28.0909	25.3739	105.854	0	0	0
43995	132	10	-0.0557	26.9193	26.006	104.18	0	0	0
43938	132	11	-0.3329	28.9899	26.0735	106.958	0	0	0
43940	132	11	-0.0867	26.8916	26.2265	105.275	0	0	0
43993	132	10	-0.1556	27.6697	24.476	106.319	0	0	0
43991	132	10	-0.3996	28.4778	26.2823	107.893	0	0	0
44000	132	10	-0.0561	24.3071	26.5554	104.014	0	0	0
43998	132	10	0.0455	25.2496	24.8098	105.652	0	0	0
43941	132	11	-0.4399	25.4267	25.8955	105.802	0	0	0
43942	132	11	0.1412	24.2824	26.6397	105.109	0	0	0
43999	132	10	-0.0631	23.3071	26.2453	105.381	0	0	0
43997	132	10	0.0087	25.3254	25.9682	106.916	0	0	0
44136	132	10	0.1293	25.8482	27.1189	109.799	0	0	0
44290	132	10	0.0071	33.6807	23.4204	108.282	0	0	0
44218	132	11	-0.1402	33.7932	24.495	108.541	0	0	0
44289	132	10	0.0388	33.2334	25.0172	107.752	0	0	0
44217	132	11	0.0523	33.2298	24.8491	109.92	0	0	0
44285	132	10	0.038	31.2755	24.8556	108.963	0	0	0
43992	132	10	-0.0672	29.6846	25.325	107.359	0	0	0
44288	132	10	0.0113	33.4013	25.9179	110.116	0	0	0
44219	132	11	-0.0066	35.2742	24.8546	108.355	0	0	0
44287	132	10	-0.0025	33.7088	24.3315	110.781	0	0	0
44216	132	11	-0.2032	31.7363	24.6011	109.942	0	0	0
44286	132	10	0.0576	31.5658	23.5376	110.135	0	0	0
44281	132	10	0.1152	29.1745	25.9369	109.888	0	0	0
44282	132	10	0.1493	29.0512	24.4936	110.718	0	0	0
44214	132	11	-0.0585	29.4508	25.4966	110.859	0	0	0
44215	132	11	0.0967	31.0102	25.417	111.053	0	0	0
44284	132	10	0.0024	31.4341	26.4227	111.09	0	0	0
44283	132	10	-0.0285	31.2084	24.9543	112.038	0	0	0
44213	132	11	-0.1897	28.6678	26.2351	112.01	0	0	0
44279	132	10	0.1769	27.5696	26.1622	111.835	0	0	0
44291	132	10	-0.0284	35.5742	24.6494	107.306	0	0	0
44292	132	10	0.0353	35.8791	24.1407	108.952	0	0	0
44220	132	11	-0.0223	35.7749	26.2498	108.747	0	0	0
44293	132	10	-0.0168	35.4903	26.3935	109.791	0	0	0
44296	132	10	-0.0332	37.8794	25.6401	108.953	0	0	0
44221	132	11	0.025	37.3096	26.5167	108.581	0	0	0
43750	132	10	0.0428	22.2692	32.6693	104.959	0	0	0
43691	132	11	-0.3	22.2319	32.1016	105.931	0	0	0
43749	132	10	0.0388	22.2187	31.0241	105.772	0	0	0
43751	132	10	0.0329	21.3384	32.3747	106.531	0	0	0
43990	132	10	-0.0828	29.0361	28.1074	106.209	0	0	0
43737	132	10	-0.083	29.2046	33.8346	104.781	0	0	0
43685	132	11	-0.0186	29.5089	33.7111	105.842	0	0	0
44073	132	11	-0.3874	27.8172	30.5648	108.469	0	0	0
43740	132	10	-0.0672	29.0892	31.6377	106.389	0	0	0
43996	132	10	-0.1228	27.0752	27.2886	105.425	0	0	0
43742	132	10	-0.0664	27.2488	32.9269	104.717	0	0	0
43741	132	10	-0.1556	27.3518	31.2823	105.192	0	0	0
43686	132	11	-0.3329	28.586	32.5564	106.502	0	0	0
44132	132	10	0.1076	27.3366	29.4637	106.456	0	0	0
43687	132	11	0.1155	27.3333	32.2991	105.606	0	0	0
44001	132	10	0.0388	25.2292	28.6521	105.253	0	0	0
44135	132	10	1.2238	26.9139	27.2084	107.397	0	0	0
43943	132	11	-0.3	24.3097	28.1626	105.5	0	0	0
43739	132	10	-0.3996	28.3593	32.5809	107.595	0	0	0
44003	132	10	0.0329	23.557	28.7163	104.9	0	0	0
43746	132	10	0.0455	24.618	32.9227	104.974	0	0	0
44074	132	11	-0.0634	26.8939	29.5582	107.474	0	0	0
44002	132	10	0.0428	24.0522	28.3457	106.562	0	0	0
43688	132	11	-0.0867	26.0897	32.4729	106.508	0	0	0
44133	132	10	0.1236	25.8508	29.8174	107.279	0	0	0
44075	132	11	-0.1067	26.9187	28.1233	108.131	0	0	0
44134	132	10	0.0347	27.9196	28.0454	108.564	0	0	0
43745	132	10	0.0087	24.7104	31.2434	105.383	0	0	0
43689	132	11	-0.4399	24.7269	32.2553	105.826	0	0	0
43744	132	10	-0.1228	26.2214	31.8774	107.423	0	0	0
44130	132	10	0.0134	28.1404	29.9245	109.315	0	0	0
44072	132	13	7.2659	27.4602	32.2527	109.293	0	0	0
44076	132	11	-0.2899	25.7692	28.0614	109.217	0	0	0
44137	132	10	0.0594	24.7805	27.981	108.715	0	0	0
43690	132	11	0.1411	23.49	32.4119	106.765	0	0	0
43747	132	10	-0.0631	23.4376	33.4353	107.105	0	0	0
44141	132	10	-0.4121	25.8277	31.0608	109.154	0	0	0
43748	132	10	-0.0561	23.5365	31.693	107.632	0	0	0
44084	132	14	-0.9014	26.56	33.1252	109.228	0	0	0
44138	132	10	-0.2104	26.6858	29.4413	110.576	0	0	0
44077	132	11	0.003	25.6922	29.1745	110.25	0	0	0
44078	132	11	-0.0822	25.0919	30.5001	109.763	0	0	0
44140	132	10	-0.0026	24.1192	30.3407	109.263	0	0	0
44294	132	10	-0.0304	35.241	27.0211	108.167	0	0	0
44029	132	10	0.0808	35.531	31.3185	109.551	0	0	0
43983	132	10	0.0954	33.5494	28.9674	106.909	0	0	0
43984	132	10	-0.011	33.0528	30.6461	107.02	0	0	0
43934	132	11	-0.0176	32.8188	29.6451	107.374	0	0	0
43985	132	10	-0.0438	31.577	29.2148	105.615	0	0	0
43988	132	10	-0.0897	31.724	27.1452	107.381	0	0	0
43989	132	10	-0.083	30.204	27.0442	105.431	0	0	0
43982	132	10	-0.039	33.7912	30.2346	109.241	0	0	0
43935	132	11	-0.0181	31.4755	29.249	106.737	0	0	0
43933	132	11	-0.1279	32.8983	29.6902	108.942	0	0	0
43986	132	10	-0.1147	30.7334	30.0364	106.981	0	0	0
43936	132	11	0.2612	30.899	27.8715	107.317	0	0	0
43937	132	11	-0.0186	29.7684	27.3109	106.39	0	0	0
43981	132	10	0.1444	32.9566	28.6659	109.336	0	0	0
43971	132	14	-0.1323	33.5878	32.0043	111.31	0	0	0
43979	132	15	0.033	30.5269	32.0561	107.771	0	0	0
44032	132	10	0.0759	35.8028	32.4724	107.371	0	0	0
43961	132	11	-0.4364	34.6777	33.3602	109.682	0	0	0
43736	132	10	-0.0897	31.3592	32.7425	105.299	0	0	0
43960	132	13	0.4458	33.7586	33.1179	110.876	0	0	0
43932	132	13	0.4709	31.7152	30.3826	109.552	0	0	0
43931	132	12	-0.2089	31.6957	31.7528	109.333	0	0	0
43987	132	10	-0.1808	30.5127	27.9732	108.344	0	0	0
43930	132	11	0.2314	30.4659	32.2325	108.84	0	0	0
44024	132	10	0.0174	33.8271	29.3776	111.899	0	0	0
44131	132	10	-0.0098	28.791	30.5187	107.966	0	0	0
43980	132	15	-0.1126	29.6585	31.6552	109.255	0	0	0
43926	132	11	-0.6114	29.8564	33.6547	109.2	0	0	0
43944	132	14	-0.4032	30.8308	29.84	110.181	0	0	0
44025	132	10	0.0207	32.3528	28.5529	111.624	0	0	0
44022	132	10	-0.099	32.0958	30.7102	113.033	0	0	0
43976	132	15	0.2071	31.2768	32.9544	111.286	0	0	0
43925	132	12	-0.8815	28.9311	33.7026	110.259	0	0	0
44223	132	14	-0.4177	28.6909	28.4923	111.28	0	0	0
43956	132	11	-0.0629	32.2048	29.7043	113.417	0	0	0
43957	132	11	-0.3605	32.9985	28.8818	112.426	0	0	0
44071	132	12	-0.2762	28.0277	31.5624	110.684	0	0	0
44212	132	13	0.3872	28.9994	27.6972	112.146	0	0	0
44023	132	10	-0.0618	31.2071	29.2502	113.563	0	0	0
44222	132	11	0.0502	37.8262	27.796	109.291	0	0	0
44298	132	10	-0.029	37.108	28.608	109.338	0	0	0
44297	132	10	-0.0311	38.0478	27.5747	110.343	0	0	0
44033	132	10	0.3059	37.5184	30.6202	108.07	0	0	0
44299	132	10	0.0341	39.7037	28.8513	109.318	0	0	0
44301	132	10	0.0357	39.8033	27.3664	108.342	0	0	0
44224	132	11	-0.3194	39.1525	28.2211	108.605	0	0	0
43624	132	10	0.0428	39.2863	30.8507	112.231	0	0	0
43565	132	11	-0.3	38.3516	31.3758	112.14	0	0	0
43623	132	10	0.0388	37.7319	30.6713	111.559	0	0	0
43621	132	10	-0.0631	37.5894	30.7666	114.082	0	0	0
43564	132	11	0.1412	37.6527	31.6826	113.495	0	0	0
43620	132	10	0.0455	35.5359	31.545	112.909	0	0	0
43964	132	11	-0.1519	37.756	31.6528	107.729	0	0	0
43963	132	11	-0.1854	36.5716	32.5655	108.157	0	0	0
43962	132	11	0.0205	35.8795	32.3408	109.526	0	0	0
44034	132	10	0.0468	38.6466	31.9141	108.303	0	0	0
43625	132	10	0.0329	38.5441	32.2611	111.557	0	0	0
43622	132	10	-0.0561	38.2372	32.407	114.069	0	0	0
44030	132	10	0.2553	36.5846	32.4302	110.343	0	0	0
43619	132	10	0.0087	36.3151	33.062	112.438	0	0	0
43563	132	11	-0.4399	36.2547	32.303	113.233	0	0	0
43562	132	11	-0.0867	35.5834	32.903	114.484	0	0	0
43616	132	10	-0.0664	33.7183	33.4256	113.427	0	0	0
44021	132	10	-0.0515	34.0443	29.8614	114.587	0	0	0
44174	132	10	0.0147	27.0392	38.4131	103.691	0	0	0
43738	132	10	-0.0828	29.2366	34.6685	106.294	0	0	0
44171	132	10	-0.0253	28.8549	36.0127	103.948	0	0	0
44173	132	10	0.0142	28.4557	38.1425	102.663	0	0	0
44172	132	10	-0.0206	29.0899	37.4132	104.907	0	0	0
43882	132	10	0.0347	28.893	39.7363	104.041	0	0	0
44096	132	11	-0.104	28.2935	36.8421	104.415	0	0	0
44098	132	11	-0.3558	27.701	37.6537	103.294	0	0	0
44175	132	10	0.0138	27.0728	37.0206	102.636	0	0	0
44167	132	10	-0.1181	28.7187	36.5957	106.93	0	0	0
44170	132	10	-0.0714	27.0457	35.1754	105.227	0	0	0
44095	132	11	0.0468	27.2434	36.2526	105.409	0	0	0
43884	132	10	0.1293	28.878	38.7799	106.346	0	0	0
43824	132	11	-0.2899	28.3764	39.7249	106.151	0	0	0
44094	132	11	0.0251	27.6388	36.4974	106.884	0	0	0
44168	132	10	-0.0893	27.3502	37.5338	107.08	0	0	0
44169	132	10	-0.0268	26.2522	36.7383	105.222	0	0	0
43885	132	10	0.0594	27.3598	39.3666	105.865	0	0	0
43743	132	10	-0.0557	26.1465	33.4616	106.903	0	0	0
44165	132	10	-0.4453	27.6969	34.5227	108.189	0	0	0
44093	132	11	0.0552	27.2109	35.5528	108.057	0	0	0
44162	132	10	0.0446	25.0745	37.4473	107.334	0	0	0
44166	132	10	0.1107	27.6105	36.0648	108.966	0	0	0
43887	132	10	-0.0593	27.814	40.2646	108.174	0	0	0
44163	132	10	0.0082	25.2027	35.1977	107.361	0	0	0
44092	132	11	-0.2933	25.6764	35.6119	108.244	0	0	0
44091	132	11	-0.1389	25.1239	37.0478	108.355	0	0	0
44164	132	10	0.0343	25.3122	35.09	109.116	0	0	0
44161	132	10	0.0064	25.8159	37.721	108.883	0	0	0
43800	132	11	-0.6114	33.0286	37.9474	108.978	0	0	0
43692	132	14	-0.4032	35.7897	36.7491	106.656	0	0	0
43732	132	10	-0.011	33.7979	33.8265	105.175	0	0	0
43680	132	13	0.4709	34.7597	36.9233	106.005	0	0	0
43681	132	11	-0.1279	34.155	35.9311	104.952	0	0	0
43730	132	10	-0.039	33.4938	36.4275	104.235	0	0	0
43682	132	11	-0.0176	33.3443	34.7536	105.568	0	0	0
44028	132	10	0.2813	34.0491	33.2488	108.802	0	0	0
43683	132	11	-0.0181	31.7886	34.8751	105.211	0	0	0
43731	132	10	0.0954	33.4679	34.7043	106.641	0	0	0
43684	132	11	0.2612	31.0531	33.652	105.827	0	0	0
43849	132	15	0.435	34.1195	37.9908	108.624	0	0	0
43734	132	10	-0.1147	31.4145	35.8164	105.655	0	0	0
43853	132	15	0.033	33.5716	35.8524	109.192	0	0	0
43735	132	10	-0.1808	31.4167	33.6215	106.869	0	0	0
43805	132	12	-0.2089	34.4861	37.1321	110.698	0	0	0
43804	132	11	0.2314	33.3643	36.7183	109.868	0	0	0
43727	132	15	0.033	35.905	39.0546	105.528	0	0	0
43678	132	11	0.2314	34.8687	39.2777	105.803	0	0	0
43679	132	12	-0.2089	34.0647	38.1123	105.993	0	0	0
43878	132	10	0.0134	31.5183	38.8023	105.863	0	0	0
43821	132	11	-0.3874	31.6035	39.8672	106.132	0	0	0
43850	132	15	0.2071	30.5219	38.0848	110.81	0	0	0
43799	132	12	-0.8815	32.1251	37.7202	107.973	0	0	0
43974	132	15	0.0857	31.8479	34.2372	108.964	0	0	0
43820	132	13	7.266	31.848	40.0744	107.919	0	0	0
43852	132	16	-0.0507	30.4944	36.2825	107.349	0	0	0
43798	132	11	-0.7991	32.3599	38.8676	109.784	0	0	0
43959	132	12	-0.2995	32.9235	34.1923	111.101	0	0	0
43803	132	11	1.4089	30.8657	36.779	108.27	0	0	0
43975	132	15	0.435	29.6763	34.2794	108.267	0	0	0
43854	132	15	-0.1126	32.5671	36.5514	110.537	0	0	0
43924	132	11	-0.7991	31.0083	34.4346	109.665	0	0	0
43721	132	12	-0.6177	33.1712	39.9935	109.745	0	0	0
43819	132	12	-0.2762	30.5908	39.2635	107.833	0	0	0
43847	132	12	-0.6177	30.7585	35.8979	109.519	0	0	0
43802	132	11	-0.7912	30.1006	38.0668	108.674	0	0	0
43848	132	15	0.0857	32.5068	38.5875	110.828	0	0	0
43927	132	11	-0.2166	31.5193	34.0456	111.082	0	0	0
43801	132	11	-0.2166	30.7317	38.6943	109.921	0	0	0
43851	132	15	0.081	29.0177	37.906	108.641	0	0	0
43833	132	12	-0.2995	30.0304	39.9028	110.161	0	0	0
43977	132	15	0.081	30.9633	36.0497	111.738	0	0	0
43856	132	10	-0.039	32.4427	37.046	112.396	0	0	0
43928	132	11	-0.7912	30.7697	35.0154	111.964	0	0	0
43807	132	11	-0.1279	33.2926	37.5288	112.837	0	0	0
43929	132	11	1.4089	29.2815	34.8025	111.51	0	0	0
44038	132	10	0.0343	39.8735	32.79	106.306	0	0	0
44031	132	10	0.0077	36.8975	33.6333	108.15	0	0	0
43755	132	10	0.1236	38.5576	36.8561	106.684	0	0	0
44027	132	10	0.1853	34.958	34.4108	109.678	0	0	0
43758	132	10	0.1293	41.4625	34.3883	108.626	0	0	0
43762	132	10	-0.0026	39.7903	34.7032	111.333	0	0	0
43700	132	11	-0.0822	40.0154	35.7562	111.083	0	0	0
43759	132	10	0.0594	39.7816	34.4452	108.926	0	0	0
43702	132	11	0.1496	39.5248	36.0384	113.679	0	0	0
43769	132	10	-0.0515	38.2763	34.3983	113.009	0	0	0
43774	132	10	0.0123	37.5901	34.7492	110.925	0	0	0
43703	132	11	-0.009	38.1223	35.4182	113.366	0	0	0
43696	132	11	-0.0634	39.2751	37.0012	107.54	0	0	0
43699	132	11	0.003	40.9597	35.9777	109.941	0	0	0
43701	132	11	0.1647	40.223	36.603	112.346	0	0	0
43698	132	11	-0.2899	40.6625	35.1228	108.747	0	0	0
43760	132	10	-0.2104	40.7081	37.0245	109.678	0	0	0
43764	132	10	-0.4764	39.6631	37.5012	111.857	0	0	0
43766	132	10	-0.0052	39.3954	36.8109	114.447	0	0	0
43763	132	10	-0.4121	39.1246	36.2678	110.724	0	0	0
43695	132	11	-0.3874	38.3219	37.1108	108.893	0	0	0
43753	132	10	-0.0098	38.1549	36.042	109.099	0	0	0
43752	132	10	0.0134	37.3395	37.335	108.55	0	0	0
43770	132	10	-0.099	37.7286	37.0878	112.051	0	0	0
43705	132	11	-0.3605	36.8295	35.4538	111.229	0	0	0
43772	132	10	0.0174	36.5305	36.0709	110.409	0	0	0
43704	132	11	-0.0629	37.2144	36.2454	112.453	0	0	0
43768	132	10	-0.0259	37.6062	35.3115	114.348	0	0	0
43773	132	10	0.0207	35.9571	34.8822	111.528	0	0	0
43771	132	10	-0.0618	36.3412	36.6071	112.975	0	0	0
43724	132	15	0.2071	36.741	38.8289	107.301	0	0	0
43754	132	10	0.1076	39.6783	37.9674	107.261	0	0	0
43363	132	10	-0.1556	41.272	38.6534	110.949	0	0	0
43368	132	10	0.0455	41.5275	38.6992	108.653	0	0	0
43362	132	10	-0.0672	40.0786	39.2228	112.939	0	0	0
43367	132	10	0.0087	41.7925	40.154	107.814	0	0	0
43706	132	14	-0.9015	39.4207	38.7524	109.58	0	0	0
43694	132	13	7.2659	38.6614	38.1099	110.333	0	0	0
43693	132	12	-0.2762	37.1416	38.6003	110.423	0	0	0
43676	132	11	-0.7912	36.0538	39.3916	109.367	0	0	0
43566	132	14	-0.4032	37.4951	39.0833	113.231	0	0	0
43818	132	14	-0.4032	35.1538	38.8135	112.064	0	0	0
43806	132	13	0.4709	34.3878	37.8799	111.853	0	0	0
43615	132	10	-0.1556	34.8321	34.8252	113.61	0	0	0
43554	132	13	0.4709	37.0757	39.9731	113.94	0	0	0
43618	132	10	-0.1228	36.312	33.3838	115.133	0	0	0
43561	132	11	0.1155	34.4222	33.9294	114.106	0	0	0
43767	132	10	-0.3104	40.1487	35.2577	114.077	0	0	0
43761	132	10	-0.0593	42.005	35.8805	110.242	0	0	0
43765	132	10	-0.0322	41.2907	36.8926	112.467	0	0	0
43831	132	11	-0.3605	28.6561	42.8116	102.114	0	0	0
43896	132	10	-0.099	30.0672	43.1163	103.691	0	0	0
43830	132	11	-0.0629	29.3932	43.7475	103.141	0	0	0
43900	132	10	0.0123	28.1523	41.9556	102.602	0	0	0
43823	132	11	-0.1067	28.9745	40.4129	104.907	0	0	0
43883	132	10	1.2238	28.2484	41.3048	104.564	0	0	0
43895	132	10	-0.0515	28.0508	45.3929	103.529	0	0	0
43829	132	11	-0.009	28.5006	44.5899	104.126	0	0	0
43894	132	10	-0.0259	29.1656	45.1054	104.836	0	0	0
43893	132	10	-0.3104	27.0192	42.9884	104.359	0	0	0
43890	132	10	-0.4764	29.04	42.626	105.871	0	0	0
43828	132	11	0.1496	27.4228	43.8023	105.001	0	0	0
43827	132	11	0.1647	28.09	43.0924	106.22	0	0	0
43889	132	10	-0.4121	26.8167	41.4509	105.881	0	0	0
43892	132	10	-0.0052	26.542	44.379	105.319	0	0	0
43825	132	11	0.003	28.2394	40.7607	107.289	0	0	0
43826	132	11	-0.0822	27.3235	41.8607	106.757	0	0	0
43891	132	10	-0.0322	28.3702	43.7883	107.016	0	0	0
43495	132	10	-0.0631	29.4961	45.7295	107.609	0	0	0
43888	132	10	-0.0026	26.579	42.1708	107.483	0	0	0
44068	132	11	0.1412	25.81	44.7683	111.779	0	0	0
43439	132	11	-0.3	28.7073	46.474	109.506	0	0	0
43880	132	10	0.1076	30.9607	40.5251	104.121	0	0	0
43722	132	15	0.0857	36.5548	41.1078	106.571	0	0	0
43672	132	11	-0.7991	35.9947	40.7935	107.475	0	0	0
43728	132	15	-0.1126	34.4536	39.7495	104.903	0	0	0
43483	132	10	-0.1808	35.7703	42.8475	105.748	0	0	0
43674	132	11	-0.6114	34.6737	40.3713	106.948	0	0	0
43595	132	12	-0.6177	35.6878	42.0279	108.26	0	0	0
43723	132	15	0.435	34.529	41.2795	106.297	0	0	0
43879	132	10	-0.0098	32.4876	40.0953	105.55	0	0	0
43432	132	11	0.2612	35.0971	43.7658	105.648	0	0	0
43673	132	12	-0.8815	33.9727	40.1896	108.181	0	0	0
43488	132	10	-0.0672	32.5212	42.4733	105.412	0	0	0
43433	132	11	-0.0186	33.8107	43.6719	106.549	0	0	0
43486	132	10	-0.0828	34.0765	43.6865	107.594	0	0	0
43677	132	11	1.4089	34.6644	40.2825	109.625	0	0	0
43434	132	11	-0.3329	32.6196	42.6641	106.479	0	0	0
43484	132	10	-0.0897	34.84	43.84	104.596	0	0	0
43487	132	10	-0.3996	32.699	41.6516	106.941	0	0	0
43485	132	10	-0.083	33.3924	44.649	106.435	0	0	0
43550	132	11	-0.7912	35.2463	44.1502	109.568	0	0	0
43822	132	11	-0.0634	30.5409	40.6682	105.134	0	0	0
43726	132	16	-0.0507	34.7871	41.2767	109.994	0	0	0
43881	132	10	0.1236	30.6498	41.7555	105.195	0	0	0
43832	132	14	-0.9014	31.456	41.097	108.543	0	0	0
43490	132	10	-0.0664	31.0572	44.204	106.322	0	0	0
43435	132	11	0.1155	31.4252	43.4496	107.04	0	0	0
43489	132	10	-0.1556	30.7103	42.65	107.118	0	0	0
43430	132	11	-0.0176	37.3013	45.1241	105.299	0	0	0
43482	132	10	-0.1147	36.0874	45.0936	107.069	0	0	0
43431	132	11	-0.0181	35.9148	45.0627	106.005	0	0	0
43437	132	11	-0.4399	30.3992	44.4543	109.158	0	0	0
43491	132	10	-0.0557	32.4109	44.876	108.409	0	0	0
43886	132	10	-0.2104	29.2618	41.0628	107.574	0	0	0
43567	132	12	-0.2762	35.1392	45.7071	109.803	0	0	0
43436	132	11	-0.0867	31.7072	44.0141	108.47	0	0	0
43492	132	10	-0.1228	32.2265	43.2478	109.106	0	0	0
43627	132	10	-0.0098	33.1604	46.3819	109.46	0	0	0
43569	132	11	-0.3874	33.1824	46.7186	110.465	0	0	0
43496	132	10	-0.0561	30.6567	46.4601	108.605	0	0	0
43438	132	11	0.1412	29.8091	45.7951	108.663	0	0	0
43626	132	10	0.0134	32.7672	45.7752	110.807	0	0	0
43494	132	10	0.0455	29.5932	43.6772	109.089	0	0	0
43581	132	12	-0.2995	34.007	44.1542	111.68	0	0	0
43481	132	10	-0.0438	35.371	45.9194	105.6	0	0	0
43493	132	10	0.0087	30.5961	44.5329	110.227	0	0	0
43629	132	10	0.1236	31.0219	47.107	110.66	0	0	0
43593	132	14	-0.1323	32.5778	42.5981	112.574	0	0	0
43469	132	12	-0.6177	37.3543	45.0848	110.937	0	0	0
43708	132	13	0.4458	38.7438	40.5551	107.041	0	0	0
43675	132	11	-0.2166	36.719	39.657	108.039	0	0	0
43309	132	11	0.1155	41.3365	39.6995	111.241	0	0	0
43308	132	11	-0.3329	40.0137	39.8605	112.048	0	0	0
43311	132	11	-0.4399	42.007	39.6653	108.742	0	0	0
43307	132	11	-0.0186	40.0065	41.3093	112.628	0	0	0
43310	132	11	-0.0867	41.4492	40.5043	109.909	0	0	0
43366	132	10	-0.1228	40.4436	40.836	109.582	0	0	0
43359	132	10	-0.083	40.2876	42.0483	111.852	0	0	0
43361	132	10	-0.3996	39.0928	39.5636	111.528	0	0	0
43707	132	12	-0.2995	38.0259	40.2312	108.21	0	0	0
43709	132	11	-0.4364	39.2509	41.9672	106.891	0	0	0
43775	132	10	0.1853	39.5145	42.3932	107.863	0	0	0
43360	132	10	-0.0828	38.9908	41.555	112.932	0	0	0
43776	132	10	0.2814	38.3488	42.5189	106.551	0	0	0
43597	132	15	0.435	38.1888	42.9956	111.896	0	0	0
43547	132	12	-0.8815	37.2707	42.6845	109.969	0	0	0
43725	132	15	0.081	36.3957	40.3934	109.707	0	0	0
43601	132	15	0.033	37.262	40.7104	111.52	0	0	0
43551	132	11	1.4089	36.373	43.184	108.854	0	0	0
43600	132	16	-0.0507	36.9833	43.6454	108.014	0	0	0
43548	132	11	-0.6114	37.1728	42.8281	111.443	0	0	0
43552	132	11	0.2314	36.661	41.421	112.075	0	0	0
43355	132	10	-0.0438	40.4326	43.7653	113.673	0	0	0
43599	132	15	0.081	36.2147	44.5468	109.287	0	0	0
43479	132	10	0.0954	37.7167	44.1024	105.243	0	0	0
43507	132	10	0.0594	42.7437	43.3873	109.642	0	0	0
43546	132	11	-0.7991	36.4445	44.1363	111.641	0	0	0
43602	132	15	-0.1126	35.612	41.1896	111.83	0	0	0
43440	132	14	-0.4032	39.9435	44.975	107.453	0	0	0
43598	132	15	0.2071	35.001	42.6917	110.96	0	0	0
43549	132	11	-0.2166	35.1383	43.7615	110.978	0	0	0
43474	132	16	-0.0507	38.0756	46.0543	112.606	0	0	0
43428	132	13	0.4709	38.9189	45.5969	107.322	0	0	0
43596	132	15	0.0857	36.4007	44.3223	112.716	0	0	0
43553	132	12	-0.2089	36.7987	41.2494	113.517	0	0	0
43501	132	10	-0.0098	42.1362	45.2957	110.127	0	0	0
43425	132	11	1.4089	38.1493	46.0529	111.52	0	0	0
37924	127	10	0.1149	47.3959	42.8421	103.288	0	0	0
43580	132	14	-0.9014	35.107	46.256	112.131	0	0	0
43427	132	12	-0.2089	38.3441	46.0862	108.452	0	0	0
43429	132	11	-0.1279	38.3737	46.0614	105.948	0	0	0
43448	132	11	-0.0822	43.3998	44.3015	112.531	0	0	0
43364	132	10	-0.0664	42.2022	39.7949	111.904	0	0	0
43365	132	10	-0.0557	42.0235	41.3936	110.028	0	0	0
43509	132	10	-0.0593	42.9171	42.3323	111.843	0	0	0
43506	132	10	0.1293	44.1485	42.2938	109.776	0	0	0
43446	132	11	-0.2899	43.7538	43.285	110.087	0	0	0
43357	132	10	-0.1808	40.4347	40.9116	114.78	0	0	0
43306	132	11	0.2612	40.7361	41.6409	113.996	0	0	0
43358	132	10	-0.0897	41.816	41.5844	113.841	0	0	0
43305	132	11	-0.0181	40.3691	43.0729	114.503	0	0	0
43421	132	12	-0.8815	37.0778	47.0405	111.02	0	0	0
44235	132	10	0.012	24.0437	23.2292	115.147	0	0	0
43508	132	10	-0.2104	44.6427	42.6725	111.917	0	0	0
43447	132	11	0.003	43.6572	43.1148	111.63	0	0	0
43510	132	10	-0.0026	43.1861	43.8584	113.51	0	0	0
43514	132	10	-0.0052	45.4689	44.5067	114.574	0	0	0
43511	132	10	-0.4121	42.5595	44.9938	112.315	0	0	0
43445	132	11	-0.1067	44.7121	44.3552	109.519	0	0	0
43504	132	10	0.0347	45.6638	44.1818	110.09	0	0	0
43302	132	13	0.4709	41.3197	46.0618	115.165	0	0	0
43449	132	11	0.1647	44.5844	45.1975	112.776	0	0	0
43314	132	14	-0.4032	41.2396	45.9702	113.962	0	0	0
43515	132	10	-0.3104	43.8917	45.4879	114.662	0	0	0
43450	132	11	0.1496	44.9009	45.4189	114.211	0	0	0
43497	132	10	0.0388	27.7409	46.0168	109.347	0	0	0
43834	132	13	0.4458	28.776	39.8008	110.737	0	0	0
37943	127	10	0.0302	39.6159	41.119	100.874	0	0	0
43617	132	10	-0.0557	35.1468	32.0773	115.05	0	0	0
37941	127	10	-0.0688	40.6106	42.8851	103.174	0	0	0
44103	132	15	0.081	29.3793	32.1003	112.161	0	0	0
37885	127	11	-0.2979	39.4791	41.4289	101.937	0	0	0
44142	132	10	-0.4763	26.0092	31.8969	110.754	0	0	0
37927	127	10	-0.0061	45.1363	45.5641	102.178	0	0	0
44159	132	10	0.3059	23.2022	37.9569	108.505	0	0	0
43855	132	10	0.1444	33.7652	36.7282	113.374	0	0	0
43568	132	13	7.2659	34.8801	46.746	110.951	0	0	0
43845	132	14	-0.1323	28.1802	38.7428	110.936	0	0	0
44280	132	10	0.1454	28.8977	25.7131	112.953	0	0	0
44139	132	10	-0.0593	25.0813	28.8302	111.087	0	0	0
44090	132	11	-0.1519	23.7654	37.1974	109.049	0	0	0
44160	132	10	0.0468	23.2469	36.2413	108.979	0	0	0
37944	127	10	0.0344	38.4108	41.483	102.185	0	0	0
37945	127	10	0.0302	39.9694	40.6761	102.584	0	0	0
43902	132	10	0.2814	28.6671	41.9902	110.562	0	0	0
43356	132	10	-0.1147	39.3576	43.1723	114.907	0	0	0
43978	132	16	-0.0507	28.6664	35.6961	111.543	0	0	0
44026	132	10	0.0123	33.4404	27.9994	112.941	0	0	0
43499	132	10	0.0329	28.8975	46.3819	110.587	0	0	0
43582	132	13	0.4458	33.4668	43.4122	112.755	0	0	0
43477	132	10	0.1444	39.2305	46.0869	105.242	0	0	0
44054	132	11	-0.7912	28.3149	31.8865	112.243	0	0	0
43901	132	10	0.1853	27.1212	41.1387	110.658	0	0	0
43441	132	12	-0.2762	40.9537	46.2631	111.632	0	0	0
44144	132	10	-0.0052	23.1591	32.0685	109.965	0	0	0
44079	132	11	0.1647	24.9986	31.4167	110.924	0	0	0
43859	132	10	-0.0438	31.3276	39.5797	112.396	0	0	0
43835	132	11	-0.4364	28.1486	41.1502	111.062	0	0	0
43912	132	10	0.0343	31.2635	44.852	112.124	0	0	0
37876	127	11	0.0847	46.1758	43.7029	101.701	0	0	0
44153	132	10	0.1853	26.0696	36.1635	110.766	0	0	0
44104	132	16	-0.0507	29.2131	30.1177	113.243	0	0	0
37875	127	11	-0.2227	47.0754	43.8504	102.995	0	0	0
44085	132	12	-0.2995	26.7203	33.9364	111.798	0	0	0
43860	132	10	-0.1147	31.284	40.1505	113.996	0	0	0
44145	132	10	-0.3104	24.2253	33.3546	110.38	0	0	0
43973	132	12	-0.6177	29.2282	34.0564	112.84	0	0	0
43913	132	10	-0.4453	33.0036	46.1563	112.803	0	0	0
43795	132	10	0.0142	42.5508	46.1041	107.49	0	0	0
43512	132	10	-0.4763	43.9875	46.057	112.365	0	0	0
44080	132	11	0.1496	23.8154	32.4101	110.763	0	0	0
44196	132	14	-0.5905	25.5353	24.5672	113.121	0	0	0
44211	132	12	-0.3318	28.9479	28.024	113.5	0	0	0
43908	132	10	0.0468	29.0748	43.9508	111.95	0	0	0
43945	132	12	-0.2762	31.048	34.761	113.587	0	0	0
43444	132	11	-0.0634	44.2192	45.8451	109.763	0	0	0
44089	132	11	-0.1853	23.7882	37.5698	110.557	0	0	0
43857	132	10	0.0954	33.4932	39.5672	113.611	0	0	0
43650	132	10	0.2814	35.3272	42.9253	113.819	0	0	0
43516	132	10	-0.0259	46.7215	46.4349	114.66	0	0	0
43958	132	14	-0.9015	31.1985	32.6547	113.874	0	0	0
44143	132	10	-0.0322	25.035	30.982	111.926	0	0	0
44156	132	10	0.2553	23.4404	35.5064	111.204	0	0	0
44066	132	11	-0.0867	24.7207	42.4626	111.9	0	0	0
44125	132	10	-0.0631	25.0225	45.1168	111.106	0	0	0
37926	127	10	-0.0024	46.7485	43.9841	100.813	0	0	0
43443	132	11	-0.3874	42.7366	46.1894	110.359	0	0	0
44226	132	15	0.1627	26.5432	28.7657	112.612	0	0	0
43424	132	11	-0.7912	39.6294	46.5163	110.977	0	0	0
43955	132	11	-0.009	32.9657	29.7144	114.747	0	0	0
43861	132	10	-0.1808	29.9876	37.6622	112.904	0	0	0
44087	132	11	-0.4364	25.5326	36.06	111.688	0	0	0
43808	132	11	-0.0176	32.826	38.7095	113.719	0	0	0
44126	132	10	-0.0561	26.6264	44.3611	111.18	0	0	0
37923	127	10	0.1253	46.5843	44.3171	103.864	0	0	0
44157	132	10	0.0077	24.4875	38.4104	110.745	0	0	0
44122	132	10	-0.1228	25.5097	42.0505	111.292	0	0	0
44053	132	11	-0.2166	27.3169	32.9964	112.731	0	0	0
44088	132	11	0.0205	24.0413	36.3685	111.533	0	0	0
43607	132	10	-0.0438	35.2848	37.8753	114.599	0	0	0
44121	132	10	-0.0557	23.9988	42.8439	111.167	0	0	0
44127	132	10	0.0388	26.5487	46.7688	111.751	0	0	0
43840	132	11	-0.2933	30.9837	45.4004	112.989	0	0	0
44184	132	13	0.7106	24.7978	25.4245	113.593	0	0	0
43911	132	10	0.0082	30.3326	46.2281	112.727	0	0	0
44055	132	11	1.4089	28.4658	30.8503	113.459	0	0	0
44236	132	10	-0.0024	23.2788	22.9822	113.585	0	0	0
43451	132	11	-0.009	45.6481	46.6953	114.447	0	0	0
43836	132	11	0.0205	28.0612	41.3043	112.644	0	0	0
44158	132	10	0.0759	22.7909	37.9826	110.816	0	0	0
44086	132	13	0.4458	25.779	34.7756	112.402	0	0	0
44148	132	10	-0.099	22.366	30.5443	111.844	0	0	0
43583	132	11	-0.4365	34.3272	43.3236	114.048	0	0	0
43809	132	11	-0.0181	31.4304	39.2325	113.419	0	0	0
44149	132	10	-0.0618	20.9763	31.5968	112.112	0	0	0
44081	132	11	-0.009	22.9467	32.63	112.028	0	0	0
43841	132	11	0.0552	32.2217	45.948	113.627	0	0	0
44069	132	11	-0.3	26.3422	46.0156	112.523	0	0	0
43796	132	10	0.0147	42.0198	46.7455	105.929	0	0	0
44183	132	12	-0.433	25.0327	26.7637	113.373	0	0	0
43905	132	10	0.0077	30.1988	41.7117	112.576	0	0	0
43906	132	10	0.0759	29.4647	41.8259	114.189	0	0	0
43838	132	11	-0.1519	29.121	43.6352	113.022	0	0	0
44228	132	15	0.1627	27.2439	26.9717	114.111	0	0	0
43647	132	10	0.0207	36.9416	45.4097	114.696	0	0	0
44146	132	10	-0.0259	22.2575	33.4825	111.939	0	0	0
44176	132	11	-0.0503	26.7615	28.9793	113.66	0	0	0
44102	132	15	0.2071	26.4671	32.5248	113.266	0	0	0
44154	132	10	0.2813	25.888	36.8829	112.349	0	0	0
44129	132	10	0.0329	25.6142	46.4439	113.239	0	0	0
43476	132	15	-0.1126	36.4888	46.6753	108.421	0	0	0
44082	132	11	-0.0629	22.0139	31.4353	112.407	0	0	0
44050	132	11	-0.7991	28.1717	33.8211	113.663	0	0	0
43503	132	10	0.1236	44.2924	46.2988	108.756	0	0	0
43502	132	10	0.1076	45.0144	46.4135	110.286	0	0	0
43649	132	10	0.1853	34.6554	44.2971	114.437	0	0	0
43720	132	11	-0.3558	42.4857	46.9824	106.873	0	0	0
43646	132	10	0.0174	38.6017	45.7678	114.544	0	0	0
44099	132	12	-0.6177	27.2196	30.3527	113.769	0	0	0
44155	132	10	0.0808	23.6983	36.6559	112.531	0	0	0
43904	132	10	0.2553	27.0941	41.7665	112.977	0	0	0
43837	132	11	-0.1853	29.3085	42.0648	113.112	0	0	0
43810	132	11	0.2612	30.2636	38.2494	113.777	0	0	0
44233	132	10	0.1253	22.6684	25.3997	113.425	0	0	0
43839	132	11	-0.1389	30.1857	44.4117	113.889	0	0	0
43909	132	10	0.0064	30.9014	43.6783	114.34	0	0	0
43903	132	10	0.0808	28.0231	40.3141	113.098	0	0	0
43789	132	10	-0.1181	46.3035	45.4952	105.743	0	0	0
43716	132	11	0.0251	45.4041	45.7601	106.293	0	0	0
44147	132	10	-0.0515	23.6264	32.8378	112.864	0	0	0
44179	132	11	-0.0263	27.7147	27.9509	114.242	0	0	0
44067	132	11	-0.4399	25.2157	43.7157	112.716	0	0	0
43790	132	10	-0.0893	45.829	45.8417	107.301	0	0	0
44120	132	10	-0.0664	23.3242	40.7788	112.022	0	0	0
43946	132	13	7.2659	30.5644	33.5652	114.575	0	0	0
44117	132	10	-0.3996	25.5488	39.7071	112.667	0	0	0
43862	132	10	-0.0897	29.3758	38.8483	113.98	0	0	0
43907	132	10	0.3059	28.136	43.8778	113.452	0	0	0
44186	132	11	0.0847	23.214	23.5968	114.487	0	0	0
44065	132	11	0.1155	23.9706	41.3281	112.704	0	0	0
44100	132	15	0.0857	27.6424	34.7657	113.902	0	0	0
44231	132	15	0.1257	23.5206	28.1887	113.672	0	0	0
43613	132	10	-0.3996	32.4523	34.0868	114.987	0	0	0
43717	132	11	0.0468	44.8889	47.0808	105.727	0	0	0
43914	132	10	0.1107	32.563	45.2049	114.341	0	0	0
43642	132	10	-0.0259	35.3272	46.9429	114.489	0	0	0
44185	132	11	-0.2227	23.3959	25.1043	114.169	0	0	0
44051	132	12	-0.8815	29.0085	31.9963	114.5	0	0	0
44097	132	14	-0.1323	25.2374	34.5997	113.468	0	0	0
43864	132	10	-0.0828	31.3339	36.721	114.779	0	0	0
43473	132	15	0.081	39.4264	46.9244	111.938	0	0	0
43500	132	10	0.0134	42.3232	46.8618	109.63	0	0	0
44124	132	10	0.0455	24.3676	44.1636	113.251	0	0	0
43866	132	10	-0.0672	28.5801	36.5528	114.528	0	0	0
43442	132	13	7.2661	42.2929	46.9097	111.955	0	0	0
44237	132	10	-0.0061	21.0055	23.4934	114.543	0	0	0
43858	132	10	-0.011	32.9394	38.3862	114.753	0	0	0
44128	132	10	0.0428	27.2923	45.8778	113.019	0	0	0
43579	132	11	-0.3605	37.724	46.1012	115.078	0	0	0
43842	132	11	0.0251	32.0567	47.2478	114.476	0	0	0
44123	132	10	0.0087	25.9429	43.4228	113.489	0	0	0
44064	132	11	-0.3329	24.8632	40.184	113.404	0	0	0
44119	132	10	-0.1556	23.357	41.7762	113.5	0	0	0
44182	132	11	0.0323	24.4364	27.8053	114.159	0	0	0
44083	132	11	-0.3605	22.0078	31.1467	113.908	0	0	0
44115	132	10	-0.0831	23.3063	39.7349	114.932	0	0	0
44151	132	10	0.0207	21.6567	32.0329	114.469	0	0	0
44227	132	15	0.3119	24.8749	29.9007	114.147	0	0	0
43811	132	11	-0.0186	30.48	37.3164	115	0	0	0
44118	132	10	-0.0672	25.5001	40.6697	114.149	0	0	0
43517	132	10	-0.0515	45.3192	47.147	115.417	0	0	0
44116	132	10	-0.0828	23.125	38.7383	113.561	0	0	0
44150	132	10	0.0174	21.3665	30.2896	114.132	0	0	0
44178	132	11	-0.2702	25.4144	28.9955	114.459	0	0	0
43478	132	10	-0.039	37.9953	47.0815	106.036	0	0	0
43651	132	10	0.0808	33.7194	41.3969	114.986	0	0	0
44052	132	11	-0.6114	28.2278	33.1184	114.965	0	0	0
43865	132	10	-0.3996	29.6074	35.2318	115.04	0	0	0
44019	132	10	-0.3104	32.6166	31.8027	115.398	0	0	0
43791	132	10	-0.0268	44.465	46.952	104.707	0	0	0
43350	132	15	-0.1126	43.0979	47.2364	113.915	0	0	0
44063	132	11	-0.0186	23.9052	39.17	114.212	0	0	0
43910	132	10	0.0446	29.6125	44.9737	114.644	0	0	0
43426	132	11	0.2314	37.4456	47.1536	108.526	0	0	0
43812	132	11	-0.3329	29.3496	36.3127	115.292	0	0	0
43916	132	10	-0.0893	33.0559	47.4259	114.897	0	0	0
44106	132	15	-0.1126	26.2195	31.9546	115.042	0	0	0
43560	132	11	-0.3329	33.4928	34.3004	115.278	0	0	0
44113	132	10	-0.1808	25.0194	37.2386	114.327	0	0	0
43918	132	10	-0.0714	29.9878	46.974	115.152	0	0	0
44020	132	10	-0.0259	32.8896	28.7379	115.256	0	0	0
44240	132	10	0.0098	22.0595	21.1981	115.107	0	0	0
44152	132	10	0.0123	23.0426	30.9093	114.196	0	0	0
44017	132	10	-0.0322	30.4738	30.0874	115.455	0	0	0
43584	132	11	0.0205	33.5837	42.4758	115.179	0	0	0
43611	132	10	-0.083	33.295	36.4085	115.293	0	0	0
43238	132	10	-0.0664	33.5973	47.077	106.815	0	0	0
44234	132	10	0.1149	23.1973	25.6623	115.086	0	0	0
43652	132	10	0.2553	32.4683	42.564	115.185	0	0	0
44232	132	15	0.0858	24.0896	27.4236	115.137	0	0	0
44187	132	11	-0.0318	21.8508	23.3836	115.232	0	0	0
44062	132	11	0.2612	24.6167	38.0053	114.982	0	0	0
43354	132	10	-0.011	42.3596	43.2806	115.405	0	0	0
43519	132	10	-0.0618	46.1608	47.4211	112.48	0	0	0
43555	132	11	-0.1279	37.088	39.7694	115.457	0	0	0
44112	132	10	-0.1147	22.6107	37.2082	115.504	0	0	0
44110	132	10	-0.011	24.0082	35.1883	115.51	0	0	0
44252	132	10	-0.0697	18.7014	17.2889	121.193	0	0	0
44247	132	10	-0.0244	19.8102	20.4544	120.394	0	0	0
44194	132	11	0.1927	18.1826	18.1784	121.561	0	0	0
44192	132	11	-0.0957	19.3827	19.6583	119.787	0	0	0
44251	132	10	-0.0688	18.8204	18.6066	122.372	0	0	0
43304	132	11	-0.0176	41.2749	43.4662	115.657	0	0	0
44243	132	10	-0.0263	21.2249	21.2368	118.463	0	0	0
44244	132	10	-0.0318	21.1812	19.7616	117.511	0	0	0
44190	132	11	-0.0155	20.5866	20.6721	117.765	0	0	0
44191	132	11	0.0707	19.2409	20.2048	118.357	0	0	0
44246	132	10	-0.0435	18.5206	21.0449	118.386	0	0	0
44189	132	11	-0.0466	20.3993	21.5329	116.491	0	0	0
44245	132	10	-0.0458	18.7936	19.4265	117.702	0	0	0
44248	132	10	-0.0245	20.0695	18.8172	119.759	0	0	0
44241	132	10	0.0003	19.8523	20.9277	115.739	0	0	0
43654	132	10	0.0759	33.8108	42.0664	117.3	0	0	0
43666	132	10	-0.0714	34.696	46.9766	120.771	0	0	0
43301	132	12	-0.2089	42.02	47.0952	115.67	0	0	0
44239	132	10	0.0078	22.6134	21.8805	116.617	0	0	0
43863	132	10	-0.083	30.7689	37.8721	115.902	0	0	0
43917	132	10	-0.0268	31.1987	46.5064	116.337	0	0	0
44238	132	10	-0.0606	21.6991	24.1357	116.023	0	0	0
43606	132	10	-0.011	37.6455	37.6144	115.73	0	0	0
43869	132	10	-0.0557	29.9501	37.7492	117.949	0	0	0
44188	132	11	0.021	21.794	21.9391	115.889	0	0	0
43588	132	11	-0.2933	34.5518	46.5995	117.837	0	0	0
44242	132	10	-0.0122	19.7736	22.4098	116.733	0	0	0
43814	132	11	-0.0867	29.5761	36.6916	117.917	0	0	0
43659	132	10	0.0082	33.9094	46.517	118.737	0	0	0
43585	132	11	-0.1853	34.195	42.8122	116.601	0	0	0
43867	132	10	-0.1556	28.0815	35.55	116.783	0	0	0
44302	132	18	0.0644	26.7175	26.3216	116.835	0	0	0
43876	132	10	0.0428	29.8596	35.1652	121.856	0	0	0
44199	132	11	-0.2769	29.206	25.2514	117.611	0	0	0
44256	132	10	0.0573	29.4551	24.783	116.656	0	0	0
44198	132	13	0.6631	29.0259	26.7345	117.363	0	0	0
44181	132	11	-0.0206	26.6108	28.2202	116.524	0	0	0
44257	132	10	0.0569	28.2636	24.7903	117.922	0	0	0
43556	132	11	-0.0176	36.829	38.3105	116.023	0	0	0
44197	132	12	-0.5639	28.5996	26.9329	116.097	0	0	0
44210	132	14	-0.4037	29.1805	27.5817	118.212	0	0	0
44225	132	17	-0.3548	25.9829	26.9504	116.67	0	0	0
44258	132	10	0.0845	30.2938	23.7974	118.743	0	0	0
44200	132	11	0.0007	30.3497	24.8946	118.603	0	0	0
44259	132	10	0.083	30.1799	25.395	119.576	0	0	0
44263	132	10	-0.0029	32.9224	23.6553	118.895	0	0	0
44264	132	10	0.0164	33.8613	24.7449	120.927	0	0	0
44261	132	10	-0.0193	31.8659	24.8679	117.077	0	0	0
44201	132	11	-0.0056	31.7761	25.2878	118.085	0	0	0
44202	132	11	-0.1337	32.9496	24.7264	118.931	0	0	0
44262	132	10	0.025	33.955	24.9426	118.526	0	0	0
44203	132	11	-0.0331	32.941	25.1091	120.446	0	0	0
44265	132	10	0.0031	32.0486	24.6883	120.925	0	0	0
44260	132	10	0.033	31.9104	26.3741	117.966	0	0	0
44269	132	10	0.0019	32.3892	26.8001	122.736	0	0	0
44268	132	10	0.0037	34.1817	26.7809	122.383	0	0	0
44253	132	10	0.0302	16.3372	18.5857	122.64	0	0	0
43559	132	11	-0.0186	33.7783	35.6864	115.916	0	0	0
43303	132	11	-0.1279	41.0751	44.9374	116.173	0	0	0
43660	132	10	0.0343	33.9232	47.01	117.054	0	0	0
43351	132	10	0.1444	40.0201	45.0425	116.367	0	0	0
43609	132	10	-0.1808	35.5447	36.1124	117.176	0	0	0
43399	132	10	0.0808	41.2622	46.6717	119.165	0	0	0
44107	132	10	0.1444	25.8819	36.4111	116.899	0	0	0
43870	132	10	-0.1228	30.4911	36.086	117.872	0	0	0
44254	132	10	0.0344	16.9675	16.9138	122.927	0	0	0
43657	132	10	0.0064	35.7737	45.1304	116.739	0	0	0
43590	132	11	0.0251	36.3985	47.3119	119.516	0	0	0
43653	132	10	0.0077	35.306	42.6751	116.584	0	0	0
44108	132	10	-0.039	24.9649	35.887	118.295	0	0	0
43871	132	10	0.0087	28.6279	35.3241	119.217	0	0	0
43586	132	11	-0.1519	33.8075	44.2588	117.09	0	0	0
44193	132	11	0.0015	18.053	19.2405	120.399	0	0	0
44111	132	10	-0.0438	23.5351	37.9196	116.84	0	0	0
43665	132	10	-0.0268	36.1794	47.2273	121.604	0	0	0
43813	132	11	0.1155	28.6745	36.4884	116.691	0	0	0
44057	132	12	-0.2089	26.0773	33.8433	115.934	0	0	0
43603	132	10	0.1444	36.313	40.4408	115.888	0	0	0
44010	132	10	0.1293	28.7593	33.179	118.848	0	0	0
44011	132	10	0.0594	29.2055	31.8878	119.856	0	0	0
43817	132	11	-0.3	29.4252	36.1682	121.759	0	0	0
44230	132	16	0.128	26.8768	28.5805	117.515	0	0	0
43656	132	10	0.0468	33.1761	44.7525	116.352	0	0	0
44013	132	10	-0.0593	28.5445	30.7245	118.05	0	0	0
43877	132	10	0.0329	28.3226	36.1673	121.936	0	0	0
43655	132	10	0.3059	33.1549	44.1237	117.965	0	0	0
43558	132	11	0.2612	35.2709	36.2085	116.09	0	0	0
44180	132	11	0.1418	27.9313	28.1337	115.735	0	0	0
43557	132	11	-0.0181	35.4564	37.7216	115.687	0	0	0
44229	132	15	0.108	28.5821	29.0114	115.957	0	0	0
43332	132	11	0.0205	40.4376	47.422	119.368	0	0	0
43352	132	10	-0.039	41.58	45.073	117.128	0	0	0
43604	132	10	-0.039	38.0654	40.1223	115.827	0	0	0
43875	132	10	0.0388	29.9146	36.7756	122.544	0	0	0
44114	132	10	-0.0897	25.4764	38.3542	115.558	0	0	0
43815	132	11	-0.44	28.8895	36.404	119.215	0	0	0
43610	132	10	-0.0897	35.9426	35.5757	115.52	0	0	0
44195	132	11	-0.2979	16.8183	17.703	122.168	0	0	0
44014	132	10	-0.0026	30.5376	29.5583	117.715	0	0	0
43608	132	10	-0.1147	34.6686	38.3113	116.195	0	0	0
43953	132	11	0.1647	31.0435	30.7726	116.073	0	0	0
43952	132	11	-0.0822	30.7027	30.6139	117.552	0	0	0
44016	132	10	-0.4763	30.7558	31.846	115.762	0	0	0
43648	132	10	0.0123	37.8489	45.8456	116.131	0	0	0
43951	132	11	0.003	29.3936	31.3835	117.824	0	0	0
44012	132	10	-0.2104	29.1416	31.9987	116.941	0	0	0
43868	132	10	-0.0664	27.9568	37.2993	116.616	0	0	0
44101	132	15	0.435	28.133	33.6477	115.99	0	0	0
44105	132	15	0.033	26.9423	32.0301	116.587	0	0	0
44177	132	12	-0.088	25.672	29.1465	115.904	0	0	0
44250	132	10	-0.0312	17.5484	20.125	120.824	0	0	0
43662	132	10	0.1107	36.535	47.2893	117.402	0	0	0
43605	132	10	0.0954	36.9288	38.3584	117.127	0	0	0
43874	132	10	-0.0561	30.8488	36.4579	120.097	0	0	0
43947	132	11	-0.3874	30.7624	33.9432	116.414	0	0	0
44004	132	10	0.0134	29.8132	34.1156	116.838	0	0	0
44070	132	14	-0.4032	26.2787	33.7125	118.209	0	0	0
44058	132	13	0.4709	25.8427	34.2629	117.196	0	0	0
44056	132	11	0.2314	26.7926	32.6143	115.651	0	0	0
43950	132	11	-0.2899	29.5183	32.393	118.938	0	0	0
44059	132	11	-0.1279	25.1592	35.6524	117.249	0	0	0
43587	132	11	-0.1389	35.001	45.1296	117.534	0	0	0
44018	132	10	-0.0052	33.1667	30.6688	116.649	0	0	0
43954	132	11	0.1496	32.5111	30.7446	115.756	0	0	0
44015	132	10	-0.4121	31.5653	30.8516	118.219	0	0	0
44204	132	11	0.1096	32.8923	26.6422	120.629	0	0	0
44266	132	10	0.0267	31.9016	27.0047	120.325	0	0	0
44273	132	10	-0.0394	31.7418	29.3022	120.732	0	0	0
44277	132	10	0.0314	33.5019	31.3307	120.398	0	0	0
44267	132	10	0.0195	33.65	27.1093	119.959	0	0	0
44009	132	10	1.2238	31.5272	32.1543	119.582	0	0	0
44255	132	10	0.0302	16.1228	17.3275	121.384	0	0	0
43872	132	10	0.0455	27.9507	37.0131	119.306	0	0	0
44007	132	10	0.1236	32.4267	32.6443	117.388	0	0	0
43949	132	11	-0.1067	30.9419	32.9761	119.076	0	0	0
44205	132	11	-0.1407	33.1839	27.1571	122.07	0	0	0
44270	132	10	-0.0032	34.0377	29.0391	121.374	0	0	0
44207	132	11	0.1073	31.9	29.4438	121.795	0	0	0
44275	132	10	-0.0535	30.9546	31.3494	121.389	0	0	0
44278	132	10	0.0361	33.9243	31.6846	122.06	0	0	0
44209	132	11	-0.342	33.0769	31.7572	121.335	0	0	0
44274	132	10	-0.0537	31.7291	31.2802	123.003	0	0	0
44271	132	10	-0.0068	33.5599	29.033	123.134	0	0	0
44206	132	11	-0.0853	33.2732	28.719	122.121	0	0	0
44208	132	11	0.1085	31.8676	30.9983	121.94	0	0	0
44276	132	10	0.0344	32.8964	32.8431	121.236	0	0	0
44272	132	10	-0.04	31.0871	28.9532	122.381	0	0	0
43614	132	10	-0.0672	33.7014	33.5234	116.025	0	0	0
43948	132	11	-0.0634	31.6708	33.3701	117.673	0	0	0
44006	132	10	0.1076	32.3665	34.1921	118.008	0	0	0
44008	132	10	0.0347	30.9225	33.8354	119.755	0	0	0
44061	132	11	-0.0181	23.6177	37.2722	115.944	0	0	0
43397	132	10	0.1853	39.788	47.2776	117.26	0	0	0
43658	132	10	0.0446	35.4585	44.6534	118.402	0	0	0
43612	132	10	-0.0828	33.2816	35.7403	116.879	0	0	0
44060	132	11	-0.0176	23.9068	35.8105	116.392	0	0	0
44005	132	10	-0.0098	31.1809	34.9325	116.356	0	0	0
44109	132	10	0.0954	23.0441	35.42	116.953	0	0	0
43400	132	10	0.2553	39.6709	46.8178	119.91	0	0	0
43664	132	10	-0.0893	36.5753	46.2469	119.601	0	0	0
43873	132	10	-0.0631	29.8604	37.8818	120.459	0	0	0
43843	132	11	0.0468	30.9449	47.2328	115.597	0	0	0
44249	132	10	-0.0329	17.4085	18.8564	119.607	0	0	0
43816	132	11	0.1412	29.8318	36.7724	120.363	0	0	0
43353	132	10	0.0954	41.1502	42.7418	116.448	0	0	0
43166	132	10	0.0324	33.4224	59.9565	113.088	0	0	0
43273	132	10	0.0808	39.3313	60.2975	113.06	0	0	0
43630	132	10	0.0347	30.415	49.1656	110.177	0	0	0
37841	127	10	0.0207	46.5967	49.8337	102.499	0	0	0
43170	132	11	-0.6114	39.494	53.0453	113.982	0	0	0
43393	132	10	-0.0618	36.4803	57.5861	112.885	0	0	0
43130	132	10	-0.0272	30.4598	55.7506	114.591	0	0	0
43632	132	10	0.1293	31.386	51.1368	110.211	0	0	0
43325	132	11	-0.009	35.4693	55.7933	112.231	0	0	0
43209	132	11	-0.1389	42.7522	59.2492	114.507	0	0	0
43575	132	11	0.1647	34.2857	48.9249	112.861	0	0	0
37840	127	10	0.0174	45.2304	50.9331	103	0	0	0
43390	132	10	-0.0259	34.578	56.1555	112.818	0	0	0
37842	127	10	0.0123	46.0621	51.1877	101.426	0	0	0
37773	127	11	-0.3605	46.209	50.88	102.482	0	0	0
37772	127	11	-0.0629	47.2634	51.8809	103.171	0	0	0
37839	127	10	-0.0618	46.7073	52.7358	103.488	0	0	0
43638	132	10	-0.4763	34.0463	47.9514	112.373	0	0	0
43792	132	10	-0.0714	45.726	47.7694	105.708	0	0	0
43126	132	10	0.0753	32.2069	57.1604	114.528	0	0	0
43096	132	16	0.0352	38.3201	56.6022	115.271	0	0	0
43163	132	10	-0.0396	36.4815	59.9349	113.228	0	0	0
43718	132	11	-0.104	43.8095	47.7968	106.677	0	0	0
43793	132	10	-0.0253	43.5489	48.7863	106.259	0	0	0
43527	132	10	0.0077	44.3781	51.1465	106.466	0	0	0
43322	132	11	-0.0822	35.2509	52.2735	114.141	0	0	0
43915	132	10	-0.1181	31.8312	48.0584	113.788	0	0	0
43164	132	10	-0.0426	35.4332	61.4021	113	0	0	0
43529	132	10	0.3059	43.767	53.3933	105.768	0	0	0
43530	132	10	0.0468	45.173	53.3653	106.861	0	0	0
43578	132	11	-0.0629	37.3937	47.5727	114.817	0	0	0
43391	132	10	-0.0515	35.2105	56.0282	111.199	0	0	0
45479	133	11	0.0523	43.29	88.3187	111.675	0	0	0
43324	132	11	0.1496	35.4734	54.2274	112.43	0	0	0
43246	132	10	0.0428	28.9131	51.1569	106.87	0	0	0
43243	132	10	-0.0631	29.5674	49.4277	105.19	0	0	0
43245	132	10	0.0388	29.0255	49.5723	107.778	0	0	0
43186	132	11	0.1412	30.3149	49.7876	105.895	0	0	0
43187	132	11	-0.3	29.6004	50.3494	107.204	0	0	0
43179	132	11	-0.0181	36.3426	52.0829	107.814	0	0	0
43234	132	10	-0.0828	35.0548	50.2602	109.317	0	0	0
43244	132	10	-0.0562	30.8133	50.5717	105.328	0	0	0
43240	132	10	-0.1228	32.3975	49.8237	107.482	0	0	0
43237	132	10	-0.1556	32.7071	47.6754	108.149	0	0	0
43185	132	11	-0.4399	31.2967	48.6056	106.2	0	0	0
43572	132	11	-0.2899	32.157	50.3641	110.122	0	0	0
43636	132	10	-0.0026	35.1548	50.2817	111.402	0	0	0
43631	132	10	1.2238	31.1344	48.8627	108.712	0	0	0
43230	132	10	-0.1147	35.6564	52.3477	108.637	0	0	0
43573	132	11	0.003	32.9995	50.4192	111.368	0	0	0
43232	132	10	-0.0897	36.652	50.1387	106.687	0	0	0
43236	132	10	-0.0672	35.506	48.0483	107.579	0	0	0
43247	132	10	0.0329	30.3287	50.8384	107.877	0	0	0
43184	132	11	-0.0867	32.6445	49.0736	106.733	0	0	0
43633	132	10	0.0594	32.7315	50.7479	109.277	0	0	0
43239	132	10	-0.0557	33.2524	49.6476	105.97	0	0	0
45526	133	10	0.0164	46.8235	88.256	114.832	0	0	0
43180	132	11	0.2612	36.4269	50.5287	107.697	0	0	0
43233	132	10	-0.083	34.3199	50.4555	107.787	0	0	0
43637	132	10	-0.4121	34.5408	48.6716	110.856	0	0	0
43182	132	11	-0.3329	34.7524	48.3642	108.243	0	0	0
43229	132	10	-0.0438	35.8909	52.4933	106.898	0	0	0
43242	132	10	0.0455	31.4825	48.1011	105.23	0	0	0
43235	132	10	-0.3996	34.8904	47.7932	109.217	0	0	0
43181	132	11	-0.0186	35.1068	49.9103	108.291	0	0	0
43571	132	11	-0.1067	31.4405	48.9951	109.813	0	0	0
43183	132	11	0.1155	33.4515	47.9678	107.437	0	0	0
43241	132	10	0.0087	30.7097	47.9033	106.801	0	0	0
43570	132	11	-0.0634	31.8957	47.7581	110.725	0	0	0
43299	132	11	1.4089	39.6883	49.5134	112.693	0	0	0
43347	132	15	0.081	39.8544	50.8321	113.714	0	0	0
43188	132	14	-0.4032	37.1778	51.5349	110.772	0	0	0
43471	132	15	0.435	36.7834	48.8514	109.751	0	0	0
43171	132	11	-0.2166	40.8134	54.7815	114.524	0	0	0
43422	132	11	-0.6114	37.385	47.9014	109.963	0	0	0
43472	132	15	0.2071	39.7702	47.4778	109.039	0	0	0
43392	132	10	-0.099	37.1396	56.0868	113.591	0	0	0
43475	132	15	0.033	37.6166	47.9171	107.782	0	0	0
43348	132	16	-0.0507	40.0787	50.3069	112.061	0	0	0
43231	132	10	-0.1808	37.2735	50.1566	108.285	0	0	0
43174	132	11	0.2313	38.5064	52.7374	112.759	0	0	0
43420	132	11	-0.7991	38.6951	48.5621	110.519	0	0	0
43423	132	11	-0.2166	39.8232	47.7691	110.101	0	0	0
43455	132	12	-0.2995	40.973	48.6636	110.118	0	0	0
43797	132	10	0.0138	41.7349	47.6679	107.331	0	0	0
43470	132	15	0.0857	38.7488	49.5602	110.067	0	0	0
43386	132	10	-0.4763	36.8048	53.5578	114.251	0	0	0
43298	132	11	-0.7912	39.2858	50.0184	114.178	0	0	0
43385	132	10	-0.4121	36.1494	51.7625	114.523	0	0	0
43218	132	15	0.0857	38.7774	54.9486	113.937	0	0	0
43090	132	11	-0.3166	34.3773	59.5201	112.823	0	0	0
43634	132	10	-0.2104	32.3243	50.1611	112.178	0	0	0
43282	132	10	0.0343	44.3452	60.647	115.306	0	0	0
43456	132	13	0.4458	41.0032	49.493	108.914	0	0	0
43794	132	10	-0.0206	44.178	47.998	107.679	0	0	0
43467	132	14	-0.1323	40.0824	49.5776	108.109	0	0	0
43523	132	10	0.1853	43.1954	49.7899	108.828	0	0	0
43295	132	12	-0.8815	40.9511	48.4167	112.88	0	0	0
43225	132	10	0.1444	38.9306	51.4054	108.81	0	0	0
43177	132	11	-0.1279	38.6749	52.3732	109.122	0	0	0
43458	132	11	0.0205	42.3676	51.2237	107.4	0	0	0
43524	132	10	0.2814	42.2337	51.1968	109.426	0	0	0
43457	132	11	-0.4364	42.2636	50.3778	108.724	0	0	0
43459	132	11	-0.1853	43.847	51.7495	107.225	0	0	0
43526	132	10	0.2553	42.1889	50.6066	106.486	0	0	0
43525	132	10	0.0807	41.5906	51.9992	107.42	0	0	0
43176	132	13	0.4709	38.1808	52.1736	110.573	0	0	0
43343	132	12	-0.6177	38.6326	48.8379	111.984	0	0	0
43323	132	11	0.1647	35.6918	53.7284	113.902	0	0	0
43175	132	12	-0.2089	39.1269	52.3785	111.573	0	0	0
43641	132	10	-0.3104	36.0019	48.1821	112.416	0	0	0
43294	132	11	-0.7991	41.5472	49.858	114.746	0	0	0
37816	127	10	-0.0561	47.445	51.6276	114.014	0	0	0
43576	132	11	0.1496	35.7218	48.7286	113.335	0	0	0
43640	132	10	-0.0052	36.3092	49.6584	113.285	0	0	0
43522	132	10	0.0123	46.7703	49.0457	114.664	0	0	0
43315	132	12	-0.2762	38.0366	50.9577	114.804	0	0	0
43165	132	10	0.0296	34.4023	59.4265	111.709	0	0	0
43454	132	14	-0.9014	42.8904	47.9352	111.498	0	0	0
43131	132	10	0.0068	28.9089	56.7106	114.493	0	0	0
43300	132	11	0.2314	42.8498	47.8703	114.71	0	0	0
43277	132	10	0.3059	41.5244	61.0306	114.415	0	0	0
45518	133	10	0.0573	44.9572	92.095	115.412	0	0	0
45542	133	10	0.1454	45.6092	92.3379	109.717	0	0	0
45475	133	11	-0.1897	46.0386	92.4218	110.729	0	0	0
43272	132	10	0.2814	38.6901	57.9538	113.841	0	0	0
43296	132	11	-0.6114	42.0901	48.8975	113.767	0	0	0
43122	132	10	0.1346	34.434	56.4745	115.432	0	0	0
43452	132	11	-0.0629	45.5897	47.7409	113.34	0	0	0
43518	132	10	-0.099	44.5745	47.9101	112.915	0	0	0
43349	132	15	0.033	43.7096	48.3173	115.151	0	0	0
43544	132	10	0.0147	44.698	50.849	110.442	0	0	0
43088	132	11	0.096	35.5042	60.408	113.437	0	0	0
45543	133	10	0.1152	44.2071	92.4461	111.988	0	0	0
43468	132	11	-0.3558	44.2279	50.5925	111.383	0	0	0
43345	132	15	0.435	42.8581	49.722	113.399	0	0	0
43545	132	10	0.0138	43.1938	50.2857	111.23	0	0	0
43521	132	10	0.0207	46.55	49.7237	113.084	0	0	0
43635	132	10	-0.0593	33.2679	51.4625	111.473	0	0	0
43453	132	11	-0.3605	46.0405	49.1216	113.856	0	0	0
43520	132	10	0.0174	45.1763	49.7183	114.171	0	0	0
43543	132	10	0.0142	44.7669	49.7806	111.801	0	0	0
43271	132	10	0.1853	39.9887	58.6472	114.825	0	0	0
43528	132	10	0.0759	44.4026	51.5872	108.141	0	0	0
43217	132	12	-0.6177	41.7636	51.3046	114.409	0	0	0
43542	132	10	-0.0206	45.2009	52.4133	112.141	0	0	0
43466	132	11	-0.104	44.2687	51.8225	112.261	0	0	0
43541	132	10	-0.0253	44.3054	51.6449	113.353	0	0	0
43539	132	10	-0.0268	42.0564	52.119	112.001	0	0	0
43394	132	10	0.0174	38.4406	55.6325	111.538	0	0	0
43219	132	15	0.435	40.4442	52.9868	113.278	0	0	0
43395	132	10	0.0207	38.3399	57.423	111.319	0	0	0
43220	132	15	0.2071	41.1575	54.6114	113.477	0	0	0
43223	132	15	0.033	38.0422	53.6929	112.561	0	0	0
43215	132	14	-0.1323	40.6228	56.5701	112.441	0	0	0
43226	132	10	-0.039	39.534	53.0316	109.173	0	0	0
43227	132	10	0.0954	38.1535	52.8827	107.059	0	0	0
43461	132	11	-0.1389	43.4105	54.3459	107.771	0	0	0
43531	132	10	0.0064	42.3766	54.0858	108.032	0	0	0
43460	132	11	-0.1519	44.0641	53.2463	106.827	0	0	0
43537	132	10	-0.1181	42.1931	53.2411	110.15	0	0	0
43532	132	10	0.0446	43.2269	55.2473	107.119	0	0	0
43538	132	10	-0.0893	42.5798	54.6306	111.206	0	0	0
43228	132	10	-0.011	37.3974	53.9121	108.227	0	0	0
43178	132	11	-0.0176	37.6621	52.8601	108.049	0	0	0
43396	132	10	0.0123	37.1881	56.4432	110.511	0	0	0
43327	132	11	-0.3605	37.7488	56.5041	111.466	0	0	0
43276	132	10	0.0759	41.9786	59.2367	111.965	0	0	0
43389	132	10	-0.3104	36.2609	53.6957	111.871	0	0	0
43279	132	10	0.0064	42.9887	58.4679	113.803	0	0	0
43574	132	11	-0.0822	34.3127	49.5627	111.503	0	0	0
43286	132	10	-0.0893	46.9784	59.875	114.481	0	0	0
43533	132	10	0.0082	43.9805	55.8144	109.324	0	0	0
43534	132	10	0.0343	45.2858	54.9828	108.585	0	0	0
43462	132	11	-0.2933	44.2894	54.8238	108.974	0	0	0
43283	132	10	-0.4453	44.9464	57.6311	115.025	0	0	0
43536	132	10	0.1107	44.7812	52.9185	109.753	0	0	0
43464	132	11	0.0251	42.9687	53.6313	110.859	0	0	0
43540	132	10	-0.0714	42.8327	53.3184	112.919	0	0	0
43128	132	10	0.0653	30.0559	58.4672	115.223	0	0	0
43172	132	11	-0.7912	41.7439	53.9284	115.441	0	0	0
43465	132	11	0.0468	42.9924	52.7041	112.064	0	0	0
43167	132	10	0.0304	34.3728	58.4952	113.273	0	0	0
43194	132	11	-0.2899	47.1466	54.9282	113.392	0	0	0
43387	132	10	-0.0322	35.1716	54.4205	114.562	0	0	0
43463	132	11	0.0552	44.3587	53.8617	110.134	0	0	0
43255	132	10	0.0594	46.7304	53.886	113.428	0	0	0
43195	132	11	0.003	47.097	55.6033	114.702	0	0	0
43248	132	10	0.0134	44.4096	54.5179	113.638	0	0	0
43249	132	10	-0.0098	43.122	55.7753	113.504	0	0	0
43256	132	10	-0.2104	46.1934	56.2259	114.672	0	0	0
43191	132	11	-0.3874	44.1675	55.5682	113.793	0	0	0
43535	132	10	-0.4453	45.0831	54.3048	110.849	0	0	0
43193	132	11	-0.1067	46.5217	55.7325	112.244	0	0	0
43251	132	10	0.1236	44.4752	56.1888	111.661	0	0	0
43192	132	11	-0.0634	45.0337	56.2425	112.576	0	0	0
43253	132	10	1.2238	46.682	55.2047	111.192	0	0	0
43252	132	10	0.0347	47.243	56.5688	112.119	0	0	0
43211	132	11	0.0552	45.2565	58.7342	115.132	0	0	0
43250	132	10	0.1076	45.06	57.3549	112.782	0	0	0
43285	132	10	-0.1181	46.8796	58.2696	113.688	0	0	0
43212	132	11	0.0251	46.2976	59.149	113.997	0	0	0
43216	132	11	-0.3558	45.0161	58.7413	110.479	0	0	0
43289	132	10	-0.0253	46.8559	58.4287	111.539	0	0	0
43291	132	10	0.0142	45.3001	57.9433	109.835	0	0	0
43293	132	10	0.0138	44.0535	58.554	111.059	0	0	0
43069	132	11	0.0855	29.7404	56.3368	115.172	0	0	0
43275	132	10	0.0077	41.2069	60.9029	111.879	0	0	0
43274	132	10	0.2553	39.4211	59.1948	111.765	0	0	0
43207	132	11	-0.1853	41.3583	59.9967	112.5	0	0	0
43203	132	12	-0.2995	40.8545	56.2109	114.701	0	0	0
43213	132	11	0.0468	45.6858	59.8003	112.756	0	0	0
43288	132	10	-0.0714	44.5706	59.6579	112.737	0	0	0
43287	132	10	-0.0268	45.8915	60.8513	112.829	0	0	0
43214	132	11	-0.104	46.1711	59.2418	111.353	0	0	0
43292	132	10	0.0147	44.7388	59.5109	109.761	0	0	0
43290	132	10	-0.0206	46.7531	59.9688	110.82	0	0	0
43278	132	10	0.0468	42.9973	61.0886	113.512	0	0	0
43206	132	11	0.0205	39.9642	59.401	112.712	0	0	0
43388	132	10	-0.0052	34.4994	53.8726	112.065	0	0	0
43326	132	11	-0.0629	36.7494	56.5168	112.647	0	0	0
43208	132	11	-0.1519	42.1256	60.431	113.746	0	0	0
43384	132	10	-0.0026	34.8838	51.7641	113.256	0	0	0
45559	133	10	-0.0311	37.9188	87.2172	114.925	0	0	0
45483	133	11	0.025	39.8841	87.9384	115.458	0	0	0
45551	133	10	0.0388	42.0721	86.5357	112.076	0	0	0
45556	133	10	-0.0304	39.6317	88.338	113.399	0	0	0
45555	133	10	-0.0168	39.9554	86.6645	113.716	0	0	0
45482	133	11	-0.0223	40.2702	87.6873	114.016	0	0	0
45552	133	10	0.0071	41.223	88.0215	111.652	0	0	0
45480	133	11	-0.1402	42.0442	87.6341	112.28	0	0	0
45544	133	10	0.1493	45.5531	91.7011	112.834	0	0	0
45541	133	10	0.1769	46.9883	91.9196	110.752	0	0	0
43204	132	13	0.4458	40.4978	56.9631	113.584	0	0	0
45553	133	10	-0.0284	42.0974	88.8079	114.121	0	0	0
43346	132	15	0.2071	39.9442	48.3012	115.223	0	0	0
43645	132	10	-0.0618	37.9177	47.8068	113.911	0	0	0
43168	132	11	-0.7991	39.303	54.2945	114.642	0	0	0
43628	132	10	0.1076	31.7932	48.0213	111.788	0	0	0
43169	132	12	-0.8815	39.8492	52.4023	115.192	0	0	0
43297	132	11	-0.2166	40.1639	49.4269	115.192	0	0	0
45554	133	10	0.0353	42.2715	87.0116	114.395	0	0	0
43087	132	11	0.109	35.4467	60.5868	114.981	0	0	0
43577	132	11	-0.009	35.9023	47.8576	114.589	0	0	0
45550	133	10	0.0113	43.24	88.2359	110.614	0	0	0
45477	133	11	0.0967	44.5708	90.4241	111.264	0	0	0
45478	133	11	-0.2032	43.5338	89.7765	112.186	0	0	0
45476	133	11	-0.0585	45.0707	91.796	111.828	0	0	0
45546	133	10	0.0024	44.1605	90.5457	110.233	0	0	0
45548	133	10	0.0576	43.9428	89.6769	113.192	0	0	0
45549	133	10	-0.0025	44.2109	87.7541	111.911	0	0	0
45481	133	11	-0.0066	41.78	87.8043	113.812	0	0	0
43643	132	10	-0.0515	35.5179	48.3741	115.461	0	0	0
45547	133	10	0.038	42.6431	90.452	112.214	0	0	0
43173	132	11	1.4089	41.4011	52.2659	115.502	0	0	0
45527	133	10	0.0031	45.7434	86.9796	115.034	0	0	0
43224	132	15	-0.1126	37.7338	52.0616	113.085	0	0	0
45545	133	10	-0.0285	45.4262	89.761	111.049	0	0	0
43639	132	10	-0.0322	33.5448	49.2573	113.582	0	0	0
43205	132	11	-0.4364	39.7436	58.258	113.842	0	0	0
43210	132	11	-0.2933	43.9863	59.6074	115.41	0	0	0
43161	132	10	-0.0486	34.4734	60.9917	115.266	0	0	0
43498	132	10	0.0428	28.6417	47.5344	109.257	0	0	0
43160	132	10	-0.019	36.5781	62.4823	115.164	0	0	0
43383	132	10	-0.0593	33.3206	52.7839	115.05	0	0	0
43280	132	10	0.0446	42.0076	58.9639	115.216	0	0	0
43321	132	11	0.003	34.2863	52.2839	115.312	0	0	0
43381	132	10	0.0594	34.3515	50.0911	115.448	0	0	0
43159	132	10	-0.0194	37.5658	61.0541	115.387	0	0	0
43920	132	10	-0.0206	30.7019	49.4115	115.463	0	0	0
45560	133	10	-0.029	37.9656	88.7787	115.454	0	0	0
43259	132	10	-0.4121	45.5062	54.4957	115.513	0	0	0
43162	132	10	-0.0497	35.537	59.5732	115.395	0	0	0
43153	132	10	0.0139	36.4867	62.3796	119.536	0	0	0
45523	133	10	-0.0193	44.7081	89.9288	117.353	0	0	0
45519	133	10	0.0569	45.1624	92.5124	117.139	0	0	0
43594	132	11	-0.3558	33.6986	49.34	120.597	0	0	0
43078	132	13	0.516	35.7186	57.9284	120.085	0	0	0
43154	132	10	0.0094	35.1946	63.6364	119.56	0	0	0
43268	132	10	0.0174	45.0779	59.0078	120.004	0	0	0
43061	132	11	-0.3261	44.4205	51.6627	116.691	0	0	0
43671	132	10	0.0138	32.9527	49.0963	121.372	0	0	0
45522	133	10	0.033	44.8071	89.528	115.592	0	0	0
43670	132	10	0.0147	33.5933	50.3787	120.223	0	0	0
43089	132	14	-0.4162	36.5791	57.9867	120.965	0	0	0
43380	132	10	0.1293	32.8607	50.8868	115.896	0	0	0
43072	132	11	0.0997	30.3291	54.3978	118.153	0	0	0
43071	132	11	0.0821	29.7605	54.2268	116.726	0	0	0
43846	132	11	-0.3558	31.886	48.9638	117.247	0	0	0
45524	133	10	0.025	45.2962	87.5811	117.405	0	0	0
43921	132	10	0.0142	31.7295	49.974	117.663	0	0	0
45465	133	11	-0.0331	46.5235	87.5294	115.55	0	0	0
43844	132	11	-0.104	30.767	48.6351	116.266	0	0	0
43139	132	10	-0.0379	30.4426	52.2169	118.738	0	0	0
43138	132	10	-0.0305	31.8715	52.7822	117.895	0	0	0
43140	132	10	-0.0468	31.9872	54.4677	120.075	0	0	0
43073	132	11	0.082	31.0978	53.1014	118.645	0	0	0
43135	132	10	-0.0525	29.0714	53.4029	116.795	0	0	0
43137	132	10	-0.1011	31.0114	55.2402	118.255	0	0	0
43134	132	10	-0.0953	30.5427	53.8718	116.034	0	0	0
43136	132	10	-0.0547	29.5041	54.707	118.809	0	0	0
43120	132	10	0.0431	45.495	51.9747	116.651	0	0	0
43145	132	10	0.1286	33.6816	57.5581	120.68	0	0	0
43375	132	10	-0.0098	36.4227	50.2878	115.923	0	0	0
43319	132	11	-0.1067	34.4132	50.7947	117.505	0	0	0
45520	133	10	0.0845	46.9933	90.7621	117.344	0	0	0
43146	132	10	0.1162	33.802	58.6721	119.351	0	0	0
43074	132	11	0.0342	31.9043	53.3631	119.923	0	0	0
43086	132	11	-0.1339	36.5642	61.4763	115.631	0	0	0
43320	132	11	-0.2899	33.9581	50.9558	116.014	0	0	0
43261	132	10	-0.0322	47.3467	56.0408	117.303	0	0	0
43079	132	11	-0.2706	34.2866	58.413	120.303	0	0	0
43644	132	10	-0.099	37.7784	48.2536	115.579	0	0	0
43084	132	11	-0.0453	35.4136	62.7107	117.658	0	0	0
45563	133	10	0.0357	36.833	87.4405	117.247	0	0	0
43189	132	12	-0.2762	43.272	54.4992	115.588	0	0	0
43418	132	10	0.0147	35.4028	53.1969	121.741	0	0	0
43382	132	10	-0.2104	34.7283	52.8609	116.105	0	0	0
43922	132	10	0.0147	32.7934	48.8235	116.677	0	0	0
43258	132	10	-0.0026	47.1827	53.7726	115.96	0	0	0
45486	133	11	-0.3194	37.921	87.4025	117.137	0	0	0
45561	133	10	0.0341	38.3433	88.1276	117.823	0	0	0
43379	132	10	1.2238	34.0044	49.8439	118.085	0	0	0
43407	132	10	0.0082	38.1479	51.4036	119.853	0	0	0
43415	132	10	-0.0253	36.3701	54.0486	119.617	0	0	0
43317	132	11	-0.3874	37.0455	51.0252	116.52	0	0	0
43329	132	12	-0.2995	40.0089	49.8869	116.537	0	0	0
43374	132	10	0.0134	37.8539	50.4087	116.838	0	0	0
45463	133	11	-0.0056	45.3997	89.6093	116.531	0	0	0
43408	132	10	0.0343	38.8083	50.3906	118.575	0	0	0
43141	132	10	-0.033	32.9298	52.9584	119.818	0	0	0
45461	133	11	-0.2769	45.696	92.1406	116.254	0	0	0
43196	132	11	-0.0822	46.5817	54.671	115.791	0	0	0
43398	132	10	0.2814	38.8169	48.3895	118.121	0	0	0
43149	132	10	0.0015	35.9531	60.4348	120.717	0	0	0
43377	132	10	0.1236	36.251	50.4161	118.58	0	0	0
43661	132	10	-0.4453	35.353	48.5724	117.939	0	0	0
43318	132	11	-0.0634	35.9491	51.1042	117.796	0	0	0
43663	132	10	-0.1181	37.3313	47.9165	119.649	0	0	0
43316	132	13	7.2661	37.7591	52.3822	115.553	0	0	0
43409	132	10	-0.4453	38.8829	52.2795	117.225	0	0	0
43376	132	10	0.1076	36.0807	52.0322	118.373	0	0	0
43267	132	10	-0.0618	45.9245	58.0303	118.006	0	0	0
43155	132	10	0.0187	35.7278	63.6898	117.283	0	0	0
43328	132	14	-0.9014	36.9055	52.9108	116.364	0	0	0
45557	133	10	-0.0231	40.1498	88.9627	115.753	0	0	0
43923	132	10	0.0138	31.8747	48.251	118.053	0	0	0
43378	132	10	0.0347	33.9204	51.6293	117.964	0	0	0
43667	132	10	-0.0253	35.8264	49.7532	120.556	0	0	0
43340	132	11	-0.104	36.9498	54.0369	120.543	0	0	0
43054	132	11	0.0385	41.5997	54.0756	122.834	0	0	0
43262	132	10	-0.0052	45.7682	54.0757	118.507	0	0	0
43402	132	10	0.0759	41.1296	47.8344	121.424	0	0	0
43108	132	10	-0.0221	43.6712	54.7221	122.596	0	0	0
43116	132	10	-0.0032	45.7614	51.6055	119.097	0	0	0
43055	132	11	0.043	43.1292	53.8951	123.056	0	0	0
43083	132	11	-0.0649	35.4397	62.6241	119.204	0	0	0
43057	132	11	0.0572	44.2322	52.4963	121.135	0	0	0
43059	132	11	-0.1275	44.7986	51.0728	119.065	0	0	0
43058	132	11	-0.0319	44.2724	51.0767	120.514	0	0	0
43113	132	10	-0.0518	43.294	50.6909	120.5	0	0	0
43112	132	10	-0.0324	43.5161	53.0781	120.552	0	0	0
43111	132	10	-0.0278	45.2014	52.984	121.06	0	0	0
43082	132	11	-0.0718	34.4528	61.6041	119.715	0	0	0
43404	132	10	0.0468	38.8904	49.2255	120.614	0	0	0
43333	132	11	-0.1853	40.9454	48.3943	120.479	0	0	0
43105	132	10	0.0038	41.126	53.1274	122.497	0	0	0
43414	132	10	-0.0714	39.0079	53.3057	120.852	0	0	0
43331	132	11	-0.4364	39.8392	48.0467	118.026	0	0	0
43330	132	13	0.4458	40.6899	49.2165	117.531	0	0	0
45558	133	10	-0.0332	40.4332	87.2103	116.054	0	0	0
43405	132	10	0.0064	41.1486	50.8843	119.576	0	0	0
43107	132	10	-0.0491	43.3447	54.0605	124.12	0	0	0
43410	132	10	0.1107	40.423	52.5341	118.248	0	0	0
43341	132	14	-0.1323	41.8919	49.2632	117.762	0	0	0
43334	132	11	-0.1519	39.9374	49.5218	120.796	0	0	0
43406	132	10	0.0446	40.3661	51.6791	120.876	0	0	0
43335	132	11	-0.1389	40.2102	50.8947	120.123	0	0	0
43056	132	11	0.0275	43.7414	52.5031	122.59	0	0	0
43222	132	16	-0.0507	41.569	51.8358	116.463	0	0	0
43401	132	10	0.0077	41.9402	48.8146	120.198	0	0	0
43337	132	11	0.0552	39.3206	52.4491	118.282	0	0	0
43336	132	11	-0.2933	39.0182	51.2626	119.218	0	0	0
43118	132	10	-0.0651	42.8362	51.5062	118.071	0	0	0
43060	132	11	0.1503	43.8965	51.8403	118.077	0	0	0
43403	132	10	0.3059	39.9904	49.6944	121.89	0	0	0
43115	132	10	-0.0125	44.9489	50.0251	118.826	0	0	0
43114	132	10	-0.061	44.8609	50.3843	121.108	0	0	0
43110	132	10	-0.0108	44.5623	52.1611	123.249	0	0	0
43339	132	11	0.0468	38.4871	54.0151	120.203	0	0	0
43157	132	10	-0.0169	36.0544	60.649	117.638	0	0	0
43338	132	11	0.0251	38.7819	53.7914	118.729	0	0	0
43109	132	10	-0.1287	42.9507	51.7443	122.65	0	0	0
43117	132	10	-0.0453	43.8455	52.9285	118.349	0	0	0
43589	132	11	0.0552	35.7804	47.5346	118.119	0	0	0
43129	132	10	0.0233	30.2022	57.7614	116.83	0	0	0
43416	132	10	-0.0206	36.7565	55.0583	120.973	0	0	0
43591	132	11	0.0468	35.5924	47.5807	120.776	0	0	0
43132	132	10	0.0006	28.0302	55.1103	115.772	0	0	0
43133	132	10	-0.0182	28.5955	56.04	117.111	0	0	0
43119	132	10	0.0367	44.4736	50.5551	116.446	0	0	0
43124	132	10	0.0998	32.4079	56.9183	117.584	0	0	0
43067	132	11	-0.1409	31.9976	57.4872	115.552	0	0	0
43085	132	11	0.0381	36.3893	61.5957	117.202	0	0	0
43070	132	11	0.0141	28.9702	55.4729	116.22	0	0	0
43127	132	10	0.0971	32.4917	58.5165	115.611	0	0	0
43068	132	11	-0.17	30.438	57.5815	115.765	0	0	0
43156	132	10	0.0135	34.3739	62.534	117.324	0	0	0
43064	132	13	0.7174	34.845	55.3693	117.25	0	0	0
43076	132	14	-0.4885	34.3059	54.4644	117.754	0	0	0
43077	132	12	-0.2505	35.8754	57.3685	118.846	0	0	0
43066	132	11	-0.0846	32.6302	56.5329	116.571	0	0	0
43592	132	11	-0.104	35.1959	49.0928	121.085	0	0	0
43142	132	10	0.0232	31.9724	52.8115	122.074	0	0	0
43106	132	10	0.0003	41.1921	54.251	123.865	0	0	0
43344	132	15	0.0857	42.1909	49.7999	115.625	0	0	0
43264	132	10	-0.0259	46.3143	56.2785	119.607	0	0	0
43125	132	10	0.0951	32.1735	55.5482	116.426	0	0	0
43081	132	11	-0.037	34.9734	60.8264	120.889	0	0	0
43151	132	10	-0.0071	33.5199	62.1528	120.012	0	0	0
43075	132	11	-0.2648	31.2653	52.8189	121.252	0	0	0
43342	132	11	-0.3558	36.4255	52.9065	121.463	0	0	0
45562	133	10	0.0359	38.2141	86.3847	117.4	0	0	0
43668	132	10	-0.0206	35.2806	49.2421	122.192	0	0	0
43158	132	10	-0.0132	37.3667	61.8312	117.689	0	0	0
43152	132	10	-0.0039	34.1358	60.9264	118.969	0	0	0
43093	132	15	0.124	39.0977	58.6502	116.51	0	0	0
43042	132	11	-0.3749	38.1129	58.2664	118.253	0	0	0
43411	132	10	-0.1181	37.9008	53.9616	118.138	0	0	0
43669	132	10	0.0142	33.4648	48.6945	119.725	0	0	0
43046	132	11	-0.13	37.0713	56.4271	116.912	0	0	0
43123	132	10	0.1596	34.5232	57.4552	116.826	0	0	0
43063	132	12	-0.3796	36.2087	55.2445	116.932	0	0	0
43919	132	10	-0.0253	29.8273	48.636	116.826	0	0	0
43080	132	11	-0.2592	34.1388	59.5878	121.258	0	0	0
45464	133	11	-0.1337	46.0078	88.2152	116.868	0	0	0
43095	132	15	0.1246	36.6239	57.2062	116.309	0	0	0
43091	132	12	-0.4753	38.6418	54.5462	115.905	0	0	0
43047	132	11	0.6496	38.3934	56.0751	116.223	0	0	0
43143	132	10	0.0223	30.985	51.7873	121.048	0	0	0
43197	132	11	0.1647	46.4601	55.5361	117.014	0	0	0
43417	132	10	0.0142	36.4705	51.9171	120.995	0	0	0
43094	132	15	0.1435	37.6898	56.329	119.062	0	0	0
43045	132	11	0.066	37.2049	57.0249	118.357	0	0	0
43041	132	10	-0.0468	37.5395	59.0177	117.738	0	0	0
43150	132	10	0.0028	35.0909	61.4472	121.76	0	0	0
43065	132	11	-0.3839	34.154	56.4824	116.464	0	0	0
43121	132	10	0.0355	43.8707	52.1143	115.889	0	0	0
43101	132	10	0.0012	42.7358	55.1819	120.493	0	0	0
43103	132	10	-0.0302	40.0833	55.4293	122.079	0	0	0
43266	132	10	-0.099	44.3736	57.3517	117.514	0	0	0
43104	132	10	0.0227	41.5706	56.2716	122.474	0	0	0
43260	132	10	-0.4763	45.6734	56.2377	116.516	0	0	0
43198	132	11	0.1496	45.5152	55.0247	118.023	0	0	0
43201	132	11	-0.3605	44.3307	58.5052	119.361	0	0	0
43269	132	10	0.0207	43.6517	57.9649	120.031	0	0	0
43284	132	10	0.1107	45.8766	58.7589	116.063	0	0	0
43265	132	10	-0.0515	44.6324	55.8802	119.789	0	0	0
43102	132	10	-0.0074	41.3516	54.2476	120.097	0	0	0
43100	132	10	0.0674	41.4598	57.3296	120.266	0	0	0
43053	132	11	0.1331	41.1806	55.3064	122.028	0	0	0
43199	132	11	-0.009	45.3785	56.1697	119.051	0	0	0
43052	132	11	0.0046	41.6673	55.1928	120.557	0	0	0
43270	132	10	0.0123	43.7548	59.2864	118.839	0	0	0
43099	132	10	0.0718	40.1369	56.4723	119.64	0	0	0
43413	132	10	-0.0268	38.8846	55.0024	120.415	0	0	0
43062	132	14	-0.5487	42.5099	55.5325	117.791	0	0	0
43412	132	10	-0.0893	39.4675	54.4731	118.33	0	0	0
43043	132	12	-0.2126	39.4474	56.6154	116.989	0	0	0
43098	132	15	0.0218	40.9658	59.5568	117.407	0	0	0
43050	132	13	0.5754	41.7946	56.3936	118.3	0	0	0
43202	132	14	-0.9015	43.2261	56.7658	115.709	0	0	0
43092	132	10	0.2695	38.4291	58.7199	119.224	0	0	0
43144	132	10	0.0204	30.3572	53.3677	121.569	0	0	0
43419	132	10	0.0138	36.9999	52.8395	122.383	0	0	0
43190	132	13	7.266	44.1046	55.8706	115.526	0	0	0
43221	132	15	0.081	41.3273	54.1927	116.421	0	0	0
45484	133	11	0.0502	38.3686	87.7942	115.689	0	0	0
43200	132	11	-0.0629	45.0154	57.5147	118.396	0	0	0
43044	132	11	-0.1915	39.3599	58.0581	117.362	0	0	0
43049	132	12	-0.4963	41.7419	57.5781	117.625	0	0	0
43048	132	11	0.0518	40.726	58.5875	117.878	0	0	0
43097	132	15	0.032	40.6557	58.8439	118.957	0	0	0
43148	132	10	0.082	33.0871	59.8817	121.341	0	0	0
43263	132	10	-0.3104	44.6695	54.9133	117.299	0	0	0
43281	132	10	0.0082	43.6726	59.5159	116.483	0	0	0
45525	133	10	-0.0029	46.8468	88.358	117.595	0	0	0
45462	133	11	0.0007	46.4199	90.7716	116.411	0	0	0
43147	132	10	0.1014	34.3932	59.2574	122.287	0	0	0
43051	132	11	-0.1123	41.2076	56.4133	119.728	0	0	0
45521	133	10	0.083	47.1688	90.5655	115.625	0	0	0
66360	150	10	-0.099	27.7345	72.0356	158.55	0	0	0
61568	146	10	0.0123	39.469	88.9355	153.894	0	0	0
65842	150	10	0.0753	30.3736	59.5483	157.944	0	0	0
65878	150	10	-0.0497	27.3241	66.6791	156.612	0	0	0
65803	150	11	0.109	27.8101	66.2336	157.483	0	0	0
65877	150	10	-0.0486	27.6296	65.1685	157.421	0	0	0
65800	150	11	-0.0453	31.3959	66.3592	155.845	0	0	0
65871	150	10	0.0187	31.6995	66.45	154.824	0	0	0
65874	150	10	-0.0132	29.4274	67.0858	155.239	0	0	0
65870	150	10	0.0094	31.9309	64.1911	155.595	0	0	0
65873	150	10	-0.0169	29.3895	65.3661	155.471	0	0	0
65801	150	11	0.0381	29.8501	66.2902	155.899	0	0	0
65872	150	10	0.0135	31.753	67.2324	156.395	0	0	0
65799	150	11	-0.0649	31.9843	65.0057	156.318	0	0	0
65867	150	10	-0.0071	34.0789	65.4699	155.761	0	0	0
65797	150	11	-0.037	34.1633	63.9395	157.247	0	0	0
65876	150	10	-0.019	29.8681	65.7852	158.018	0	0	0
65841	150	10	0.0951	31.2854	61.635	157.622	0	0	0
65865	150	10	0.0015	33.5724	63.526	158.072	0	0	0
65802	150	11	-0.1339	29.33	66.4683	157.338	0	0	0
65866	150	10	0.0028	34.1531	63.173	156.472	0	0	0
65798	150	11	-0.0718	33.4978	65.2093	156.66	0	0	0
65875	150	10	-0.0194	29.5247	67.4616	157.681	0	0	0
65869	150	10	0.0139	31.4807	64.5788	157.204	0	0	0
65868	150	10	-0.0039	33.5887	65.9738	157.459	0	0	0
66131	150	10	-0.0253	36.0548	67.4397	158.566	0	0	0
66132	150	10	-0.0206	37.6918	67.8778	158.036	0	0	0
65863	150	10	0.1014	36.206	63.9297	156.776	0	0	0
65796	150	11	-0.2592	35.6332	64.2474	157.647	0	0	0
65864	150	10	0.082	35.8001	65.3003	157.866	0	0	0
66363	150	10	0.0207	29.7101	71.9827	156.893	0	0	0
66362	150	10	0.0174	28.2304	72.5648	156.106	0	0	0
66364	150	10	0.0123	29.49	73.7186	156.54	0	0	0
66295	150	11	-0.3605	28.9859	72.7893	156.874	0	0	0
66358	150	10	-0.0259	26.8826	74.3667	157.758	0	0	0
66355	150	10	-0.0322	30.3604	74.744	158.318	0	0	0
66293	150	11	-0.009	27.5677	74.1449	158.606	0	0	0
66134	150	10	0.0147	35.2153	69.3893	157.597	0	0	0
66135	150	10	0.0138	36.746	69.5035	156.861	0	0	0
66058	150	11	-0.3558	36.2744	69.4839	157.846	0	0	0
66056	150	11	-0.104	36.7948	68.2192	158.611	0	0	0
66211	150	10	-0.0631	24.0124	79.6941	158.241	0	0	0
66154	150	11	0.1412	24.1098	80.4867	158.996	0	0	0
66615	150	10	0.0207	28.4182	78.6412	157.601	0	0	0
66616	150	10	0.0123	26.9274	79.538	157.882	0	0	0
66356	150	10	-0.0052	27.9328	76.1977	158.342	0	0	0
66547	150	11	-0.3605	27.3964	78.5414	157.984	0	0	0
66352	150	10	-0.0026	30.1228	77.3233	158.217	0	0	0
66614	150	10	0.0174	26.8852	77.8435	157.308	0	0	0
66349	150	10	0.0594	32.3701	78.6181	158.37	0	0	0
66214	150	10	0.0428	24.1341	82.7236	158.969	0	0	0
66215	150	10	0.0329	23.3156	82.0344	157.603	0	0	0
66155	150	11	-0.3	24.1826	81.8952	158.257	0	0	0
66213	150	10	0.0388	25.1095	82.0075	157.636	0	0	0
66884	150	10	-0.0893	27.914	84.1365	158.869	0	0	0
66883	150	10	-0.1181	29.2339	85.3992	158.786	0	0	0
66887	150	10	-0.0253	30.4059	82.9957	158.323	0	0	0
61571	146	10	0.0808	38.7697	87.1128	158.859	0	0	0
61843	146	10	0.0138	43.5229	87.5496	157.685	0	0	0
66103	150	10	-0.0322	29.9992	64.8853	160.587	0	0	0
61337	146	10	0.0142	26.3074	90.6805	159.547	0	0	0
66302	150	11	-0.1519	35.3538	75.6435	160.78	0	0	0
61763	146	11	0.0468	46.1974	88.0915	159.024	0	0	0
61823	146	10	0.0808	45.6746	84.8173	159.443	0	0	0
66127	150	10	-0.1181	36.3737	66.4935	160.74	0	0	0
61824	146	10	0.2553	45.7255	83.1483	159.826	0	0	0
61837	146	10	-0.0268	45.9492	87.0289	159.228	0	0	0
66036	150	11	-0.2899	32.479	68.1485	159.672	0	0	0
66811	150	11	0.0468	29.6178	83.6969	160.177	0	0	0
66880	150	10	0.0343	26.2184	85.7155	159.003	0	0	0
61339	146	10	0.0138	25.1576	90.5466	158.325	0	0	0
65794	150	13	0.516	35.2933	64.0476	160.104	0	0	0
61262	146	11	-0.3558	25.9832	91.2009	158.638	0	0	0
65879	150	10	-0.0396	26.9981	67.9323	158.574	0	0	0
61296	146	10	0.1076	30.6273	91.1705	159.921	0	0	0
66353	150	10	-0.4121	29.9706	77.0229	160.043	0	0	0
66840	150	10	0.0455	32.1413	89.8391	160.558	0	0	0
66599	150	10	1.2238	26.7252	83.2403	160.557	0	0	0
61591	146	10	0.0138	31.3861	91.1358	156.284	0	0	0
61514	146	11	-0.3558	31.3634	90.0354	156.344	0	0	0
61297	146	10	0.1236	30.9199	91.7794	158.363	0	0	0
61590	146	10	0.0147	31.5809	89.5968	155.373	0	0	0
61589	146	10	0.0142	30.3046	89.7305	156.611	0	0	0
65963	150	10	0.0329	22.8011	72.702	160.122	0	0	0
66376	150	10	0.0343	35.7614	72.8489	159.951	0	0	0
61238	146	11	-0.0634	30.6115	92.14	159.372	0	0	0
61587	146	10	-0.0253	32.0676	89.7659	158.395	0	0	0
61512	146	11	-0.104	32.3239	89.4904	157.368	0	0	0
61584	146	10	-0.0893	33.2181	92.1275	157.061	0	0	0
66611	150	10	-0.0515	25.8997	76.6401	159.456	0	0	0
61338	146	10	0.0147	26.7537	91.1506	157.851	0	0	0
66612	150	10	-0.099	28.2162	77.6787	159.857	0	0	0
61299	146	10	1.2238	28.2958	91.627	159.219	0	0	0
61295	146	10	-0.0098	32.2159	92.6141	160.66	0	0	0
61239	146	11	-0.1067	29.0467	92.5036	159.245	0	0	0
66600	150	10	0.1293	27.4723	81.1103	160.29	0	0	0
61499	146	11	-0.3605	38.9919	89.1475	154.876	0	0	0
61564	146	10	-0.099	38.629	91.3434	154.795	0	0	0
61567	146	10	0.0207	39.3466	88.4313	155.621	0	0	0
61566	146	10	0.0174	37.9557	89.005	154.679	0	0	0
61588	146	10	-0.0206	32.3406	88.4193	157.295	0	0	0
61505	146	11	-0.1853	37.5737	88.8165	159.576	0	0	0
61572	146	10	0.2553	38.1087	88.0558	157.573	0	0	0
61574	146	10	0.0759	36.7082	88.1396	159.697	0	0	0
61504	146	11	0.0205	38.5805	88.1619	158.588	0	0	0
61573	146	10	0.0077	38.0104	88.9282	160.538	0	0	0
61585	146	10	-0.0268	34.4469	89.4741	157.84	0	0	0
61498	146	11	-0.0629	39.1344	90.5924	155.488	0	0	0
61586	146	10	-0.0714	34.0869	89.6679	156.15	0	0	0
61511	146	11	0.0468	33.8044	90.0246	157.162	0	0	0
61583	146	10	-0.1181	35.002	91.9019	157.039	0	0	0
61509	146	11	0.0552	34.0437	91.961	158.92	0	0	0
61579	146	10	0.0082	36.0732	92.7088	159.265	0	0	0
61508	146	11	-0.2933	35.3002	92.0677	159.769	0	0	0
61510	146	11	0.0251	34.0285	91.541	157.445	0	0	0
65839	150	10	0.1596	30.1505	62.4999	159.713	0	0	0
61582	146	10	0.1107	33.423	91.2565	159.477	0	0	0
61578	146	10	0.0446	35.0925	89.9289	160.117	0	0	0
61575	146	10	0.3059	36.7369	90.1684	158.206	0	0	0
61506	146	11	-0.1519	37.1164	90.2322	159.242	0	0	0
61565	146	10	-0.0618	38.5577	90.6385	156.43	0	0	0
61507	146	11	-0.1389	35.9141	90.6636	160.182	0	0	0
61576	146	10	0.0468	37.8664	91.0155	159.368	0	0	0
61580	146	10	0.0343	35.0449	92.5271	160.746	0	0	0
66814	150	11	-0.3558	30.9719	81.6198	159.784	0	0	0
65782	150	11	-0.0846	31.5797	61.2386	158.622	0	0	0
66348	150	10	0.1293	33.6776	77.8345	159.191	0	0	0
61841	146	10	0.0142	44.6565	88.3941	156.683	0	0	0
61563	146	10	-0.0515	41.1441	91.2591	154.811	0	0	0
61842	146	10	0.0147	43.2763	89.3532	157.357	0	0	0
61766	146	11	-0.3558	44.0014	88.5181	157.592	0	0	0
61569	146	10	0.1853	40.4964	88.4767	157.52	0	0	0
61503	146	11	-0.4364	39.9156	88.9911	158.275	0	0	0
61502	146	13	0.4458	40.8654	89.0392	159.452	0	0	0
61840	146	10	-0.0206	44.1018	88.6148	159.738	0	0	0
61513	146	14	-0.1323	41.5022	88.0687	159.875	0	0	0
61519	146	15	0.081	43.7493	90.5994	160.576	0	0	0
61764	146	11	-0.104	44.8177	88.8175	158.886	0	0	0
66096	150	10	0.1293	32.3868	68.161	158.555	0	0	0
66890	150	10	0.0147	31.9287	82.1854	159.727	0	0	0
61497	146	11	-0.009	40.6045	91.0226	155.693	0	0	0
61562	146	10	-0.0259	41.2083	90.222	156.138	0	0	0
61559	146	10	-0.0322	42.7417	91.9211	157.18	0	0	0
65845	150	10	0.0233	32.4241	58.4908	158.539	0	0	0
61839	146	10	-0.0253	45.0224	89.9138	158.905	0	0	0
66097	150	10	0.0594	31.8349	68.9858	159.975	0	0	0
61501	146	12	-0.2995	41.0132	90.3652	159.898	0	0	0
61570	146	10	0.2814	39.6915	90.0017	157.986	0	0	0
66888	150	10	-0.0206	29.0603	82.0089	158.919	0	0	0
61495	146	11	0.1647	41.8384	92.4437	157.494	0	0	0
66212	150	10	-0.0561	25.0808	80.3982	159.517	0	0	0
61561	146	10	-0.3104	39.776	92.1289	157.409	0	0	0
61835	146	10	-0.1181	47.2036	89.5818	160.226	0	0	0
61496	146	11	0.1496	40.526	92.3069	156.612	0	0	0
61762	146	11	0.0251	46.9344	88.5413	160.312	0	0	0
61558	146	10	-0.4764	41.5114	92.1629	158.58	0	0	0
66351	150	10	-0.0593	32.4005	75.9615	158.845	0	0	0
66810	150	11	0.0251	28.6815	84.6925	159.476	0	0	0
66886	150	10	-0.0714	30.5777	84.1663	160.471	0	0	0
65795	150	11	-0.2706	35.966	63.4059	158.917	0	0	0
61487	146	12	-0.2762	42.4699	92.3757	160.333	0	0	0
66345	150	10	0.1236	30.188	79.1041	160.381	0	0	0
66304	150	11	-0.2933	34.9569	73.0782	160.652	0	0	0
66133	150	10	0.0142	36.4681	70.4436	158.341	0	0	0
65783	150	11	-0.1409	30.8172	59.9036	158.884	0	0	0
65840	150	10	0.0998	32.6777	61.0947	158.59	0	0	0
66879	150	10	0.0082	26.8658	87.2657	159.403	0	0	0
65804	150	11	0.096	27.1804	66.8928	158.737	0	0	0
66292	150	11	0.1496	28.2928	75.4218	159.03	0	0	0
66100	150	10	-0.0026	29.8869	67.5501	160.14	0	0	0
65882	150	10	0.0324	25.1049	66.2603	158.374	0	0	0
66812	150	11	-0.104	29.9624	82.5726	159.23	0	0	0
66291	150	11	0.1647	29.8247	75.4198	158.969	0	0	0
66891	150	10	0.0138	31.0014	80.7206	159.157	0	0	0
65881	150	10	0.0296	26.0192	65.1238	159.406	0	0	0
65861	150	10	0.1286	35.6466	62.362	158.85	0	0	0
66294	150	11	-0.0629	28.3956	72.8817	158.311	0	0	0
66372	150	10	0.0468	35.3411	76.3807	159.943	0	0	0
66378	150	10	0.1107	33.4043	72.0647	159.572	0	0	0
65862	150	10	0.1162	37.0497	63.4085	159.106	0	0	0
66359	150	10	-0.0515	26.859	73.863	159.351	0	0	0
66210	150	10	0.0455	21.9988	80.3162	159.315	0	0	0
66290	150	11	-0.0822	30.4141	76.7304	159.085	0	0	0
66844	150	10	0.0428	34.0098	87.9841	160.293	0	0	0
66610	150	10	-0.0259	25.182	78.1883	159.904	0	0	0
66546	150	11	-0.0629	27.3868	78.2552	159.506	0	0	0
65838	150	10	0.1346	31.5973	63.3697	159.278	0	0	0
61756	146	11	0.0205	46.2575	84.0788	160.046	0	0	0
66153	150	11	-0.4399	22.9097	80.3433	159.949	0	0	0
66289	150	11	0.003	31.8965	76.7428	159.46	0	0	0
66095	150	10	1.2238	34.5772	69.3002	159.705	0	0	0
66373	150	10	0.0064	34.271	74.5789	159.27	0	0	0
66288	150	11	-0.2899	32.6108	78.1086	159.337	0	0	0
66808	150	11	-0.2933	26.5943	86.282	159.872	0	0	0
66130	150	10	-0.0714	36.4829	69.1595	160.586	0	0	0
66613	150	10	-0.0618	27.651	79.1563	160.02	0	0	0
61333	146	10	-0.0268	23.3653	92.8234	159.422	0	0	0
65843	150	10	0.0971	30.0056	60.0116	159.618	0	0	0
61838	146	10	-0.0714	46.8228	88.2257	158.107	0	0	0
66361	150	10	-0.0618	29.2776	72.8963	159.015	0	0	0
65784	150	11	-0.17	31.8223	58.838	159.391	0	0	0
65806	150	11	-0.3166	25.8687	66.2027	159.194	0	0	0
66099	150	10	-0.0593	31.91	66.0315	159.431	0	0	0
65781	150	11	-0.3839	31.2359	62.3888	159.649	0	0	0
66545	150	11	-0.009	26.1129	77.5843	160.05	0	0	0
65883	150	10	0.0304	25.4731	66.7445	160.093	0	0	0
66354	150	10	-0.4763	29.9999	75.2006	160.068	0	0	0
66357	150	10	-0.3104	28.2625	75.6835	160.19	0	0	0
66094	150	10	0.0347	34.4354	67.5772	159.795	0	0	0
66207	150	10	-0.0557	22.652	78.1968	160.508	0	0	0
65846	150	10	-0.0272	31.6957	56.7138	159.823	0	0	0
65880	150	10	-0.0426	27.8981	66.907	159.595	0	0	0
66287	150	11	-0.1067	32.44	79.0222	160.568	0	0	0
65962	150	10	0.0428	24.2536	71.9382	160.68	0	0	0
66035	150	11	-0.1067	33.9322	68.4365	160.176	0	0	0
66466	150	10	0.0428	22.3464	83.7009	159.956	0	0	0
66371	150	10	0.3059	36.3987	75.2754	160.824	0	0	0
66877	150	10	0.0064	24.4461	86.3685	160.224	0	0	0
66055	150	11	0.0468	37.1656	68.4621	160.095	0	0	0
66347	150	10	1.2238	32.842	80.1169	160.449	0	0	0
66638	150	10	0.0147	35.0213	79.8497	160.494	0	0	0
66303	150	11	-0.1389	34.4185	74.5005	160.355	0	0	0
66639	150	10	0.0138	36.0782	81.2331	160.639	0	0	0
65847	150	10	0.0068	30.1261	57.4417	159.659	0	0	0
66037	150	11	0.003	31.9117	66.8346	160.164	0	0	0
65805	150	14	-0.4162	34.5867	65.0527	160.096	0	0	0
65785	150	11	0.0855	31.1297	57.6137	160.08	0	0	0
66350	150	10	-0.2104	31.9424	76.4199	160.481	0	0	0
66809	150	11	0.0552	27.8307	85.5385	160.493	0	0	0
66128	150	10	-0.0893	38.0905	66.534	160.522	0	0	0
66807	150	11	-0.1389	25.3839	86.4171	160.81	0	0	0
66129	150	10	-0.0268	38.1329	68.9862	160.073	0	0	0
61334	146	10	-0.0714	24.2925	91.8525	160.534	0	0	0
65844	150	10	0.0653	32.4989	59.3452	160.123	0	0	0
65959	150	10	-0.0631	24.5033	74.4629	160.469	0	0	0
66377	150	10	-0.4453	34.4208	70.9213	160.588	0	0	0
66465	150	10	0.0388	21.9768	85.3488	160.287	0	0	0
66305	150	11	0.0552	33.944	71.925	160.569	0	0	0
66867	150	10	0.0207	21.9142	90.8541	160.546	0	0	0
66209	150	10	0.0087	22.8403	81.285	160.52	0	0	0
61260	146	11	-0.104	25.5043	92.5894	158.968	0	0	0
61259	146	11	0.0468	24.3324	92.768	159.936	0	0	0
61301	146	10	0.0594	28.8925	92.7625	156.992	0	0	0
66109	150	10	-0.0618	28.1118	63.6609	160.81	0	0	0
66038	150	11	-0.0822	30.5566	66.9725	160.799	0	0	0
66407	150	11	-0.3	22.3059	84.4355	160.734	0	0	0
66889	150	10	0.0142	30.7184	81.4232	160.828	0	0	0
61827	146	10	0.3059	47.3725	85.8976	158.368	0	0	0
66374	150	10	0.0446	33.4136	74.6674	160.81	0	0	0
65855	150	10	-0.0379	31.3912	54.7202	164.191	0	0	0
65990	150	10	0.2553	27.3204	60.2941	163.891	0	0	0
65993	150	10	0.3059	26.7122	57.5412	164.651	0	0	0
65922	150	11	0.0205	28.2865	59.72	164.035	0	0	0
65996	150	10	0.0446	26.1702	56.3583	166.687	0	0	0
65994	150	10	0.0468	26.0919	58.6885	165.756	0	0	0
65925	150	11	-0.1389	27.0665	57.0371	166.748	0	0	0
65924	150	11	-0.1519	26.9682	58.0627	165.586	0	0	0
65995	150	10	0.0064	27.9401	56.4057	166.537	0	0	0
65923	150	11	-0.1853	28.2481	58.9549	165.401	0	0	0
65991	150	10	0.0077	28.2897	59.6838	166.21	0	0	0
65850	150	10	-0.0953	30.5781	55.6929	161.902	0	0	0
65854	150	10	-0.0305	32.5512	56.0285	163.805	0	0	0
65789	150	11	0.082	31.6336	55.777	164.372	0	0	0
65852	150	10	-0.0547	29.5437	56.2773	164.331	0	0	0
65788	150	11	0.0997	30.4671	56.6255	163.875	0	0	0
65849	150	10	-0.0182	32.1567	57.8376	162.081	0	0	0
66279	150	11	-0.4399	26.446	81.5013	175.117	0	0	0
66922	150	11	-0.0853	21.9408	85.5814	179.341	0	0	0
66984	150	10	0.0037	22.0497	87.236	177.941	0	0	0
67014	150	10	-0.029	18.13	80.515	177.923	0	0	0
61927	146	10	0.083	46.7471	86.3634	174.7	0	0	0
66936	150	11	-0.0223	17.5677	83.2788	177.414	0	0	0
66974	150	10	0.0845	21.0357	92.4764	177.635	0	0	0
61929	146	10	-0.0193	45.5872	84.2811	172.757	0	0	0
65981	150	10	-0.0515	33.8659	62.7055	174.088	0	0	0
65787	150	11	0.0821	30.3049	56.6694	162.335	0	0	0
65851	150	10	-0.0525	29.2658	56.8297	162.061	0	0	0
65989	150	10	0.0808	28.3482	58.9901	163.202	0	0	0
65786	150	11	0.0141	31.1481	57.7814	161.656	0	0	0
65848	150	10	0.0006	30.6988	58.7561	161.872	0	0	0
65833	150	10	-0.0453	34.2056	58.6923	163.081	0	0	0
65987	150	10	0.1853	30.4308	60.2367	164.176	0	0	0
65921	150	11	-0.4364	29.4921	60.7355	164.004	0	0	0
65988	150	10	0.2814	29.5633	61.1263	162.963	0	0	0
65837	150	10	0.0355	32.5848	60.3159	163.855	0	0	0
65853	150	10	-0.1011	30.6195	57.6594	164.209	0	0	0
65776	150	11	0.1503	34.4358	59.2537	163.997	0	0	0
65790	150	11	0.0342	31.9933	55.9112	165.902	0	0	0
65857	150	10	-0.033	32.9315	55.3776	166.093	0	0	0
65831	150	10	-0.0125	34.4887	57.5483	165.359	0	0	0
65856	150	10	-0.0468	32.1908	56.9698	166.112	0	0	0
65836	150	10	0.0431	32.5458	58.8943	164.89	0	0	0
65777	150	11	-0.3261	33.1371	59.7334	164.61	0	0	0
65835	150	10	0.0367	33.2623	60.3965	165.49	0	0	0
65992	150	10	0.0759	29.1627	58.3674	165.522	0	0	0
65968	150	10	0.0347	31.1414	59.2674	166.507	0	0	0
65834	150	10	-0.0651	35.0442	60.1163	163.733	0	0	0
65832	150	10	-0.0032	35.9444	57.7985	164.452	0	0	0
65828	150	10	-0.0324	36.8729	57.3235	166.959	0	0	0
65775	150	11	-0.1275	35.1653	58.3538	165.008	0	0	0
65829	150	10	-0.0518	36.7233	59.6322	165.795	0	0	0
65774	150	11	-0.0319	35.8229	59.1069	166.195	0	0	0
66110	150	10	0.0174	27.3275	61.4656	161.997	0	0	0
66112	150	10	0.0123	26.8528	62.4845	163.346	0	0	0
61594	146	11	-0.6114	45.4415	90.5549	164.907	0	0	0
66487	150	10	-0.0618	32.8274	73.555	174.43	0	0	0
61681	146	10	-0.0593	46.2784	82.3984	168.841	0	0	0
66111	150	10	0.0207	26.0387	62.6488	161.731	0	0	0
66043	150	11	-0.3605	26.9899	62.4632	162.243	0	0	0
66106	150	10	-0.0259	26.8824	65.2067	162.339	0	0	0
61720	146	11	-0.6114	45.7606	84.9528	165.975	0	0	0
61691	146	10	-0.0618	44.991	89.7733	171.147	0	0	0
66107	150	10	-0.0515	27.828	64.7141	163.671	0	0	0
67009	150	10	-0.0168	18.3655	83.4368	176.661	0	0	0
61822	146	10	0.2813	47.4585	84.5877	161.807	0	0	0
66042	150	11	-0.0629	28.0874	63.5055	161.886	0	0	0
66041	150	11	-0.009	27.8743	64.867	162.603	0	0	0
66905	150	11	-0.0466	16.2474	92.7013	162.147	0	0	0
65931	150	14	-0.1323	28.1796	62.3436	165.312	0	0	0
65904	150	14	-0.4032	26.3626	67.5869	165.193	0	0	0
65892	150	13	0.4709	27.2492	68.189	164.582	0	0	0
61689	146	10	-0.0515	46.1869	87.7779	171.264	0	0	0
61643	146	15	0.435	45.8468	91.5499	164.489	0	0	0
61821	146	10	0.1853	45.9477	83.8284	162.291	0	0	0
65792	150	14	-0.4885	31.5664	61.207	161.745	0	0	0
65780	150	13	0.7174	31.8151	62.1672	161.034	0	0	0
65811	150	15	0.1246	33.7063	61.9186	162.654	0	0	0
65762	150	11	-0.13	33.4774	62.9998	162.607	0	0	0
65763	150	11	0.6496	32.8012	63.3261	163.963	0	0	0
66931	150	11	0.0967	16.3207	88.4059	175.315	0	0	0
65779	150	12	-0.3796	32.5731	63.2393	161.524	0	0	0
66980	150	10	0.0164	19.872	87.8966	176.641	0	0	0
66673	150	11	-0.3605	21.8367	80.1291	175.128	0	0	0
66992	150	10	0.0344	25.9633	84.9337	176.845	0	0	0
61410	146	10	-0.0664	47.3424	91.5465	161.229	0	0	0
61389	146	12	-0.6177	39.2888	91.8954	161.502	0	0	0
66104	150	10	-0.0052	28.3063	66.8252	161.81	0	0	0
61918	146	10	-0.0312	47.0791	88.7226	176.234	0	0	0
66102	150	10	-0.4763	30.9322	65.6333	162.091	0	0	0
66039	150	11	0.1647	30.086	65.6739	161.349	0	0	0
66152	150	11	-0.0867	22.8939	79.175	160.972	0	0	0
66101	150	10	-0.4121	30.6497	67.4692	161.786	0	0	0
66098	150	10	-0.2104	32.4857	66.5274	161.068	0	0	0
66108	150	10	-0.099	29.063	63.1476	162.234	0	0	0
65807	150	12	-0.4753	31.7857	64.4693	163.812	0	0	0
66040	150	11	0.1496	28.9109	66.0087	162.257	0	0	0
65934	150	15	0.0857	29.7173	64.3783	164.101	0	0	0
66105	150	10	-0.3104	29.5931	66.4556	163.068	0	0	0
66032	150	13	7.2661	31.6407	66.8957	163.36	0	0	0
66044	150	14	-0.9014	32.8572	66.4435	163.315	0	0	0
66034	150	11	-0.0634	33.9907	68.2683	161.787	0	0	0
61755	146	11	-0.4364	46.4009	84.5248	161.53	0	0	0
66982	150	10	0.0267	19.2255	86.672	178.842	0	0	0
66092	150	10	0.1076	34.5415	67.3245	161.979	0	0	0
65810	150	15	0.1435	34.8308	64.7711	162.431	0	0	0
65812	150	16	0.0352	32.3376	62.4139	164.356	0	0	0
65920	150	13	0.4458	29.2905	61.9603	164.935	0	0	0
65919	150	12	-0.2995	30.4914	62.4601	165.466	0	0	0
65809	150	15	0.124	34.6542	61.8787	164.971	0	0	0
65759	150	12	-0.2126	33.8256	63.8133	164.835	0	0	0
65887	150	11	-0.2166	30.5218	63.8274	165.936	0	0	0
65940	150	15	-0.1126	28.2769	65.9276	165.552	0	0	0
65884	150	11	-0.7991	30.6145	64.7093	164.617	0	0	0
65890	150	11	0.2313	29.0216	66.7082	165.624	0	0	0
65886	150	11	-0.6114	30.4257	65.9866	165.21	0	0	0
65891	150	12	-0.2089	28.6091	67.8144	164.716	0	0	0
65885	150	12	-0.8815	31.7732	66.2301	165.461	0	0	0
66031	150	12	-0.2762	31.1253	68.1593	164.269	0	0	0
65936	150	15	0.2071	29.5525	63.9995	166.476	0	0	0
66045	150	12	-0.2995	33.7103	67.7841	165.307	0	0	0
61520	146	16	-0.0507	44.3814	92.2703	162.465	0	0	0
61526	146	10	-0.011	39.182	88.1241	162.117	0	0	0
65793	150	12	-0.2505	35.5395	63.2744	161.232	0	0	0
65757	150	10	-0.0468	36.3008	62.2871	163.391	0	0	0
61648	146	15	-0.1126	46.0015	89.6761	166.91	0	0	0
65758	150	11	-0.3749	35.8155	63.2309	163.649	0	0	0
66467	150	10	0.0329	23.3497	84.6994	160.978	0	0	0
61765	146	14	-0.1323	44.7691	86.3323	161.25	0	0	0
66484	150	10	-0.0259	34.8482	72.8563	173.648	0	0	0
66054	150	11	0.0251	37.2616	67.111	160.935	0	0	0
65761	150	11	0.066	34.9184	63.6667	162.449	0	0	0
66126	150	10	0.1107	37.9872	66.3142	162.866	0	0	0
66125	150	10	-0.4453	36.4549	67.1734	163.022	0	0	0
66053	150	11	0.0552	37.4568	67.1868	162.505	0	0	0
66052	150	11	-0.2933	38.3974	68.3806	162.908	0	0	0
65808	150	10	0.2695	36.6909	63.9128	163.814	0	0	0
66123	150	10	0.0082	39.1785	68.0246	163.667	0	0	0
65760	150	11	-0.1915	34.958	62.9434	164.935	0	0	0
66057	150	14	-0.1323	35.584	66.411	165.335	0	0	0
66046	150	13	0.4458	35.0832	67.498	165.573	0	0	0
66115	150	10	0.0808	37.6764	67.5581	165.306	0	0	0
65944	150	10	-0.011	26.9616	68.6524	161.786	0	0	0
67001	150	10	0.038	14.8742	86.942	174.55	0	0	0
61719	146	12	-0.8815	46.1926	86.0189	166.776	0	0	0
61868	146	11	0.0007	46.7228	85.8631	173.736	0	0	0
65961	150	10	0.0388	22.9847	72.1791	161.832	0	0	0
65902	150	11	0.1412	24.0525	73.985	161.358	0	0	0
65955	150	10	-0.0557	26.5683	72.8486	161.264	0	0	0
65901	150	11	-0.4399	25.1224	73.8877	162.491	0	0	0
65893	150	11	-0.1279	26.9988	69.5201	163.813	0	0	0
66196	150	10	-0.011	22.5888	73.2371	164.337	0	0	0
65958	150	10	0.0455	24.854	73.0812	163.202	0	0	0
65942	150	10	-0.039	25.9295	69.7772	163.959	0	0	0
65943	150	10	0.0954	26.9111	70.3838	161.808	0	0	0
65894	150	11	-0.0176	27.3838	69.5046	162.31	0	0	0
65900	150	11	-0.0867	26.5272	73.7292	161.908	0	0	0
65954	150	10	-0.0664	27.3584	72.5328	163.51	0	0	0
66195	150	10	0.0954	21.8164	73.5162	165.846	0	0	0
66156	150	14	-0.4032	24.1352	72.3272	166.617	0	0	0
66144	150	13	0.4709	24.6236	73.2802	165.969	0	0	0
66192	150	15	-0.1126	26.5506	71.6714	165.279	0	0	0
66142	150	11	0.2314	26.7729	72.3418	166.101	0	0	0
66143	150	12	-0.2089	26.0058	73.5314	165.899	0	0	0
65941	150	10	0.1444	27.5433	70.2841	164.335	0	0	0
67012	150	10	-0.0332	18.9395	83.3183	179.03	0	0	0
66091	150	10	-0.0098	31.8495	69.0123	162.132	0	0	0
65946	150	10	-0.1147	29.3993	68.739	162.653	0	0	0
66033	150	11	-0.3874	32.5436	68.3358	162.675	0	0	0
66090	150	10	0.0134	32.8343	69.0165	163.458	0	0	0
61685	146	10	-0.0322	46.3587	85.9159	169.148	0	0	0
61355	146	11	0.1155	46.9271	92.1705	162.015	0	0	0
66093	150	10	0.1236	34.7574	68.9872	162.167	0	0	0
65945	150	10	-0.0438	29.1429	69.5536	161.09	0	0	0
65895	150	11	-0.0181	28.9473	69.6032	162.134	0	0	0
66379	150	10	-0.1181	32.2231	71.122	161.496	0	0	0
66933	150	11	0.0523	15.2403	86.4779	176.705	0	0	0
61527	146	10	-0.0438	38.8473	85.9455	162.467	0	0	0
61529	146	10	-0.1808	41.2317	85.9066	161.508	0	0	0
66975	150	10	0.083	22.1529	91.6042	176.538	0	0	0
66993	150	10	0.0314	24.5396	84.0034	176.53	0	0	0
65949	150	10	-0.083	28.4733	71.8636	160.944	0	0	0
65950	150	10	-0.0828	30.1558	72.287	161.004	0	0	0
65951	150	10	-0.3996	28.9222	74.3176	161.582	0	0	0
65897	150	11	-0.0186	29.2766	72.1306	161.635	0	0	0
65898	150	11	-0.3329	28.918	73.4932	162.274	0	0	0
66306	150	11	0.0251	32.8969	71.9306	161.708	0	0	0
66380	150	10	-0.0893	32.3803	72.8799	161.723	0	0	0
65896	150	11	0.2612	29.5423	70.9126	162.61	0	0	0
65947	150	10	-0.1808	30.6246	70.7264	162.76	0	0	0
65948	150	10	-0.0897	29.2385	71.1347	163.598	0	0	0
65899	150	11	0.1155	27.5202	73.4729	162.975	0	0	0
65953	150	10	-0.1556	27.4764	74.3427	163.615	0	0	0
65952	150	10	-0.0672	29.6896	73.6465	163.058	0	0	0
66384	150	10	-0.0206	31.8549	72.6057	164.071	0	0	0
61021	146	10	0.0954	28.7766	92.8225	169.803	0	0	0
66436	150	11	-0.3558	27.0535	66.9096	174.453	0	0	0
66988	150	10	-0.04	22.5729	84.1887	177.885	0	0	0
61405	146	10	-0.083	47.4099	92.631	165.281	0	0	0
66382	150	10	-0.0714	34.1142	70.7611	163.042	0	0	0
66307	150	11	0.0468	33.5866	71.7107	163.044	0	0	0
66365	150	10	0.1853	33.5628	74.437	163.109	0	0	0
66014	150	11	-0.7912	31.5468	68.8752	165.755	0	0	0
66062	150	15	0.2071	33.4819	69.6634	166.237	0	0	0
66013	150	11	-0.2166	32.994	68.6745	166.178	0	0	0
66383	150	10	-0.0253	32.0252	70.8306	164.228	0	0	0
66187	150	15	0.435	28.7856	72.3846	165.16	0	0	0
66138	150	11	-0.6114	28.3651	72.49	166.191	0	0	0
66308	150	11	-0.104	32.5914	71.8114	164.233	0	0	0
66310	150	11	-0.3558	33.2779	72.0873	165.55	0	0	0
66387	150	10	0.0138	34.3617	71.9096	165.548	0	0	0
66335	150	10	0.0087	25.601	80.8411	175.048	0	0	0
66223	150	10	0.0594	30.0992	70.7773	174.356	0	0	0
61470	146	11	-0.7912	42.9734	91.1608	161.12	0	0	0
66124	150	10	0.0343	39.049	68.7069	162.046	0	0	0
66122	150	10	0.0446	36.5542	69.2893	163.628	0	0	0
66051	150	11	-0.1389	37.5911	69.5698	163.397	0	0	0
66983	150	10	0.0195	20.2909	87.8763	179.72	0	0	0
61725	146	12	-0.2089	46.4968	82.7351	165.24	0	0	0
61950	146	10	0.1493	47.3768	89.9939	171.053	0	0	0
66375	150	10	0.0082	35.4668	73.0945	161.622	0	0	0
67011	150	10	-0.0231	17.4092	82.4366	179.371	0	0	0
66420	150	11	-0.0629	32.7831	72.5113	174.274	0	0	0
66742	150	10	0.0123	21.9493	80.0332	176.242	0	0	0
66121	150	10	0.0064	37.4877	70.273	162.591	0	0	0
66381	150	10	-0.0268	34.3794	72.4233	163.196	0	0	0
66299	150	11	-0.4365	34.0622	75.0084	163.924	0	0	0
66367	150	10	0.0808	36.1201	75.0418	163.154	0	0	0
66114	150	10	0.2814	35.7079	69.5742	165.599	0	0	0
66049	150	11	-0.1853	38.3804	69.5815	165.912	0	0	0
66117	150	10	0.0077	39.4417	69.3066	166.018	0	0	0
66050	150	11	-0.1519	38.2495	70.375	164.569	0	0	0
66120	150	10	0.0468	37.6306	71.2839	164.716	0	0	0
66119	150	10	0.3059	39.2299	70.7273	164.209	0	0	0
66366	150	10	0.2814	34.4122	74.3039	164.661	0	0	0
66445	150	10	0.1444	20.0091	78.8675	165.714	0	0	0
67016	150	10	0.0359	19.0676	80.5774	180.415	0	0	0
65957	150	10	0.0087	25.1743	74.8084	163.037	0	0	0
65960	150	10	-0.0562	23.2736	74.7134	161.705	0	0	0
66146	150	11	-0.0176	22.3971	74.0226	165.08	0	0	0
66206	150	10	-0.0664	21.0673	78.9209	162.179	0	0	0
66924	150	11	0.1085	24.324	85.4323	178.131	0	0	0
66337	150	10	-0.0631	28.619	81.4444	175.333	0	0	0
66332	150	10	-0.0664	27.6115	84.0982	175.001	0	0	0
61726	146	13	0.4709	47.2752	81.6032	165.147	0	0	0
66151	150	11	0.1155	22.0255	79.4476	162.243	0	0	0
66205	150	10	-0.1556	21.7049	80.4793	162.439	0	0	0
66201	150	10	-0.083	22.2023	76.9956	162.505	0	0	0
66608	150	10	-0.0052	25.5024	76.5018	161.81	0	0	0
66919	150	11	-0.0331	19.8191	88.3765	177.655	0	0	0
66208	150	10	-0.1228	23.9148	79.0217	161.302	0	0	0
66595	150	10	-0.0098	24.4122	80.642	162.205	0	0	0
66198	150	10	-0.1147	21.3851	74.8892	163.328	0	0	0
66149	150	11	-0.0186	22.6287	77.2954	163.461	0	0	0
66204	150	10	-0.0672	22.0699	79.3269	164.22	0	0	0
66202	150	10	-0.0828	23.6365	76.8955	163.462	0	0	0
66150	150	11	-0.3329	22.7204	78.8953	163.49	0	0	0
66203	150	10	-0.3996	23.6971	79.2771	163.713	0	0	0
66536	150	13	7.266	24.82	80.6727	164.4	0	0	0
67003	150	10	-0.0025	14.2519	86.1077	177.001	0	0	0
66609	150	10	-0.3104	27.3066	76.6347	161.635	0	0	0
66958	150	10	-0.0122	16.1986	92.7574	161.056	0	0	0
66921	150	11	-0.1407	21.3107	86.5174	178.33	0	0	0
66601	150	10	0.0594	26.1288	80.338	161.109	0	0	0
66544	150	11	0.1496	26.2945	77.2203	161.556	0	0	0
66606	150	10	-0.4764	25.6091	79.2267	163.117	0	0	0
66543	150	11	0.1647	26.3739	78.3943	162.675	0	0	0
66607	150	10	-0.0322	26.2466	77.6997	163.462	0	0	0
66145	150	11	-0.1279	23.7444	74.4907	165.602	0	0	0
66194	150	10	-0.039	23.6544	75.1627	166.451	0	0	0
66193	150	10	0.1444	24.2336	75.0344	164.767	0	0	0
66197	150	10	-0.0438	20.4133	74.9161	164.799	0	0	0
66147	150	11	-0.0181	21.4705	75.095	164.422	0	0	0
66200	150	10	-0.0897	20.7733	77.1452	164.654	0	0	0
66397	150	11	-0.1279	20.3612	79.7202	166.307	0	0	0
66148	150	11	0.2612	21.7475	76.6506	164.628	0	0	0
66199	150	10	-0.1808	22.2169	76.8385	165.618	0	0	0
66395	150	12	-0.2089	22.7292	79.1776	166.219	0	0	0
66438	150	15	0.0857	25.4548	76.5014	166.164	0	0	0
66439	150	15	0.435	24.8186	77.6468	164.785	0	0	0
66390	150	11	-0.6114	25.1283	78.4084	165.57	0	0	0
66388	150	11	-0.7991	26.0344	77.4446	166.187	0	0	0
66437	150	12	-0.6177	25.7037	80.5964	166.423	0	0	0
66389	150	12	-0.8815	26.2248	79.415	165.425	0	0	0
66672	150	11	-0.0629	21.5162	81.601	174.809	0	0	0
65956	150	10	-0.1228	26.7911	74.6119	161.304	0	0	0
66934	150	11	-0.1402	16.1813	85.2535	176.414	0	0	0
61754	146	13	0.4458	45.7265	85.854	161.83	0	0	0
66284	150	13	7.2659	29.5333	76.1308	161.73	0	0	0
66296	150	14	-0.9014	30.6576	75.4907	162	0	0	0
66730	150	10	-0.0026	22.1674	86.2184	174.761	0	0	0
66281	150	11	-0.3	27.8441	79.5521	175.984	0	0	0
66978	150	10	0.025	20.7397	90.1329	178.688	0	0	0
67008	150	10	0.0353	17.5916	85.4105	178.112	0	0	0
67013	150	10	-0.0311	19.6033	81.3927	177.453	0	0	0
66342	150	10	0.0134	31.6415	77.2846	162.419	0	0	0
66734	150	10	-0.0052	22.4903	84.2565	175.524	0	0	0
67000	150	10	0.0024	17.2886	87.9043	175.246	0	0	0
66540	150	11	-0.2899	26.9526	81.0483	161.246	0	0	0
66985	150	10	0.0019	21.028	85.8956	177.464	0	0	0
61738	146	14	-0.4032	46.8083	80.5034	165.007	0	0	0
67017	150	10	0.0357	20.6398	80.9778	179.772	0	0	0
66541	150	11	0.003	27.954	80.3314	162.286	0	0	0
66603	150	10	-0.0593	28.9199	80.5019	161.894	0	0	0
66343	150	10	-0.0098	30.2283	78.024	163.054	0	0	0
66542	150	11	-0.0822	27.8348	78.7845	162.624	0	0	0
66605	150	10	-0.4121	28.4763	78.0195	162.044	0	0	0
66602	150	10	-0.2104	27.9172	80.8125	163.247	0	0	0
66285	150	11	-0.3874	30.6143	77.5904	162.111	0	0	0
66286	150	11	-0.0634	30.9608	78.9008	161.168	0	0	0
61621	146	11	0.1647	45.3941	85.4819	169.453	0	0	0
66344	150	10	0.1076	30.866	79.736	161.842	0	0	0
66283	150	12	-0.2762	28.8786	76.1689	163.149	0	0	0
66604	150	10	-0.0026	28.223	78.6896	163.646	0	0	0
66628	150	10	0.0343	29.7948	80.7493	164.623	0	0	0
66629	150	10	-0.4453	31.4429	79.3693	164.008	0	0	0
66556	150	11	-0.2933	30.746	81.2747	164.417	0	0	0
66557	150	11	0.0552	31.9065	80.3199	164.344	0	0	0
66739	150	10	-0.0618	21.0899	82.1126	175.692	0	0	0
66341	150	10	0.0329	27.9213	79.8202	177.05	0	0	0
66346	150	10	0.0347	33.2078	78.6702	161.297	0	0	0
66087	150	10	0.0388	33.5572	78.6211	175.098	0	0	0
66632	150	10	-0.0893	32.7111	80.9012	162.337	0	0	0
66558	150	11	0.0251	33.0477	80.8473	163.388	0	0	0
66315	150	15	0.081	29.2274	74.6764	164.748	0	0	0
66316	150	16	-0.0507	27.4108	75.2911	166.082	0	0	0
66266	150	11	-0.7912	29.1854	75.7435	164.706	0	0	0
66297	150	12	-0.2995	31.6874	75.2912	164.676	0	0	0
66298	150	13	0.4458	32.9954	75.8442	164.672	0	0	0
66265	150	11	-0.2166	30.646	76.1343	165.164	0	0	0
66267	150	11	1.4089	28.0519	76.0686	165.739	0	0	0
66314	150	15	0.2071	30.968	77.1376	164.727	0	0	0
66311	150	12	-0.6177	27.2555	77.2235	165.32	0	0	0
66442	150	16	-0.0507	27.9377	80.4767	166.268	0	0	0
66313	150	15	0.435	29.6566	78.0056	165.639	0	0	0
66317	150	15	0.033	29.7433	79.7817	166.506	0	0	0
66318	150	15	-0.1126	31.3139	79.0945	166.466	0	0	0
66309	150	14	-0.1323	33.2724	77.0033	165.016	0	0	0
66630	150	10	0.1107	32.4031	80.2452	165.324	0	0	0
67015	150	10	0.0341	19.8348	79.3966	179.304	0	0	0
61770	146	15	0.2071	47.3659	85.3094	164.028	0	0	0
66370	150	10	0.0759	33.8856	76.6279	162.095	0	0	0
66301	150	11	-0.1853	34.9649	76.4355	162.061	0	0	0
66369	150	10	0.0077	35.4128	77.4532	162.038	0	0	0
66300	150	11	0.0205	35.3402	75.7814	163.369	0	0	0
66932	150	11	-0.2032	15.1005	87.4726	175.509	0	0	0
66088	150	10	0.0428	34.6412	77.3775	175.799	0	0	0
66562	150	11	-0.3558	35.1862	80.7605	161.088	0	0	0
66340	150	10	0.0428	26.9066	78.9737	175.726	0	0	0
66490	150	10	0.0123	32.7984	70.7284	175.596	0	0	0
66560	150	11	-0.104	35.4959	80.5697	162.638	0	0	0
66633	150	10	-0.0268	34.0933	78.9707	163.11	0	0	0
66635	150	10	-0.0253	36.2987	79.8157	162.752	0	0	0
66559	150	11	0.0468	34.2868	79.9884	163.44	0	0	0
66634	150	10	-0.0714	34.5963	79.7812	164.495	0	0	0
66636	150	10	-0.0206	35.87	81.5102	163.072	0	0	0
61544	146	10	0.0428	41.345	78.6456	167.978	0	0	0
66368	150	10	0.2553	35.6976	76.5839	164.051	0	0	0
61679	146	10	0.0594	44.3776	81.2712	169.354	0	0	0
61485	146	11	-0.3	41.6682	78.9763	167.001	0	0	0
61945	146	10	0.0314	38.1244	80.1549	169.94	0	0	0
61484	146	11	0.1412	41.3026	80.4017	166.817	0	0	0
61545	146	10	0.0329	42.7356	78.8404	166.843	0	0	0
61543	146	10	0.0388	41.231	78.3403	166.248	0	0	0
61539	146	10	0.0087	43.1372	80.8066	165.946	0	0	0
61540	146	10	0.0455	41.9276	80.356	164.718	0	0	0
66458	150	10	-0.0664	18.8789	84.7534	163.306	0	0	0
66450	150	10	-0.1147	17.7259	80.3742	165.681	0	0	0
66399	150	11	-0.0181	18.1608	81.155	166.371	0	0	0
66453	150	10	-0.083	17.1246	83.6302	166.458	0	0	0
66454	150	10	-0.0828	17.028	83.363	164.685	0	0	0
66401	150	11	-0.0186	17.6991	83.554	165.519	0	0	0
66456	150	10	-0.0672	17.4893	85.5841	165.006	0	0	0
66451	150	10	-0.1808	19.1272	82.0374	164.608	0	0	0
66400	150	11	0.2612	18.7147	82.3731	165.613	0	0	0
66402	150	11	-0.3329	18.3254	85.015	165.387	0	0	0
66452	150	10	-0.0897	19.6141	82.7032	166.191	0	0	0
66455	150	10	-0.3996	18.6296	85.4464	166.338	0	0	0
66488	150	10	0.0174	31.8385	72.0584	176.193	0	0	0
66537	150	11	-0.3874	24.314	81.406	162.917	0	0	0
66548	150	14	-0.9014	25.9006	81.3125	164.031	0	0	0
66597	150	10	0.1236	24.3778	82.8571	161.183	0	0	0
66594	150	10	0.0134	23.2421	81.7376	162.978	0	0	0
61922	146	10	0.0344	45.8429	88.6186	179.867	0	0	0
66222	150	10	0.1293	29.6568	69.2064	175.106	0	0	0
66513	150	10	0.0138	28.068	66.5746	174.202	0	0	0
66463	150	10	-0.0631	20.4347	84.164	161.654	0	0	0
66464	150	10	-0.0561	21.6527	83.0765	162.36	0	0	0
66406	150	11	0.1411	21.4619	84.1115	161.964	0	0	0
66462	150	10	0.0455	21.5451	86.1378	162.708	0	0	0
66762	150	10	-0.0206	26.4996	74.4231	174.941	0	0	0
61682	146	10	-0.0026	46.1784	83.9741	170.696	0	0	0
66873	150	10	0.0077	23.3299	87.1215	162.382	0	0	0
66403	150	11	0.1155	19.292	85.2109	164.195	0	0	0
66404	150	11	-0.0867	20.7842	84.8155	164.344	0	0	0
66405	150	11	-0.4399	21.691	85.1196	163.129	0	0	0
66457	150	10	-0.1556	19.2494	86.2882	164.021	0	0	0
66461	150	10	0.0087	22.765	85.029	163.436	0	0	0
66805	150	11	-0.1853	24.3049	87.2924	162.881	0	0	0
66874	150	10	0.0759	24.522	86.3848	163.448	0	0	0
[truncated: 66,211 more rows]

## Sheet: end coordinates
id	molecule-ID	atom-type	charge	x	y	z	nx (image flags)	ny (image flags)	nz (image flags)		Masses
6416	102	10	0.0344	30.7731	12.0942	4.18404	1	0	0		1	12.01
6418	102	10	0.0361	31.7299	11.165	2.98474	1	0	0		2	12.01
6349	102	11	-0.342	31.6401	11.4534	4.09175	1	0	0		3	12.01
6417	102	10	0.0314	31.381	10.5066	4.55847	1	0	0		4	16
6348	102	11	0.1085	32.9481	12.2125	4.46465	1	0	0		5	1.008
6415	102	10	-0.0535	32.9162	13.3501	4.30621	1	0	0		6	1.008
6414	102	10	-0.0537	33.8279	11.7993	3.973	1	0	0		7	12.0107
6379	102	10	0.0078	42.2171	31.4449	3.61186	1	0	0		8	1.00794
6172	102	10	0.0759	47.0194	14.3564	5.55057	1	0	0		9	15.9994
6166	102	10	0.0123	43.4583	15.8921	4.68038	1	0	0		10	1.008
6336	102	14	-0.5905	45.602	27.2312	2.366	1	0	0		11	12.01
6011	102	10	0.0087	46.1774	25.2361	10.5784	1	0	0		12	16
6376	102	10	-0.0024	43.7571	29.1449	3.74006	1	0	0		13	12.01
6411	102	10	-0.0068	34.4105	12.6305	7.72461	1	0	0		14	16
6408	102	10	0.0037	35.8913	12.4026	5.45337	1	0	0		15	1.008
6345	102	11	-0.1407	35.3869	13.303	5.83307	1	0	0		16	1.008
6407	102	10	0.0195	36.206	14.2972	7.60995	1	0	0		17	16
6346	102	11	-0.0853	34.2319	13.0103	6.76155	1	0	0		18	1.008
6409	102	10	0.0019	34.9962	13.6525	4.84365	1	0	0
6410	102	10	-0.0032	33.6712	13.9499	6.99184	1	0	0
6344	102	11	0.1096	36.2817	14.5208	6.54249	1	0	0
6347	102	11	0.1073	33.1652	12.0541	6.033	1	0	0
6412	102	10	-0.04	32.2289	12.1107	6.65261	1	0	0
6406	102	10	0.0267	35.7036	15.4127	6.51323	1	0	0
6413	102	10	-0.0394	33.4595	11.0056	6.1287	1	0	0
6402	102	10	0.025	37.7321	16.8815	6.63301	1	0	0
6403	102	10	-0.0029	38.7952	15.7847	7.47482	1	0	0
6396	102	10	0.0573	41.5287	17.6823	4.21431	1	0	0
6400	102	10	0.033	40.2838	15.6818	5.65438	1	0	0
6399	102	10	0.083	40.8126	17.9403	6.74833	1	0	0
6341	102	11	-0.0056	39.5349	16.4831	5.56078	1	0	0
6340	102	11	0.0007	40.1493	17.9617	5.85976	1	0	0
6339	102	11	-0.2769	40.8521	18.445	4.63921	1	0	0
6404	102	10	0.0164	38.3075	13.7945	6.06524	1	0	0
6342	102	11	-0.1337	38.3978	16.0068	6.50914	1	0	0
6405	102	10	0.0031	37.7135	14.8158	4.89446	1	0	0
6401	102	10	-0.0193	39.1702	16.4	4.53317	1	0	0
6343	102	11	-0.0331	37.6869	14.7022	5.97184	1	0	0
6398	102	10	0.0845	39.3749	18.7581	6.073	1	0	0
6397	102	10	0.0569	40.2918	18.8231	3.78981	1	0	0
6350	102	14	-0.4037	41.4017	20.4699	5.88216	1	0	0
6164	102	10	0.0174	43.0924	14.9437	6.1898	1	0	0
6338	102	13	0.6631	41.7609	19.6536	5.05501	1	0	0
6327	102	11	-0.0318	41.6889	29.2369	3.49181	1	0	0
6420	102	10	0.1454	44.2886	17.6999	3.69893	1	0	0
6325	102	11	-0.2227	43.1184	27.4501	2.42407	1	0	0
6353	102	11	-0.1897	45.1856	17.7587	3.09817	1	0	0
6352	102	13	0.3872	46.2271	18.5085	3.96711	1	0	0
6097	102	11	-0.3605	43.8492	15.3359	5.51981	1	0	0
6096	102	11	-0.0629	44.951	16.1295	6.33579	1	0	0
6162	102	10	-0.099	45.1859	15.6228	7.25256	1	0	0
6163	102	10	-0.0618	45.8799	16.1526	5.72984	1	0	0
6095	102	11	-0.009	44.4411	17.5757	6.64899	1	0	0
6159	102	10	-0.3104	46.2569	18.7233	6.92082	1	0	0
6161	102	10	-0.0515	43.4237	17.5627	7.1629	1	0	0
6158	102	10	-0.0052	45.7286	17.6285	8.24258	1	0	0
6094	102	11	0.1496	45.3858	18.3502	7.48027	1	0	0
6092	102	11	-0.0822	44.5009	19.2841	9.58719	1	0	0
6093	102	11	0.1647	44.7868	19.6295	8.12015	1	0	0
6385	102	10	-0.0458	38.313	34.008	4.21015	1	0	0
6160	102	10	-0.0259	44.2338	18.0754	5.72085	1	0	0
6324	102	13	0.7106	44.494	26.6906	2.4021	1	0	0
6165	102	10	0.0207	44.2816	14.3745	5.19979	1	0	0
6351	102	12	-0.3318	45.8501	19.7862	4.29251	1	0	0
6337	102	12	-0.5639	42.9344	19.7075	4.24347	1	0	0
6363	102	14	-0.4177	47.1217	17.9555	4.58088	1	0	0
6422	102	10	0.1493	45.629	15.5793	3.44979	1	0	0
6157	102	10	-0.0322	44.0641	20.1672	7.45675	1	0	0
5954	102	11	-0.0867	47.4098	24.1973	12.1921	1	0	0
6320	102	11	0.1418	43.7038	20.8985	4.15948	1	0	0
6156	102	10	-0.4763	45.6506	20.3333	8.37913	1	0	0
6319	102	11	-0.0263	45.0978	20.7035	3.51318	1	0	0
6368	102	15	0.1627	44.9919	20.4097	2.43393	1	0	0
6365	102	17	-0.3548	41.9628	21.5182	2.53523	1	0	0
6388	102	10	-0.0245	40.2869	34.6876	2.72845	1	0	0
6191	102	12	-0.8815	47.0488	21.2955	7.13691	1	0	0
6152	102	10	-0.2104	43.4243	21.0894	9.64291	1	0	0
6154	102	10	-0.0026	44.2088	18.2798	9.7853	1	0	0
6014	102	10	-0.0561	44.652	24.1291	12.3504	1	0	0
6012	102	10	0.0455	46.7855	26.3281	11.8451	1	0	0
6373	102	10	0.1253	42.5189	26.8056	3.14895	1	0	0
6386	102	10	-0.0435	37.9879	32.5981	3.16286	1	0	0
6317	102	12	-0.088	43.849	22.696	2.44037	1	0	0
6372	102	15	0.0858	46.2492	24.8858	3.15652	1	0	0
6366	102	15	0.1627	46.8087	21.9594	2.79644	1	0	0
6195	102	11	1.4089	47.4645	21.5826	5.54094	1	0	0
6250	102	10	-0.011	41.2221	25.3326	6.78953	1	0	0
6247	102	10	0.1444	41.6928	23.2239	7.54952	1	0	0
6369	102	15	0.108	44.0369	21.1524	5.14045	1	0	0
6316	102	11	-0.0503	45.9941	22.0466	3.55153	1	0	0
6321	102	11	-0.0206	42.9775	22.0622	3.36109	1	0	0
6370	102	16	0.128	42.6254	22.88	4.08844	1	0	0
6367	102	15	0.3119	44.617	23.6863	4.16069	1	0	0
6239	102	12	-0.6177	46.5985	22.4466	4.79349	1	0	0
6252	102	10	-0.1147	43.2985	25.5759	5.18887	1	0	0
6248	102	10	-0.039	42.5055	23.4415	6.00638	1	0	0
6201	102	11	-0.0181	43.1291	26.1415	6.14801	1	0	0
6200	102	11	-0.0176	42.2667	25.3243	7.15595	1	0	0
6199	102	11	-0.1279	42.5207	23.7733	7.05888	1	0	0
6192	102	11	-0.6114	46.9783	22.4369	7.97526	1	0	0
6197	102	12	-0.2089	44.7847	23.2159	6.85548	1	0	0
6196	102	11	0.2314	46.1198	23.5739	7.20456	1	0	0
6241	102	15	0.435	46.142	23.0149	8.67261	1	0	0
6198	102	13	0.4709	43.7941	23.4697	7.73133	1	0	0
6210	102	14	-0.4032	43.8552	23.3976	8.90996	1	0	0
6246	102	15	-0.1126	46.0727	24.512	7.77615	1	0	0
6253	102	10	-0.1808	44.8003	26.0425	7.5271	1	0	0
6245	102	15	0.033	46.5652	24.0786	6.35596	1	0	0
6256	102	10	-0.0828	45.5784	25.794	5.00063	1	0	0
6318	102	11	-0.2702	44.9943	23.2387	3.20428	1	0	0
6203	102	11	-0.0186	45.529	26.7445	5.54815	1	0	0
6204	102	11	-0.3329	46.9797	26.9122	5.9858	1	0	0
6249	102	10	0.0954	42.3314	25.7487	8.1278	1	0	0
6258	102	10	-0.0672	47.2331	26.0785	6.60251	1	0	0
6378	102	10	-0.0606	40.9684	29.0195	2.82645	1	0	0
6251	102	10	-0.0438	42.4761	27.0513	5.87927	1	0	0
6202	102	11	0.2612	44.4751	26.6372	6.70354	1	0	0
6255	102	10	-0.0831	45.1149	27.5274	4.90773	1	0	0
6377	102	10	-0.0061	41.3803	28.4631	4.25197	1	0	0
6262	102	10	-0.1228	46.5468	29.3404	4.94656	1	0	0
6254	102	10	-0.0897	44.4371	27.6265	7.17613	1	0	0
6261	102	10	-0.0557	46.5176	30.2653	6.49566	1	0	0
6206	102	11	-0.0867	47.1453	29.5717	5.87945	1	0	0
6260	102	10	-0.0664	46.8006	28.4284	7.73002	1	0	0
6205	102	11	0.1155	47.3704	28.2537	6.76921	1	0	0
6328	102	11	0.021	41.5912	30.6578	4.12962	1	0	0
6153	102	10	-0.0593	42.3051	19.7411	9.81973	1	0	0
6155	102	10	-0.4121	45.5275	19.3732	9.93932	1	0	0
5756	102	10	-0.0664	46.6922	16.917	10.0338	1	0	0
6091	102	11	0.003	43.3456	20.1719	10.1097	1	0	0
5763	102	10	0.0388	43.9717	18.3056	15.1619	1	0	0
5701	102	11	0.1155	46.8663	16.9568	11.0672	1	0	0
6380	102	10	0.0098	41.8229	30.6866	5.17713	1	0	0
5758	102	10	-0.1228	44.6812	16.9799	11.0953	1	0	0
6323	102	12	-0.433	44.2973	25.3475	2.49111	1	0	0
5757	102	10	-0.0557	45.4408	15.4081	11.48	1	0	0
5702	102	11	-0.0867	45.5178	16.4978	11.6127	1	0	0
5765	102	10	0.0329	42.2906	17.5129	14.9958	1	0	0
6149	102	10	1.2238	44.9295	18.799	12.1835	1	0	0
5764	102	10	0.0428	43.7153	16.7149	15.7524	1	0	0
5705	102	11	-0.3	43.4053	17.3835	14.9506	1	0	0
5754	102	10	-0.0672	46.8495	18.6748	12.4065	1	0	0
5761	102	10	-0.0631	43.4141	15.7282	13.5365	1	0	0
5762	102	10	-0.0561	43.1133	17.1545	12.7903	1	0	0
5703	102	11	-0.4399	45.2536	16.7917	13.1688	1	0	0
5704	102	11	0.1412	43.7404	16.7253	13.5805	1	0	0
5759	102	10	0.0087	45.714	17.6765	13.5779	1	0	0
5760	102	10	0.0455	45.7131	15.9614	13.7025	1	0	0
6151	102	10	0.0594	42.7136	19.7254	12.1349	1	0	0
6089	102	11	-0.1067	44.6605	19.9111	12.356	1	0	0
6148	102	10	0.0347	44.5771	19.9306	13.501	1	0	0
6090	102	11	-0.2899	43.392	20.4229	11.6836	1	0	0
6147	102	10	0.1236	46.6685	20.6303	12.747	1	0	0
6088	102	11	-0.0634	45.913	20.9265	12.042	1	0	0
6442	102	18	0.0644	41.7366	20.7227	3.06723	1	0	0
6150	102	10	0.1293	43.0632	21.3877	12.0407	1	0	0
5955	102	11	-0.44	46.3896	25.2713	11.6933	1	0	0
6144	102	10	0.0134	45.4181	21.5284	10.0289	1	0	0
6087	102	11	-0.3874	46.3462	21.3281	10.4733	1	0	0
5957	102	11	-0.3	43.9797	26.2227	12.3271	1	0	0
6016	102	10	0.0428	43.0673	25.9971	12.9454	1	0	0
6015	102	10	0.0388	44.4795	27.141	12.6579	1	0	0
6017	102	10	0.0329	43.6276	26.3772	11.2969	1	0	0
6013	102	10	-0.0631	45.177	25.0436	13.5928	1	0	0
6145	102	10	-0.0098	46.6045	22.4224	10.6288	1	0	0
6146	102	10	0.1076	45.6246	21.8613	12.479	1	0	0
5956	102	11	0.1412	45.0124	25.1139	12.5551	1	0	0
6326	102	11	0.0847	43.0647	28.897	2.88007	1	0	0
6010	102	10	-0.1228	47.0019	23.2263	12.4902	1	0	0
6384	102	10	-0.0318	39.3582	32.2703	5.28796	1	0	0
6381	102	10	0.0003	39.3226	30.3721	4.37351	1	0	0
6322	102	11	0.0323	45.4517	24.4629	2.52379	1	0	0
6329	102	11	-0.0466	40.0571	31.1173	3.83349	1	0	0
6330	102	11	-0.0155	39.7589	32.4527	4.31484	1	0	0
6331	102	11	0.0707	38.8207	33.3084	3.47555	1	0	0
6383	102	10	-0.0263	40.7453	32.9873	4.38579	1	0	0
6382	102	10	-0.0122	39.8598	30.9244	2.74954	1	0	0
6354	102	11	-0.0585	45.4737	16.2597	2.59999	1	0	0
6332	102	11	-0.0957	39.5083	34.1269	2.21215	1	0	0
6419	102	10	0.1769	45.0453	18.3972	2.27215	1	0	0
5700	102	11	-0.3329	47.3505	18.3398	11.5475	1	0	0
5753	102	10	-0.3996	47.2842	19.1942	10.8172	1	0	0
6426	102	10	0.0576	47.4233	14.2007	2.13063	1	0	0
17418	111	10	-0.0206	47.3323	2.26493	27.3225	1	0	0
45255	133	10	-0.1556	40.385	39.6429	91.4678	1	0	0
45260	133	10	0.0455	38.2014	41.5836	90.4713	1	0	0
45202	133	11	-0.0867	40.4726	41.6209	90.6545	1	0	0
45256	133	10	-0.0664	40.9824	39.658	89.7333	1	0	0
45250	133	10	-0.0897	44.9394	39.7709	92.1169	1	0	0
45251	133	10	-0.083	44.0167	40.5688	89.8534	1	0	0
45201	133	11	0.1155	41.0654	40.1209	90.7483	1	0	0
45257	133	10	-0.0557	40.5473	41.9917	89.6346	1	0	0
45200	133	11	-0.3329	42.4914	40.0783	91.4379	1	0	0
45197	133	11	-0.0181	46.2738	41.257	91.28	1	0	0
45198	133	11	0.2612	44.9171	40.8319	91.8342	1	0	0
45248	133	10	-0.1147	46.398	40.691	90.2991	1	0	0
45199	133	11	-0.0186	43.6891	40.9096	90.8515	1	0	0
44951	133	11	-0.4399	41.5756	46.7618	92.0902	1	0	0
45008	133	10	0.0455	42.1237	47.3521	91.2982	1	0	0
45259	133	10	0.0087	38.6622	41.4107	92.1292	1	0	0
45203	133	11	-0.4399	38.9579	41.9172	91.2069	1	0	0
45261	133	10	-0.0631	38.9236	44.0594	90.5645	1	0	0
45204	133	11	0.1412	38.8784	43.49	91.4954	1	0	0
45262	133	10	-0.0561	39.7399	43.7275	92.1991	1	0	0
45263	133	10	0.0388	36.6037	43.7092	91.6706	1	0	0
45205	133	11	-0.3	37.5851	43.8443	92.2052	1	0	0
45394	133	10	0.1076	42.7214	42.7036	92.6921	1	0	0
45254	133	10	-0.0672	42.7822	39.0383	91.5243	1	0	0
44993	133	10	0.0954	46.5704	47.04	91.1683	1	0	0
45004	133	10	-0.0664	44.4855	47.0405	92.0432	1	0	0
45245	133	10	0.0954	46.4073	42.8342	89.8031	1	0	0
45252	133	10	-0.0828	43.3646	41.9739	90.7462	1	0	0
45007	133	10	0.0087	41.1421	45.825	91.7437	1	0	0
45249	133	10	-0.1808	44.7133	41.4452	92.7327	1	0	0
45258	133	10	-0.1228	41.1148	42.3849	91.2427	1	0	0
45246	133	10	-0.011	45.4223	43.3401	91.3173	1	0	0
45003	133	10	-0.1556	44.0543	45.2403	91.9789	1	0	0
44949	133	11	0.1155	44.1657	46.1525	92.6224	1	0	0
45196	133	11	-0.0176	46.4039	42.7975	90.935	1	0	0
45247	133	10	-0.0438	47.0083	41.0246	91.9894	1	0	0
45253	133	10	-0.3996	42.3606	40.3371	92.5269	1	0	0
45299	133	10	0.0082	47.2881	37.4746	92.4365	1	0	0
45264	133	10	0.0428	37.5611	44.9686	92.396	1	0	0
36841	127	10	-0.0071	45.9843	32.76	95.6703	1	0	0
36772	127	11	-0.0718	46.0334	33.7281	95.0755	1	0	0
36773	127	11	-0.0649	45.2911	34.7022	95.9832	1	0	0
36843	127	10	0.0139	44.2263	34.4194	95.9512	1	0	0
36842	127	10	-0.0039	45.5107	33.6487	94.0977	1	0	0
45005	133	10	-0.0557	42.9276	47.3376	93.8394	1	0	0
45288	133	10	0.0123	39.9893	39.9866	96.5708	1	0	0
45287	133	10	0.0207	40.016	38.7536	97.8126	1	0	0
45342	133	11	0.1496	40.5187	47.0865	96.6895	1	0	0
36845	127	10	0.0187	46.3729	35.341	97.7704	1	0	0
36849	127	10	-0.0194	45.478	36.1911	100.012	1	0	0
36850	127	10	-0.019	45.1422	34.568	100.399	1	0	0
36777	127	11	0.109	43.4949	36.0294	100.791	1	0	0
36844	127	10	0.0094	45.2983	35.6908	95.5408	1	0	0
36852	127	10	-0.0497	43.2469	37.0309	100.504	1	0	0
45282	133	10	-0.0259	42.8578	38.5238	97.2557	1	0	0
45283	133	10	-0.0515	42.4598	39.6279	95.9935	1	0	0
45217	133	11	-0.009	42.7436	39.5473	97.0218	1	0	0
36776	127	11	-0.1339	44.6938	35.4344	99.9805	1	0	0
36846	127	10	0.0135	45.7065	33.6051	97.8818	1	0	0
36847	127	10	-0.0169	43.4658	34.6141	98.3046	1	0	0
36848	127	10	-0.0132	44.0607	36.3013	98.2025	1	0	0
36775	127	11	0.0381	44.3004	35.2824	98.481	1	0	0
36774	127	11	-0.0453	45.5045	34.6998	97.575	1	0	0
45272	133	10	0.1293	46.0199	38.1074	100.486	1	0	0
45294	133	10	0.0759	46.8241	38.4498	97.446	1	0	0
45295	133	10	0.3059	46.2366	37.5666	95.2866	1	0	0
45212	133	11	-0.2899	46.4276	39.1682	100.362	1	0	0
45273	133	10	0.0594	47.1443	39.157	99.5537	1	0	0
45280	133	10	-0.0052	44.8039	39.3096	97.2714	1	0	0
45275	133	10	-0.0593	44.3839	39.5035	99.6861	1	0	0
45213	133	11	0.003	45.1518	40.105	100.114	1	0	0
45216	133	11	0.1496	44.1639	40.1788	97.0158	1	0	0
36851	127	10	-0.0486	42.5918	35.5219	100.586	1	0	0
45467	133	11	-0.1407	41.0318	46.7866	112.204	1	0	0
45281	133	10	-0.3104	44.3934	40.5318	96.0249	1	0	0
36750	127	11	0.1503	47.0476	37.8874	105.611	1	0	0
45466	133	11	0.1096	39.8931	45.6908	112.464	1	0	0
45079	133	11	-0.3	41.7449	42.794	107.476	1	0	0
65985	150	10	0.0207	41.2807	47.3	108.966	1	0	0
45499	133	10	-0.0061	33.4595	46.4444	99.2478	1	0	0
45219	133	11	-0.3605	40.1856	39.8449	97.5913	1	0	0
45286	133	10	0.0174	39.3469	40.3795	98.1205	1	0	0
45448	133	11	0.0847	35.2402	45.9135	98.1328	1	0	0
45495	133	10	0.1253	34.3402	44.3755	99.3048	1	0	0
44950	133	11	-0.0867	42.723	46.4631	93.1961	1	0	0
45447	133	11	-0.2227	34.8994	44.4574	98.3865	1	0	0
45445	133	12	-0.433	36.4513	43.2051	99.6728	1	0	0
45446	133	13	0.7106	36.2374	43.7777	98.4828	1	0	0
45458	133	14	-0.5905	37.0238	43.7195	97.5387	1	0	0
45444	133	11	0.0323	37.7009	42.472	99.9287	1	0	0
45494	133	15	0.0858	37.9013	41.8324	99.0657	1	0	0
45440	133	11	-0.2702	38.8403	43.5063	100.143	1	0	0
45398	133	10	0.1293	39.4125	41.5863	95.2849	1	0	0
45489	133	15	0.3119	39.1298	43.7872	99.1636	1	0	0
45401	133	10	-0.0593	39.9518	42.9939	96.8978	1	0	0
45339	133	11	0.003	40.6292	43.1843	96.0599	1	0	0
45338	133	11	-0.2899	40.0677	42.3858	94.8482	1	0	0
45405	133	10	-0.0322	40.123	45.1517	97.8347	1	0	0
45402	133	10	-0.0026	39.8354	45.0145	95.1491	1	0	0
45488	133	15	0.1627	40.1215	41.9675	100.314	1	0	0
45493	133	15	0.1257	37.5572	41.8079	100.802	1	0	0
45399	133	10	0.0594	39.326	42.8839	94.2234	1	0	0
45218	133	11	-0.0629	41.6594	40.3321	97.8954	1	0	0
45285	133	10	-0.0618	41.7581	40.1613	98.9388	1	0	0
45002	133	10	-0.0672	45.9036	45.1695	93.2735	1	0	0
45284	133	10	-0.099	41.6644	41.4026	97.773	1	0	0
45400	133	10	-0.2104	41.6437	42.8585	96.2889	1	0	0
45340	133	11	-0.0822	40.7308	44.7004	95.7823	1	0	0
45341	133	11	0.1647	40.7851	45.6132	97.0001	1	0	0
45361	133	12	-0.6177	41.2256	43.8617	100.365	1	0	0
45337	133	11	-0.1067	41.1859	41.7958	93.9224	1	0	0
45531	133	10	0.0019	41.9526	46.4654	111.688	1	0	0
45498	133	10	-0.0024	36.0139	46.1368	98.9224	1	0	0
45000	133	10	-0.0828	46.354	46.7915	95.2325	1	0	0
45396	133	10	0.0347	41.5765	41.0029	94.4713	1	0	0
45403	133	10	-0.4121	41.6824	44.7259	95.3677	1	0	0
45404	133	10	-0.4763	41.8924	45.4183	97.0687	1	0	0
45366	133	16	-0.0507	42.3717	42.3179	99.9673	1	0	0
45317	133	11	1.4089	42.4647	43.3561	100.097	1	0	0
45364	133	15	0.2071	42.5981	46.085	99.7599	1	0	0
45347	133	12	-0.2995	43.9948	46.3293	98.1803	1	0	0
45392	133	10	0.0134	43.5263	42.3288	95.1412	1	0	0
45333	133	12	-0.2762	43.2171	43.8827	97.3238	1	0	0
45316	133	11	-0.7912	43.1704	44.166	98.9191	1	0	0
45279	133	10	-0.0322	43.5328	41.6718	98.4145	1	0	0
45335	133	11	-0.3874	43.3634	43.3117	94.7025	1	0	0
45315	133	11	-0.2166	43.5201	45.5856	99.2726	1	0	0
45240	133	16	-0.0507	46.6454	46.1769	98.2625	1	0	0
45365	133	15	0.081	44.0203	43.5478	99.0675	1	0	0
45334	133	13	7.2659	43.545	44.6124	95.9711	1	0	0
45393	133	10	-0.0098	44.2069	43.4033	93.8949	1	0	0
45346	133	14	-0.9014	43.5036	45.892	95.8187	1	0	0
45215	133	11	0.1647	44.4158	41.4058	97.8743	1	0	0
45278	133	10	-0.4763	44.7049	42.2685	97.2515	1	0	0
45001	133	10	-0.3996	44.8684	45.118	94.5206	1	0	0
45214	133	11	-0.0822	45.4479	41.2996	99.1667	1	0	0
45277	133	10	-0.4121	45.4089	42.2075	99.7948	1	0	0
45241	133	15	0.033	45.4709	42.3041	95.1753	1	0	0
45187	133	12	-0.8815	45.5103	44.6473	96.9387	1	0	0
45235	133	12	-0.6177	45.5518	44.7755	99.5637	1	0	0
45276	133	10	-0.0026	46.494	41.1955	98.8575	1	0	0
45192	133	11	0.2314	46.3717	42.7958	95.0337	1	0	0
45188	133	11	-0.6114	46.4759	44.2079	95.8364	1	0	0
45191	133	11	1.4089	46.3095	45.1294	98.3119	1	0	0
45238	133	15	0.2071	46.7345	42.6696	97.5779	1	0	0
45207	133	12	-0.2762	47.0772	43.4962	100.175	1	0	0
45237	133	15	0.435	46.7965	44.9547	95.0285	1	0	0
45528	133	10	0.0267	40.2537	44.9867	113.26	1	0	0
44948	133	11	-0.3329	45.1722	45.8154	93.7432	1	0	0
45193	133	12	-0.2089	46.5365	43.0852	93.667	1	0	0
45312	133	11	-0.7991	44.5869	45.4808	100.173	1	0	0
45362	133	15	0.0857	44.9105	46.4985	100.291	1	0	0
45006	133	10	-0.1228	42.5313	45.6471	93.9239	1	0	0
45336	133	11	-0.0634	42.1801	43.0354	93.5614	1	0	0
44947	133	11	-0.0186	45.9787	47.0543	94.2881	1	0	0
45139	133	10	0.0329	41.0216	42.8833	106.682	1	0	0
45406	133	10	-0.0052	40.0216	47.2039	95.7008	1	0	0
45549	133	10	-0.0025	35.8297	40.5079	105.076	1	0	0
45545	133	10	-0.0285	39.1004	38.6816	105.102	1	0	0
45477	133	11	0.0967	38.6691	39.6822	104.857	1	0	0
45548	133	10	0.0576	37.4476	39.4372	106.708	1	0	0
45478	133	11	-0.2032	37.8247	40.2584	106.084	1	0	0
45542	133	10	0.1454	40.288	39.5819	102.441	1	0	0
45475	133	11	-0.1897	40.8079	40.1155	103.299	1	0	0
45546	133	10	0.0024	37.9714	39.4673	104.042	1	0	0
45547	133	10	0.038	38.5165	40.8012	106.734	1	0	0
45552	133	10	0.0071	35.9088	40.9606	107.72	1	0	0
45476	133	11	-0.0585	39.8814	40.5487	104.54	1	0	0
36856	127	10	0.0324	42.4575	37.8226	102.641	1	0	0
36778	127	11	0.096	43.8091	36.1672	102.274	1	0	0
36854	127	10	-0.0426	43.8522	35.2017	102.748	1	0	0
45397	133	10	1.2238	40.7854	41.1786	92.9989	1	0	0
45274	133	10	-0.2104	44.8563	40.4178	101.106	1	0	0
45265	133	10	0.0329	37.4573	43.2358	93.066	1	0	0
36853	127	10	-0.0396	44.6246	36.7172	102.356	1	0	0
36855	127	10	0.0296	41.7732	36.31	103.141	1	0	0
36780	127	11	-0.3166	42.7048	36.888	103.084	1	0	0
36857	127	10	0.0304	43.0174	37.0661	104.168	1	0	0
45541	133	10	0.1769	41.5305	39.2801	103.672	1	0	0
36810	127	10	0.0431	45.569	38.5643	104.099	1	0	0
36811	127	10	0.0355	45.0083	38.7728	105.684	1	0	0
45211	133	11	-0.1067	47.4078	39.3416	101.637	1	0	0
45009	133	10	-0.0631	40.1607	47.0399	93.5591	1	0	0
36809	127	10	0.0367	45.125	37.1104	105.005	1	0	0
36751	127	11	-0.3261	45.5688	38.07	105.035	1	0	0
45270	133	10	0.0347	47.1543	38.5473	102.253	1	0	0
45268	133	10	0.1076	46.3649	40.4846	103.061	1	0	0
45210	133	11	-0.0634	47.2691	40.6633	102.406	1	0	0
45553	133	10	-0.0284	33.9194	41.6044	106.388	1	0	0
45395	133	10	0.1236	41.6684	43.9081	93.1064	1	0	0
45407	133	10	-0.3104	41.6153	47.3189	96.5971	1	0	0
66432	150	11	0.0251	32.842	46.7171	104.052	1	0	0
66507	150	10	-0.0268	34.2563	45.1849	103.524	1	0	0
66506	150	10	-0.0893	32.3867	46.1929	104.942	1	0	0
66433	150	11	0.0468	34.3018	46.1945	104.076	1	0	0
66508	150	10	-0.0714	34.5269	45.95	105.052	1	0	0
66505	150	10	-0.1181	32.2542	46.468	103.16	1	0	0
45558	133	10	-0.0332	32.89	44.8704	107.041	1	0	0
45557	133	10	-0.0231	32.0011	43.4299	107.404	1	0	0
45482	133	11	-0.0223	34.1765	43.1897	108.028	1	0	0
45483	133	11	0.025	32.7804	44.0921	107.796	1	0	0
45563	133	10	0.0357	30.6794	46.2694	109.516	1	0	0
45556	133	10	-0.0304	34.1409	42.4079	108.782	1	0	0
45562	133	10	0.0359	31.5452	46.6368	107.941	1	0	0
45486	133	11	-0.3194	31.1527	45.8474	108.601	1	0	0
45438	133	11	-0.0503	40.1309	42.9497	100.757	1	0	0
45479	133	11	0.0523	36.5934	41.1451	105.598	1	0	0
45544	133	10	0.1493	40.5531	40.5997	105.339	1	0	0
45480	133	11	-0.1402	36.0355	41.7514	107.004	1	0	0
45481	133	11	-0.0066	34.6746	42.413	106.778	1	0	0
45554	133	10	0.0353	34.8049	43.0709	105.936	1	0	0
45439	133	12	-0.088	38.3637	44.6582	100.856	1	0	0
66510	150	10	-0.0206	36.0703	46.5912	102.875	1	0	0
45550	133	10	0.0113	36.8261	42.0605	105.064	1	0	0
45551	133	10	0.0388	36.6569	42.5187	107.489	1	0	0
45564	133	18	0.0644	37.1115	43.1193	101.689	1	0	0
45487	133	17	-0.3548	37.1366	43.6298	102.532	1	0	0
45462	133	11	0.0007	38.8828	45.2199	107.72	1	0	0
45519	133	10	0.0569	37.2245	44.6962	106.196	1	0	0
45492	133	16	0.128	37.8998	45.6201	102.61	1	0	0
45443	133	11	-0.0206	38.1837	44.5961	102.274	1	0	0
45461	133	11	-0.2769	38.2945	44.569	106.404	1	0	0
45518	133	10	0.0573	38.3713	43.4447	106.581	1	0	0
45460	133	13	0.6631	38.9368	45.0059	105.112	1	0	0
45543	133	10	0.1152	39.5368	41.4842	104.532	1	0	0
45490	133	15	0.1627	39.2505	42.1501	102.504	1	0	0
45459	133	12	-0.5639	39.3841	43.9302	104.335	1	0	0
45442	133	11	0.1418	39.549	44.1835	102.938	1	0	0
45491	133	15	0.108	40.2679	44.9006	102.703	1	0	0
45441	133	11	-0.0263	40.0776	42.8351	102.326	1	0	0
45472	133	14	-0.4037	39.0491	46.1932	104.815	1	0	0
45520	133	10	0.0845	38.6707	46.2485	107.669	1	0	0
66434	150	11	-0.104	35.3017	47.1278	103.373	1	0	0
45526	133	10	0.0164	40.4644	45.0132	110.464	1	0	0
45473	133	12	-0.3318	41.319	42.4456	102.855	1	0	0
45138	133	10	0.0428	41.3963	42.1068	108.224	1	0	0
45313	133	12	-0.8815	43.7684	43.6365	101.097	1	0	0
45367	133	15	0.033	41.9324	45.6833	101.602	1	0	0
45474	133	13	0.3872	41.7927	41.2053	102.778	1	0	0
45370	133	10	-0.039	42.2751	45.9614	106.657	1	0	0
45133	133	10	0.0087	42.8945	41.1867	105.325	1	0	0
45320	133	13	0.4709	42.3616	46.3707	104.563	1	0	0
45321	133	11	-0.1279	43.0379	45.9281	105.858	1	0	0
45369	133	10	0.1444	43.3666	44.9136	105.892	1	0	0
45319	133	12	-0.2089	42.6954	45.4443	103.59	1	0	0
45318	133	11	0.2314	42.8279	45.7598	102.156	1	0	0
45485	133	14	-0.4177	42.6002	40.8888	101.903	1	0	0
45134	133	10	0.0455	42.6985	42.8072	104.904	1	0	0
45368	133	15	-0.1126	42.9979	46.8349	102.195	1	0	0
45324	133	11	0.2612	45.8363	46.8329	104.36	1	0	0
45078	133	11	0.1412	43.2147	42.3677	107.115	1	0	0
45077	133	11	-0.44	43.3664	42.0758	105.495	1	0	0
45135	133	10	-0.0631	43.8918	43.2308	107.391	1	0	0
45314	133	11	-0.6114	44.0668	44.9951	101.479	1	0	0
45371	133	10	0.0954	44.9752	46.1624	106.904	1	0	0
45363	133	15	0.435	44.5136	45.4091	102.482	1	0	0
45136	133	10	-0.0561	43.5205	41.5344	107.711	1	0	0
45326	133	11	-0.3329	47.0252	46.168	102.078	1	0	0
45375	133	10	-0.1808	45.2649	45.9175	104.356	1	0	0
45132	133	10	-0.1228	44.6872	41.5522	103.989	1	0	0
45129	133	10	-0.1556	44.7567	43.815	103.691	1	0	0
45076	133	11	-0.0867	44.8089	42.0723	104.942	1	0	0
45130	133	10	-0.0664	45.2049	44.0198	105.518	1	0	0
45075	133	11	0.1155	45.3238	43.5036	104.602	1	0	0
45208	133	13	7.2659	45.9726	43.411	101.346	1	0	0
45209	133	11	-0.3874	47.2012	42.0363	101.515	1	0	0
45220	133	14	-0.9015	45.4731	42.458	101.971	1	0	0
45131	133	10	-0.0557	45.5107	41.4757	105.58	1	0	0
45379	133	10	-0.3996	46.5846	45.2154	101.697	1	0	0
45128	133	10	-0.0672	46.9392	44.6255	104.235	1	0	0
45074	133	11	-0.3329	46.7731	43.6723	104.137	1	0	0
45127	133	10	-0.3996	46.836	43.6772	103.063	1	0	0
45322	133	11	-0.0176	44.2433	46.8088	106.369	1	0	0
45376	133	10	-0.0897	46.7303	46.7493	104.933	1	0	0
45532	133	10	-0.0032	41.9754	46.6019	114.281	1	0	0
45137	133	10	0.0388	41.9557	43.6543	108.025	1	0	0
45226	133	11	-0.1519	47.2928	37.9001	95.4031	1	0	0
66984	150	10	0.0037	13.9059	47.077	108.583	1	0	0
45561	133	10	0.0341	30.3138	45.3646	108.006	1	0	0
45484	133	11	0.0502	32.1913	44.7463	109.008	1	0	0
45560	133	10	-0.029	31.6661	44.0186	109.586	1	0	0
66488	150	10	0.0174	32.8189	46.4848	111.627	1	0	0
66489	150	10	0.0207	33.5104	46.8256	113.222	1	0	0
45559	133	10	-0.0311	32.9715	45.1701	109.693	1	0	0
66421	150	11	-0.3605	33.4778	47.1902	112.178	1	0	0
66490	150	10	0.0123	34.4936	47.1244	111.768	1	0	0
45242	133	15	-0.1126	47.1994	42.1056	95.3292	1	0	0
45527	133	10	0.0031	39.3316	43.8485	111.342	1	0	0
45523	133	10	-0.0193	37.0064	44.8344	108.898	1	0	0
36805	127	10	-0.0125	47.3548	35.6837	104.929	1	0	0
45463	133	11	-0.0056	38.1499	44.7622	109.036	1	0	0
45524	133	10	0.025	37.6356	45.858	110.917	1	0	0
45465	133	11	-0.0331	39.5515	44.9116	111.124	1	0	0
45464	133	11	-0.1337	38.5441	45.6871	110.278	1	0	0
45555	133	10	-0.0168	35.0056	43.8255	108.381	1	0	0
45521	133	10	0.083	40.0056	44.9233	107.821	1	0	0
45525	133	10	-0.0029	38.8726	46.6979	109.974	1	0	0
45522	133	10	0.033	38.307	43.6727	109.28	1	0	0
45529	133	10	0.0195	38.9627	46.0897	112.857	1	0	0
66222	150	10	0.1293	35.4496	46.8151	108.352	1	0	0
45496	133	10	0.1149	34.402	43.9695	97.5137	1	0	0
45381	133	10	-0.1556	47.1294	46.9144	100.072	1	0	0
45411	133	10	-0.0618	39.3369	46.599	99.4067	1	0	0
45497	133	10	0.012	35.5316	46.0439	97.0443	1	0	0
45449	133	11	-0.0318	34.0199	46.8557	98.4065	1	0	0
45190	133	11	-0.7912	47.4094	44.2474	98.7881	1	0	0
45500	133	10	-0.0606	33.3713	46.907	97.557	1	0	0
45410	133	10	-0.099	41.025	47.0469	99.4333	1	0	0
45325	133	11	-0.0186	46.0449	47.22	102.839	1	0	0
45372	133	10	-0.011	43.8049	47.4713	107.144	1	0	0
44885	133	10	0.0388	47.4635	34.1883	99.7399	1	0	0
45293	133	10	0.0077	47.118	39.8074	96.2548	1	0	0
45468	133	11	-0.0853	41.4828	47.3161	113.545	1	0	0
36808	127	10	-0.0651	47.1046	37.8289	106.743	1	0	0
36807	127	10	-0.0453	47.4474	38.8702	105.397	1	0	0
45344	133	11	-0.0629	40.033	47.4523	99.2865	1	0	0
45378	133	10	-0.0828	45.113	47.1705	102.376	1	0	0
44043	132	10	-0.0268	43.7482	5.18468	121.904	1	0	0
44039	132	10	-0.4453	46.7581	2.80124	122.579	1	0	0
43969	132	11	0.0468	44.331	4.25655	121.847	1	0	0
44048	132	10	0.0147	43.9187	3.51012	119.082	1	0	0
44041	132	10	-0.1181	45.7399	4.9373	123.285	1	0	0
43970	132	11	-0.104	45.3112	4.35781	120.568	1	0	0
44046	132	10	-0.0206	45.1762	5.33529	120.132	1	0	0
43968	132	11	0.0251	45.1122	4.09211	123.23	1	0	0
44045	132	10	-0.0253	46.3715	4.27019	120.726	1	0	0
44044	132	10	-0.0714	43.6572	3.45235	121.647	1	0	0
43972	132	11	-0.3558	44.8873	3.24949	119.56	1	0	0
44047	132	10	0.0142	45.5428	3.18031	118.74	1	0	0
43967	132	11	0.0552	45.9029	2.75047	123.396	1	0	0
44042	132	10	-0.0893	44.3164	4.18766	124.042	1	0	0
44040	132	10	0.1107	46.2648	2.78593	124.457	1	0	0
44049	132	10	0.0138	44.8381	2.26139	119.948	1	0	0
43757	132	10	1.2238	46.6078	2.22484	120.814	1	0	0
6428	102	10	0.0113	47.0206	14.9402	180.585	1	0	-1
6374	102	10	0.1149	42.6545	27.2971	182.88	1	0	-1
6425	102	10	0.038	45.8755	14.0459	182.599	1	0	-1
6335	102	11	-0.2979	37.5067	32.8913	181.551	1	0	-1
6424	102	10	0.0024	46.4899	16.7879	182.185	1	0	-1
6355	102	11	0.0967	46.6087	16.104	183.087	1	0	-1
6395	102	10	0.0302	38.5305	32.4106	181.658	1	0	-1
6390	102	10	-0.0312	38.2376	35.7767	183.382	1	0	-1
6333	102	11	0.0015	38.6464	34.9441	182.816	1	0	-1
6394	102	10	0.0344	36.7912	32.1311	181.778	1	0	-1
6140	102	10	-0.0561	46.2074	24.654	178.795	1	0	-1
6334	102	11	0.1927	37.347	34.1157	182.341	1	0	-1
6139	102	10	-0.0631	45.8983	24.464	180.441	1	0	-1
6143	102	10	0.0329	46.4725	26.6061	181.314	1	0	-1
6083	102	11	-0.3	46.5252	26.3734	180.2	1	0	-1
6392	102	10	-0.0697	36.7582	33.8124	183.164	1	0	-1
6141	102	10	0.0388	45.6296	26.8066	179.778	1	0	-1
6136	102	10	-0.1228	47.388	23.1826	181.717	1	0	-1
6371	102	15	0.1257	45.7936	24.2075	182.907	1	0	-1
6389	102	10	-0.0329	39.2455	35.2193	181.917	1	0	-1
6391	102	10	-0.0688	36.7626	34.9592	181.907	1	0	-1
6387	102	10	-0.0244	40.0463	33.4907	182.972	1	0	-1
6142	102	10	0.0428	47.4054	27.0148	179.832	1	0	-1
6356	102	11	-0.2032	46.8363	14.6035	182.73	1	0	-1
6082	102	11	0.1412	46.5582	24.8853	179.816	1	0	-1
6429	102	10	0.0388	47.069	12.4982	180.402	1	0	-1
6393	102	10	0.0302	37.4537	33.1835	180.488	1	0	-1
6421	102	10	0.1152	44.6348	15.8962	183.458	1	0	-1
6375	102	10	0.012	43.2759	29.5346	183.489	1	0	-1
36727	126	10	0.0341	40.139	91.6098	59.791	1	0	0
36728	126	10	0.0359	40.0379	90.4675	61.178	1	0	0
36652	126	11	-0.3194	40.2371	90.5757	60.0992	1	0	0
36729	126	10	0.0357	39.511	90.0613	59.4239	1	0	0
36649	126	11	0.025	42.6226	89.8376	60.7216	1	0	0
36725	126	10	-0.0311	41.5467	89.1981	58.966	1	0	0
36650	126	11	0.0502	41.5938	90.0528	59.6388	1	0	0
36720	126	10	0.0353	44.6921	88.873	62.2104	1	0	0
36722	126	10	-0.0304	44.428	89.8858	59.3576	1	0	0
36721	126	10	-0.0168	43.9974	88.2943	59.8946	1	0	0
36726	126	10	-0.029	41.9425	90.828	58.9562	1	0	0
36648	126	11	-0.0223	44.0279	89.2805	60.2276	1	0	0
36718	126	10	0.0071	46.7454	88.9505	60.017	1	0	0
36717	126	10	0.0388	46.1747	87.5009	61.0936	1	0	0
36647	126	11	-0.0066	45.1212	89.3514	61.3484	1	0	0
36719	126	10	-0.0284	45.3781	90.4645	61.4694	1	0	0
36723	126	10	-0.0231	42.7424	90.8362	61.1509	1	0	0
36646	126	11	-0.1402	46.3933	88.5804	60.9798	1	0	0
36724	126	10	-0.0332	42.2134	89.2196	61.4994	1	0	0
36716	126	10	0.0113	47.0709	88.8481	63.0753	1	0	0
45432	133	10	-0.0714	46.0763	56.3665	91.6483	1	0	0
44945	133	11	-0.0181	47.0659	48.7336	92.3958	1	0	0
44944	133	11	-0.0176	47.0617	48.0383	91.02	1	0	0
45437	133	10	0.0138	47.1095	53.518	91.4925	1	0	0
44995	133	10	-0.0438	46.126	49.3871	92.412	1	0	0
45357	133	11	0.0468	46.4722	56.011	92.6086	1	0	0
44994	133	10	-0.011	46.3914	48.6193	90.3539	1	0	0
45430	133	10	-0.0893	45.2486	54.146	92.5131	1	0	0
44952	133	11	0.1411	40.3648	47.5735	92.5877	1	0	0
45010	133	10	-0.0561	39.4483	47.6114	91.9123	1	0	0
45013	133	10	0.0329	40.8999	49.452	92.0043	1	0	0
45508	133	10	-0.0435	32.1667	51.6604	98.8708	1	0	0
45504	133	10	-0.0122	32.8763	49.4884	98.1028	1	0	0
45451	133	11	-0.0466	33.3516	49.2413	99.0647	1	0	0
45503	133	10	0.0003	32.5446	48.6666	99.4905	1	0	0
45450	133	11	0.021	34.5354	48.2665	98.8327	1	0	0
45530	133	10	0.0037	40.5854	47.6451	111.601	1	0	0
65771	150	11	0.043	47.4042	54.4525	111.965	1	0	0
66509	150	10	-0.0253	34.8578	47.7136	102.486	1	0	0
45501	133	10	0.0078	35.3206	48.8123	98.2585	1	0	0
45343	133	11	-0.009	39.8541	47.9401	97.8573	1	0	0
45409	133	10	-0.0515	40.1765	49.0005	97.6664	1	0	0
45345	133	11	-0.3605	39.7409	48.6018	100.237	1	0	0
45412	133	10	0.0174	38.7877	49.0741	100.119	1	0	0
58397	144	10	1.2238	4.49484	85.3304	115.455	1	0	0
45413	133	10	0.0207	40.5189	49.3737	100.034	1	0	0
45408	133	10	-0.0259	38.8231	47.8331	97.6696	1	0	0
60939	146	10	0.1853	12.0956	81.8584	115.125	1	0	0
45012	133	10	0.0428	39.9458	49.5514	93.4019	1	0	0
56909	142	10	0.0388	21.4922	86.1926	115.514	1	0	0
44953	133	11	-0.3	40.7827	49.0064	92.9939	1	0	0
65847	150	10	0.0068	46.9408	63.255	102.087	1	0	0
65849	150	10	-0.0182	47.3494	60.6483	102.38	1	0	0
65836	150	10	0.0431	46.624	58.8586	108.464	1	0	0
66843	150	10	0.0388	20.8109	60.1459	115.494	1	0	0
45418	133	10	0.2553	42.5553	48.9766	97.03	1	0	0
45417	133	10	0.0808	42.1036	50.1103	98.3524	1	0	0
45422	133	10	0.0468	42.6149	51.9945	95.9234	1	0	0
45421	133	10	0.3059	42.6715	52.4858	97.6293	1	0	0
45416	133	10	0.2813	42.9855	48.1792	99.5679	1	0	0
45350	133	11	0.0205	42.9511	49.6378	97.8435	1	0	0
45352	133	11	-0.1519	43.2634	52.1131	96.8283	1	0	0
45349	133	11	-0.4364	43.6833	48.7115	98.918	1	0	0
45348	133	13	0.4458	44.5412	47.643	98.2476	1	0	0
45419	133	10	0.0077	44.2163	50.3649	96.2953	1	0	0
45351	133	11	-0.1853	43.8673	50.7093	97.2397	1	0	0
45415	133	10	0.1853	44.3074	49.3661	99.599	1	0	0
45359	133	14	-0.1323	45.3611	48.0316	97.4516	1	0	0
45420	133	10	0.0759	44.7548	50.8239	97.9361	1	0	0
44999	133	10	-0.083	45.333	47.8142	94.6377	1	0	0
45146	133	10	0.1293	46.1625	50.5536	94.5819	1	0	0
45086	133	11	-0.2899	47.0062	51.1275	94.9479	1	0	0
45147	133	10	0.0594	46.4129	51.8566	95.5766	1	0	0
45426	133	10	0.0343	44.5915	52.821	94.3042	1	0	0
45423	133	10	0.0064	45.3565	53.0148	96.9011	1	0	0
45353	133	11	-0.1389	44.3819	53.1862	96.5162	1	0	0
66002	150	10	-0.0893	45.1041	52.1299	99.5945	1	0	0
66988	150	10	-0.04	15.088	47.6238	110.67	1	0	0
45354	133	11	-0.2933	44.3526	53.6267	95.0035	1	0	0
45425	133	10	0.0082	43.3422	54.0236	94.8329	1	0	0
45427	133	10	-0.4453	46.4782	54.2121	94.8239	1	0	0
45355	133	11	0.0552	45.4925	54.6503	94.6305	1	0	0
66081	150	10	-0.0557	30.0782	53.4421	115.167	1	0	0
67009	150	10	-0.0168	7.23365	58.5474	98.2498	1	0	0
67010	150	10	-0.0304	7.36045	56.9092	97.7554	1	0	0
66936	150	11	-0.0223	7.89128	57.6622	98.3007	1	0	0
67004	150	10	0.0113	6.95082	54.9973	98.798	1	0	0
66935	150	11	-0.0066	8.08696	57.2797	99.7737	1	0	0
67001	150	10	0.038	8.23166	53.2528	99.939	1	0	0
66933	150	11	0.0523	6.99236	55.0663	99.8825	1	0	0
67008	150	10	0.0353	8.08648	58.3052	100.269	1	0	0
66934	150	11	-0.1402	7.03337	56.5015	100.469	1	0	0
67006	150	10	0.0071	6.04699	57.0654	100.193	1	0	0
67003	150	10	-0.0025	6.09544	54.5393	100.292	1	0	0
66932	150	11	-0.2032	8.23539	54.2621	100.343	1	0	0
66937	150	11	0.025	9.18711	58.0423	97.5511	1	0	0
67011	150	10	-0.0231	9.08834	57.9165	96.4715	1	0	0
67002	150	10	0.0576	9.09392	54.6825	99.8072	1	0	0
67012	150	10	-0.0332	10.0225	57.3758	97.8251	1	0	0
66719	150	10	0.0329	11.3671	55.7592	96.6161	1	0	0
66716	150	10	-0.0561	11.5853	54.4233	98.5754	1	0	0
66713	150	10	0.0087	13.9702	53.9866	98.4607	1	0	0
66717	150	10	0.0388	12.6701	54.5983	96.4965	1	0	0
66715	150	10	-0.0631	11.9829	56.1295	98.9646	1	0	0
66658	150	11	0.1412	12.2355	55.2584	98.4723	1	0	0
66659	150	11	-0.3	12.3826	55.5324	97.019	1	0	0
66718	150	10	0.0428	13.041	56.389	96.8273	1	0	0
66714	150	10	0.0455	14.5278	55.6731	98.9179	1	0	0
66657	150	11	-0.4399	13.6546	54.9055	99.0237	1	0	0
66850	150	10	0.0347	11.6801	58.0928	99.7228	1	0	0
66849	150	10	0.1236	13.4379	57.1176	100.327	1	0	0
67015	150	10	0.0341	11.8545	59.2891	97.7545	1	0	0
66971	150	10	0.0302	13.8482	59.8927	97.9777	1	0	0
67013	150	10	-0.0311	9.93152	59.5336	99.1417	1	0	0
66938	150	11	0.0502	9.63933	59.4629	98.0547	1	0	0
66911	150	11	-0.2979	14.8861	59.8672	98.3225	1	0	0
67007	150	10	-0.0284	9.02323	56.8909	100.016	1	0	0
66851	150	10	1.2238	12.4086	59.732	100	1	0	0
66970	150	10	0.0344	15.3239	59.1838	97.7349	1	0	0
66450	150	10	-0.1147	21.3693	57.3883	99.6261	1	0	0
66454	150	10	-0.0828	18.697	58.8271	100.055	1	0	0
66449	150	10	-0.0438	20.1683	56.0853	99.7096	1	0	0
66969	150	10	0.0302	14.7704	59.4763	99.3796	1	0	0
66197	150	10	-0.0438	27.8681	57.7086	100.009	1	0	0
45455	133	11	0.0015	33.2035	53.8662	100.151	1	0	0
45511	133	10	-0.0329	32.7869	54.0129	99.1507	1	0	0
45457	133	11	-0.2979	34.1259	56.2396	100.313	1	0	0
45516	133	10	0.0344	33.7486	56.4992	99.3383	1	0	0
65963	150	10	0.0329	32.5615	61.8194	99.7409	1	0	0
65961	150	10	0.0388	31.3688	60.5412	99.7553	1	0	0
65962	150	10	0.0428	33.054	60.1964	99.2699	1	0	0
65903	150	11	-0.3	32.3927	60.7522	99.9512	1	0	0
45512	133	10	-0.0312	34.2534	53.4965	100.082	1	0	0
45514	133	10	-0.0697	32.3241	55.5819	101.047	1	0	0
45515	133	10	0.0302	34.0079	57.2354	100.715	1	0	0
45456	133	11	0.1927	33.2638	55.1556	100.989	1	0	0
45513	133	10	-0.0688	33.653	55.0277	102.029	1	0	0
45517	133	10	0.0302	35.1942	55.9768	100.238	1	0	0
45424	133	10	0.0446	44.1381	54.0384	97.1261	1	0	0
45428	133	10	0.1107	45.4826	55.5208	95.2525	1	0	0
67014	150	10	-0.029	8.86197	60.2119	97.7733	1	0	0
66940	150	11	-0.3194	11.0276	59.879	97.3731	1	0	0
67017	150	10	0.0357	10.9436	59.5113	96.3224	1	0	0
67016	150	10	0.0359	11.1968	60.9414	97.4909	1	0	0
66959	150	10	-0.0263	11.333	64.1968	98.4892	1	0	0
66909	150	11	0.0015	14.7453	62.1965	99.2294	1	0	0
66963	150	10	-0.0244	13.344	62.7243	97.7967	1	0	0
66908	150	11	-0.0957	13.3474	62.4642	98.8661	1	0	0
66964	150	10	-0.0245	12.7165	61.5584	98.9342	1	0	0
66960	150	10	-0.0318	10.7329	62.925	99.7109	1	0	0
66906	150	11	-0.0155	11.262	63.8561	99.5223	1	0	0
66907	150	11	0.0707	12.7518	63.5756	99.8291	1	0	0
66962	150	10	-0.0435	13.2796	64.572	99.6769	1	0	0
66958	150	10	-0.0122	9.52295	65.2323	100.075	1	0	0
66905	150	11	-0.0466	10.544	65.0136	100.489	1	0	0
66957	150	10	0.0003	11.2148	65.8148	100.394	1	0	0
66910	150	11	0.1927	15.451	61.257	98.2342	1	0	0
66968	150	10	-0.0697	15.3136	61.5922	97.2779	1	0	0
66966	150	10	-0.0312	15.3102	63.1549	99.1523	1	0	0
66967	150	10	-0.0688	16.5201	61.2355	98.4709	1	0	0
66974	150	10	0.0845	8.54667	52.5643	107.049	1	0	0
66975	150	10	0.083	8.21428	51.0523	107.846	1	0	0
66916	150	11	0.0007	8.9586	51.7477	107.739	1	0	0
45533	133	10	-0.0068	40.6213	47.6085	114.176	1	0	0
66712	150	10	-0.1228	13.4385	53.49	100.609	1	0	0
66997	150	10	0.1152	9.40237	52.2618	101.985	1	0	0
66977	150	10	-0.0193	9.97236	50.9719	105.994	1	0	0
66917	150	11	-0.0056	10.2075	51.1946	107.048	1	0	0
66976	150	10	0.033	11.0811	51.9318	107.048	1	0	0
66981	150	10	0.0031	11.9744	49.4391	105.889	1	0	0
66704	150	10	-0.0897	12.8609	53.1667	102.702	1	0	0
66652	150	11	0.2612	13.5383	52.9649	103.527	1	0	0
66702	150	10	-0.1147	13.7135	50.8756	103.042	1	0	0
66700	150	10	-0.011	15.6324	52.0977	101.599	1	0	0
66651	150	11	-0.0181	14.3363	51.6515	103.462	1	0	0
66701	150	10	-0.0438	14.6535	51.2416	104.46	1	0	0
66703	150	10	-0.1808	12.8457	52.8769	104.451	1	0	0
66729	150	10	-0.0593	14.6358	52.6574	106.018	1	0	0
66980	150	10	0.0164	12.8565	50.4653	107.034	1	0	0
66667	150	11	0.003	14.9336	53.1151	106.983	1	0	0
66919	150	11	-0.0331	12.16	49.5433	106.935	1	0	0
66995	150	10	0.1769	9.16032	53.0981	104.362	1	0	0
66918	150	11	-0.1337	10.7874	49.8272	107.623	1	0	0
66920	150	11	0.1096	12.8974	48.2256	107.105	1	0	0
66996	150	10	0.1454	10.7956	52.6098	104.056	1	0	0
66666	150	11	-0.2899	13.649	53.3378	107.899	1	0	0
66726	150	10	0.1293	12.9412	53.86	107.125	1	0	0
66978	150	10	0.025	10.157	48.9822	107.219	1	0	0
61572	146	10	0.2553	26.3114	62.5619	114.829	1	0	0
66650	150	11	-0.0176	15.6673	51.6405	102.626	1	0	0
66699	150	10	0.0954	15.8998	50.5438	102.451	1	0	0
66668	150	11	-0.0822	15.9072	52.3248	107.693	1	0	0
66649	150	11	-0.1279	16.908	52.1357	103.34	1	0	0
66697	150	10	0.1444	16.4723	52.5081	104.331	1	0	0
66733	150	10	-0.0322	17.4142	51.7838	106.169	1	0	0
66698	150	10	-0.039	17.6197	51.4037	103.583	1	0	0
66687	150	14	-0.1323	19.3781	52.858	104.713	1	0	0
66746	150	10	0.2553	21.3276	50.9681	104.917	1	0	0
66676	150	13	0.4458	19.93	53.4157	105.628	1	0	0
66677	150	11	-0.4364	21.3401	53.1215	105.903	1	0	0
66738	150	10	-0.099	19.5845	50.4477	105.964	1	0	0
66743	150	10	0.1853	21.3563	52.7249	106.936	1	0	0
66672	150	11	-0.0629	19.5014	49.6502	106.73	1	0	0
66739	150	10	-0.0618	18.6696	48.9432	106.466	1	0	0
66741	150	10	0.0207	20.9563	48.3715	105.815	1	0	0
66669	150	11	0.1647	17.3761	52.022	107.212	1	0	0
66673	150	11	-0.3605	20.7643	48.6925	106.844	1	0	0
66742	150	10	0.0123	20.4966	47.8201	107.414	1	0	0
66732	150	10	-0.4763	17.7797	52.9607	107.559	1	0	0
66740	150	10	0.0174	21.6533	49.2367	107.189	1	0	0
66671	150	11	-0.009	19.3233	50.5088	108.024	1	0	0
66737	150	10	-0.0515	19.9266	51.4518	107.979	1	0	0
66660	150	14	-0.4032	18.167	53.3059	101.614	1	0	0
66648	150	13	0.4709	17.5657	53.3233	102.67	1	0	0
66745	150	10	0.0808	21.736	52.3595	103.842	1	0	0
66678	150	11	0.0205	21.8716	51.9722	104.877	1	0	0
66749	150	10	0.3059	23.4515	49.8448	106.043	1	0	0
66679	150	11	-0.1854	23.4512	51.6922	105.08	1	0	0
66748	150	10	0.0759	23.8452	51.3226	104.125	1	0	0
66750	150	10	0.0468	23.3816	51.1575	107.231	1	0	0
66747	150	10	0.0077	23.8828	52.7653	105.167	1	0	0
66680	150	11	-0.1519	23.9145	50.8245	106.34	1	0	0
66681	150	11	-0.1389	25.3948	50.6048	106.647	1	0	0
66751	150	10	0.0064	26.0386	50.7098	105.684	1	0	0
66495	150	10	0.0077	27.807	51.2425	103.714	1	0	0
66756	150	10	0.1107	27.5124	52.2587	106.628	1	0	0
66752	150	10	0.0446	25.4457	49.7018	107.221	1	0	0
66685	150	11	0.0468	28.1666	49.4708	107.58	1	0	0
66683	150	11	0.0552	27.3794	52.0061	107.646	1	0	0
66682	150	11	-0.2933	25.8752	51.6774	107.638	1	0	0
66754	150	10	0.0343	25.2877	52.597	107.354	1	0	0
66759	150	10	-0.0268	27.9469	49.5923	106.486	1	0	0
45505	133	10	-0.0263	34.2747	51.2679	99.1314	1	0	0
45452	133	11	-0.0155	33.7161	50.6285	99.7749	1	0	0
45453	133	11	0.0707	32.4443	51.3886	99.9042	1	0	0
45507	133	10	-0.0458	31.6713	50.6317	100.215	1	0	0
45502	133	10	0.0098	35.0076	48.0787	99.8038	1	0	0
66498	150	10	0.0468	28.9038	48.9538	102.912	1	0	0
66427	150	11	-0.1853	28.8974	51.0569	103.826	1	0	0
66496	150	10	0.0759	28.8841	50.7187	104.856	1	0	0
66684	150	11	0.0251	28.3755	50.9606	108.126	1	0	0
66497	150	10	0.3059	29.289	50.3485	101.801	1	0	0
66428	150	11	-0.1519	29.4218	49.9716	102.786	1	0	0
66758	150	10	-0.0893	29.3571	51.3613	108.015	1	0	0
45506	133	10	-0.0318	34.3011	50.4274	100.694	1	0	0
66426	150	11	0.0205	29.7096	52.3705	103.792	1	0	0
66425	150	11	-0.4364	29.5817	53.2327	105.091	1	0	0
66494	150	10	0.2553	29.3555	53.051	103.005	1	0	0
66491	150	10	0.1853	29.624	52.4588	105.914	1	0	0
66501	150	10	0.0082	30.6071	48.0136	104.485	1	0	0
66429	150	11	-0.1389	30.8695	49.6097	102.95	1	0	0
66500	150	10	0.0446	31.1105	48.9849	102.067	1	0	0
66502	150	10	0.0343	31.1177	49.6493	104.959	1	0	0
66493	150	10	0.0808	30.7477	52.22	103.508	1	0	0
66430	150	11	-0.2933	31.2513	48.8489	104.244	1	0	0
66499	150	10	0.0064	31.382	50.5161	102.769	1	0	0
66188	150	15	0.2071	32.1683	53.571	106.596	1	0	0
66431	150	11	0.0552	32.6742	48.2456	104.225	1	0	0
66503	150	10	-0.4453	33.0511	48.6088	105.249	1	0	0
66504	150	10	0.1107	33.2561	48.7807	103.524	1	0	0
66183	150	14	-0.1323	32.8722	52.5471	104.755	1	0	0
66219	150	10	0.1236	33.2601	50.071	106.492	1	0	0
66171	150	12	-0.2995	34.0765	52.7583	106.745	1	0	0
66172	150	13	0.4458	33.9461	52.5447	105.334	1	0	0
66218	150	10	0.1076	34.8931	50.2204	106.601	1	0	0
66160	150	11	-0.0634	34.0489	49.8702	107.249	1	0	0
66139	150	11	-0.2166	33.0954	53.7116	107.23	1	0	0
66763	150	10	0.0142	30.9047	50.2594	107.426	1	0	0
66161	150	11	-0.1067	34.2006	48.3341	107.351	1	0	0
66688	150	11	-0.3558	30.8951	49.2015	107.742	1	0	0
66764	150	10	0.0147	31.3636	48.717	106.961	1	0	0
56907	142	10	-0.0025	21.8775	87.8707	113.56	1	0	0
45414	133	10	0.0123	39.9807	48.1562	101.23	1	0	0
66241	150	10	0.0807	34.6382	53.4787	102.877	1	0	0
66220	150	10	0.0347	34.8367	48.1845	106.494	1	0	0
66242	150	10	0.2553	34.6363	51.7896	102.439	1	0	0
66513	150	10	0.0138	35.4394	48.8273	104.729	1	0	0
66173	150	11	-0.4364	35.2481	52.166	104.587	1	0	0
66239	150	10	0.1853	35.5756	51.1299	104.742	1	0	0
66174	150	11	0.0205	35.2255	52.5223	103.062	1	0	0
66436	150	11	-0.3558	36.0664	48.1021	104.283	1	0	0
66240	150	10	0.2814	35.9338	52.8706	104.995	1	0	0
66511	150	10	0.0142	36.8239	48.6905	103.729	1	0	0
66244	150	10	0.0759	36.5437	53.2014	101.523	1	0	0
66175	150	11	-0.1853	36.637	52.7364	102.483	1	0	0
66255	150	10	-0.0268	37.9032	49.7924	106.397	1	0	0
66246	150	10	0.0468	37.384	50.7808	103.233	1	0	0
66256	150	10	-0.0714	37.4425	51.0731	105.332	1	0	0
66245	150	10	0.3059	37.3473	50.9933	101.488	1	0	0
66176	150	11	-0.1519	37.5706	51.5125	102.422	1	0	0
66181	150	11	0.0468	38.2927	50.6546	105.877	1	0	0
66254	150	10	-0.0893	39.1459	49.2554	104.48	1	0	0
66180	150	11	0.0251	39.479	50.0006	105.063	1	0	0
66182	150	11	-0.104	38.6402	51.6857	106.952	1	0	0
66248	150	10	0.0446	39.6183	51.2542	101.864	1	0	0
66177	150	11	-0.1389	39.1208	52.0158	102.477	1	0	0
66249	150	10	0.0082	39.0498	52.5573	104.417	1	0	0
66258	150	10	-0.0206	39.1544	52.4743	106.465	1	0	0
66178	150	11	-0.2933	39.8687	52.2294	103.796	1	0	0
66253	150	10	-0.1181	40.0754	49.3151	105.706	1	0	0
66179	150	11	0.0552	40.51	50.9851	104.409	1	0	0
66247	150	10	0.0064	39.2053	52.8771	101.807	1	0	0
66250	150	10	0.0343	40.5338	52.9844	103.566	1	0	0
66243	150	10	0.0077	37.2259	53.3566	103.147	1	0	0
66259	150	10	0.0142	40.3594	50.4626	107.571	1	0	0
66257	150	10	-0.0253	37.8012	52.2668	107.389	1	0	0
66089	150	10	0.0329	27.6203	49.5791	114.157	1	0	0
66223	150	10	0.0594	34.2607	47.7441	109.444	1	0	0
66252	150	10	0.1107	40.9811	50.3843	103.623	1	0	0
66251	150	10	-0.4453	41.295	51.2664	105.257	1	0	0
65986	150	10	0.0123	41.7095	48.0549	107.451	1	0	0
45332	133	14	-0.4032	42.1068	47.5584	104.375	1	0	0
66005	150	10	-0.0253	42.61	51.0688	100.384	1	0	0
65905	150	12	-0.2762	41.8898	52.3543	106.976	1	0	0
66006	150	10	-0.0206	41.8476	51.6203	101.924	1	0	0
66007	150	10	0.0142	42.7298	48.9369	101.826	1	0	0
65918	150	14	-0.9015	42.5455	49.9946	106.206	1	0	0
65930	150	11	-0.104	42.7637	51.2245	101.502	1	0	0
65932	150	11	-0.3558	43.2389	49.8423	102.26	1	0	0
65906	150	13	7.266	42.8834	51.187	106.473	1	0	0
66008	150	10	0.0147	42.8999	49.8083	103.295	1	0	0
65965	150	10	-0.0098	42.986	51.4961	104.151	1	0	0
65964	150	10	0.0134	43.5394	52.9198	104.996	1	0	0
66009	150	10	0.0138	44.2896	49.5855	102.314	1	0	0
65907	150	11	-0.3874	43.6745	51.8143	104.959	1	0	0
65929	150	11	0.0468	43.8506	52.3469	101.413	1	0	0
65972	150	10	-0.2104	44.348	52.8913	106.815	1	0	0
45374	133	10	-0.1147	44.3659	48.5273	104.726	1	0	0
65975	150	10	-0.4121	44.7963	50.9175	106.609	1	0	0
65908	150	11	-0.0634	45.2261	51.5994	104.448	1	0	0
45373	133	10	-0.0438	45.6054	48.3825	105.875	1	0	0
65966	150	10	0.1076	45.3065	51.3836	103.364	1	0	0
65928	150	11	0.0251	45.1608	51.9619	100.674	1	0	0
66001	150	10	-0.1181	45.4902	50.8942	100.762	1	0	0
45377	133	10	-0.0831	46.4637	48.1399	102.844	1	0	0
65967	150	10	0.1236	45.7456	50.623	104.69	1	0	0
65909	150	11	-0.1067	46.2953	52.8357	104.653	1	0	0
66004	150	10	-0.0714	43.9793	52.6911	102.428	1	0	0
65971	150	10	0.0594	47.3138	53.0845	106.601	1	0	0
65969	150	10	1.2238	47.3113	52.7337	104.064	1	0	0
65999	150	10	-0.4453	46.6045	52.6218	102.336	1	0	0
65910	150	11	-0.2899	46.3652	53.3579	106.132	1	0	0
65968	150	10	0.0347	45.7761	53.5761	104.051	1	0	0
65927	150	11	0.0552	46.3461	52.8904	101.253	1	0	0
65911	150	11	0.003	45.373	52.797	107.155	1	0	0
65912	150	11	-0.0822	45.4396	51.3357	107.39	1	0	0
65974	150	10	-0.0026	46.4057	50.9065	107.163	1	0	0
45323	133	11	-0.0181	44.9605	47.7724	105.254	1	0	0
66003	150	10	-0.0268	43.3393	53.2321	100.918	1	0	0
65888	150	11	-0.7912	41.6795	54.0526	107.152	1	0	0
66086	150	10	-0.0561	30.0827	50.5574	115.138	1	0	0
66761	150	10	-0.0253	29.5391	47.8851	107.011	1	0	0
67000	150	10	0.0024	7.90617	54.041	102.554	1	0	0
66931	150	11	0.0967	8.68486	54.2846	101.83	1	0	0
67005	150	10	0.0388	7.15674	56.5059	101.532	1	0	0
66999	150	10	-0.0285	9.1313	55.2674	102.03	1	0	0
66898	150	11	0.0323	7.90539	58.6725	105.908	1	0	0
66948	150	15	0.0858	7.54939	57.643	105.717	1	0	0
66944	150	15	0.1627	8.53443	55.8735	105.914	1	0	0
66947	150	15	0.1257	7.32719	59.1798	106.662	1	0	0
66899	150	12	-0.433	7.90591	59.4948	104.649	1	0	0
66656	150	11	-0.0867	13.543	54.5874	100.515	1	0	0
66791	150	11	-0.1067	12.0669	58.7352	100.55	1	0	0
66930	150	11	-0.0585	9.78642	53.3022	102.222	1	0	0
66895	150	11	-0.0263	9.54617	55.9322	106.264	1	0	0
66894	150	11	-0.2702	9.36166	58.5199	106.511	1	0	0
66896	150	11	0.1418	9.49104	55.845	107.802	1	0	0
66929	150	11	-0.1897	10.0852	53.3632	103.765	1	0	0
66998	150	10	0.1493	10.6436	53.3155	101.532	1	0	0
66927	150	12	-0.3318	10.3664	54.8528	105.653	1	0	0
66942	150	15	0.1627	10.1388	57.4965	104.782	1	0	0
66892	150	11	-0.0503	10.1371	57.3414	105.895	1	0	0
66943	150	15	0.3119	9.96182	59.428	106.437	1	0	0
66928	150	13	0.3872	10.5558	54.7567	104.318	1	0	0
66852	150	10	0.1293	10.2704	58.099	101.647	1	0	0
66709	150	10	-0.1556	15.5191	54.149	101.445	1	0	0
66705	150	10	-0.083	15.1787	54.1882	104.358	1	0	0
66939	150	14	-0.4177	10.935	55.6501	103.563	1	0	0
66792	150	11	-0.2899	10.9689	59.0319	101.615	1	0	0
66653	150	11	-0.0186	14.2757	54.2832	103.848	1	0	0
66706	150	10	-0.0828	13.6983	54.8133	104.575	1	0	0
66815	150	12	-0.6177	11.4752	57.5918	106.434	1	0	0
66655	150	11	0.1155	14.7733	54.8797	101.436	1	0	0
66711	150	10	-0.0557	12.6636	55.1145	100.918	1	0	0
66820	150	16	-0.0507	12.3482	55.7173	105.899	1	0	0
66854	150	10	-0.2104	12.1822	58.6078	103.35	1	0	0
66848	150	10	0.1076	12.4896	57.0689	101.793	1	0	0
66654	150	11	-0.3329	14.3957	55.4392	102.861	1	0	0
66790	150	11	-0.0634	13.1406	57.7247	101.217	1	0	0
66708	150	10	-0.0672	13.4652	55.9704	102.901	1	0	0
66710	150	10	-0.0664	15.3531	55.5839	100.937	1	0	0
66789	150	11	-0.3874	14.6184	58.2242	101.92	1	0	0
66847	150	10	-0.0098	14.696	59.2587	101.571	1	0	0
66707	150	10	-0.3996	15.1797	56.1577	103.258	1	0	0
66787	150	12	-0.2762	14.1034	57.6095	104.368	1	0	0
66770	150	11	-0.7912	13.8501	57.2337	105.867	1	0	0
66819	150	15	0.081	14.4183	56.2897	106.048	1	0	0
66801	150	12	-0.2995	15.0583	59.4748	106.235	1	0	0
66771	150	11	1.4089	12.5306	56.5951	106.441	1	0	0
66769	150	11	-0.2166	14.1466	58.5126	106.722	1	0	0
66818	150	15	0.2071	13.1486	58.9878	106.964	1	0	0
66767	150	12	-0.8815	12.8706	56.265	107.887	1	0	0
66766	150	11	-0.7991	14.7135	57.9254	107.958	1	0	0
66793	150	11	0.003	11.5687	59.4471	103.005	1	0	0
66858	150	10	-0.4763	14.0849	59.6103	103.684	1	0	0
66855	150	10	-0.0593	10.7951	59.8082	103.723	1	0	0
66853	150	10	0.0594	10.2016	59.7574	101.425	1	0	0
66913	150	12	-0.5639	8.98695	54.5587	108.181	1	0	0
66744	150	10	0.2813	21.9829	53.9682	105.892	1	0	0
66846	150	10	0.0134	15.3865	57.7177	101.346	1	0	0
66728	150	10	-0.2104	15.4744	54.0257	106.846	1	0	0
66788	150	13	7.2659	15.3361	58.0204	103.649	1	0	0
66689	150	12	-0.6177	15.7255	56.8125	107.569	1	0	0
66800	150	14	-0.9014	15.9998	59.0034	104.106	1	0	0
66675	150	12	-0.2995	19.3851	54.2718	106.482	1	0	0
66456	150	10	-0.0672	16.7517	59.1559	100.978	1	0	0
66696	150	15	-0.1126	16.7732	56.2859	102.287	1	0	0
66641	150	12	-0.8815	16.5548	56.9573	105.151	1	0	0
66455	150	10	-0.3996	16.8723	58.2045	102.347	1	0	0
66645	150	11	1.4089	16.9281	57.0513	106.721	1	0	0
66647	150	12	-0.2089	17.2531	54.5132	103.339	1	0	0
66692	150	15	0.2071	17.3747	54.4751	105.759	1	0	0
66646	150	11	0.2314	17.5761	55.8127	102.884	1	0	0
66402	150	11	-0.3329	17.4912	58.7652	101.716	1	0	0
66453	150	10	-0.083	18.0779	57.1413	100.497	1	0	0
66642	150	11	-0.6114	17.6805	56.752	104.206	1	0	0
66694	150	16	-0.0507	17.2613	58.0914	106.963	1	0	0
66460	150	10	-0.1228	18.411	59.3675	104.399	1	0	0
66643	150	11	-0.2166	18.2967	55.1063	106.073	1	0	0
66695	150	15	0.033	18.4955	55.755	102.415	1	0	0
66691	150	15	0.435	18.3968	57.5608	103.913	1	0	0
66401	150	11	-0.0186	18.5316	58.079	100.828	1	0	0
66640	150	11	-0.7991	18.7643	56.1395	105	1	0	0
66459	150	10	-0.0557	19.869	59.6972	103.465	1	0	0
66690	150	15	0.0857	19.337	55.5434	104.303	1	0	0
66400	150	11	0.2612	19.936	57.6947	101.326	1	0	0
66452	150	10	-0.0897	19.8583	57.2832	102.304	1	0	0
66399	150	11	-0.0181	20.7692	56.75	100.335	1	0	0
66451	150	10	-0.1808	20.4698	58.6796	101.516	1	0	0
66447	150	10	0.0954	21.259	55.4407	102.032	1	0	0
66568	150	16	-0.0507	21.0363	56.8483	103.976	1	0	0
66519	150	11	1.4089	21.0669	57.1476	105.026	1	0	0
66567	150	15	0.081	21.0915	59.2953	105.032	1	0	0
66518	150	11	-0.7912	21.7987	58.5526	105.393	1	0	0
66563	150	12	-0.6177	19.7061	57.1686	105.587	1	0	0
66644	150	11	-0.7912	17.8543	55.8919	107.228	1	0	0
66549	150	12	-0.2995	21.5959	60.0812	107.221	1	0	0
66566	150	15	0.2071	20.9	58.1058	107.106	1	0	0
66693	150	15	0.081	18.6823	56.5236	107.683	1	0	0
66570	150	15	-0.1126	20.5587	56.0521	107.726	1	0	0
66404	150	11	-0.0867	18.894	60.0701	103.683	1	0	0
66398	150	11	-0.0176	21.7616	55.8096	101.141	1	0	0
66403	150	11	0.1155	17.9429	60.186	102.382	1	0	0
66561	150	14	-0.1323	19.5408	59.4993	108.071	1	0	0
66550	150	13	0.4458	20.4597	60.2875	107.944	1	0	0
66517	150	11	-0.2166	21.8354	58.6816	106.876	1	0	0
66448	150	10	-0.011	22.1544	54.9421	100.51	1	0	0
66515	150	12	-0.8815	22.2495	56.424	105.673	1	0	0
66516	150	11	-0.6114	22.5652	56.3556	107.081	1	0	0
66446	150	10	-0.039	22.7542	57.7167	101.811	1	0	0
66397	150	11	-0.1279	22.9878	56.634	101.737	1	0	0
66514	150	11	-0.7991	22.9695	57.8276	107.518	1	0	0
66535	150	12	-0.2762	23.2695	58.7273	105.165	1	0	0
66445	150	10	0.1444	23.8155	56.5576	101.009	1	0	0
66565	150	15	0.435	23.256	55.4967	107.317	1	0	0
66435	150	14	-0.1323	27.399	53.8196	104.309	1	0	0
66408	150	14	-0.4032	23.227	54.8141	103.55	1	0	0
66396	150	13	0.4709	23.4744	55.9982	103.15	1	0	0
66395	150	12	-0.2089	24.3345	56.8814	103.746	1	0	0
66536	150	13	7.266	24.3264	59.3074	105.985	1	0	0
66437	150	12	-0.6177	24.2312	57.3431	107.04	1	0	0
66204	150	10	-0.0672	24.6365	58.7166	102.792	1	0	0
66443	150	15	0.033	24.6188	55.8309	105.443	1	0	0
66150	150	11	-0.3329	25.1981	59.5986	103.137	1	0	0
66203	150	10	-0.3996	25.108	59.529	104.221	1	0	0
66394	150	11	0.2314	25.2496	56.3893	104.722	1	0	0
66200	150	10	-0.0897	25.8915	58.5185	100.78	1	0	0
66444	150	15	-0.1126	25.9602	55.7564	104.14	1	0	0
66149	150	11	-0.0186	26.5138	59.4273	102.459	1	0	0
66199	150	10	-0.1808	26.2639	57.1935	101.983	1	0	0
66148	150	11	0.2612	26.5664	58.1818	101.551	1	0	0
66390	150	11	-0.6114	26.1842	57.541	105.521	1	0	0
66439	150	15	0.435	26.8528	58.0846	104.756	1	0	0
66202	150	10	-0.0828	27.1831	59.3042	103.304	1	0	0
66440	150	15	0.2071	26.1416	54.6242	106.017	1	0	0
66147	150	11	-0.0181	27.9786	58.1079	100.998	1	0	0
66388	150	11	-0.7991	27.2584	56.7203	105.986	1	0	0
66438	150	15	0.0857	27.8501	56.5958	105.067	1	0	0
66606	150	10	-0.4764	26.1686	60.2535	105.86	1	0	0
66607	150	10	-0.0322	27.6797	59.4445	106.236	1	0	0
66391	150	11	-0.2166	26.8897	55.3259	106.543	1	0	0
66389	150	12	-0.8815	25.8619	58.059	106.892	1	0	0
66548	150	14	-0.9014	24.2568	59.9257	107.099	1	0	0
66392	150	11	-0.7912	26.2588	55.6064	107.914	1	0	0
66201	150	10	-0.083	26.8752	60.3937	102.046	1	0	0
66393	150	11	1.4089	25.3913	56.9418	107.962	1	0	0
45454	133	11	-0.0957	32.3704	52.6845	100.829	1	0	0
45510	133	10	-0.0245	31.3309	53.0042	100.877	1	0	0
45509	133	10	-0.0244	32.6263	52.5286	101.902	1	0	0
66492	150	10	0.2814	30.3319	53.9062	105.223	1	0	0
66423	150	12	-0.2995	28.0426	54.6386	106.396	1	0	0
66311	150	12	-0.6177	28.1271	57.4821	106.953	1	0	0
66424	150	13	0.4458	28.2356	53.9831	105.165	1	0	0
66195	150	10	0.0954	28.3068	56.1374	101.896	1	0	0
66198	150	10	-0.1147	28.5039	59.0267	101.026	1	0	0
66146	150	11	-0.0176	28.8727	57.032	101.584	1	0	0
66608	150	10	-0.0052	28.7561	60.0414	104.409	1	0	0
66194	150	10	-0.039	28.9494	57.8451	103.655	1	0	0
66196	150	10	-0.011	29.618	56.788	100.787	1	0	0
66267	150	11	1.4089	29.3377	57.0202	107.355	1	0	0
66145	150	11	-0.1279	29.6517	57.4597	102.848	1	0	0
66316	150	16	-0.0507	29.9293	56.5533	106.579	1	0	0
66193	150	10	0.1444	30.3195	58.3151	102.525	1	0	0
66144	150	13	0.4709	30.6061	56.45	103.456	1	0	0
66156	150	14	-0.4032	30.6929	55.2815	103.017	1	0	0
65953	150	10	-0.1556	30.9232	59.1939	104.268	1	0	0
66143	150	12	-0.2089	31.1624	56.7999	104.693	1	0	0
65899	150	11	0.1155	31.9534	59.6307	104.413	1	0	0
65952	150	10	-0.0672	31.6741	58.7851	106.347	1	0	0
65898	150	11	-0.3329	32.0715	59.6601	105.897	1	0	0
65959	150	10	-0.0631	32.6767	59.3548	101.561	1	0	0
66142	150	11	0.2314	32.2736	55.9259	105.116	1	0	0
65954	150	10	-0.0664	32.5996	58.915	103.979	1	0	0
66191	150	15	0.033	32.0366	54.9358	104.892	1	0	0
66192	150	15	-0.1126	33.079	56.1105	104.415	1	0	0
65948	150	10	-0.0897	34.2996	57.7471	105.558	1	0	0
66186	150	15	0.0857	34.383	54.9145	106.051	1	0	0
65897	150	11	-0.0186	33.6278	59.7731	106.294	1	0	0
66138	150	11	-0.6114	32.6706	55.993	106.666	1	0	0
66187	150	15	0.435	33.0128	57.0031	106.876	1	0	0
66136	150	11	-0.7991	33.8104	54.9825	106.968	1	0	0
66137	150	12	-0.8815	31.5867	55.586	107.616	1	0	0
65943	150	10	0.0954	35.083	59.4192	103.239	1	0	0
65958	150	10	0.0455	30.7428	60.7399	102.064	1	0	0
65902	150	11	0.1412	32.6541	60.4349	101.369	1	0	0
66283	150	12	-0.2762	29.9818	59.7219	107.737	1	0	0
65896	150	11	0.2612	34.7009	58.588	105.971	1	0	0
65947	150	10	-0.1808	35.1217	58.2895	106.816	1	0	0
65941	150	10	0.1444	35.201	57.0495	102.648	1	0	0
65894	150	11	-0.0176	35.9686	58.9022	103.631	1	0	0
65895	150	11	-0.0181	35.9552	59.118	105.219	1	0	0
65904	150	14	-0.4032	35.782	55.2596	104.178	1	0	0
65945	150	10	-0.0438	36.0895	60.2034	105.493	1	0	0
65944	150	10	-0.011	36.745	59.5393	103.272	1	0	0
65893	150	11	-0.1279	36.1389	57.4266	103.133	1	0	0
66064	150	16	-0.0507	36.2935	54.5333	106.9	1	0	0
65892	150	13	0.4709	36.4239	56.3248	104.074	1	0	0
65946	150	10	-0.1147	36.8802	58.7311	105.663	1	0	0
65942	150	10	-0.039	36.9502	57.4023	102.35	1	0	0
65891	150	12	-0.2089	37.6316	56.4994	104.73	1	0	0
65939	150	15	0.033	37.8203	54.5922	105.651	1	0	0
65890	150	11	0.2313	38.4317	55.3901	105.192	1	0	0
66104	150	10	-0.0052	38.6567	59.2027	103.704	1	0	0
66101	150	10	-0.4121	38.625	59.5929	106.16	1	0	0
65940	150	15	-0.1126	38.9302	55.0177	104.367	1	0	0
66106	150	10	-0.0259	39.6233	58.1798	102.066	1	0	0
66107	150	10	-0.0515	39.9947	56.8499	103.207	1	0	0
66105	150	10	-0.3104	39.084	58.0708	105.02	1	0	0
66040	150	11	0.1496	39.4995	58.6691	104.151	1	0	0
65935	150	15	0.435	39.7202	54.7638	106.011	1	0	0
65886	150	11	-0.6114	39.7083	55.922	106.185	1	0	0
66041	150	11	-0.009	40.1869	57.9413	103.029	1	0	0
66039	150	11	0.1647	40.2926	59.5682	104.99	1	0	0
65884	150	11	-0.7991	41.0489	56.3218	105.923	1	0	0
66102	150	10	-0.4763	40.5414	58.9909	105.938	1	0	0
66038	150	11	-0.0822	39.1194	60.3435	105.642	1	0	0
66103	150	10	-0.0322	41.0094	60.2728	104.532	1	0	0
66032	150	13	7.2661	39.369	58.06	107.203	1	0	0
66031	150	12	-0.2762	37.9353	57.2192	107.256	1	0	0
66063	150	15	0.081	37.7875	55.2863	107.659	1	0	0
66059	150	12	-0.6177	34.7815	55.5326	107.979	1	0	0
65885	150	12	-0.8815	39.9236	55.9867	107.572	1	0	0
66098	150	10	-0.2104	40.2311	60.3602	107.391	1	0	0
65934	150	15	0.0857	41.0352	56.7521	104.914	1	0	0
66042	150	11	-0.0629	41.6162	58.2777	102.738	1	0	0
66112	150	10	0.0123	41.4468	58.2463	100.534	1	0	0
66109	150	10	-0.0618	41.7309	59.3491	102.726	1	0	0
65936	150	15	0.2071	41.3522	54.3245	105.037	1	0	0
65997	150	10	0.0082	46.1116	54.6412	100.184	1	0	0
65807	150	12	-0.4753	41.6833	57.3339	106.786	1	0	0
65887	150	11	-0.2166	41.7844	54.9055	105.783	1	0	0
66110	150	10	0.0174	42.0167	56.7911	101.224	1	0	0
66043	150	11	-0.3605	42.119	57.8758	101.315	1	0	0
66108	150	10	-0.099	42.1211	57.9921	103.666	1	0	0
66111	150	10	0.0207	43.1736	58.167	101.114	1	0	0
65931	150	14	-0.1323	42.8356	55.3232	103.074	1	0	0
65919	150	12	-0.2995	43.1567	55.1436	105.344	1	0	0
65920	150	13	0.4458	43.4076	55.6915	104.078	1	0	0
65812	150	16	0.0352	43.6624	56.5333	107.091	1	0	0
65792	150	14	-0.4885	44.2619	59.2715	105.323	1	0	0
65990	150	10	0.2553	44.4456	56.8716	101.94	1	0	0
65989	150	10	0.0808	44.3997	58.2669	103.012	1	0	0
65921	150	11	-0.4364	44.7353	56.3608	104.114	1	0	0
65988	150	10	0.2814	44.7075	57.0433	104.986	1	0	0
65922	150	11	0.0205	44.96	57.3107	102.876	1	0	0
65998	150	10	0.0343	45.0696	54.8358	101.508	1	0	0
65987	150	10	0.1853	45.5144	55.6368	104.16	1	0	0
65994	150	10	0.0468	46.387	56.7667	100.612	1	0	0
65926	150	11	-0.2933	46.081	54.4	101.24	1	0	0
65992	150	10	0.0759	46.6581	58.589	102.242	1	0	0
65970	150	10	0.1293	46.4082	54.4121	106.252	1	0	0
65924	150	11	-0.1519	46.9631	56.6966	101.55	1	0	0
65923	150	11	-0.1853	46.4473	57.5881	102.615	1	0	0
65991	150	10	0.0077	47.0103	57.3773	103.553	1	0	0
65925	150	11	-0.1389	47.1658	55.2415	101.888	1	0	0
65780	150	13	0.7174	43.6832	60.0703	106.028	1	0	0
65837	150	10	0.0355	46.8211	59.4987	106.845	1	0	0
65937	150	15	0.081	42.647	54.3786	107.572	1	0	0
65779	150	12	-0.3796	42.9904	59.6992	107.142	1	0	0
66950	150	10	0.1149	8.98239	61.0107	102.725	1	0	0
66900	150	13	0.7106	8.26452	60.8237	104.822	1	0	0
66901	150	11	-0.2227	8.52652	61.6004	103.542	1	0	0
66949	150	10	0.1253	7.54012	61.813	103.219	1	0	0
66912	150	14	-0.5905	8.40608	61.3536	105.937	1	0	0
66953	150	10	-0.0061	8.18984	63.9706	102.176	1	0	0
66952	150	10	-0.0024	9.04366	63.6288	104.371	1	0	0
66965	150	10	-0.0329	14.7764	61.8698	100.234	1	0	0
66902	150	11	0.0847	9.46583	62.9098	103.531	1	0	0
66903	150	11	-0.0318	9.15249	63.5434	102.188	1	0	0
66954	150	10	-0.0606	9.14569	62.7661	101.396	1	0	0
66951	150	10	0.012	10.5853	62.6618	103.707	1	0	0
66956	150	10	0.0098	10.0947	65.554	102.54	1	0	0
66904	150	11	0.021	10.2628	64.6208	102.004	1	0	0
66955	150	10	0.0078	11.2134	64.2477	102.379	1	0	0
66794	150	11	-0.0822	12.5375	60.6489	102.659	1	0	0
66857	150	10	-0.4121	13.1327	60.5025	101.721	1	0	0
66795	150	11	0.1647	13.5787	60.6203	103.773	1	0	0
66859	150	10	-0.0322	13.148	60.6991	104.839	1	0	0
66856	150	10	-0.0026	12.06	61.6337	102.58	1	0	0
66961	150	10	-0.0458	12.7787	63.2158	100.905	1	0	0
66863	150	10	-0.0515	13.3462	63.2852	103.838	1	0	0
66796	150	11	0.1496	14.6728	61.7337	103.581	1	0	0
66797	150	11	-0.009	14.3125	63.0138	104.299	1	0	0
66862	150	10	-0.0259	14.0797	62.6586	105.351	1	0	0
66802	150	13	0.4458	14.9601	60.6954	106.9	1	0	0
66813	150	14	-0.1323	13.9372	61.0908	107.326	1	0	0
66860	150	10	-0.0052	14.6962	61.8679	102.498	1	0	0
66798	150	11	-0.0629	15.3384	64.1714	104.066	1	0	0
66799	150	11	-0.3605	15.0017	65.4498	104.847	1	0	0
66868	150	10	0.0123	14.0848	66.0074	104.533	1	0	0
66872	150	10	0.2553	15.3781	63.5123	107.022	1	0	0
66867	150	10	0.0207	14.9575	65.3786	105.886	1	0	0
66861	150	10	-0.3104	15.5444	61.1824	104.023	1	0	0
66866	150	10	0.0174	15.8665	66.179	104.569	1	0	0
66864	150	10	-0.099	15.536	64.6327	103.076	1	0	0
66803	150	11	-0.4364	16.2468	61.464	107.079	1	0	0
66865	150	10	-0.0618	16.2767	63.8615	104.552	1	0	0
66869	150	10	0.1853	16.83	61.5726	106.196	1	0	0
66457	150	10	-0.1556	17.0998	60.6356	102.804	1	0	0
66458	150	10	-0.0664	18.3307	60.7742	101.615	1	0	0
66875	150	10	0.3059	17.4048	65.0327	106.38	1	0	0
66876	150	10	0.0468	18.4826	63.7133	106.559	1	0	0
66806	150	11	-0.1519	17.99	64.5285	107.09	1	0	0
66461	150	10	0.0087	19.1301	60.9704	105.665	1	0	0
66462	150	10	0.0455	18.3059	62.0108	104.478	1	0	0
66405	150	11	-0.4399	19.1676	61.3398	104.638	1	0	0
66463	150	10	-0.0631	21.1985	61.3254	104.097	1	0	0
66464	150	10	-0.0561	20.8368	62.3334	105.406	1	0	0
66466	150	10	0.0428	21.2342	63.9013	103.842	1	0	0
66467	150	10	0.0329	19.4661	63.8421	103.634	1	0	0
66406	150	11	0.1411	20.4494	62.0487	104.463	1	0	0
66407	150	11	-0.3	20.4212	63.2434	103.541	1	0	0
66465	150	10	0.0388	20.4753	62.8325	102.587	1	0	0
66880	150	10	0.0343	20.3585	64.9689	106.115	1	0	0
66808	150	11	-0.2933	20.3802	65.6728	106.913	1	0	0
66879	150	10	0.0082	20.3846	66.7114	106.392	1	0	0
66804	150	11	0.0205	15.9944	62.9202	107.74	1	0	0
66807	150	11	-0.1389	19.0863	65.3901	107.817	1	0	0
66878	150	10	0.0446	18.6887	66.4214	107.989	1	0	0
66618	150	10	0.2814	20.6119	62.4746	107.573	1	0	0
66543	150	11	0.1647	27.3693	60.4362	106.035	1	0	0
66597	150	10	0.1236	22.5163	62.5955	106.439	1	0	0
66881	150	10	-0.4453	22.6073	65.1091	106.965	1	0	0
66213	150	10	0.0388	23.1409	65.6532	104.501	1	0	0
66594	150	10	0.0134	23.0474	60.8536	105.037	1	0	0
66206	150	10	-0.0664	24.1155	60.5871	101.481	1	0	0
66205	150	10	-0.1556	23.3849	60.7278	102.965	1	0	0
66209	150	10	0.0087	23.4818	62.9921	103.968	1	0	0
66538	150	11	-0.0634	23.5182	62.2872	106.598	1	0	0
66210	150	10	0.0455	23.205	63.3415	102.344	1	0	0
66214	150	10	0.0428	23.195	66.1359	102.721	1	0	0
66151	150	11	0.1155	24.3551	60.775	102.516	1	0	0
66155	150	11	-0.3	23.7534	65.8449	103.68	1	0	0
66537	150	11	-0.3874	23.9403	60.9385	105.644	1	0	0
66888	150	10	-0.0206	24.4686	66.9474	107.044	1	0	0
66153	150	11	-0.4399	24.0398	63.2858	103.051	1	0	0
66599	150	10	1.2238	24.1082	64.5543	106.049	1	0	0
66539	150	11	-0.1067	24.522	63.5891	106.61	1	0	0
66154	150	11	0.1412	24.632	64.672	103.209	1	0	0
66212	150	10	-0.0561	25.4303	64.4369	103.92	1	0	0
66211	150	10	-0.0631	25.1707	65.0173	102.249	1	0	0
66595	150	10	-0.0098	24.5209	61.3909	105.017	1	0	0
66152	150	11	-0.0867	25.0037	62.1433	102.718	1	0	0
66207	150	10	-0.0557	25.4571	62.4553	101.809	1	0	0
66208	150	10	-0.1228	25.835	62.0722	103.475	1	0	0
66601	150	10	0.0594	26.0461	62.6113	105.551	1	0	0
66610	150	10	-0.0259	27.7483	62.4631	104.203	1	0	0
66540	150	11	-0.2899	26.0374	63.1888	106.412	1	0	0
66600	150	10	0.1293	26.6429	64.0404	106.383	1	0	0
66542	150	11	-0.0822	27.5908	61.1892	107.365	1	0	0
66889	150	10	0.0142	27.0585	66.2599	107.461	1	0	0
66215	150	10	0.0329	24.4335	66.6341	103.934	1	0	0
66596	150	10	0.1076	23.2716	61.9517	107.664	1	0	0
65951	150	10	-0.3996	31.3928	60.429	106.158	1	0	0
66544	150	11	0.1496	28.6453	60.7781	105.169	1	0	0
66615	150	10	0.0207	30.2978	64.6507	104.225	1	0	0
66545	150	11	-0.009	28.7454	62.2247	104.535	1	0	0
66613	150	10	-0.0618	28.7995	63.2466	106.574	1	0	0
65960	150	10	-0.0562	33.6908	60.7168	101.605	1	0	0
66611	150	10	-0.0515	29.4582	62.0911	103.715	1	0	0
66546	150	11	-0.0629	29.3503	63.1336	105.669	1	0	0
66609	150	10	-0.3104	29.5335	60.8235	105.985	1	0	0
65949	150	10	-0.083	33.9379	60.8112	106.081	1	0	0
66547	150	11	-0.3605	29.5404	64.4517	105.033	1	0	0
65901	150	11	-0.4399	31.763	61.1651	102.332	1	0	0
65900	150	11	-0.0867	32.1207	61.0533	103.844	1	0	0
66616	150	10	0.0123	29.75	65.1671	105.796	1	0	0
66614	150	10	0.0174	28.5816	64.6331	104.519	1	0	0
66612	150	10	-0.099	30.2844	62.7178	105.962	1	0	0
65957	150	10	0.0087	31.7913	62.2215	101.958	1	0	0
65956	150	10	-0.1228	31.5386	61.6793	104.488	1	0	0
66357	150	10	-0.3104	32.282	64.2176	105.38	1	0	0
65955	150	10	-0.0557	33.1025	61.3597	103.913	1	0	0
66359	150	10	-0.0515	34.2994	63.0109	104.92	1	0	0
66293	150	11	-0.009	34.4353	63.851	105.619	1	0	0
66292	150	11	0.1496	32.9925	64.246	106.182	1	0	0
66356	150	10	-0.0052	33.0503	65.2511	106.654	1	0	0
66354	150	10	-0.4763	31.9511	62.3968	106.89	1	0	0
66291	150	11	0.1647	32.5114	63.3305	107.272	1	0	0
66358	150	10	-0.0259	34.7535	64.6421	104.982	1	0	0
65950	150	10	-0.0828	33.5813	59.6765	107.385	1	0	0
66605	150	10	-0.4121	28.686	61.5088	107.519	1	0	0
66284	150	13	7.2659	30.664	61.1968	107.712	1	0	0
66361	150	10	-0.0618	35.3271	62.6553	107.326	1	0	0
66294	150	11	-0.0629	35.5485	63.5161	106.707	1	0	0
66100	150	10	-0.0026	38.503	60.9262	104.958	1	0	0
66360	150	10	-0.099	36.4541	63.1533	106.145	1	0	0
65875	150	10	-0.0194	38.9885	64.4815	103.371	1	0	0
65883	150	10	0.0304	41.0009	61.8081	100.874	1	0	0
65802	150	11	-0.1339	39.7915	64.341	104.018	1	0	0
65876	150	10	-0.019	39.5872	63.368	104.499	1	0	0
66099	150	10	-0.0593	40.4963	61.9165	106.362	1	0	0
66037	150	11	0.003	39.745	61.1367	106.739	1	0	0
65882	150	10	0.0324	41.8764	61.9797	102.492	1	0	0
65806	150	11	-0.3166	40.957	62.2312	101.871	1	0	0
65881	150	10	0.0296	40.1755	61.837	102.467	1	0	0
65880	150	10	-0.0426	39.8403	64.1352	101.446	1	0	0
65804	150	11	0.096	40.8009	63.7585	101.825	1	0	0
65803	150	11	0.109	41.0053	64.4157	103.189	1	0	0
65801	150	11	0.0381	39.7229	65.1921	105.289	1	0	0
65800	150	11	-0.0453	40.8627	65.0318	106.382	1	0	0
65874	150	10	-0.0132	38.736	65.0963	105.74	1	0	0
66362	150	10	0.0174	35.1264	64.9742	108.213	1	0	0
66097	150	10	0.0594	37.5897	61.7513	107.273	1	0	0
66096	150	10	0.1293	38.8423	62.9848	107.096	1	0	0
65870	150	10	0.0094	39.6916	64.5452	108.243	1	0	0
65799	150	11	-0.0649	40.3527	65.2866	107.851	1	0	0
61261	146	14	-0.1323	17.0134	66.1526	115.429	1	0	0
56838	142	11	-0.1402	20.9115	86.2063	114.64	1	0	0
56908	142	10	0.0113	20.3328	87.4524	112.958	1	0	0
65871	150	10	0.0187	41.1706	63.9854	106.37	1	0	0
65878	150	10	-0.0497	41.252	65.5276	102.984	1	0	0
65879	150	10	-0.0396	41.5677	64.1989	101.192	1	0	0
65877	150	10	-0.0486	41.8597	63.9842	103.748	1	0	0
65843	150	10	0.0971	46.3387	60.9171	104.68	1	0	0
65839	150	10	0.1596	42.8067	61.6353	104.755	1	0	0
65781	150	11	-0.3839	43.4533	61.517	105.669	1	0	0
65842	150	10	0.0753	45.1885	61.5999	103.454	1	0	0
65782	150	11	-0.0846	44.7682	62.3017	105.598	1	0	0
65840	150	10	0.0998	45.3029	62.0254	106.523	1	0	0
65783	150	11	-0.1409	45.7148	61.8462	104.44	1	0	0
65845	150	10	0.0233	46.3223	63.9707	104.446	1	0	0
65784	150	11	-0.17	46.8176	62.9589	104.259	1	0	0
65838	150	10	0.1346	42.8325	61.9379	106.466	1	0	0
65841	150	10	0.0951	44.6038	63.3823	105.49	1	0	0
45471	133	11	-0.342	44.4249	49.4857	115.029	1	0	0
66884	150	10	-0.0893	22.4164	67.7458	107.676	1	0	0
66887	150	10	-0.0253	25.2475	68.1939	107.789	1	0	0
65873	150	10	-0.0169	39.7269	66.2131	104.952	1	0	0
65872	150	10	0.0135	41.7136	65.6935	106.151	1	0	0
60815	146	10	0.1014	8.59774	76.8459	106.475	1	0	0
60816	146	10	0.082	8.9513	75.3528	107.408	1	0	0
60748	146	11	-0.2592	9.10076	76.4704	107.41	1	0	0
60818	146	10	0.0028	10.657	77.9683	107.143	1	0	0
60749	146	11	-0.037	10.6474	76.9102	107.26	1	0	0
60819	146	10	-0.0071	10.7051	76.8359	105.204	1	0	0
60750	146	11	-0.0718	11.2752	76.3103	105.972	1	0	0
60822	146	10	0.0094	13.3128	76.0668	104.971	1	0	0
60751	146	11	-0.0649	12.8529	76.4442	105.908	1	0	0
60821	146	10	0.0139	13.075	77.5699	105.983	1	0	0
60825	146	10	-0.0169	15.4904	76.7125	106.919	1	0	0
60753	146	11	0.0381	15.1161	75.7601	107.265	1	0	0
60752	146	11	-0.0453	13.537	75.857	107.184	1	0	0
60795	146	10	0.0971	12.6406	79.325	107.335	1	0	0
60820	146	10	-0.0039	11.0261	75.3029	105.833	1	0	0
60823	146	10	0.0187	13.1666	74.9045	107.396	1	0	0
60797	146	10	0.0233	15.0062	79.9194	108.802	1	0	0
60826	146	10	-0.0132	15.5495	74.9912	106.613	1	0	0
60796	146	10	0.0653	14.9157	79.906	107.107	1	0	0
60736	146	11	-0.17	14.4969	80.3821	107.931	1	0	0
60794	146	10	0.0753	12.5235	80.9848	107.489	1	0	0
60735	146	11	-0.1409	12.9259	80.1598	108.051	1	0	0
60824	146	10	0.0135	13.2778	76.5274	107.972	1	0	0
60817	146	10	0.0015	11.0215	76.6874	108.293	1	0	0
60830	146	10	-0.0497	17.6659	75.5484	107.918	1	0	0
60801	146	10	-0.0182	17.0287	80.9861	108.206	1	0	0
60829	146	10	-0.0486	17.0714	77.0251	108.405	1	0	0
60799	146	10	0.0068	14.8583	82.2066	106.82	1	0	0
60737	146	11	0.0855	14.9589	81.842	107.85	1	0	0
60798	146	10	-0.0272	14.1891	82.4648	108.343	1	0	0
60800	146	10	0.0006	16.8803	82.5721	107.483	1	0	0
60738	146	11	0.0141	16.4718	82.0503	108.297	1	0	0
60802	146	10	-0.0953	16.0836	83.7158	109.781	1	0	0
60739	146	11	0.0821	16.5879	82.7747	109.658	1	0	0
60803	146	10	-0.0525	17.6639	82.9992	109.691	1	0	0
66972	150	10	0.0573	8.20578	52.6341	109.653	1	0	0
66915	150	11	-0.2769	9.17657	52.4422	109.105	1	0	0
66727	150	10	0.0594	13.2076	52.3539	108.151	1	0	0
66730	150	10	-0.0026	15.5556	51.4089	108.194	1	0	0
66986	150	10	-0.0032	13.0482	49.7694	109.56	1	0	0
56906	142	10	0.0576	19.1538	88.2932	114.933	1	0	0
66989	150	10	-0.0394	13.5305	48.2166	111.489	1	0	0
66973	150	10	0.0569	9.7441	51.7955	109.786	1	0	0
66979	150	10	-0.0029	10.9481	49.7436	108.748	1	0	0
66990	150	10	-0.0537	14.3339	50.1744	112.17	1	0	0
66723	150	10	0.1236	14.3907	52.3632	110.267	1	0	0
66924	150	11	0.1085	15.0913	49.7805	111.436	1	0	0
66923	150	11	0.1073	14.3707	48.5027	110.785	1	0	0
66922	150	11	-0.0853	13.7969	48.9527	109.373	1	0	0
66914	150	13	0.6631	9.8208	53.746	108.894	1	0	0
66664	150	11	-0.0634	14.7773	53.4199	110.376	1	0	0
66993	150	10	0.0314	16.8447	50.4157	112.563	1	0	0
66722	150	10	0.1076	14.1838	53.4541	111.243	1	0	0
66593	150	10	0.0329	12.3701	53.4899	114.214	1	0	0
66591	150	10	0.0388	10.9523	53.656	113.103	1	0	0
66925	150	11	-0.342	16.3977	49.5269	112.146	1	0	0
66992	150	10	0.0344	16.0519	48.8985	112.997	1	0	0
66921	150	11	-0.1407	13.1148	47.8531	108.546	1	0	0
66987	150	10	-0.0068	14.6117	49.439	108.765	1	0	0
66670	150	11	0.1496	17.8883	50.9921	108.202	1	0	0
66734	150	10	-0.0052	17.2289	50.0394	108.239	1	0	0
66736	150	10	-0.0259	19.4804	49.9258	108.921	1	0	0
66991	150	10	-0.0535	15.1118	50.5926	110.771	1	0	0
66731	150	10	-0.4121	16.2491	53.0708	108.395	1	0	0
66663	150	11	-0.3874	16.4839	53.2894	110.506	1	0	0
66994	150	10	0.0361	17.1395	49.0338	111.464	1	0	0
66721	150	10	-0.0098	16.6864	52.2119	110.574	1	0	0
66326	150	10	-0.0897	21.7565	52.5168	113.404	1	0	0
66735	150	10	-0.3104	17.8107	51.783	108.98	1	0	0
66330	150	10	-0.0672	18.6604	52.7125	112.525	1	0	0
66331	150	10	-0.1556	19.3799	51.5837	110.322	1	0	0
66276	150	11	-0.3329	19.3149	53.06	111.76	1	0	0
66277	150	11	0.1155	20.0964	51.9082	111.081	1	0	0
66334	150	10	-0.1228	21.2673	52.9146	109.353	1	0	0
66278	150	11	-0.0867	21.4403	52.334	110.314	1	0	0
66332	150	10	-0.0664	20.3176	51.144	111.871	1	0	0
66325	150	10	-0.1808	20.6335	53.3217	114.522	1	0	0
66274	150	11	0.2612	21.2951	53.4671	113.608	1	0	0
66720	150	10	0.0134	16.7198	53.6018	111.547	1	0	0
66674	150	14	-0.9015	19.0307	53.6602	109.061	1	0	0
66329	150	10	-0.3996	18.6302	53.7078	111.125	1	0	0
66275	150	11	-0.0186	20.184	53.9914	112.566	1	0	0
66662	150	13	7.2659	17.7825	53.9372	109.306	1	0	0
66333	150	10	-0.0557	21.9592	53.1102	110.961	1	0	0
66760	150	10	-0.0714	27.2954	49.067	108.002	1	0	0
66755	150	10	-0.4453	27.5572	52.8874	108.369	1	0	0
66753	150	10	0.0082	25.4651	51.5069	108.661	1	0	0
45356	133	11	0.0251	45.3525	55.0768	93.189	1	0	0
66336	150	10	0.0455	22.3599	50.9021	109.005	1	0	0
66337	150	10	-0.0631	21.6888	49.6299	111.065	1	0	0
66279	150	11	-0.4399	22.531	51.2655	110.001	1	0	0
66335	150	10	0.0087	23.465	51.7281	109.958	1	0	0
66280	150	11	0.1412	22.6288	50.1561	111.091	1	0	0
66338	150	10	-0.0561	22.7103	50.5893	112.09	1	0	0
66324	150	10	-0.1147	23.0503	54.1524	114.658	1	0	0
66339	150	10	0.0388	23.5869	48.2377	111.315	1	0	0
66321	150	10	0.0954	23.5959	53.5295	112.198	1	0	0
66340	150	10	0.0428	24.8089	49.4446	111.228	1	0	0
66281	150	11	-0.3	23.8072	49.1727	110.78	1	0	0
66341	150	10	0.0329	23.9511	48.8709	109.742	1	0	0
66468	150	10	0.0134	26.6036	52.6603	110.201	1	0	0
66469	150	10	-0.0098	26.9994	53.6523	111.269	1	0	0
66079	150	10	-0.1556	27.6934	53.6752	113.233	1	0	0
66470	150	10	0.1076	27.1934	50.9296	110.939	1	0	0
66471	150	10	0.1236	27.2916	51.7768	112.424	1	0	0
66412	150	11	-0.0634	27.8434	51.6296	111.492	1	0	0
66411	150	11	-0.3874	27.5991	53.0544	110.659	1	0	0
66083	150	10	0.0087	27.5353	51.7905	114.649	1	0	0
66027	150	11	-0.4399	28.4638	51.9901	115.136	1	0	0
66025	150	11	0.1155	28.7146	53.9475	113.595	1	0	0
66221	150	10	1.2238	33.3721	47.5889	106.843	1	0	0
45011	133	10	0.0388	41.6656	49.2076	93.6142	1	0	0
66686	150	11	-0.104	29.4487	48.6097	107.833	1	0	0
66762	150	10	-0.0206	29.4703	47.9127	108.789	1	0	0
66757	150	10	-0.1181	28.1989	50.9552	109.212	1	0	0
66472	150	10	0.0347	28.6474	49.8028	112.041	1	0	0
66413	150	11	-0.1067	29.0829	50.7431	111.921	1	0	0
66026	150	11	-0.0867	29.4149	52.9312	114.381	1	0	0
66474	150	10	0.1293	29.7372	49.8665	110.057	1	0	0
66422	150	14	-0.9015	29.4107	53.6513	108.77	1	0	0
66077	150	10	-0.3996	29.2003	54.2459	111.427	1	0	0
66765	150	10	0.0138	31.4073	49.0458	108.685	1	0	0
66473	150	10	1.2238	29.5085	50.7898	113.038	1	0	0
66476	150	10	-0.2104	30.1391	52.5886	110.543	1	0	0
66414	150	11	-0.2899	30.0908	50.4312	110.892	1	0	0
66082	150	10	-0.1228	30.1194	52.3941	113.729	1	0	0
66216	150	10	0.0134	32.8411	51.3881	108.282	1	0	0
66475	150	10	0.0594	30.8235	49.8206	111.358	1	0	0
66415	150	11	0.003	30.8044	51.7389	110.464	1	0	0
66075	150	10	-0.083	31.3793	53.9737	112.959	1	0	0
66477	150	10	-0.0593	30.8601	51.6255	109.413	1	0	0
66189	150	15	0.081	31.8117	53.1062	108.728	1	0	0
66480	150	10	-0.4764	31.7185	50.9008	112.916	1	0	0
66416	150	11	-0.0822	32.1956	52.0804	111.135	1	0	0
66478	150	10	-0.0026	32.1097	53.1371	111.152	1	0	0
66140	150	11	-0.7912	32.6801	53.7887	108.675	1	0	0
66487	150	10	-0.0618	32.0987	48.7374	112.274	1	0	0
66417	150	11	0.1647	32.5189	51.5683	112.542	1	0	0
66479	150	10	-0.4121	33.1093	51.7589	110.564	1	0	0
66481	150	10	-0.0322	32.5076	52.368	113.221	1	0	0
66486	150	10	-0.099	33.255	48.9424	110.927	1	0	0
66420	150	11	-0.0629	33.1478	48.6701	112.017	1	0	0
66217	150	10	-0.0098	33.1823	50.1541	109.272	1	0	0
66159	150	11	-0.3874	33.7291	50.8573	108.613	1	0	0
66157	150	12	-0.2762	33.9581	53.2533	109.45	1	0	0
66484	150	10	-0.0259	33.6475	49.6014	113.968	1	0	0
66419	150	11	-0.009	34.0364	49.6603	112.903	1	0	0
66418	150	11	0.1496	33.9715	51.1501	112.506	1	0	0
66483	150	10	-0.3104	34.6458	51.4726	111.567	1	0	0
66482	150	10	-0.0052	34.5115	51.711	113.306	1	0	0
66070	150	10	-0.011	33.165	54.2514	114.053	1	0	0
66030	150	14	-0.4032	34.3342	54.0177	111.75	1	0	0
65834	150	10	-0.0651	47.1776	57.1288	105.947	1	0	0
66225	150	10	-0.0593	37.0807	48.0888	109.149	1	0	0
66184	150	11	-0.3558	39.6238	51.1313	108.013	1	0	0
66224	150	10	-0.2104	36.4524	49.5756	108.312	1	0	0
66260	150	10	0.0147	39.2164	50.331	108.694	1	0	0
66485	150	10	-0.0515	35.1203	49.4221	113.003	1	0	0
66158	150	13	7.2661	34.9594	51.9703	109.449	1	0	0
66227	150	10	-0.4121	35.0936	50.1379	110.155	1	0	0
66170	150	14	-0.9014	35.6331	51.6514	108.389	1	0	0
66164	150	11	-0.0822	35.9786	49.4139	110.266	1	0	0
66226	150	10	-0.0026	35.8146	48.6693	111.02	1	0	0
66066	150	15	-0.1126	36.1113	52.8079	111.283	1	0	0
66163	150	11	0.003	36.2538	48.6572	109.032	1	0	0
66011	150	12	-0.8815	36.0952	53.8335	108.949	1	0	0
66228	150	10	-0.4763	36.5108	51.2454	110.379	1	0	0
66016	150	11	0.2314	36.91	53.4736	111.316	1	0	0
66231	150	10	-0.3104	36.7168	51.2842	112.503	1	0	0
66230	150	10	-0.0052	37.1062	49.5871	112.844	1	0	0
66012	150	11	-0.6114	37.2034	53.4856	109.773	1	0	0
66165	150	11	0.1647	37.112	50.3147	110.65	1	0	0
66166	150	11	0.1496	37.3928	50.4347	112.207	1	0	0
66065	150	15	0.033	37.6888	53.0477	111.904	1	0	0
66229	150	10	-0.0322	38.0281	50.068	110.12	1	0	0
66061	150	15	0.435	37.9598	52.5914	109.507	1	0	0
66232	150	10	-0.0259	39.4436	49.8562	112.733	1	0	0
66167	150	11	-0.009	38.9003	50.7904	112.736	1	0	0
66233	150	10	-0.0515	38.7759	51.1074	113.775	1	0	0
66234	150	10	-0.099	39.3956	51.9636	110.974	1	0	0
66236	150	10	0.0174	40.8091	53.5676	112.102	1	0	0
66168	150	11	-0.0629	39.8559	51.5778	111.894	1	0	0
66261	150	10	0.0138	39.9988	51.9095	108.644	1	0	0
66169	150	11	-0.3605	40.3743	52.7518	112.736	1	0	0
66235	150	10	-0.0618	40.7293	51.1205	111.549	1	0	0
66238	150	10	0.0123	39.5339	53.1689	113.347	1	0	0
66237	150	10	0.0207	41.1187	52.5512	113.516	1	0	0
65933	150	12	-0.6177	39.3215	54.0614	108.467	1	0	0
66060	150	15	0.0857	38.8874	54.4303	110.48	1	0	0
66068	150	10	-0.039	35.7621	54.3842	114.502	1	0	0
66369	150	10	0.0077	31.7532	61.4389	114.973	1	0	0
45470	133	11	0.1085	42.8842	49.0659	114.873	1	0	0
65979	150	10	-0.3104	44.056	49.574	107.677	1	0	0
65917	150	11	-0.3605	41.2301	48.2644	108.413	1	0	0
65983	150	10	-0.0618	41.5225	49.9234	109.997	1	0	0
65981	150	10	-0.0515	43.4841	47.8443	109.477	1	0	0
45534	133	10	-0.04	42.0652	49.2789	112.852	1	0	0
45538	133	10	0.0344	44.8295	49.9265	114.064	1	0	0
65976	150	10	-0.4763	43.7716	51.3916	108.179	1	0	0
65973	150	10	-0.0593	45.3681	53.4289	107.986	1	0	0
66985	150	10	0.0019	12.1952	47.4972	109.031	1	0	0
65916	150	11	-0.0629	42.0241	49.4341	109.139	1	0	0
65982	150	10	-0.099	42.1287	50.2204	108.44	1	0	0
65778	150	14	-0.5487	42.3549	52.1981	109.542	1	0	0
65766	150	13	0.5754	42.7093	53.0011	110.42	1	0	0
65815	150	10	0.0718	42.9893	51.5699	112.119	1	0	0
65816	150	10	0.0674	42.8872	53.2194	112.595	1	0	0
65767	150	11	-0.1123	43.2679	52.5822	111.853	1	0	0
65915	150	11	-0.009	43.4815	48.9452	109.498	1	0	0
65980	150	10	-0.0259	43.6245	49.1296	110.529	1	0	0
65914	150	11	0.1496	44.6641	49.5575	108.63	1	0	0
65913	150	11	0.1647	44.7504	51.0232	108.599	1	0	0
65768	150	11	0.0046	44.804	52.6636	111.889	1	0	0
65818	150	10	-0.0074	45.2035	51.64	111.85	1	0	0
65977	150	10	-0.0322	45.2494	51.5177	109.379	1	0	0
65819	150	10	-0.0302	44.9732	52.6719	113.922	1	0	0
65978	150	10	-0.0052	45.6702	49.1028	108.573	1	0	0
65817	150	10	0.0012	45.1936	53.2821	111.078	1	0	0
65769	150	11	0.1331	45.3196	53.3496	113.109	1	0	0
65770	150	11	0.0385	46.8303	53.5814	113.126	1	0	0
60898	146	10	-0.1147	20.0837	75.0504	114.751	1	0	0
45149	133	10	-0.0593	47.1547	49.732	96.5782	1	0	0
65820	150	10	0.0227	44.6487	54.2366	113.278	1	0	0
61575	146	10	0.3059	25.4479	65.2478	115.079	1	0	0
45469	133	11	0.1073	42.5177	48.4707	113.51	1	0	0
45535	133	10	-0.0394	43.3454	48.2273	112.866	1	0	0
67018	150	18	0.0644	6.85731	56.3371	108.6	1	0	0
66941	150	17	-0.3548	7.31255	57.0622	108.09	1	0	0
66897	150	11	-0.0206	8.70279	57.0839	108.434	1	0	0
66946	150	16	0.128	8.79639	57.1421	109.541	1	0	0
66926	150	14	-0.4037	10.9212	54.0481	109.363	1	0	0
66588	150	10	0.0455	14.4591	54.2367	113.329	1	0	0
66533	150	11	-0.3	11.6985	54.161	113.676	1	0	0
66592	150	10	0.0428	10.9719	54.6158	114.379	1	0	0
66893	150	12	-0.088	9.29429	58.2699	107.947	1	0	0
66590	150	10	-0.0561	12.1286	56.1792	113.075	1	0	0
66665	150	11	-0.1067	14.0619	54.2145	109.174	1	0	0
66945	150	15	0.108	10.5229	55.9192	108.041	1	0	0
66589	150	10	-0.0631	12.2308	55.0842	111.72	1	0	0
66532	150	11	0.1412	12.4722	55.1808	112.768	1	0	0
66724	150	10	0.0347	14.7487	54.9577	108.76	1	0	0
66725	150	10	1.2238	13.1785	54.9314	109.437	1	0	0
66822	150	15	-0.1126	12.3104	59.098	108.664	1	0	0
66821	150	15	0.033	11.4794	57.6665	109.326	1	0	0
66586	150	10	-0.1228	14.4556	57.1101	112.227	1	0	0
66530	150	11	-0.0867	14.6877	56.0684	112.136	1	0	0
66585	150	10	-0.0557	14.2449	55.7349	111.249	1	0	0
66772	150	11	0.2314	12.4543	58.2928	109.34	1	0	0
66768	150	11	-0.6114	13.5729	57.2813	108.725	1	0	0
66817	150	15	0.435	14.0699	57.0212	109.698	1	0	0
66773	150	12	-0.2089	12.8858	58.64	110.661	1	0	0
66531	150	11	-0.44	13.9258	55.2384	113.194	1	0	0
66823	150	10	0.1444	13.8269	59.0668	112.837	1	0	0
66587	150	10	0.0087	13.9402	55.7606	114.066	1	0	0
66774	150	13	0.4709	13.0956	59.95	110.979	1	0	0
66786	150	14	-0.4032	12.6669	60.8772	110.375	1	0	0
66569	150	15	0.033	21.5722	54.656	107.817	1	0	0
66520	150	11	0.2314	21.5303	55.7176	107.929	1	0	0
66816	150	15	0.0857	15.1606	58.7022	108.634	1	0	0
66582	150	10	-0.0672	16.0476	55.6872	110.04	1	0	0
66529	150	11	0.1155	16.2123	56.0132	112.197	1	0	0
66584	150	10	-0.0664	16.5242	55.1524	112.711	1	0	0
66583	150	10	-0.1556	16.6312	56.8265	112.767	1	0	0
66328	150	10	-0.0828	19.449	54.6786	112.997	1	0	0
66580	150	10	-0.0828	16.3617	58.171	110.182	1	0	0
66528	150	11	-0.3329	16.7965	56.0551	110.678	1	0	0
66661	150	12	-0.2762	17.2784	55.0082	108.384	1	0	0
66327	150	10	-0.083	20.7583	54.6917	111.907	1	0	0
66581	150	10	-0.3996	17.5456	55.3678	110.596	1	0	0
66527	150	11	-0.0186	17.2634	57.5125	110.266	1	0	0
66578	150	10	-0.0897	17.6365	59.0062	111.856	1	0	0
66579	150	10	-0.083	17.7827	57.4948	109.271	1	0	0
66526	150	11	0.2612	18.1604	58.2884	111.245	1	0	0
66577	150	10	-0.1808	18.7257	58.9515	110.578	1	0	0
66575	150	10	-0.0438	18.6271	57.7154	113.244	1	0	0
66574	150	10	-0.011	21.0553	57.0014	112.677	1	0	0
66573	150	10	0.0954	20.8149	58.7558	112.601	1	0	0
66534	150	14	-0.4032	19.7413	55.8303	109.763	1	0	0
66524	150	11	-0.0176	20.6043	57.7782	112.111	1	0	0
66522	150	13	0.4709	20.8408	56.4023	109.974	1	0	0
66571	150	10	0.1444	20.8743	58.5298	110.079	1	0	0
66521	150	12	-0.2089	21.9059	56.0439	109.284	1	0	0
66523	150	11	-0.1279	21.1911	57.7129	110.715	1	0	0
66576	150	10	-0.1147	18.8107	56.4175	112.098	1	0	0
66525	150	11	-0.0181	19.0182	57.534	112.207	1	0	0
66320	150	10	-0.039	25.5458	54.363	113.12	1	0	0
66273	150	11	-0.0181	22.5024	54.4862	113.838	1	0	0
66322	150	10	-0.011	22.8787	55.2075	111.922	1	0	0
66272	150	11	-0.0176	23.4449	54.5196	112.608	1	0	0
66080	150	10	-0.0664	28.6913	54.7659	114.385	1	0	0
66572	150	10	-0.039	22.3051	57.6272	110.833	1	0	0
66625	150	10	0.0064	22.2562	59.9197	110.948	1	0	0
66323	150	10	-0.0438	22.2089	55.5645	114.014	1	0	0
66564	150	15	0.0857	22.9886	57.8838	108.674	1	0	0
66409	150	12	-0.2762	27.0235	54.6731	109.07	1	0	0
66319	150	10	0.1444	24.8528	55.8168	113.669	1	0	0
66271	150	11	-0.1279	24.8549	55.0926	112.84	1	0	0
66630	150	10	0.1107	24.6854	58.8225	110.561	1	0	0
66442	150	16	-0.0507	25.1782	57.3135	108.982	1	0	0
66557	150	11	0.0552	25.1458	59.6471	109.939	1	0	0
66282	150	14	-0.4032	24.5774	55.9009	110.676	1	0	0
66629	150	10	-0.4453	25.5379	59.2139	108.944	1	0	0
66270	150	13	0.4709	25.3436	55.826	111.615	1	0	0
66633	150	10	-0.0268	25.5093	59.7215	112.751	1	0	0
66269	150	12	-0.2089	26.6879	55.8702	111.493	1	0	0
66441	150	15	0.081	26.8074	56.4788	108.214	1	0	0
66317	150	15	0.033	26.3302	57.323	110.175	1	0	0
66558	150	11	0.0251	26.2675	60.2326	110.743	1	0	0
66268	150	11	0.2314	27.1409	56.8613	110.668	1	0	0
66632	150	10	-0.0893	27.1433	59.5801	110.641	1	0	0
66559	150	11	0.0468	26.0573	60.4763	112.294	1	0	0
66318	150	15	-0.1126	27.5358	57.6048	111.389	1	0	0
66636	150	10	-0.0206	27.2116	60.687	114.181	1	0	0
66604	150	10	-0.0026	27.3926	60.3727	108.095	1	0	0
66560	150	11	-0.104	27.4283	60.5736	113.096	1	0	0
66628	150	10	0.0343	23.2004	60.3743	109.117	1	0	0
66635	150	10	-0.0253	27.8634	59.5797	112.955	1	0	0
66024	150	11	-0.3329	29.3193	54.6547	112.387	1	0	0
66313	150	15	0.435	28.2093	57.7268	109.557	1	0	0
66410	150	13	7.2659	28.5579	54.2645	109.563	1	0	0
66264	150	11	-0.6114	28.5007	56.6069	109.778	1	0	0
66263	150	12	-0.8815	28.8479	56.1181	108.512	1	0	0
66078	150	10	-0.0672	28.7534	55.542	112.34	1	0	0
66314	150	15	0.2071	29.59	58.6217	110.381	1	0	0
66074	150	10	-0.0897	30.9978	55.5581	114.989	1	0	0
66262	150	11	-0.7991	29.7868	56.4469	110.235	1	0	0
66312	150	15	0.0857	30.0111	56.584	111.306	1	0	0
66023	150	11	-0.0186	30.8749	54.9169	112.778	1	0	0
66266	150	11	-0.7912	30.1896	58.1673	108.299	1	0	0
66265	150	11	-0.2166	30.2864	57.9209	109.871	1	0	0
66309	150	14	-0.1323	30.3297	58.7337	112.498	1	0	0
66073	150	10	-0.1808	30.6842	56.8368	113.688	1	0	0
66185	150	12	-0.6177	30.6434	55.2892	109.645	1	0	0
66315	150	15	0.081	31.2064	57.9522	108.029	1	0	0
66022	150	11	0.2612	31.2697	55.8938	113.965	1	0	0
66020	150	11	-0.0176	33.6627	55.1695	114.403	1	0	0
66076	150	10	-0.0828	31.3631	55.3206	111.899	1	0	0
66298	150	13	0.4458	31.4124	58.6926	111.886	1	0	0
66297	150	12	-0.2995	31.5165	58.3995	110.493	1	0	0
66021	150	11	-0.0181	32.7386	56.3003	113.846	1	0	0
66141	150	11	1.4089	32.0691	55.3353	108.97	1	0	0
66190	150	16	-0.0507	32.7388	56.0994	109.308	1	0	0
66071	150	10	-0.0438	32.9825	56.5998	112.832	1	0	0
66366	150	10	0.2814	33.4798	58.6871	112.399	1	0	0
66384	150	10	-0.0206	33.7094	58.744	109.248	1	0	0
66299	150	11	-0.4365	32.6647	59.3805	112.454	1	0	0
66365	150	10	0.1853	32.7898	60.2595	111.783	1	0	0
66385	150	10	0.0142	33.9695	57.1101	110.96	1	0	0
66308	150	11	-0.104	34.7706	58.5078	109.624	1	0	0
66300	150	11	0.0205	32.5332	59.8005	113.933	1	0	0
66367	150	10	0.0808	33.5084	59.6701	114.33	1	0	0
66368	150	10	0.2553	31.8227	59.186	114.557	1	0	0
66072	150	10	-0.1147	32.8964	57.2382	114.452	1	0	0
66343	150	10	-0.0098	28.9917	60.7102	109.389	1	0	0
66015	150	11	1.4089	36.1222	55.0423	107.881	1	0	0
66310	150	11	-0.3558	34.8872	57.4031	110.561	1	0	0
66018	150	13	0.4709	35.1508	54.6821	112.354	1	0	0
66387	150	10	0.0138	35.0831	56.5331	109.933	1	0	0
66019	150	11	-0.1279	35.0936	55.0361	113.856	1	0	0
66381	150	10	-0.0268	35.0358	59.8478	111.385	1	0	0
66067	150	10	0.1444	35.4513	56.0208	113.866	1	0	0
66386	150	10	0.0147	35.7702	57.4157	111.205	1	0	0
66010	150	11	-0.7991	38.3576	54.4798	109.566	1	0	0
66307	150	11	0.0468	35.2131	59.8069	110.317	1	0	0
66383	150	10	-0.0253	35.349	58.5026	108.736	1	0	0
66017	150	12	-0.2089	36.4442	54.6611	111.935	1	0	0
66382	150	10	-0.0714	36.2868	59.9405	110.173	1	0	0
66122	150	10	0.0446	37.2436	57.6258	114.09	1	0	0
66124	150	10	0.0343	37.116	59.7826	113.316	1	0	0
66014	150	11	-0.7912	37.248	56.0105	108.215	1	0	0
66062	150	15	0.2071	37.0485	56.0433	110.304	1	0	0
66091	150	10	-0.0098	37.5518	59.5581	107.824	1	0	0
66090	150	10	0.0134	37.8158	58.5364	109.013	1	0	0
66052	150	11	-0.2933	37.9022	59.6584	114.026	1	0	0
66013	150	11	-0.2166	37.893	55.8583	109.585	1	0	0
66114	150	10	0.2814	38.2836	57.0552	112.332	1	0	0
66033	150	11	-0.3874	38.3548	59.132	108.296	1	0	0
66093	150	10	0.1236	38.2281	60.323	110.317	1	0	0
66113	150	10	0.1853	38.7504	55.3496	112.215	1	0	0
66047	150	11	-0.4364	39.0663	56.3563	112.296	1	0	0
66045	150	12	-0.2995	38.9631	56.7348	109.813	1	0	0
66125	150	10	-0.4453	38.9933	59.1533	112.143	1	0	0
66053	150	11	0.0552	39.1841	59.6752	113.144	1	0	0
66048	150	11	0.0205	40.1743	56.342	113.555	1	0	0
66046	150	13	0.4458	39.696	56.8449	111.034	1	0	0
66044	150	14	-0.9014	40.0929	58.3285	108.237	1	0	0
66126	150	10	0.1107	40.0289	59.2074	113.618	1	0	0
65889	150	11	1.4089	40.5718	54.7353	108.289	1	0	0
66116	150	10	0.2553	40.9018	55.4892	113.491	1	0	0
65938	150	16	-0.0507	41.047	54.8817	109.279	1	0	0
66115	150	10	0.0808	40.746	57.2643	113.603	1	0	0
66057	150	14	-0.1323	40.8204	57.3685	110.982	1	0	0
66092	150	10	0.1076	39.8662	60.2868	109.749	1	0	0
66034	150	11	-0.0634	38.7991	60.4202	109.341	1	0	0
66118	150	10	0.0759	38.4508	55.4687	114.685	1	0	0
66051	150	11	-0.1389	37.5994	58.3377	114.843	1	0	0
66049	150	11	-0.1853	39.2771	56.1374	114.819	1	0	0
66123	150	10	0.0082	38.0985	60.4402	114.766	1	0	0
56914	142	10	-0.0304	20.3146	83.3838	114.814	1	0	0
65763	150	11	0.6496	42.9766	57.1827	107.59	1	0	0
65765	150	12	-0.4963	43.2089	54.1651	109.976	1	0	0
65830	150	10	-0.061	46.7653	54.9321	108.397	1	0	0
65824	150	10	-0.0221	46.5891	55.1494	111.81	1	0	0
44946	133	11	0.2612	47.2126	47.6117	93.4427	1	0	0
65776	150	11	0.1503	47.0836	57.3002	107.059	1	0	0
65810	150	15	0.1435	42.3374	59.0298	109.741	1	0	0
65759	150	12	-0.2126	42.5626	56.5593	108.798	1	0	0
65813	150	15	0.032	42.3684	55.5488	111.328	1	0	0
65811	150	15	0.1246	44.5957	58.5402	107.688	1	0	0
65762	150	11	-0.13	43.5154	58.5646	107.885	1	0	0
65761	150	11	0.066	43.4415	59	109.402	1	0	0
65808	150	10	0.2695	43.9463	57.9478	111.237	1	0	0
65764	150	11	0.0518	43.3013	55.3358	110.701	1	0	0
65760	150	11	-0.1915	43.7226	56.3805	109.71	1	0	0
65758	150	11	-0.3749	44.0626	57.8303	110.165	1	0	0
65809	150	15	0.124	44.594	55.9014	109.202	1	0	0
65814	150	15	0.0218	44.076	55.2557	111.461	1	0	0
65757	150	10	-0.0468	45.0965	57.855	109.849	1	0	0
65833	150	10	-0.0453	46.0855	56.9773	107.386	1	0	0
65793	150	12	-0.2505	44.1521	60.1879	109.593	1	0	0
56905	142	10	0.038	19.8662	89.4666	113.847	1	0	0
66775	150	11	-0.1279	13.7639	60.0109	112.336	1	0	0
66776	150	11	-0.0176	15.1756	60.552	112.196	1	0	0
66824	150	10	-0.039	13.2906	60.6563	113.042	1	0	0
66825	150	10	0.0954	15.765	60.1377	111.325	1	0	0
66826	150	10	-0.011	15.8076	60.2626	113.038	1	0	0
61320	146	10	0.2553	15.1391	66.3864	113.031	1	0	0
66777	150	11	-0.0181	15.2646	62.1356	112.019	1	0	0
66828	150	10	-0.1147	14.8317	62.4385	111.107	1	0	0
66827	150	10	-0.0438	14.6765	62.6932	112.756	1	0	0
61337	146	10	0.0142	15.7524	67.7414	108.444	1	0	0
61578	146	10	0.0446	22.8861	65.0262	115.166	1	0	0
56917	142	10	-0.0311	18.6253	81.334	114.648	1	0	0
66619	150	10	0.0808	19.8528	61.0832	110.22	1	0	0
66870	150	10	0.2813	16.7924	60.8917	107.809	1	0	0
66871	150	10	0.0808	15.2911	62.7447	108.539	1	0	0
66783	150	11	-0.4399	20.5549	63.665	115.005	1	0	0
66831	150	10	-0.0831	16.3705	64.6019	112.968	1	0	0
66832	150	10	-0.0828	16.1873	64.5068	111.341	1	0	0
66809	150	11	0.0552	21.7764	65.5296	107.663	1	0	0
66779	150	11	-0.0186	16.8041	64.1665	112.153	1	0	0
66778	150	11	0.2612	16.7421	62.6486	112.118	1	0	0
66874	150	10	0.0759	16.735	64.4956	108.811	1	0	0
66829	150	10	-0.1808	17.4627	62.247	111.367	1	0	0
66830	150	10	-0.0897	17.2166	62.2762	113.042	1	0	0
66837	150	10	-0.0557	18.4994	64.2531	114.73	1	0	0
66805	150	11	-0.1853	17.1888	63.8314	108.159	1	0	0
66873	150	10	0.0077	17.7484	63.0525	108.714	1	0	0
66841	150	10	-0.0631	19.4977	61.9419	114.359	1	0	0
66833	150	10	-0.3996	17.8924	66.0485	112.08	1	0	0
66780	150	11	-0.3329	18.103	64.9423	111.927	1	0	0
66834	150	10	-0.0672	18.374	64.8117	110.88	1	0	0
66836	150	10	-0.0664	19.3651	63.2471	112.584	1	0	0
66782	150	11	-0.0867	19.4962	64.5218	114.284	1	0	0
66877	150	10	0.0064	19.3515	65.0075	108.805	1	0	0
66840	150	10	0.0455	21.4367	63.706	114.362	1	0	0
66617	150	10	0.1853	19.0703	61.6671	107.906	1	0	0
66781	150	11	0.1155	19.3078	64.3184	112.774	1	0	0
61296	146	10	0.1076	19.9353	66.6136	112.574	1	0	0
66551	150	11	-0.4364	20.1454	61.6784	108.176	1	0	0
66620	150	10	0.2553	19.3489	62.8263	109.981	1	0	0
66882	150	10	0.1107	21.7922	64.7812	108.498	1	0	0
66552	150	11	0.0205	20.1231	62.0193	109.712	1	0	0
66835	150	10	-0.1556	20.2102	64.6862	112.241	1	0	0
66621	150	10	0.0077	21.3199	63.7686	110.468	1	0	0
66553	150	11	-0.1853	21.4364	62.6615	110.251	1	0	0
66623	150	10	0.3059	21.3395	61.5259	112.134	1	0	0
66838	150	10	-0.1228	19.7711	65.597	114.548	1	0	0
61299	146	10	1.2238	18.561	67.0709	110.643	1	0	0
61338	146	10	0.0147	16.4696	67.0806	109.81	1	0	0
45145	133	10	1.2238	47.2361	53.0805	93.6478	1	0	0
56880	142	10	0.033	12.8696	89.4192	113.941	1	0	0
56910	142	10	0.0071	21.4685	85.7054	113.851	1	0	0
66626	150	10	0.0446	23.4579	60.3156	112.06	1	0	0
66555	150	11	-0.1389	22.9738	60.6395	111.151	1	0	0
66556	150	11	-0.2933	23.9486	60.6667	109.909	1	0	0
61582	146	10	0.1107	22.1743	66.3906	113.82	1	0	0
66541	150	11	0.003	26.4978	62.2589	107.473	1	0	0
66812	150	11	-0.104	24.9222	67.1307	108.009	1	0	0
66810	150	11	0.0251	22.3092	66.8581	108.298	1	0	0
66598	150	10	0.0347	24.336	63.963	107.721	1	0	0
66634	150	10	-0.0714	25.5161	61.3508	112.372	1	0	0
66638	150	10	0.0147	27.7422	62.655	112.535	1	0	0
66622	150	10	0.0759	22.2252	62.7578	109.449	1	0	0
66554	150	11	-0.1519	22.1632	61.9198	111.442	1	0	0
66624	150	10	0.0468	22.7494	62.7705	111.954	1	0	0
66602	150	10	-0.2104	25.6662	61.5816	107.627	1	0	0
66814	150	11	-0.3558	26.2724	66.2908	108.244	1	0	0
66885	150	10	-0.0268	23.8683	65.8939	109.55	1	0	0
66627	150	10	0.0082	24.3002	61.6843	109.732	1	0	0
66631	150	10	-0.1181	26.6092	61.159	110.295	1	0	0
61585	146	10	-0.0268	23.4864	65.3641	111.867	1	0	0
61511	146	11	0.0468	24.2379	65.7816	112.492	1	0	0
61586	146	10	-0.0714	24.0933	65.0634	113.282	1	0	0
61588	146	10	-0.0206	25.8968	66.4184	111.223	1	0	0
61591	146	10	0.0138	25.7128	63.4097	111.895	1	0	0
61512	146	11	-0.104	25.6703	65.6169	111.964	1	0	0
61590	146	10	0.0147	24.9995	64.1169	110.49	1	0	0
66603	150	10	-0.0593	26.6355	62.7494	108.446	1	0	0
61589	146	10	0.0142	26.7475	64.0637	110.734	1	0	0
61514	146	11	-0.3558	25.8008	64.2402	111.204	1	0	0
66344	150	10	0.1076	28.0126	62.4961	110.196	1	0	0
61587	146	10	-0.0253	26.4168	65.5993	112.739	1	0	0
66890	150	10	0.0147	26.022	65.2407	108.612	1	0	0
66811	150	11	0.0468	23.719	66.7972	108.998	1	0	0
61510	146	11	0.0251	23.8851	67.1711	112.978	1	0	0
66891	150	10	0.0138	26.8407	66.8203	109.059	1	0	0
61564	146	10	-0.099	28.5667	64.5962	113.823	1	0	0
66380	150	10	-0.0893	33.4402	61.0773	109.966	1	0	0
66306	150	11	0.0251	34.5295	61.0532	109.686	1	0	0
66379	150	10	-0.1181	34.5203	61.0392	108.608	1	0	0
66637	150	10	0.0142	28.9807	61.7517	113.57	1	0	0
61566	146	10	0.0174	29.8076	66.4566	112.164	1	0	0
66562	150	11	-0.3558	28.3065	61.6694	112.773	1	0	0
66345	150	10	0.1236	28.6371	63.3894	109.012	1	0	0
61567	146	10	0.0207	30.8115	66.8755	113.477	1	0	0
66352	150	10	-0.0026	31.0152	64.7477	107.761	1	0	0
66355	150	10	-0.0322	33.3215	62.8275	107.817	1	0	0
66639	150	10	0.0138	28.799	61.1778	111.852	1	0	0
66286	150	11	-0.0634	29.0206	62.7721	109.831	1	0	0
66347	150	10	1.2238	28.9539	64.1814	111.66	1	0	0
66296	150	14	-0.9014	31.668	60.9864	108.451	1	0	0
66353	150	10	-0.4121	30.5361	63.1443	108.041	1	0	0
66287	150	11	-0.1067	29.6829	63.7055	110.925	1	0	0
61498	146	11	-0.0629	29.5222	65.1913	114.072	1	0	0
66285	150	11	-0.3874	29.8363	61.398	109.305	1	0	0
66346	150	10	0.0347	30.2395	63.0602	111.582	1	0	0
61565	146	10	-0.0618	30.3097	64.477	113.704	1	0	0
66370	150	10	0.0759	31.3374	61.6821	113.428	1	0	0
66301	150	11	-0.1853	32.1991	61.3396	114.025	1	0	0
66342	150	10	0.0134	30.4305	61.0449	110.13	1	0	0
66288	150	11	-0.2899	30.7787	64.6791	110.35	1	0	0
66349	150	10	0.0594	30.1901	65.4963	109.794	1	0	0
66371	150	10	0.3059	34.2681	62.119	114.339	1	0	0
66348	150	10	0.1293	31.3724	65.2432	111.144	1	0	0
66290	150	11	-0.0822	31.4089	63.8479	108.17	1	0	0
66350	150	10	-0.2104	31.8757	62.7981	109.796	1	0	0
66289	150	11	0.003	31.7876	63.8441	109.501	1	0	0
66302	150	11	-0.1519	33.3226	62.4669	113.759	1	0	0
66351	150	10	-0.0593	32.7634	64.2639	109.654	1	0	0
66374	150	10	0.0446	32.7696	62.454	111.687	1	0	0
66303	150	11	-0.1389	33.5526	62.9093	112.335	1	0	0
66373	150	10	0.0064	33.4143	64.0038	112.244	1	0	0
66372	150	10	0.0468	33.0203	63.4349	114.249	1	0	0
61499	146	11	-0.3605	29.762	66.5435	113.268	1	0	0
45537	133	10	-0.0535	42.2712	49.9489	115.132	1	0	0
61568	146	10	0.0123	29.1554	67.3705	113.704	1	0	0
66127	150	10	-0.1181	40.3012	60.9991	111.936	1	0	0
66054	150	11	0.0251	39.7039	61.1284	112.777	1	0	0
66128	150	10	-0.0893	40.2074	61.5117	113.661	1	0	0
66375	150	10	0.0082	35.4796	61.6338	112.301	1	0	0
66304	150	11	-0.2933	34.9408	62.4774	111.759	1	0	0
66036	150	11	-0.2899	38.6493	61.9996	107.508	1	0	0
65869	150	10	0.0139	39.7597	66.1602	107.874	1	0	0
66364	150	10	0.0123	36.7444	64.1594	108.208	1	0	0
66378	150	10	0.1107	34.6314	63.2513	109.693	1	0	0
66295	150	11	-0.3605	35.9936	64.6439	107.62	1	0	0
66305	150	11	0.0552	35.2156	62.3474	110.262	1	0	0
66376	150	10	0.0343	35.6322	63.2775	112.044	1	0	0
66363	150	10	0.0207	36.3964	65.4053	106.983	1	0	0
66377	150	10	-0.4453	36.2687	62.1878	109.952	1	0	0
66134	150	10	0.0147	38.8577	65.0862	110.66	1	0	0
66095	150	10	1.2238	37.9056	62.5864	109.478	1	0	0
66130	150	10	-0.0714	37.8804	61.8694	111.667	1	0	0
66058	150	11	-0.3558	38.4089	64.5119	111.467	1	0	0
66129	150	10	-0.0268	38.1264	62.4388	113.355	1	0	0
66135	150	10	0.0138	38.1723	65.1292	112.318	1	0	0
66133	150	10	0.0142	37.3974	64.2375	111.069	1	0	0
66035	150	11	-0.1067	38.7286	61.9379	108.981	1	0	0
66055	150	11	0.0468	38.6425	62.1972	112.48	1	0	0
66094	150	10	0.0347	39.7107	62.3105	109.274	1	0	0
66056	150	11	-0.104	39.3233	63.4654	112.015	1	0	0
66132	150	10	-0.0206	39.9629	63.9054	112.809	1	0	0
66131	150	10	-0.0253	40.1319	63.1589	111.288	1	0	0
65868	150	10	-0.0039	41.0154	65.5811	109.806	1	0	0
65798	150	11	-0.0718	41.4832	65.321	108.875	1	0	0
65867	150	10	-0.0071	42.2228	66.0746	108.585	1	0	0
65866	150	10	0.0028	43.0703	63.9334	108.059	1	0	0
65805	150	14	-0.4162	42.1178	61.0735	110.102	1	0	0
65865	150	10	0.0015	41.6317	63.1635	108.763	1	0	0
65864	150	10	0.082	42.6186	63.889	111.025	1	0	0
65797	150	11	-0.037	42.2924	63.9995	108.892	1	0	0
65794	150	13	0.516	43.3558	61.1964	109.966	1	0	0
65796	150	11	-0.2592	43.1946	63.7221	110.124	1	0	0
65863	150	10	0.1014	43.8519	64.5898	110.164	1	0	0
65795	150	11	-0.2706	44.1062	62.4596	110.177	1	0	0
65862	150	10	0.1162	44.7206	62.4083	111.13	1	0	0
65861	150	10	0.1286	44.8465	62.375	109.395	1	0	0
61087	146	10	0.0138	9.1177	72.1966	107.621	1	0	0
61073	146	10	0.0064	7.11315	70.45	114.025	1	0	0
61080	146	10	-0.0893	7.29347	72.6385	112.366	1	0	0
61008	146	11	-0.104	8.544	72.2153	109.714	1	0	0
61006	146	11	0.0251	8.38418	72.5415	112.349	1	0	0
61074	146	10	0.0446	8.18358	69.2273	114.092	1	0	0
61003	146	11	-0.1389	8.05655	70.1982	114.519	1	0	0
61083	146	10	-0.0253	8.03895	73.1974	109.698	1	0	0
61078	146	10	0.1107	8.33722	72.8686	114.455	1	0	0
61079	146	10	-0.1181	8.64321	73.5905	112.168	1	0	0
61322	146	10	0.0759	12.6284	66.3681	114.135	1	0	0
61252	146	11	0.0205	14.8401	66.7659	113.989	1	0	0
61005	146	11	0.0552	9.04975	72.4433	113.74	1	0	0
61084	146	10	-0.0206	7.66769	71.5622	109.435	1	0	0
61007	146	11	0.0468	8.88639	71.6907	111.164	1	0	0
61081	146	10	-0.0268	8.46191	70.6842	111.385	1	0	0
61323	146	10	0.3059	11.9815	67.0829	112.014	1	0	0
61010	146	11	-0.3558	9.54105	71.9854	108.609	1	0	0
61004	146	11	-0.2933	9.30237	71.0491	114.337	1	0	0
61086	146	10	0.0147	10.3295	72.6923	108.684	1	0	0
61085	146	10	0.0142	9.97915	71.0325	108.706	1	0	0
61082	146	10	-0.0714	9.94788	71.4425	111.24	1	0	0
61075	146	10	0.0082	9.9107	70.4385	113.692	1	0	0
61327	146	10	0.0082	11.5322	69.1952	110.251	1	0	0
61047	146	10	1.2238	11.156	72.9792	110.626	1	0	0
61042	146	10	0.0134	11.9492	72.5294	114.843	1	0	0
61326	146	10	0.0446	12.0306	69.5294	112.621	1	0	0
61044	146	10	0.1076	11.6337	71.7139	112.594	1	0	0
61328	146	10	0.0343	13.0974	68.5612	109.909	1	0	0
61321	146	10	0.0077	12.9676	68.0336	114.575	1	0	0
61329	146	10	-0.4453	12.1753	71.4308	110.432	1	0	0
61256	146	11	-0.2933	12.565	69.3326	110.483	1	0	0
60986	146	11	-0.0634	12.2474	72.6185	112.588	1	0	0
61330	146	10	0.1107	12.4902	70.7295	108.854	1	0	0
60985	146	11	-0.3874	12.583	73.0352	114.16	1	0	0
61255	146	11	-0.1389	12.8435	69.1223	112.025	1	0	0
61325	146	10	0.0064	13.7827	69.684	112.268	1	0	0
61257	146	11	0.0552	12.855	70.7461	109.939	1	0	0
61253	146	11	-0.1853	13.2453	67.2718	113.836	1	0	0
61043	146	10	-0.0098	13.4094	72.3332	114.247	1	0	0
61324	146	10	0.0468	13.5416	66.998	111.596	1	0	0
61334	146	10	-0.0714	15.0844	70.0267	108.45	1	0	0
61254	146	11	-0.1519	12.8936	67.5751	112.313	1	0	0
61045	146	10	0.1236	13.1568	72.2537	112.141	1	0	0
61331	146	10	-0.1181	14.6605	71.4184	111.119	1	0	0
61258	146	11	0.0251	14.428	71.2575	110.068	1	0	0
61332	146	10	-0.0893	14.2895	72.2718	109.692	1	0	0
61259	146	11	0.0468	15.5179	70.449	109.298	1	0	0
61077	146	10	-0.4453	9.97528	73.0809	113.902	1	0	0
60987	146	11	-0.1067	11.6545	73.5725	111.524	1	0	0
61335	146	10	-0.0253	15.4015	68.9168	110.868	1	0	0
56837	142	11	0.0523	20.9206	87.5547	113.891	1	0	0
66029	150	11	-0.3	28.3009	49.3839	115.023	1	0	0
61250	146	13	0.4458	16.9027	67.3926	115.249	1	0	0
65829	150	10	-0.0518	47.0439	56.1468	109.658	1	0	0
61333	146	10	-0.0268	16.322	71.075	108.796	1	0	0
61251	146	11	-0.4365	15.8102	67.9378	114.346	1	0	0
61056	146	10	-0.0052	16.2794	73.257	112.949	1	0	0
61317	146	10	0.1853	16.2974	68.3942	113.448	1	0	0
61260	146	11	-0.104	16.0997	69.2181	110.06	1	0	0
61262	146	11	-0.3558	16.4994	68.0128	109.224	1	0	0
61336	146	10	-0.0206	16.9295	69.4978	110.692	1	0	0
61062	146	10	0.0174	16.0625	71.1335	114.984	1	0	0
61339	146	10	0.0138	17.4693	68.2323	108.774	1	0	0
61063	146	10	0.0207	17.3669	70.0501	114.525	1	0	0
60995	146	11	-0.3605	16.8958	71.0063	114.287	1	0	0
61064	146	10	0.0123	16.5224	71.0902	113.269	1	0	0
60994	146	11	-0.0629	18.0017	72.1276	114.333	1	0	0
61060	146	10	-0.099	18.6679	71.9257	115.174	1	0	0
61298	146	10	0.0347	18.2413	68.2555	111.832	1	0	0
61061	146	10	-0.0618	18.6218	71.9843	113.42	1	0	0
61300	146	10	0.1293	18.9409	69.6761	109.531	1	0	0
61295	146	10	-0.0098	20.2363	67.7582	114.276	1	0	0
61239	146	11	-0.1067	19.078	67.9573	111.159	1	0	0
61294	146	10	0.0134	19.0867	68.9383	113.846	1	0	0
61236	146	13	7.2659	21.3402	69.9082	114.076	1	0	0
60902	146	10	-0.0828	21.4921	73.3489	114.018	1	0	0
61297	146	10	0.1236	21.1737	67.4556	111.868	1	0	0
61240	146	11	-0.2899	19.6137	69.2021	110.257	1	0	0
61302	146	10	-0.2104	19.9159	70.5969	111.857	1	0	0
61238	146	11	-0.0634	20.1784	67.6041	112.282	1	0	0
61301	146	10	0.0594	20.2225	68.824	109.486	1	0	0
61241	146	11	0.003	20.4478	70.2455	110.944	1	0	0
61303	146	10	-0.0593	20.5743	71.0658	110.311	1	0	0
[truncated: 66,211 more rows]
