# Supplementary material for: Self-assembled cellulosic superstructures with unanticipated high quantum yields
Source: Nat Commun. 2025 Dec 10;17:176. doi: 10.1038/s41467-025-66277-8 (PMC12780042; doi:10.1038/s41467-025-66277-8)
Supplement: Supplementary file 13 — Supplementary Data 11 [file 41467_2025_66277_MOESM13_ESM.xlsx]

## Sheet: start coordinates
id	molecule-ID	atom-type	charge	x	y	z	nx (image flags)	ny (image flags)	nz (image flags)		Masses
6251	5	1	-0.0263	8.31657	6.40115	45.3206	1	0	0		1	1.008
6258	5	1	-0.0312	8.79924	3.66101	45.8683	1	0	0		2	12.01
6198	5	2	-0.0155	9.30856	6.39741	45.6931	1	0	0		3	16
6201	5	2	0.0015	9.58303	3.28142	45.2019	1	0	0		4	12.01
6257	5	1	-0.0329	9.07542	3.04467	44.2927	1	0	0		5	16
192	1	1	-0.0897	15.7658	2.90955	45.0109	0	0	0		6	1.008
6256	5	1	-0.0245	11.3857	3.89382	44.1279	1	0	0		7	1.008
6254	5	1	-0.0435	9.73308	5.73345	43.6953	1	0	0		8	16
6199	5	2	0.0707	10.2541	5.71046	44.6239	1	0	0		9	1.008
6200	5	2	-0.0957	10.7142	4.26685	44.9251	1	0	0
6253	5	1	-0.0458	11.1639	6.29001	44.4709	1	0	0
6260	5	1	-0.0697	10.8008	1.39358	45.2137	1	0	0
6247	5	1	0.0078	9.87935	8.53504	43.9494	1	0	0
855	1	1	-0.0515	21.5953	2.70465	40.0119	0	0	0
790	1	2	-0.0629	22.7256	1.23724	40.9253	0	0	0
789	1	2	-0.009	22.6571	2.60204	40.2495	0	0	0
852	1	1	-0.0052	22.7379	4.81907	40.6538	0	0	0
788	1	2	0.1496	22.9664	3.85198	41.1884	0	0	0
853	1	1	-0.3104	22.2768	3.6933	42.0581	0	0	0
445	1	1	-0.083	21.998	6.08455	42.2399	0	0	0
444	1	1	-0.0897	20.575	7.79035	42.5715	0	0	0
449	1	1	-0.1556	23.0113	8.14475	41.4852	0	0	0
70	1	1	-0.0108	16.3005	6.52024	59.3953	0	0	0
198	1	1	-0.0664	18.0701	1.48082	44.0961	0	0	0
143	1	2	0.1155	18.755	2.11501	44.6654	0	0	0
144	1	2	-0.0867	20.1891	1.82649	44.4037	0	0	0
199	1	1	-0.0557	20.3957	1.69085	43.3572	0	0	0
145	1	2	-0.4399	21.1758	2.7107	45.0616	0	0	0
204	1	1	-0.0562	22.7956	2.50252	43.6691	0	0	0
146	1	2	0.1412	22.6382	2.68883	44.7327	0	0	0
197	1	1	-0.1556	18.5802	3.21294	44.5686	0	0	0
202	1	1	0.0455	21.0126	3.64514	44.4697	0	0	0
73	1	1	-0.0518	17.8067	8.39776	60.1203	0	0	0
440	1	1	-0.011	19.5452	5.32681	43.9162	0	0	0
438	1	1	-0.039	17.1156	5.56598	45.2354	0	0	0
389	1	2	-0.1279	18.0948	6.02694	45.5453	0	0	0
439	1	1	0.0954	18.4705	6.66571	43.4294	0	0	0
390	1	2	-0.0176	19.0876	6.31431	44.2772	0	0	0
393	1	2	-0.0186	22.2209	6.58556	43.1705	0	0	0
446	1	1	-0.0828	22.035	5.69959	43.7681	0	0	0
683	1	6	0.435	22.4828	5.46079	45.6335	0	0	0
391	1	2	-0.0181	20.1585	7.31322	44.6303	0	0	0
441	1	1	-0.0438	20.639	7.05863	45.5247	0	0	0
392	1	2	0.2612	21.1595	7.68176	43.4472	0	0	0
442	1	1	-0.1147	19.6465	8.24427	44.9579	0	0	0
688	1	6	-0.1126	22.6079	7.92105	45.4852	0	0	0
5984	5	6	0.2071	1.01918	17.7236	50.128	1	0	0
6248	5	1	0.0098	8.32843	8.93033	44.6821	1	0	0
6244	5	1	-0.0024	8.3217	11.3049	44.8376	1	0	0
6113	5	6	0.033	4.36459	13.9729	45.3549	1	0	0
6204	5	5	-0.5905	8.38732	13.927	43.5839	1	0	0
6162	5	1	0.2813	1.00631	14.1303	44.3055	1	0	0
6243	5	1	0.012	9.39087	11.1354	43.4604	1	0	0
6196	5	2	0.021	9.40863	8.84681	44.8864	1	0	0
6194	5	2	0.0847	9.35035	11.3258	44.537	1	0	0
6192	5	4	0.7106	8.77439	13.7118	44.7297	1	0	0
6193	5	2	-0.2227	9.86012	12.7355	44.9976	1	0	0
6195	5	2	-0.0318	9.99571	10.1707	45.3247	1	0	0
6246	5	1	-0.0606	11.0144	10.0293	45.1094	1	0	0
6242	5	1	0.1149	10.7324	13.0998	44.4627	1	0	0
443	1	1	-0.1808	21.7785	8.57813	43.653	0	0	0
6152	5	1	-0.0052	1.87175	20.3853	41.9664	1	0	0
18	1	2	-0.0319	17.002	9.101	59.9456	0	0	0
6154	5	1	-0.0259	1.25592	17.5729	42.0311	1	0	0
6151	5	1	-0.0322	3.71192	18.5902	42.9004	1	0	0
6084	5	2	-0.2899	5.99119	21.1635	45.1278	1	0	0
6087	5	2	0.1647	3.04669	19.2628	43.4616	1	0	0
6147	5	1	-0.0593	5.59959	19.2803	44.0137	1	0	0
6146	5	1	-0.2104	4.65244	19.5455	45.4838	1	0	0
6085	5	2	0.003	5.06864	20.0498	44.6263	1	0	0
6240	5	6	0.0858	6.78538	15.3477	45.6314	1	0	0
6239	5	6	0.1257	8.07468	16.3914	44.9789	1	0	0
6110	5	6	0.2071	3.74078	16.1799	45.4494	1	0	0
6150	5	1	-0.4763	2.76233	18.8977	44.5517	1	0	0
6086	5	2	-0.0822	3.75279	20.4458	43.9899	1	0	0
6144	5	1	0.1293	6.84215	20.6292	45.645	1	0	0
6149	5	1	-0.4121	2.95191	20.6397	44.7388	1	0	0
6105	5	5	-0.1323	2.80174	15.8427	43.3636	1	0	0
6088	5	2	0.1496	1.69471	19.64	42.7506	1	0	0
6145	5	1	0.0594	6.3301	21.6155	44.1367	1	0	0
6148	5	1	-0.0026	3.78768	21.2778	43.3394	1	0	0
6093	5	3	-0.2995	1.84733	17.01	45.1438	1	0	0
6153	5	1	-0.3104	1.23002	20.1366	43.6068	1	0	0
5750	5	1	-0.0664	1.06366	22.099	44.5089	1	0	0
6004	5	1	-0.1228	3.49349	23.2079	44.5145	1	0	0
6094	5	4	0.4458	1.78727	16.1772	43.9709	1	0	0
6008	5	1	-0.0561	5.45932	23.058	42.6029	1	0	0
74	1	1	-0.061	17.219	10.0246	60.5377	0	0	0
234	1	1	0.2553	6.54174	3.41135	47.1784	0	0	0
166	1	2	0.0205	6.07133	3.65037	48.1253	0	0	0
233	1	1	0.0808	5.04812	3.164	48.1391	0	0	0
232	1	1	0.2814	7.32435	2.15558	49.0191	0	0	0
165	1	2	-0.4364	7.0319	3.21543	49.261	0	0	0
235	1	1	0.0077	5.44026	5.50516	47.1356	0	0	0
167	1	2	-0.1853	5.77783	5.18996	48.166	0	0	0
237	1	1	0.3059	3.6557	5.37732	48.7079	0	0	0
168	1	2	-0.1519	4.6562	5.63372	49.0547	0	0	0
236	1	1	0.0759	6.69804	5.76495	48.3001	0	0	0
6263	5	1	0.0302	8.66586	1.47992	47.2404	1	0	0
238	1	1	0.0468	4.5741	6.72524	49.1303	0	0	0
253	1	1	0.0138	3.81632	1.489	51.5879	0	0	0
252	1	1	0.0147	5.47973	2.22577	51.7751	0	0	0
56	1	7	0.0352	8.01781	2.06141	51.6519	0	0	0
164	1	4	0.4458	8.32547	3.86046	49.4343	0	0	0
231	1	1	0.1853	6.57418	3.12263	50.2189	0	0	0
239	1	1	0.0064	4.6486	4.2951	50.7727	0	0	0
169	1	2	-0.1389	4.76929	5.35277	50.5946	0	0	0
240	1	1	0.0446	3.79015	5.65842	51.0861	0	0	0
170	1	2	-0.2933	6.05835	5.85267	51.2521	0	0	0
242	1	1	0.0343	6.82868	5.84951	50.4722	0	0	0
241	1	1	0.0082	5.70076	6.87632	51.4029	0	0	0
217	1	1	-0.0593	7.43265	8.1714	50.0602	0	0	0
216	1	1	-0.2104	8.21798	7.2587	51.4099	0	0	0
155	1	2	0.003	7.96375	8.25401	51.003	0	0	0
6252	5	1	-0.0318	9.29493	5.78774	46.6304	1	0	0
175	1	5	-0.1323	9.14401	3.84523	48.5438	0	0	0
6203	5	2	-0.2979	9.06708	1.03538	46.3418	1	0	0
188	1	1	-0.011	13.8196	4.77774	45.9089	0	0	0
6255	5	1	-0.0244	11.4237	4.29616	45.7343	1	0	0
6202	5	2	0.1927	10.1376	1.99502	45.8726	1	0	0
6259	5	1	-0.0688	10.7687	2.28344	46.7045	1	0	0
189	1	1	-0.0438	14.2734	2.4382	46.9749	0	0	0
139	1	2	-0.0181	15.0512	3.22246	47.0404	0	0	0
138	1	2	-0.0176	14.322	4.5583	46.8885	0	0	0
186	1	1	-0.039	12.4496	4.23615	47.981	0	0	0
190	1	1	-0.1147	15.3765	3.23476	48.0651	0	0	0
137	1	2	-0.1279	13.2838	4.96078	48.0061	0	0	0
187	1	1	0.0954	15.1052	5.36536	47.0039	0	0	0
185	1	1	0.1444	12.7426	5.88499	47.6879	0	0	0
6197	5	2	-0.0466	9.67984	7.85533	46.1124	1	0	0
6250	5	1	-0.0122	10.6609	7.84086	46.5616	1	0	0
6249	5	1	0.0003	9.04619	8.09595	46.9532	1	0	0
496	1	1	0.1107	12.557	8.06559	47.2752	0	0	0
494	1	1	0.0343	14.8775	7.79929	48.2048	0	0	0
163	1	3	-0.2995	8.67895	3.86793	50.7963	0	0	0
178	1	6	0.0857	10.3265	2.10339	50.2018	0	0	0
128	1	2	-0.7991	10.6799	2.4625	51.1973	0	0	0
131	1	2	-0.2166	10.0882	3.89895	51.2169	0	0	0
354	1	1	0.0174	15.7228	1.66781	49.6151	0	0	0
183	1	6	0.033	12.5976	2.5491	49.0148	0	0	0
184	1	6	-0.1126	13.7476	1.83461	50.2397	0	0	0
130	1	2	-0.6114	12.0784	2.91084	51.2357	0	0	0
179	1	6	0.435	12.2069	4.00258	50.9519	0	0	0
134	1	2	0.2313	13.1385	2.73586	49.9651	0	0	0
135	1	3	-0.2089	14.1191	3.75542	49.9703	0	0	0
180	1	6	0.2071	10.5451	4.5088	50.4103	0	0	0
136	1	4	0.4709	13.9427	4.99334	49.3984	0	0	0
148	1	5	-0.4032	14.1892	5.96235	50.0911	0	0	0
495	1	1	-0.4453	12.9085	7.69089	48.9832	0	0	0
214	1	1	0.1293	10.2305	8.19031	50.5797	0	0	0
857	1	1	-0.0618	22.9844	1.40994	41.9448	0	0	0
140	1	2	0.2612	16.186	2.92417	46.0573	0	0	0
191	1	1	-0.1808	16.9871	3.66191	45.9291	0	0	0
141	1	2	-0.0186	17.039	1.64684	46.4103	0	0	0
142	1	2	-0.3329	18.5507	1.80929	46.1392	0	0	0
194	1	1	-0.0828	16.9039	1.29486	47.4526	0	0	0
201	1	1	0.0087	20.9742	3.04034	46.062	0	0	0
196	1	1	-0.0672	19.0361	2.55588	46.7444	0	0	0
527	1	3	-0.2762	21.0245	0.977553	47.1709	0	0	0
19	1	2	-0.1275	17.1465	9.55458	58.4269	0	0	0
555	1	3	-0.6177	22.7062	3.89463	47.5345	0	0	0
387	1	3	-0.2089	17.8746	5.07415	47.8132	0	0	0
388	1	4	0.4709	18.6667	5.19294	46.71	0	0	0
400	1	5	-0.4032	19.852	5.08549	46.8934	0	0	0
17	1	2	0.0572	15.719	8.41288	60.439	0	0	0
632	1	2	-0.7991	22.8699	5.4409	47.6173	0	0	0
682	1	6	0.0857	21.8643	5.89957	47.7562	0	0	0
437	1	1	0.1444	17.6982	6.99567	45.8511	0	0	0
484	1	1	0.2814	18.9412	7.48818	48.0791	0	0	0
483	1	1	0.1853	17.1765	7.6541	48.2856	0	0	0
638	1	2	0.2314	23.1259	7.55728	46.3338	0	0	0
435	1	6	0.033	18.1607	3.07457	48.3381	0	0	0
417	1	2	-0.4364	18.1839	8.16212	48.4254	0	0	0
687	1	6	0.033	22.297	7.68087	47.1003	0	0	0
303	1	3	-0.6177	16.1469	4.63171	51.6783	0	0	0
414	1	5	-0.9014	16.135	7.35799	51.5792	0	0	0
431	1	6	0.435	16.6425	3.49103	49.7469	0	0	0
430	1	6	0.0857	16.5284	5.74225	49.8144	0	0	0
382	1	2	-0.6114	17.5152	4.05918	50.0807	0	0	0
541	1	3	-0.2995	19.9246	1.06125	50.423	0	0	0
509	1	2	-0.2166	21.2145	1.27156	49.9157	0	0	0
557	1	6	0.435	23.1773	1.10152	50.736	0	0	0
559	1	6	0.081	20.1237	2.33872	48.612	0	0	0
510	1	2	-0.7912	21.1265	1.94589	48.5063	0	0	0
506	1	2	-0.7991	21.9441	2.27725	50.9534	0	0	0
207	1	1	0.0329	23.1971	1.51469	46.5701	0	0	0
386	1	2	0.2314	18.2718	4.06874	48.7935	0	0	0
381	1	3	-0.8815	18.3428	3.46208	51.2014	0	0	0
436	1	6	-0.1126	19.2557	4.19566	49.0934	0	0	0
429	1	3	-0.6177	21.0711	3.59932	51.1438	0	0	0
560	1	7	-0.0507	21.0818	4.10648	48.8604	0	0	0
511	1	2	1.4089	21.8078	3.35969	48.5242	0	0	0
507	1	3	-0.8815	22.8072	3.35198	49.694	0	0	0
380	1	2	-0.7991	17.1127	5.33646	50.671	0	0	0
383	1	2	-0.2166	18.5595	6.05434	50.738	0	0	0
432	1	6	0.2071	19.1804	5.97066	49.8245	0	0	0
666	1	5	-0.9015	22.6673	5.20276	51.7131	0	0	0
385	1	2	1.4089	19.5757	3.91268	51.7877	0	0	0
384	1	2	-0.7912	19.251	5.54239	51.9505	0	0	0
556	1	6	0.0857	21.8714	1.7513	51.8889	0	0	0
415	1	3	-0.2995	18.3947	7.49139	50.9143	0	0	0
668	1	4	0.4458	22.6641	7.79864	49.5989	0	0	0
679	1	5	-0.1323	21.46	7.81084	49.3637	0	0	0
6276	5	1	0.0037	2.9722	18.7359	59.1121	1	0	0
630	1	1	0.0147	16.4586	1.224	59.6672	0	0	0
6114	5	6	-0.1126	3.16313	12.91	46.151	1	0	0
6115	5	1	0.1444	5.64532	10.0083	47.1868	1	0	0
6118	5	1	-0.011	7.98118	10.1554	47.6135	1	0	0
6067	5	2	-0.1279	5.96489	10.7218	47.9156	1	0	0
6116	5	1	-0.039	5.85425	10.1214	48.8392	1	0	0
6068	5	2	-0.0176	7.48661	11.1354	47.8209	1	0	0
6066	5	4	0.4709	4.8901	11.7707	47.869	1	0	0
6117	5	1	0.0954	7.79989	11.8956	47.0253	1	0	0
6065	5	3	-0.2089	5.04568	12.6407	46.8296	1	0	0
6064	5	2	0.2314	4.03777	13.5664	46.3376	1	0	0
6109	5	6	0.435	3.38872	14.1621	48.3204	1	0	0
6122	5	1	-0.0897	8.08387	13.672	48.6232	1	0	0
6058	5	2	-0.7991	2.4402	15.492	46.9023	1	0	0
6235	5	6	0.3119	7.31579	15.6812	47.8118	1	0	0
6059	5	3	-0.8815	4.83859	15.5683	47.6001	1	0	0
6060	5	2	-0.6114	3.64508	14.6663	47.42	1	0	0
6108	5	6	0.0857	1.87153	14.8148	46.2336	1	0	0
5871	5	1	-0.083	1.13635	13.5824	47.8546	1	0	0
5874	5	1	-0.0672	1.38058	11.8644	49.4102	1	0	0
6069	5	2	-0.0181	8.09927	11.632	49.2009	1	0	0
5955	5	2	-0.3874	1.58658	13.3181	51.6169	1	0	0
156	1	2	-0.0822	7.11086	8.98114	52.0877	0	0	0
218	1	1	-0.0026	7.00535	10.0485	51.8859	0	0	0
6120	5	1	-0.1147	7.7081	10.9184	49.977	1	0	0
6078	5	5	-0.4032	3.85521	11.6962	48.5742	1	0	0
6070	5	2	0.2612	7.70371	13.1101	49.4646	1	0	0
6126	5	1	-0.0672	6.76486	12.2029	51.7385	1	0	0
6072	5	2	-0.3329	7.75025	12.7023	52.0066	1	0	0
6121	5	1	-0.1808	6.60583	13.2015	49.5334	1	0	0
6012	5	1	0.0134	2.17753	13.1626	50.7752	1	0	0
6020	5	1	-0.2104	2.43554	15.3897	50.5685	1	0	0
6018	5	1	0.1293	4.17541	13.8675	50.2625	1	0	0
5958	5	2	-0.2899	4.30655	14.5272	51.0905	1	0	0
6019	5	1	0.0594	5.34083	14.9757	50.9406	1	0	0
6245	5	1	-0.0061	9.86266	10.3158	46.3819	1	0	0
492	1	1	0.0446	14.0671	9.45346	45.9953	0	0	0
6241	5	1	0.1253	10.1315	12.8007	46.0519	1	0	0
491	1	1	0.0064	15.3272	8.27012	46.0291	0	0	0
421	1	2	-0.1389	14.912	9.15487	46.615	0	0	0
499	1	1	-0.0268	11.1535	11.4486	47.8065	0	0	0
500	1	1	-0.0714	12.4972	10.9026	46.9836	0	0	0
490	1	1	0.0468	15.3226	11.3366	46.7981	0	0	0
423	1	2	0.0552	12.8794	8.45034	48.1868	0	0	0
498	1	1	-0.0893	10.9554	9.21149	48.4282	0	0	0
424	1	2	0.0251	11.9477	9.5708	48.7064	0	0	0
422	1	2	-0.2933	14.4036	8.74655	48.0251	0	0	0
425	1	2	0.0468	12.1122	10.9639	47.9941	0	0	0
493	1	1	0.0082	14.8555	9.35997	48.8312	0	0	0
426	1	2	-0.104	12.8954	11.964	48.8074	0	0	0
501	1	1	-0.0253	13.0828	12.7908	48.1115	0	0	0
6191	5	3	-0.433	8.68096	14.5176	45.78	1	0	0
6071	5	2	-0.0186	8.34116	13.5614	50.7788	1	0	0
6119	5	1	-0.0438	9.14384	11.475	49.1598	1	0	0
502	1	1	-0.0206	13.817	11.5454	49.1904	0	0	0
215	1	1	0.0594	9.37186	9.30631	49.765	0	0	0
6124	5	1	-0.0828	9.4594	13.4387	50.7959	1	0	0
154	1	2	-0.2899	9.40799	8.89338	50.7795	0	0	0
213	1	1	1.2238	9.5935	11.1364	51.2286	0	0	0
153	1	2	-0.1067	9.90968	10.0891	51.6419	0	0	0
466	1	1	0.1293	14.1341	8.68188	50.6197	0	0	0
497	1	1	-0.1181	11.9602	9.54577	49.7882	0	0	0
406	1	2	-0.2899	14.056	9.46558	51.3859	0	0	0
405	1	2	-0.1067	15.5986	10.1658	51.5817	0	0	0
212	1	1	0.0347	10.9905	10.1694	51.5465	0	0	0
467	1	1	0.0594	13.4534	10.3082	50.9464	0	0	0
465	1	1	1.2238	15.3611	11.2986	51.3794	0	0	0
503	1	1	0.0142	12.8388	13.2745	50.4812	0	0	0
504	1	1	0.0147	11.786	11.7933	50.6578	0	0	0
505	1	1	0.0138	11.2393	13.1527	49.5797	0	0	0
428	1	2	-0.3558	12.1385	12.5725	49.9676	0	0	0
751	1	1	-0.0268	14.8386	13.184	50.8816	0	0	0
677	1	2	0.0468	15.3563	13.8385	51.6348	0	0	0
6123	5	1	-0.0831	7.99357	14.5831	50.9854	1	0	0
6238	5	7	0.128	9.47533	15.9374	49.7114	1	0	0
752	1	1	-0.0714	15.3078	14.8466	51.1857	0	0	0
420	1	2	-0.1519	15.9159	10.4263	46.6065	0	0	0
489	1	1	0.3059	16.378	10.5797	45.6182	0	0	0
737	1	1	0.0808	22.0807	10.1351	48.1939	0	0	0
485	1	1	0.0807	18.0297	9.0036	46.423	0	0	0
488	1	1	0.0759	16.7629	10.5883	48.6576	0	0	0
418	1	2	0.0205	18.1783	9.37445	47.418	0	0	0
486	1	1	0.2553	19.1328	9.83422	47.2828	0	0	0
419	1	2	-0.1853	17.1171	10.4656	47.6036	0	0	0
487	1	1	0.0077	17.5273	11.4714	47.4905	0	0	0
741	1	1	0.3059	21.9165	13.0297	48.941	0	0	0
464	1	1	0.0347	16.1273	9.87918	50.6389	0	0	0
740	1	1	0.0759	21.3363	10.4748	50.5219	0	0	0
739	1	1	0.0077	22.8124	11.5063	50.8725	0	0	0
676	1	2	0.0251	16.7962	13.3691	51.9791	0	0	0
747	1	1	-0.4453	16.932	11.853	50.4885	0	0	0
416	1	4	0.4458	18.5872	8.4265	49.8702	0	0	0
427	1	5	-0.1323	19.1348	9.50615	50.132	0	0	0
746	1	1	0.0343	19.1797	11.6455	51.4433	0	0	0
742	1	1	0.0468	21.5211	13.1304	50.5353	0	0	0
671	1	2	-0.1853	22.0681	11.1708	50.1478	0	0	0
670	1	2	0.0205	22.7785	10.3834	48.9979	0	0	0
743	1	1	0.0064	19.5955	11.4962	49.0654	0	0	0
673	1	2	-0.1389	19.8091	12.4268	49.5237	0	0	0
672	1	2	-0.1519	21.3731	12.4431	49.7548	0	0	0
748	1	1	0.1107	17.2327	13.4547	49.8034	0	0	0
675	1	2	0.0552	17.4277	12.7955	50.6497	0	0	0
674	1	2	-0.2933	18.9945	12.5567	50.8799	0	0	0
744	1	1	0.0446	19.5631	13.2569	48.8622	0	0	0
745	1	1	0.0082	19.4355	13.3566	51.4642	0	0	0
749	1	1	-0.1181	17.449	14.0584	52.6514	0	0	0
6024	5	1	-0.4763	1.16985	15.8121	51.8314	1	0	0
5939	5	3	-0.2089	0.997885	21.3498	49.7927	1	0	0
6139	5	1	-0.0098	2.61031	22.0324	46.1368	1	0	0
6138	5	1	0.0134	2.24706	21.4866	47.689	1	0	0
6190	5	2	0.0323	7.79811	15.7011	45.7802	1	0	0
6140	5	1	0.1076	4.85922	20.4724	47.5299	1	0	0
6079	5	3	-0.2762	3.08572	18.9602	46.8215	1	0	0
6186	5	2	-0.2702	7.86874	16.412	47.2189	1	0	0
6107	5	3	-0.6177	5.77211	17.6705	46.8491	1	0	0
6184	5	2	-0.0503	7.18423	17.8126	47.3142	1	0	0
6111	5	6	0.081	2.95493	17.4214	48.1031	1	0	0
6063	5	2	1.4089	4.82251	16.9972	47.6731	1	0	0
6062	5	2	-0.7912	3.44858	17.5013	47.1283	1	0	0
6234	5	6	0.1627	7.74899	18.5146	46.6451	1	0	0
6236	5	6	0.1627	8.06224	19.3183	48.586	1	0	0
6061	5	2	-0.2166	2.91588	16.5859	46.0578	1	0	0
6080	5	4	7.2659	1.91238	19.7304	46.1834	1	0	0
6081	5	2	-0.3874	2.77645	21.2532	46.8057	1	0	0
6082	5	2	-0.0634	4.35178	21.4024	47.2385	1	0	0
5981	5	3	-0.6177	1.5958	15.9	47.9943	1	0	0
6141	5	1	0.1236	4.37818	22.0081	48.1832	1	0	0
6083	5	2	-0.1067	5.2918	22.0907	46.2289	1	0	0
6279	5	1	-0.0068	2.59748	21.3455	59.5064	1	0	0
5940	5	4	0.4709	1.85291	22.2557	50.33	1	0	0
6142	5	1	0.0347	6.13022	22.3797	46.8251	1	0	0
6187	5	2	-0.0263	7.39121	18.4324	48.7796	1	0	0
6231	5	5	-0.4177	6.5905	21.1159	49.8431	1	0	0
5988	5	6	-0.1126	1.52927	19.4537	50.3628	1	0	0
6112	5	7	-0.0507	4.9439	17.2535	48.7057	1	0	0
5938	5	2	0.2314	1.50703	20.0423	49.4706	1	0	0
6221	5	2	-0.1897	5.27044	19.7088	51.314	1	0	0
6288	5	1	0.1454	4.33141	19.226	50.968	1	0	0
6220	5	4	0.3872	6.16603	20.0384	50.1609	1	0	0
6237	5	6	0.108	7.28962	16.5957	49.8077	1	0	0
6218	5	5	-0.4037	6.812	16.6846	52.1057	1	0	0
6188	5	2	0.1418	8.01375	17.4323	49.7148	1	0	0
6021	5	1	-0.0593	3.80208	16.5107	50.3237	1	0	0
5959	5	2	0.003	3.38754	15.7097	50.9597	1	0	0
6219	5	3	-0.3318	6.16874	18.9942	49.2903	1	0	0
6287	5	1	0.1769	5.69782	18.9403	51.895	1	0	0
5987	5	6	0.033	2.54952	20.0717	49.1968	1	0	0
5952	5	5	-0.4032	3.05753	22.1851	50.2082	1	0	0
6143	5	1	1.2238	4.97521	23.1516	45.8455	1	0	0
6185	5	3	-0.088	9.13646	16.563	47.7682	1	0	0
6189	5	2	-0.0206	9.34647	16.8215	49.1482	1	0	0
6233	5	8	-0.3548	10.3821	17.7265	49.2231	1	0	0
6310	5	9	0.0644	10.2935	18.2475	49.9791	1	0	0
6205	5	3	-0.5639	8.27468	18.0263	50.9979	1	0	0
176	1	2	-0.3558	4.58011	1.86077	52.3121	0	0	0
244	1	1	0.1107	6.68198	3.98119	52.0642	0	0	0
249	1	1	-0.0253	3.41852	3.61848	52.5837	0	0	0
171	1	2	0.0552	6.54299	5.05417	52.4174	0	0	0
243	1	1	-0.4453	7.52629	5.53185	52.6197	0	0	0
174	1	2	-0.104	3.91257	2.90397	53.1778	0	0	0
6027	5	1	-0.3104	1.01151	14.9728	53.4187	1	0	0
3	1	3	-0.2126	8.20108	2.64548	53.6072	0	0	0
173	1	2	0.0468	4.95017	3.59829	54.0612	0	0	0
1	1	1	-0.0468	6.69885	1.02447	55.5136	0	0	0
4	1	2	-0.1915	8.27074	2.37788	55.06	0	0	0
248	1	1	-0.0714	5.69913	2.91336	54.4013	0	0	0
250	1	1	-0.0206	3.25229	2.30728	53.8714	0	0	0
247	1	1	-0.0268	4.36975	3.82339	54.9832	0	0	0
172	1	2	0.0251	5.53923	4.98082	53.5991	0	0	0
245	1	1	-0.1181	4.76507	5.68199	53.4616	0	0	0
246	1	1	-0.0893	6.22995	5.3609	54.4249	0	0	0
162	1	5	-0.9015	8.15232	6.38356	54.5759	0	0	0
220	1	1	-0.4763	6.67731	7.39397	53.2095	0	0	0
53	1	6	0.124	7.49443	3.00295	55.4125	0	0	0
2	1	2	-0.3749	7.8254	1.00496	55.3833	0	0	0
127	1	1	0.0304	7.5462	4.6883	57.1355	0	0	0
126	1	1	0.0324	6.4856	3.35002	57.7334	0	0	0
50	1	2	-0.3166	6.72779	4.42498	57.8291	0	0	0
125	1	1	0.0296	5.83066	5.0068	57.6712	0	0	0
226	1	1	-0.099	6.42712	6.68437	56.1309	0	0	0
160	1	2	-0.0629	6.27073	7.63537	56.6017	0	0	0
229	1	1	0.0207	7.9089	7.56123	57.9678	0	0	0
161	1	2	-0.3605	7.63208	8.15702	57.1847	0	0	0
227	1	1	-0.0618	5.47836	7.35494	57.3095	0	0	0
230	1	1	0.0123	7.65968	9.2012	57.4625	0	0	0
7	1	2	0.6496	8.53204	1.68313	52.5751	0	0	0
150	1	4	7.266	8.5117	6.98456	53.5483	0	0	0
181	1	6	0.081	9.88171	4.10852	53.2639	0	0	0
51	1	3	-0.4753	10.1055	1.69341	52.2871	0	0	0
307	1	6	0.081	14.2275	3.55748	52.303	0	0	0
275	1	3	-0.2762	13.9393	1.43789	52.3196	0	0	0
132	1	2	-0.7912	10.3695	4.6641	52.539	0	0	0
129	1	3	-0.8815	12.1203	2.87967	52.6985	0	0	0
258	1	2	-0.7912	14.6876	2.75495	52.8107	0	0	0
133	1	2	1.4089	11.7399	4.27916	53.3612	0	0	0
257	1	2	-0.2166	14.2763	2.90592	54.2807	0	0	0
182	1	7	-0.0507	11.5625	4.11572	54.3926	0	0	0
254	1	2	-0.7991	14.1177	4.40694	54.3581	0	0	0
177	1	3	-0.6177	13.1167	5.00666	53.3781	0	0	0
149	1	3	-0.2762	9.61807	6.16196	52.75	0	0	0
471	1	1	-0.4121	14.5577	6.81606	52.7636	0	0	0
472	1	1	-0.4763	15.5648	7.17209	54.3044	0	0	0
256	1	2	-0.6114	15.5839	4.91599	54.6968	0	0	0
468	1	1	-0.2104	12.3616	8.34121	52.1369	0	0	0
151	1	2	-0.3874	9.75786	8.27118	53.7932	0	0	0
208	1	1	0.0134	10.7422	7.84913	53.7549	0	0	0
408	1	2	-0.0822	14.0728	7.70889	53.3264	0	0	0
409	1	2	0.1647	14.5894	7.71986	54.6634	0	0	0
58	1	6	0.0218	9.46144	2.48259	56.6605	0	0	0
57	1	6	0.032	10.4672	2.32888	55.2223	0	0	0
8	1	2	0.0518	9.59206	2.79909	55.6243	0	0	0
9	1	3	-0.4963	9.59391	4.19821	55.4542	0	0	0
60	1	1	0.0674	9.64384	5.40803	58.0687	0	0	0
289	1	3	-0.2995	13.1689	2.23285	54.8902	0	0	0
358	1	1	0.2814	11.3173	1.29842	57.0434	0	0	0
291	1	2	-0.4364	12.4092	1.12374	57.0781	0	0	0
290	1	4	0.4458	13.115	2.23816	56.3435	0	0	0
306	1	6	0.2071	15.1589	2.52512	54.8526	0	0	0
301	1	5	-0.1323	13.6769	3.05593	57.0129	0	0	0
310	1	6	-0.1126	15.8169	3.55233	56.3952	0	0	0
59	1	1	0.0718	10.585	3.95541	57.8534	0	0	0
304	1	6	0.0857	13.715	4.70964	55.3272	0	0	0
10	1	4	0.5754	10.3132	5.16438	56.003	0	0	0
11	1	2	-0.1123	10.5056	5.01953	57.5806	0	0	0
62	1	1	-0.0074	12.7276	5.37678	57.6483	0	0	0
305	1	6	0.435	15.466	5.69467	55.5215	0	0	0
12	1	2	0.0046	11.7999	5.7966	58.0916	0	0	0
22	1	5	-0.5487	10.5527	6.14913	55.3494	0	0	0
61	1	1	0.0012	11.738	6.78563	57.7198	0	0	0
473	1	1	-0.0322	13.9817	7.01934	55.2515	0	0	0
477	1	1	-0.0515	13.7569	8.21666	57.158	0	0	0
554	1	2	-0.3558	16.6023	1.73516	58.7182	0	0	0
259	1	2	1.4089	16.1812	3.33633	52.6019	0	0	0
255	1	3	-0.8815	16.2429	4.66486	53.4534	0	0	0
402	1	4	7.2661	16.5434	6.61392	52.6331	0	0	0
314	1	1	-0.011	20.3334	5.97781	58.8852	0	0	0
308	1	7	-0.0507	17.0518	2.70803	52.9053	0	0	0
312	1	1	-0.039	19.3264	7.52432	57.1599	0	0	0
433	1	6	0.081	20.1346	6.13862	52.1034	0	0	0
434	1	7	-0.0507	19.5431	3.58933	52.8434	0	0	0
322	1	1	-0.0672	21.1734	2.85069	53.544	0	0	0
321	1	1	-0.3996	22.7201	3.45784	52.9551	0	0	0
268	1	2	-0.3329	22.1473	3.32798	53.8794	0	0	0
401	1	3	-0.2762	18.0118	5.95932	52.8004	0	0	0
320	1	1	-0.0828	21.2817	5.25911	53.6813	0	0	0
66	1	1	0.0003	12.6901	7.65742	59.9816	0	0	0
403	1	2	-0.3874	17.1263	8.24442	53.2559	0	0	0
730	1	1	-0.099	21.1453	7.50919	53.6135	0	0	0
460	1	1	0.0134	18.1491	8.21494	53.0623	0	0	0
260	1	2	0.2314	16.4568	4.12896	55.7864	0	0	0
267	1	2	-0.0186	21.7541	4.69518	54.5119	0	0	0
627	1	1	-0.0253	17.3426	1.43555	56.6745	0	0	0
309	1	6	0.033	17.2397	3.45847	55.3852	0	0	0
261	1	3	-0.2089	17.0387	5.13257	56.723	0	0	0
323	1	1	-0.1556	21.9464	1.68745	55.206	0	0	0
269	1	2	0.1155	22.7561	2.28886	54.9881	0	0	0
324	1	1	-0.0664	23.0457	2.82025	55.8385	0	0	0
318	1	1	-0.0897	20.848	3.40893	56.0298	0	0	0
317	1	1	-0.1808	19.7305	4.5918	55.298	0	0	0
313	1	1	0.0954	19.5457	4.55222	58.328	0	0	0
266	1	2	0.2612	20.7556	4.46384	55.6946	0	0	0
319	1	1	-0.083	22.69	5.18631	54.7262	0	0	0
262	1	4	0.4709	17.9112	6.0772	56.3558	0	0	0
264	1	2	-0.0176	19.866	5.55558	57.9902	0	0	0
265	1	2	-0.0181	21.0184	5.47927	56.9154	0	0	0
315	1	1	-0.0438	21.9309	5.19645	57.3784	0	0	0
274	1	5	-0.4032	17.9594	6.42348	55.155	0	0	0
263	1	2	-0.1279	18.7962	6.55064	57.4451	0	0	0
316	1	1	-0.1147	21.1649	6.46191	56.4801	0	0	0
731	1	1	-0.0618	21.566	7.89933	51.8487	0	0	0
6214	5	2	-0.0853	1.96181	20.6592	58.8402	1	0	0
5572	5	2	0.1412	1.34404	11.8929	55.6839	1	0	0
71	1	1	-0.0278	15.875	8.08527	61.4982	0	0	0
6013	5	1	-0.0098	1.21439	12.2949	51.7369	1	0	0
6131	5	1	0.0087	5.941	14.5842	55.0638	1	0	0
5631	5	1	0.0388	1.91347	9.65556	55.8297	1	0	0
221	1	1	-0.0322	4.94418	8.27421	52.8752	0	0	0
219	1	1	-0.4121	7.93199	8.63504	52.7148	0	0	0
6125	5	1	-0.3996	8.38193	11.8884	52.2657	1	0	0
157	1	2	0.1647	6.0492	8.38331	53.0814	0	0	0
6074	5	2	-0.0867	6.86609	12.7059	54.338	1	0	0
6130	5	1	-0.1228	6.15541	12.1591	53.754	1	0	0
222	1	1	-0.0052	6.53404	10.0366	54.4396	0	0	0
6129	5	1	-0.0557	7.56432	12.0047	54.752	1	0	0
223	1	1	-0.3104	7.46002	8.5365	54.6304	0	0	0
158	1	2	0.1496	6.39772	8.96729	54.4749	0	0	0
224	1	1	-0.0259	4.60891	8.29053	55.3565	0	0	0
6016	5	1	0.0347	4.69389	12.6756	52.2777	1	0	0
6014	5	1	0.1076	2.7755	12.3752	53.3336	1	0	0
5957	5	2	-0.1067	4.26553	13.6629	52.4738	1	0	0
6073	5	2	0.1155	7.63754	13.5418	53.2875	1	0	0
6017	5	1	1.2238	4.95108	14.1544	53.2001	1	0	0
6015	5	1	0.1236	2.62471	13.8753	53.7622	1	0	0
5956	5	2	-0.0634	2.79233	13.3784	52.8426	1	0	0
5633	5	1	0.0329	3.13801	10.6788	55.0817	1	0	0
6127	5	1	-0.1556	6.923	14.3719	53.1223	1	0	0
6023	5	1	-0.4121	3.7889	15.8279	53.1213	1	0	0
6136	5	1	0.0428	3.93413	14.7421	56.6131	1	0	0
6137	5	1	0.0329	5.11751	13.8964	57.8417	1	0	0
6076	5	2	0.1412	4.9477	12.8381	56.0244	1	0	0
6132	5	1	0.0455	6.95687	13.6879	56.19	1	0	0
159	1	2	-0.009	5.58008	8.65669	55.6755	0	0	0
6135	5	1	0.0388	3.52375	13.3826	57.4652	1	0	0
5630	5	1	-0.0561	1.91661	12.8211	55.3973	1	0	0
6133	5	1	-0.0631	5.30594	11.9738	56.4962	1	0	0
5573	5	2	-0.3	2.35546	10.6601	55.8059	1	0	0
225	1	1	-0.0515	5.35317	9.54838	56.2711	0	0	0
228	1	1	0.0174	8.31136	8.09829	56.4163	0	0	0
5632	5	1	0.0428	2.849	10.6913	56.8369	1	0	0
6134	5	1	-0.0561	4.25512	12.5339	55.2695	1	0	0
6075	5	2	-0.4399	6.1521	13.5608	55.3899	1	0	0
6077	5	2	-0.3	4.36179	13.7901	57.0211	1	0	0
6128	5	1	-0.0664	8.63657	13.9047	53.691	1	0	0
756	1	1	0.0147	14.8147	11.9384	53.8097	0	0	0
211	1	1	0.1236	8.79453	10.3822	53.4276	0	0	0
680	1	2	-0.3558	14.0173	12.5679	53.3916	0	0	0
407	1	2	0.003	13.2524	8.76725	52.6234	0	0	0
152	1	2	-0.0634	9.7258	9.85819	53.1888	0	0	0
209	1	1	-0.0098	9.67657	8.3924	54.8521	0	0	0
755	1	1	0.0142	13.3643	12.6797	54.1703	0	0	0
470	1	1	-0.0026	14.7991	8.38197	53.143	0	0	0
469	1	1	-0.0593	13.02	9.5786	53.3049	0	0	0
210	1	1	0.1076	10.5181	10.5494	53.6531	0	0	0
757	1	1	0.0138	13.3902	12.099	52.5785	0	0	0
678	1	2	-0.104	14.3983	13.9092	52.8656	0	0	0
753	1	1	-0.0253	13.5739	14.6074	52.5592	0	0	0
754	1	1	-0.0206	15.0327	14.4185	53.6124	0	0	0
482	1	1	0.0123	10.4994	8.24784	56.9149	0	0	0
413	1	2	-0.3605	11.148	9.14801	56.9456	0	0	0
481	1	1	0.0207	11.6431	9.36559	57.9784	0	0	0
480	1	1	0.0174	10.5111	10.0537	56.7878	0	0	0
476	1	1	-0.0259	13.8442	10.0069	57.1216	0	0	0
478	1	1	-0.099	12.0961	8.2707	55.1604	0	0	0
412	1	2	-0.0629	12.2323	9.1222	55.8767	0	0	0
411	1	2	-0.009	13.6768	9.095	56.5174	0	0	0
410	1	2	0.1496	14.7997	8.99533	55.4372	0	0	0
475	1	1	-0.3104	15.819	8.89751	55.723	0	0	0
479	1	1	-0.0618	12.1706	10.1335	55.3691	0	0	0
474	1	1	-0.0052	14.7447	9.88971	54.7806	0	0	0
463	1	1	0.1236	16.3987	10.2729	53.6981	0	0	0
629	1	1	0.0142	17.3694	2.47071	58.9743	0	0	0
750	1	1	-0.0893	16.7582	12.4152	52.5326	0	0	0
404	1	2	-0.0634	16.7315	9.76846	52.7497	0	0	0
729	1	1	-0.0515	22.9445	9.14612	54.2983	0	0	0
462	1	1	0.1076	17.6395	10.3535	52.5079	0	0	0
732	1	1	0.0174	19.7984	9.20576	52.4638	0	0	0
461	1	1	-0.0098	17.2435	8.34262	54.3353	0	0	0
733	1	1	0.0207	21.1018	10.431	52.8284	0	0	0
664	1	2	-0.0629	21.5767	8.27311	52.9204	0	0	0
665	1	2	-0.3605	20.6403	9.43417	53.0353	0	0	0
663	1	2	-0.009	23.0245	8.65305	53.3146	0	0	0
734	1	1	0.0123	20.3065	9.46991	54.0681	0	0	0
20	1	2	0.1503	18.3478	10.451	57.9539	0	0	0
81	1	1	0.0355	19.0095	9.36504	56.057	0	0	0
21	1	2	-0.3261	18.6179	10.2847	56.372	0	0	0
75	1	1	-0.0125	16.2319	10.1408	58.1641	0	0	0
76	1	1	-0.0032	17.1861	8.64557	57.7208	0	0	0
80	1	1	0.0431	17.6711	10.471	55.9159	0	0	0
77	1	1	-0.0453	19.1747	10.0692	58.5062	0	0	0
79	1	1	0.0367	19.4376	11.0152	56.0226	0	0	0
5962	5	2	0.1496	1.37404	15.8856	54.0006	1	0	0
6278	5	1	-0.0032	1.83894	21.3655	57.9954	1	0	0
6293	5	1	0.038	2.97759	22.7499	53.1412	1	0	0
6295	5	1	-0.0025	1.5132	20.9273	55.0374	1	0	0
6025	5	1	-0.0322	1.28053	17.5397	52.7497	1	0	0
6294	5	1	0.0576	3.47196	22.0516	54.6843	1	0	0
6225	5	2	0.0523	1.48346	21.663	54.2471	1	0	0
6031	5	1	-0.0618	1.1477	18.1537	55.6961	1	0	0
78	1	1	-0.0651	18.0874	11.4871	58.156	0	0	0
6275	5	1	0.0195	4.97149	20.0312	58.2006	1	0	0
6211	5	2	-0.0331	4.48347	18.8438	56.5272	1	0	0
6209	5	2	-0.0056	6.50037	18.2675	55.0057	1	0	0
6270	5	1	0.025	5.8997	20.1902	55.5895	1	0	0
6212	5	2	0.1096	4.05172	19.9107	57.5909	1	0	0
6277	5	1	0.0019	2.15568	18.9114	57.4908	1	0	0
6274	5	1	0.0267	3.97215	20.8331	57.0271	1	0	0
6223	5	2	0.0967	3.45246	20.5975	52.8743	1	0	0
6222	5	2	-0.0585	4.8988	20.8144	52.3545	1	0	0
6291	5	1	-0.0285	3.40989	19.667	53.3926	1	0	0
6206	5	4	0.6631	7.73582	17.4712	52.1264	1	0	0
6022	5	1	-0.0026	3.70849	17.3648	52.303	1	0	0
5961	5	2	0.1647	1.74425	16.5171	52.6114	1	0	0
6269	5	1	-0.0193	5.73135	18.086	54.2216	1	0	0
5960	5	2	-0.0822	3.26862	16.3572	52.3177	1	0	0
6292	5	1	0.0024	2.74325	20.4657	52.0315	1	0	0
6290	5	1	0.1493	5.52375	20.6843	53.2396	1	0	0
6224	5	2	-0.2032	2.96451	21.8047	53.7167	1	0	0
6289	5	1	0.1152	4.92173	21.8499	52.082	1	0	0
6272	5	1	0.0164	4.52482	17.8852	57.0471	1	0	0
6026	5	1	-0.0052	2.15009	15.5503	54.6584	1	0	0
6208	5	2	0.0007	7.79426	18.7723	54.4124	1	0	0
6207	5	2	-0.2769	8.45487	17.7834	53.4312	1	0	0
6265	5	1	0.0569	8.8142	16.9096	53.8915	1	0	0
6266	5	1	0.0845	7.55694	19.7304	53.929	1	0	0
6267	5	1	0.083	8.45917	18.942	55.272	1	0	0
6210	5	2	-0.1337	5.92131	19.1979	56.0263	1	0	0
6268	5	1	0.033	6.72659	17.28	55.4806	1	0	0
6213	5	2	-0.1407	2.71422	19.4383	58.2537	1	0	0
6271	5	1	-0.0029	6.64693	19.2234	56.8444	1	0	0
6273	5	1	0.0031	3.67812	18.8351	55.7925	1	0	0
72	1	1	-0.0324	14.8327	9.07599	60.3543	0	0	0
311	1	1	0.1444	18.16	6.75222	58.3234	0	0	0
6264	5	1	0.0573	9.44893	18.2301	53.1218	1	0	0
120	1	1	-0.019	8.02887	1.96187	58.696	0	0	0
48	1	2	0.096	7.14584	4.6858	59.3829	0	0	0
123	1	1	-0.0396	7.53968	5.67404	59.4835	0	0	0
119	1	1	-0.0194	6.65149	2.05689	59.8933	0	0	0
124	1	1	-0.0426	6.25019	4.69322	59.9919	0	0	0
47	1	2	0.109	8.19139	3.68928	60.03	0	0	0
46	1	2	-0.1339	7.78356	2.17552	59.6837	0	0	0
122	1	1	-0.0497	8.19705	3.91283	61.1469	0	0	0
292	1	2	0.0205	12.8152	1.04934	58.6253	0	0	0
65	1	1	0.0038	12.5221	6.61309	61.4357	0	0	0
118	1	1	-0.0132	8.82743	1.4786	61.5892	0	0	0
121	1	1	-0.0486	9.15736	3.98009	59.5094	0	0	0
117	1	1	-0.0169	9.73233	1.27198	60.2239	0	0	0
45	1	2	0.0381	8.69221	1.13133	60.5582	0	0	0
13	1	2	0.1331	11.8712	5.75162	59.6849	0	0	0
67	1	1	-0.0491	14.5027	5.19694	59.7992	0	0	0
68	1	1	-0.0221	14.8751	5.9827	61.2322	0	0	0
631	1	1	0.0138	15.6813	2.15805	58.3716	0	0	0
359	1	1	0.0808	12.4052	1.90612	59.1784	0	0	0
63	1	1	-0.0302	12.1037	4.72841	59.9917	0	0	0
15	1	2	0.043	14.3962	6.23576	60.286	0	0	0
64	1	1	0.0227	10.9394	5.94482	60.1475	0	0	0
16	1	2	0.0275	15.4163	7.18282	59.6313	0	0	0
69	1	1	-0.1287	15.1374	7.39049	58.6376	0	0	0
14	1	2	0.0385	12.9173	6.66692	60.413	0	0	0
854	1	1	-0.0259	23.2726	2.62557	39.3366	0	0	0
203	1	1	-0.0631	23.0542	3.62046	44.9772	0	0	0
5933	5	3	-0.8815	0.979777	18.2854	47.5654	1	0	0
360	1	1	0.2553	13.8901	1.05692	58.7983	0	0	0
6298	5	1	0.0071	1.01262	22.9726	55.8617	1	0	0
6262	5	1	0.0344	8.18775	1.01068	45.6807	1	0	0
356	1	1	0.0123	16.2775	0.979075	51.1186	0	0	0
32429	26	1	-0.0253	20.7443	11.5615	121.536	0	0	0
32428	26	1	-0.0714	22.663	13.0931	121.737	0	0	0
31641	26	1	0.0068	6.92193	19.8969	121.427	0	0	0
31579	26	2	0.0855	7.82403	19.9781	122.084	0	0	0
31647	26	1	-0.1011	10.6018	17.0567	121.759	0	0	0
31642	26	1	0.0006	8.29251	18.2811	121.086	0	0	0
31640	26	1	-0.0272	8.39476	20.8659	121.689	0	0	0
31645	26	1	-0.0525	10.4437	19.3316	120.901	0	0	0
32153	26	1	-0.0515	16.1325	16.4018	121.731	0	0	0
32152	26	1	-0.0259	15.7059	18.1681	121.585	0	0	0
32156	26	1	0.0174	18.708	17.3454	121.376	0	0	0
31662	26	1	-0.0039	3.80001	15.0884	125.608	0	0	0
31658	26	1	0.082	2.14154	15.1331	127.155	0	0	0
31590	26	2	-0.2592	2.63806	15.8259	127.82	0	0	0
31591	26	2	-0.037	4.18083	15.659	127.474	0	0	0
31592	26	2	-0.0718	4.37407	15.8681	125.981	0	0	0
31666	26	1	0.0135	6.47981	13.8526	127.06	0	0	0
31594	26	2	-0.0453	6.53345	14.1474	125.972	0	0	0
31593	26	2	-0.0649	5.87461	15.5474	125.585	0	0	0
31664	26	1	0.0094	5.86948	15.7171	124.499	0	0	0
31665	26	1	0.0187	5.91498	13.396	125.468	0	0	0
31668	26	1	-0.0132	7.9443	13.713	124.33	0	0	0
31595	26	2	0.0381	7.99699	13.9377	125.398	0	0	0
31659	26	1	0.0015	4.50487	14.6234	127.784	0	0	0
31660	26	1	0.0028	4.91779	16.4097	127.971	0	0	0
31675	26	1	0.0296	11.9729	10.0523	125.236	0	0	0
31677	26	1	0.0304	12.7549	11.6072	124.905	0	0	0
31667	26	1	-0.0169	8.55159	14.8992	125.447	0	0	0
31650	26	1	-0.0468	12.1051	15.5796	123.706	0	0	0
31672	26	1	-0.0497	9.6932	11.4128	124.655	0	0	0
31671	26	1	-0.0486	10.3538	13.1179	124.642	0	0	0
31597	26	2	0.109	10.0193	12.2842	125.311	0	0	0
31669	26	1	-0.0194	8.24642	12.1184	126.56	0	0	0
31596	26	2	-0.1339	8.90183	12.8918	126.148	0	0	0
31651	26	1	-0.033	10.3115	15.4298	123.735	0	0	0
31670	26	1	-0.019	9.35435	13.4865	126.936	0	0	0
31585	26	2	-0.2648	11.2631	15.7074	125.68	0	0	0
31584	26	2	0.0342	11.1455	16.007	124.174	0	0	0
31654	26	1	0.0204	11.3672	14.6338	125.923	0	0	0
32149	26	1	-0.0322	14.3904	15.6562	124.966	0	0	0
31600	26	2	-0.3166	12.2549	10.9744	125.719	0	0	0
31598	26	2	0.096	11.0058	11.7139	126.301	0	0	0
32145	26	1	-0.0593	15.4572	13.6837	125.437	0	0	0
31891	26	1	0.0594	8.44604	15.7602	127.625	0	0	0
31652	26	1	0.0232	10.4506	16.2016	126.286	0	0	0
31676	26	1	0.0324	12.9382	10.8344	126.526	0	0	0
31673	26	1	-0.0396	10.48	10.9662	126.936	0	0	0
31674	26	1	-0.0426	11.5069	12.4705	126.886	0	0	0
32177	26	1	-0.0253	14.562	14.5933	127.283	0	0	0
32178	26	1	-0.0206	14.4057	12.7971	127.703	0	0	0
32102	26	2	-0.104	14.6261	13.8319	128.119	0	0	0
32146	26	1	-0.0026	16.6503	15.1749	123.519	0	0	0
32084	26	2	-0.0822	16.5503	15.4658	124.561	0	0	0
32083	26	2	0.003	16.4259	14.1918	125.45	0	0	0
32082	26	2	-0.2899	17.626	13.2551	125.161	0	0	0
32142	26	1	0.1293	17.419	12.2423	125.662	0	0	0
32143	26	1	0.0594	17.6659	12.9429	124.099	0	0	0
32081	26	2	-0.1067	19.16	13.5942	125.408	0	0	0
32080	26	2	-0.0634	19.407	15.108	125.655	0	0	0
32430	26	1	-0.0206	19.9138	12.9186	122.236	0	0	0
32141	26	1	1.2238	19.9331	13.2648	124.619	0	0	0
32354	26	2	-0.104	20.777	12.1664	122.483	0	0	0
32356	26	2	-0.3558	20.3815	11.1705	123.593	0	0	0
32138	26	1	0.1076	20.3962	15.2571	125.907	0	0	0
32423	26	1	-0.4453	21.571	13.5781	125.545	0	0	0
32432	26	1	0.0147	21.0417	11.0744	124.515	0	0	0
32433	26	1	0.0138	20.3126	10.1968	123.047	0	0	0
32144	26	1	-0.2104	16.5174	14.7099	126.378	0	0	0
32431	26	1	0.0142	19.3596	11.259	123.966	0	0	0
32137	26	1	-0.0098	18.2732	14.7869	127.375	0	0	0
32181	26	1	0.0138	16.75	13.3387	128.052	0	0	0
32140	26	1	0.0347	19.4688	13.0804	126.33	0	0	0
32353	26	2	0.0468	22.2278	12.7747	122.645	0	0	0
32351	26	2	0.0552	22.5293	13.7469	124.999	0	0	0
32426	26	1	-0.0893	21.0651	14.3366	123.415	0	0	0
32422	26	1	0.0343	22.8393	15.2423	126.473	0	0	0
32421	26	1	0.0082	23.2226	15.9563	124.922	0	0	0
32352	26	2	0.0251	22.125	13.9931	123.533	0	0	0
32237	26	6	0.033	20.7517	23.2349	129.247	0	0	0
32427	26	1	-0.0268	22.8817	12.0623	123.195	0	0	0
32425	26	1	-0.1181	22.8075	14.742	123.171	0	0	0
31661	26	1	-0.0071	3.97875	16.8474	125.605	0	0	0
31663	26	1	0.0139	6.50836	16.2146	126.041	0	0	0
31657	26	1	0.1014	2.28069	16.8321	127.639	0	0	0
31636	26	1	0.0753	5.63537	19.4248	123.61	0	0	0
31632	26	1	0.1346	4.28347	19.8343	126.402	0	0	0
31575	26	2	-0.3839	5.28564	19.543	126.593	0	0	0
31635	26	1	0.0951	5.86917	21.396	125.482	0	0	0
31576	26	2	-0.0846	6.259	20.3779	125.642	0	0	0
31633	26	1	0.1596	5.34164	18.4809	126.338	0	0	0
31577	26	2	-0.1409	6.45398	19.5451	124.323	0	0	0
31637	26	1	0.0971	6.97585	18.6001	124.603	0	0	0
31639	26	1	0.0233	7.15004	21.4276	123.51	0	0	0
31578	26	2	-0.17	7.4646	20.4057	123.536	0	0	0
31634	26	1	0.0998	7.18684	20.5544	126.147	0	0	0
31586	26	5	-0.4885	6.07293	20.9057	128.427	0	0	0
31574	26	4	0.7174	5.59136	19.8247	128.082	0	0	0
31893	26	1	-0.0593	7.28842	17.7237	128.384	0	0	0
31580	26	2	0.0141	8.62484	18.7404	121.975	0	0	0
31582	26	2	0.0997	11.0795	17.8416	122.363	0	0	0
31646	26	1	-0.0547	12.1108	17.9601	121.97	0	0	0
31583	26	2	0.082	11.0687	17.5749	123.93	0	0	0
32151	26	1	-0.3104	13.9915	16.7153	122.975	0	0	0
31643	26	1	-0.0182	8.2913	18.0918	122.798	0	0	0
31648	26	1	-0.0305	10.1726	18.1495	124.326	0	0	0
31644	26	1	-0.0953	10.3763	19.8376	122.623	0	0	0
31581	26	2	0.0821	10.1732	19.0414	121.918	0	0	0
31638	26	1	0.0653	8.3577	20.2816	124.094	0	0	0
31649	26	1	-0.0379	11.9499	18.0038	124.431	0	0	0
31899	26	1	-0.3104	9.95684	19.6199	126.51	0	0	0
31900	26	1	-0.0259	12.4822	19.5342	126.703	0	0	0
31740	26	1	-0.1147	13.9439	20.8592	127.693	0	0	0
31689	26	2	-0.0181	14.1403	21.6233	126.851	0	0	0
31739	26	1	-0.0438	13.417	21.3862	126	0	0	0
32150	26	1	-0.0052	14.6956	18.2265	123.581	0	0	0
31744	26	1	-0.0828	14.7378	19.359	125.687	0	0	0
32086	26	2	0.1496	14.9259	17.1763	123.399	0	0	0
32085	26	2	0.1647	15.2395	16.2711	124.716	0	0	0
32148	26	1	-0.4763	15.5959	16.7709	125.66	0	0	0
31653	26	1	0.0223	12.1581	16.1626	126.073	0	0	0
31894	26	1	-0.0026	9.53714	17.563	127.68	0	0	0
31901	26	1	-0.0515	11.6037	18.0775	126.946	0	0	0
31834	26	2	0.1496	10.4831	19.8367	127.387	0	0	0
31897	26	1	-0.0322	8.48569	20.1048	128.303	0	0	0
31898	26	1	-0.0052	10.7269	20.905	127.363	0	0	0
31835	26	2	-0.009	11.8175	19.0185	127.392	0	0	0
31690	26	2	0.2612	15.4605	21.4459	126.115	0	0	0
31832	26	2	-0.0822	9.17263	18.1118	128.536	0	0	0
31833	26	2	0.1647	9.42426	19.5636	128.487	0	0	0
31906	26	1	0.0123	14.3193	18.4106	127.569	0	0	0
31904	26	1	0.0174	13.7927	17.1329	128.736	0	0	0
31742	26	1	-0.0897	15.5368	22.2159	125.27	0	0	0
31736	26	1	-0.039	11.7821	22.6486	127.318	0	0	0
31688	26	2	-0.0176	13.8397	23.018	127.373	0	0	0
31687	26	2	-0.1279	12.4676	23.0941	128.01	0	0	0
32147	26	1	-0.4121	17.305	16.1088	125.083	0	0	0
32139	26	1	0.1236	19.271	15.6828	124.687	0	0	0
32158	26	1	0.0123	19.3221	17.0921	123.078	0	0	0
32087	26	2	-0.009	16.0349	17.3652	122.292	0	0	0
32089	26	2	-0.3605	18.4655	17.0107	122.397	0	0	0
32157	26	1	0.0207	18.1591	16.0345	122.093	0	0	0
32088	26	2	-0.0629	17.3478	17.9258	122.883	0	0	0
32155	26	1	-0.0618	17.6409	18.9625	122.565	0	0	0
32407	26	1	-0.0618	18.626	22.3314	123.52	0	0	0
32404	26	1	-0.0259	20.3088	20.968	124.476	0	0	0
32154	26	1	-0.099	17.2729	17.9324	123.929	0	0	0
32340	26	2	-0.0629	19.2474	22.8319	124.302	0	0	0
31750	26	1	-0.1228	18.6681	17.8135	125.573	0	0	0
31743	26	1	-0.083	15.8532	20.1079	124.359	0	0	0
31745	26	1	-0.3996	16.6562	18.3481	125.78	0	0	0
31691	26	2	-0.0186	15.6072	20.0059	125.47	0	0	0
31694	26	2	-0.0867	19.1993	18.7296	125.485	0	0	0
31749	26	1	-0.0557	19.5067	18.929	124.393	0	0	0
31748	26	1	-0.0664	18.2046	20.7425	125.42	0	0	0
32339	26	2	-0.009	20.4792	22.0231	124.656	0	0	0
31696	26	2	0.1412	21.7856	18.2428	125.735	0	0	0
31753	26	1	-0.0631	22.0653	19.1103	125.103	0	0	0
32405	26	1	-0.0515	21.2727	22.2473	123.95	0	0	0
31754	26	1	-0.0562	21.6124	17.3775	125.104	0	0	0
32338	26	2	0.1496	21.0206	22.2765	126.128	0	0	0
32079	26	2	-0.3874	18.5126	15.7513	126.87	0	0	0
32400	26	1	-0.4764	23.2106	22.1486	127.391	0	0	0
31755	26	1	0.0388	23.0691	18.7786	127.566	0	0	0
31741	26	1	-0.1808	16.3185	21.5994	126.734	0	0	0
31692	26	2	-0.3329	16.6784	19.256	126.167	0	0	0
31693	26	2	0.1155	18.1514	19.8268	126.024	0	0	0
31695	26	2	-0.4399	20.416	18.5503	126.367	0	0	0
31752	26	1	0.0455	20.5884	19.5381	126.839	0	0	0
32090	26	5	-0.9014	16.2988	16.5134	127.665	0	0	0
32136	26	1	0.0134	19.3372	16.1147	127.457	0	0	0
32078	26	4	7.2659	17.159	16.8731	126.844	0	0	0
31751	26	1	0.0087	20.3676	17.8303	127.166	0	0	0
32077	26	3	-0.2762	18.0715	17.6878	127.79	0	0	0
31746	26	1	-0.0672	16.3596	19.1648	127.22	0	0	0
31747	26	1	-0.1556	18.3786	20.0036	127.034	0	0	0
31950	26	5	-0.4032	18.4882	22.2305	128.486	0	0	0
32403	26	1	-0.3104	20.4283	21.6569	126.791	0	0	0
32337	26	2	0.1647	22.6391	22.002	126.338	0	0	0
32401	26	1	-0.0322	22.8731	20.9921	125.961	0	0	0
31697	26	2	-0.3	22.747	17.9198	126.972	0	0	0
31757	26	1	0.0329	22.4363	17.0264	127.614	0	0	0
32406	26	1	-0.099	18.5279	22.9617	125.163	0	0	0
32803	26	1	-0.0168	23.2006	19.5262	142.433	0	0	0
31655	26	1	0.1286	1.32928	15.3431	129.578	0	0	0
31589	26	2	-0.2706	2.33805	15.2487	129.203	0	0	0
31656	26	1	0.1162	2.41154	14.182	129.184	0	0	0
31588	26	4	0.516	3.22324	15.8389	130.301	0	0	0
31599	26	5	-0.4162	3.9606	15.1285	130.941	0	0	0
31922	26	1	-0.0893	6.13458	13.6535	131.675	0	0	0
31848	26	2	0.0251	7.11812	14.0338	131.607	0	0	0
31925	26	1	-0.0253	6.92772	11.2567	131.335	0	0	0
31920	26	1	0.1107	6.11167	15.7033	132.424	0	0	0
31921	26	1	-0.1181	7.12394	14.1788	130.553	0	0	0
31847	26	2	0.0552	7.17605	15.4239	132.324	0	0	0
31923	26	1	-0.0268	7.99716	12.6195	133.064	0	0	0
31927	26	1	0.0142	8.07131	10.6616	129.186	0	0	0
31852	26	2	-0.3558	8.44115	11.5732	129.757	0	0	0
31890	26	1	0.1293	7.22199	15.3989	128.732	0	0	0
31929	26	1	0.0138	8.1082	12.3496	129.15	0	0	0
31850	26	2	-0.104	8.00677	11.6267	131.244	0	0	0
31849	26	2	0.0468	8.12907	12.9271	132.02	0	0	0
31915	26	1	0.0064	6.26679	15.4425	135.091	0	0	0
31916	26	1	0.0446	6.35203	14.0237	134.128	0	0	0
31845	26	2	-0.1389	6.94608	14.7072	134.666	0	0	0
31846	26	2	-0.2933	7.8593	15.4572	133.68	0	0	0
31928	26	1	0.0147	9.52408	11.4973	129.621	0	0	0
31830	26	2	-0.2899	8.18331	15.8503	128.688	0	0	0
31829	26	2	-0.1067	9.31843	14.9384	129.429	0	0	0
31889	26	1	1.2238	9.61176	13.8842	129.038	0	0	0
32173	26	1	-0.1181	12.738	11.8772	128.894	0	0	0
32176	26	1	-0.0714	12.7169	14.4319	128.55	0	0	0
32101	26	2	0.0468	13.5076	13.9632	129.141	0	0	0
31886	26	1	0.1076	11.2695	15.2686	130.197	0	0	0
31888	26	1	0.0347	8.96212	14.567	130.332	0	0	0
32171	26	1	-0.4453	11.0568	13.3673	130.171	0	0	0
32100	26	2	0.0251	13.0514	12.5863	129.693	0	0	0
32099	26	2	0.0552	11.8233	12.706	130.65	0	0	0
31926	26	1	-0.0206	8.55808	10.8729	131.865	0	0	0
31924	26	1	-0.0714	9.1659	13.2937	131.93	0	0	0
32169	26	1	0.0082	12.8182	14.3212	131.822	0	0	0
32172	26	1	0.1107	11.384	11.7161	130.885	0	0	0
32170	26	1	0.0343	11.124	14.1843	131.963	0	0	0
32098	26	2	-0.2933	12.0075	13.5721	131.918	0	0	0
32175	26	1	-0.0268	13.7861	14.546	129.974	0	0	0
32174	26	1	-0.0893	13.7736	12.0195	130.191	0	0	0
32162	26	1	0.2553	14.9101	13.433	131.339	0	0	0
32166	26	1	0.0468	13.9375	11.6842	132.877	0	0	0
31917	26	1	0.0082	8.83335	14.9473	133.556	0	0	0
32097	26	2	-0.1389	12.2067	12.9183	133.243	0	0	0
32168	26	1	0.0446	11.5772	12.0496	133.382	0	0	0
32167	26	1	0.0064	11.9732	13.5907	134.053	0	0	0
32165	26	1	0.3059	13.6257	11.9346	134.538	0	0	0
32163	26	1	0.0077	14.3427	14.703	133.775	0	0	0
32096	26	2	-0.1519	13.6779	12.518	133.554	0	0	0
32095	26	2	-0.1853	14.7705	13.684	133.576	0	0	0
32094	26	2	0.0205	15.5103	13.6379	132.197	0	0	0
31883	26	1	0.0329	22.7619	12.4447	132.802	0	0	0
32063	26	3	-0.2089	21.9018	14.9871	129.852	0	0	0
32104	26	2	-0.3558	16.0887	13.7229	128.732	0	0	0
32180	26	1	0.0147	16.5923	14.6404	129.043	0	0	0
32108	26	6	0.2071	18.238	15.8831	129.923	0	0	0
32062	26	2	0.2314	20.6541	15.728	129.752	0	0	0
32179	26	1	0.0142	16.0999	12.9457	129.448	0	0	0
32112	26	6	-0.1126	19.8367	15.0542	129.45	0	0	0
32160	26	1	0.2814	17.2987	14.5743	131.427	0	0	0
32093	26	2	-0.4365	16.4453	14.8594	132.024	0	0	0
32107	26	6	0.435	20.6945	15.5968	131.471	0	0	0
31879	26	1	-0.0631	20.7366	13.3877	131.847	0	0	0
32161	26	1	0.0808	16.0843	12.6517	132.296	0	0	0
32265	26	1	0.1236	22.4021	14.8863	132.794	0	0	0
32164	26	1	0.0759	15.4399	13.3898	134.444	0	0	0
31880	26	1	-0.0561	19.8654	11.8927	132.254	0	0	0
31822	26	2	0.1412	20.623	12.6383	132.664	0	0	0
32159	26	1	0.1853	16.7733	15.1226	132.992	0	0	0
31876	26	1	-0.1228	18.2155	13.5903	133.812	0	0	0
31875	26	1	-0.0557	19.2176	14.6397	132.806	0	0	0
31820	26	2	-0.0867	19.146	14.1976	133.788	0	0	0
31821	26	2	-0.4399	20.2801	13.228	133.913	0	0	0
31878	26	1	0.0455	21.1577	13.6622	134.423	0	0	0
31877	26	1	0.0087	19.9129	12.5983	134.695	0	0	0
31882	26	1	0.0428	21.9326	11.0174	133.435	0	0	0
31823	26	2	-0.3	21.9032	11.7881	132.645	0	0	0
31881	26	1	0.0388	21.9417	11.2323	131.639	0	0	0
32064	26	4	0.4709	23.1416	15.5007	129.945	0	0	0
31919	26	1	-0.4453	7.70795	16.1533	131.69	0	0	0
31587	26	3	-0.2505	3.42036	17.2027	130.212	0	0	0
31604	26	6	0.1435	5.34995	17.0456	130.964	0	0	0
31602	26	1	0.2695	3.65848	17.1206	132.841	0	0	0
31555	26	2	0.066	4.52108	17.7259	130.977	0	0	0
31782	26	1	0.2814	4.74581	22.3977	129.428	0	0	0
31556	26	2	-0.13	4.87658	19.0673	130.3	0	0	0
31715	26	2	-0.4364	4.6388	22.9959	130.358	0	0	0
31605	26	6	0.1246	3.90066	19.6357	130.327	0	0	0
31781	26	1	0.1853	4.14272	22.3633	131.07	0	0	0
31802	26	1	0.0147	1.64835	19.6017	138.946	0	0	0
31573	26	3	-0.3796	5.29744	18.8041	128.912	0	0	0
31606	26	7	0.0352	5.76712	20.9488	130.681	0	0	0
31557	26	2	0.6496	5.85093	20.0011	131.121	0	0	0
31552	26	2	-0.3749	4.00594	18.0245	132.369	0	0	0
31551	26	1	-0.0468	2.98468	18.5475	132.209	0	0	0
31789	26	1	0.0064	2.89507	22.5826	132.608	0	0	0
31554	26	2	-0.1915	4.85661	18.9791	133.259	0	0	0
31553	26	3	-0.2126	5.35213	20.0847	132.464	0	0	0
31713	26	3	-0.2995	6.47223	22.737	131.951	0	0	0
31607	26	6	0.032	6.61566	17.8018	133.172	0	0	0
31601	26	3	-0.4753	7.4058	19.7746	131.209	0	0	0
31681	26	2	-0.2166	7.80327	22.3143	132.231	0	0	0
31831	26	2	0.003	8.0126	17.4262	129.042	0	0	0
31892	26	1	-0.2104	7.93052	17.6148	130.146	0	0	0
31728	26	6	0.0857	8.14005	21.3981	130.195	0	0	0
31678	26	2	-0.7991	8.24537	21.0109	131.254	0	0	0
31730	26	6	0.2071	8.29438	23.2159	131.887	0	0	0
31918	26	1	0.0343	7.97475	16.5179	134.061	0	0	0
31558	26	2	0.0518	6.04034	18.2755	134	0	0	0
31603	26	6	0.124	4.10753	19.2911	134.017	0	0	0
31794	26	1	0.1107	4.69128	21.6167	134.374	0	0	0
31721	26	2	0.0552	4.6008	22.6841	134.776	0	0	0
31731	26	6	0.081	7.16731	21.2847	133.864	0	0	0
31793	26	1	-0.4453	5.68486	23.0195	135	0	0	0
31608	26	6	0.0218	5.70768	17.4576	134.629	0	0	0
31559	26	3	-0.4963	6.76199	19.2782	134.726	0	0	0
31699	26	3	-0.2762	7.81332	23.1986	134.823	0	0	0
31682	26	2	-0.7912	8.05422	21.9532	133.79	0	0	0
31828	26	2	-0.0634	10.5045	15.8706	129.845	0	0	0
31884	26	1	0.0134	9.72368	16.2062	131.862	0	0	0
31887	26	1	0.1236	10.9404	16.2577	128.95	0	0	0
31905	26	1	0.0207	14.6511	18.5095	129.306	0	0	0
31895	26	1	-0.4121	9.77393	18.0045	129.414	0	0	0
31902	26	1	-0.099	11.9851	18.08	129.362	0	0	0
31836	26	2	-0.0629	12.5708	18.8205	128.792	0	0	0
31896	26	1	-0.4763	9.58229	19.6875	129.632	0	0	0
31686	26	4	0.4709	12.2792	22.5183	129.417	0	0	0
31685	26	3	-0.2089	11.0887	21.8982	129.786	0	0	0
31734	26	6	-0.1126	10.1174	23.1464	130.979	0	0	0
31684	26	2	0.2313	10.6202	22.1683	131.072	0	0	0
31698	26	5	-0.4032	13.2599	22.5085	130.137	0	0	0
31903	26	1	-0.0618	12.6926	19.7628	129.354	0	0	0
31837	26	2	-0.3605	13.9573	18.1892	128.58	0	0	0
31827	26	2	-0.3874	10.2596	16.905	131.15	0	0	0
31838	26	5	-0.9014	8.78808	18.0537	132.165	0	0	0
31826	26	4	7.2661	9.49858	18.5654	131.27	0	0	0
31680	26	2	-0.6114	9.61806	20.9515	131.571	0	0	0
31733	26	6	0.033	11.4991	22.3429	131.733	0	0	0
31729	26	6	0.435	9.75426	21.8626	132.189	0	0	0
31825	26	3	-0.2762	11.0791	19.0239	131.339	0	0	0
31885	26	1	-0.0098	11.2894	16.9249	131.539	0	0	0
31679	26	3	-0.8815	9.4761	20.2067	132.746	0	0	0
31857	26	6	0.081	11.5971	20.3152	132.73	0	0	0
31858	26	7	-0.0507	13.0028	21.4802	132.06	0	0	0
31809	26	2	1.4089	13.1759	20.6916	132.724	0	0	0
31808	26	2	-0.7912	12.1481	19.4421	132.535	0	0	0
32103	26	5	-0.1323	14.7334	16.5157	131.74	0	0	0
31981	26	6	0.435	14.747	20.5881	130.575	0	0	0
31980	26	6	0.0857	15.2162	22.509	132.153	0	0	0
31932	26	2	-0.6114	15.6882	20.5847	131.218	0	0	0
31930	26	2	-0.7991	15.5735	21.4849	132.522	0	0	0
31851	26	5	-0.1323	11.7972	16.1045	134.537	0	0	0
31683	26	2	1.4089	9.21293	20.7436	134.145	0	0	0
31839	26	3	-0.2995	10.6607	17.94	133.803	0	0	0
31853	26	3	-0.6177	14.5866	20.6294	133.106	0	0	0
31727	26	3	-0.6177	10.6687	20.9895	134.479	0	0	0
31732	26	7	-0.0507	8.80658	19.9623	134.754	0	0	0
31805	26	3	-0.8815	13.2722	21.1916	134.176	0	0	0
31807	26	2	-0.2166	11.8672	18.7146	133.769	0	0	0
31804	26	2	-0.7991	11.6488	19.8381	134.795	0	0	0
31856	26	6	0.2071	12.7563	18.025	133.816	0	0	0
31840	26	4	0.4458	10.7865	16.8174	134.55	0	0	0
31964	26	5	-0.9014	14.8762	22.9851	134.38	0	0	0
31860	26	6	-0.1126	14.6118	18.9053	134.757	0	0	0
32187	26	2	1.4089	23.226	19.896	130.008	0	0	0
32092	26	4	0.4458	15.8304	16.1624	131.385	0	0	0
57187	46	2	-0.4399	19.7148	1.22228	147.939	0	1	0
32238	26	6	-0.1126	22.4704	22.6565	129.235	0	0	0
31938	26	4	0.4709	17.5202	22.9074	128.844	0	0	0
31937	26	3	-0.2089	16.6255	22.4168	129.854	0	0	0
31936	26	2	0.2314	16.6311	21.0068	129.99	0	0	0
31985	26	6	0.033	16.2209	20.5588	129.075	0	0	0
32233	26	6	0.435	20.1599	21.3809	129.493	0	0	0
32110	26	7	-0.0507	20.6075	18.8489	128.867	0	0	0
32106	26	6	0.0857	18.4908	16.2223	132.267	0	0	0
32183	26	3	-0.8815	21.975	20.2504	129.482	0	0	0
32188	26	2	0.2314	21.5816	22.7768	129.883	0	0	0
31986	26	6	-0.1126	17.6944	20.6662	130.137	0	0	0
32060	26	2	-0.7912	18.4616	18.0275	129.346	0	0	0
32111	26	6	0.033	20.7531	16.3657	128.856	0	0	0
32091	26	3	-0.2995	16.6685	16.9875	130.646	0	0	0
32059	26	2	-0.2166	18.0275	16.8785	130.349	0	0	0
32184	26	2	-0.6114	21.1191	21.278	130.103	0	0	0
32109	26	6	0.081	17.8661	18.9073	129.511	0	0	0
31931	26	3	-0.8815	16.0048	19.2594	131.776	0	0	0
31982	26	6	0.2071	17.5969	21.4971	132.134	0	0	0
32061	26	2	1.4089	19.9257	18.6873	129.646	0	0	0
32232	26	6	0.0857	20.0871	21.4532	131.95	0	0	0
32105	26	3	-0.6177	19.9708	19.5751	130.981	0	0	0
32182	26	2	-0.7991	20.7245	20.7353	131.472	0	0	0
32058	26	2	-0.6114	20.2322	16.6048	131.116	0	0	0
31979	26	3	-0.6177	18.3829	18.3665	132.221	0	0	0
32056	26	2	-0.7991	18.8407	17.0522	131.62	0	0	0
32057	26	3	-0.8815	20.6529	17.7633	130.652	0	0	0
32234	26	6	0.2071	22.601	21.7242	131.816	0	0	0
57498	46	1	-0.0561	23.2187	2.82576	147.318	0	1	0
32206	26	2	-0.0634	22.6306	15.8846	133.176	0	0	0
31965	26	3	-0.2995	17.1821	22.8051	133.606	0	0	0
31933	26	2	-0.2166	16.978	21.5288	133.06	0	0	0
31935	26	2	1.4089	16.9481	18.8742	132.829	0	0	0
32185	26	2	-0.2166	22.0546	20.84	132.122	0	0	0
32203	26	3	-0.2762	22.0776	18.6379	132.247	0	0	0
32274	26	1	-0.4764	21.9141	18.8562	134.323	0	0	0
31951	26	3	-0.2762	16.0959	20.6713	134.801	0	0	0
31934	26	2	-0.7912	17.1748	20.2989	133.764	0	0	0
31984	26	7	-0.0507	16.4969	18.033	133.381	0	0	0
31983	26	6	0.081	18.09	20.3974	134.21	0	0	0
32216	26	5	-0.9015	20.014	19.2827	133.514	0	0	0
32204	26	4	7.2659	20.6562	18.3674	132.802	0	0	0
32262	26	1	0.0134	20.6981	16.0839	133.452	0	0	0
32205	26	2	-0.3874	21.3886	16.8534	133.548	0	0	0
31872	26	1	-0.0672	17.7023	16.6319	133.912	0	0	0
31871	26	1	-0.3996	19.261	17.3554	134.009	0	0	0
31818	26	2	-0.3329	18.5643	16.7629	134.588	0	0	0
32263	26	1	-0.0098	21.277	16.9189	134.624	0	0	0
32217	26	3	-0.2995	21.7863	21.1879	133.424	0	0	0
32218	26	4	0.4458	22.4656	22.195	134.076	0	0	0
32186	26	2	-0.7912	22.9413	19.8298	131.62	0	0	0
32264	26	1	0.1076	23.2574	16.3695	132.41	0	0	0
31913	26	1	0.3059	6.92547	13.5586	136.591	0	0	0
31844	26	2	-0.1519	7.67068	14.0133	135.91	0	0	0
31912	26	1	0.0759	8.293	14.8857	137.906	0	0	0
31914	26	1	0.0468	8.42746	13.2865	135.59	0	0	0
31843	26	2	-0.1853	8.37235	15.1312	136.818	0	0	0
31618	26	1	-0.0221	5.71992	15.7632	138.984	0	0	0
31619	26	1	-0.1287	7.30221	14.6182	140.2	0	0	0
31566	26	2	0.0275	7.09654	15.5699	140.654	0	0	0
31910	26	1	0.2553	10.126	14.5905	135.743	0	0	0
31842	26	2	0.0205	9.84258	15.4015	136.423	0	0	0
31909	26	1	0.0808	10.5488	15.1493	137.222	0	0	0
31861	26	1	0.1444	13.8624	15.5976	136.791	0	0	0
31862	26	1	-0.039	13.0004	15.4456	138.221	0	0	0
31863	26	1	0.0954	15.5295	15.3226	138.582	0	0	0
31624	26	1	-0.061	9.96802	15.3344	139.896	0	0	0
31819	26	2	0.1155	19.0826	15.2406	135.018	0	0	0
31868	26	1	-0.0897	16.6395	15.747	136.243	0	0	0
31873	26	1	-0.1556	18.5134	14.7874	135.863	0	0	0
31874	26	1	-0.0664	20.0369	15.3958	135.488	0	0	0
32544	26	1	0.0468	23.0263	19.8495	139.081	0	0	0
31803	26	1	0.0138	2.32317	18.9306	137.421	0	0	0
31911	26	1	0.0077	7.74473	16.0424	136.799	0	0	0
31797	26	1	-0.0268	3.33952	20.429	135.937	0	0	0
31798	26	1	-0.0714	2.12571	21.4962	135.386	0	0	0
31723	26	2	0.0468	2.84187	21.3591	136.193	0	0	0
31722	26	2	0.0251	3.84659	22.603	136.15	0	0	0
31796	26	1	-0.0893	4.61656	22.4689	136.895	0	0	0
31610	26	1	0.0674	4.78851	18.638	136.468	0	0	0
31572	26	5	-0.5487	6.72403	21.0452	136.117	0	0	0
31560	26	4	0.5754	6.46709	19.8765	135.941	0	0	0
57244	46	1	0.0455	19.8714	1.83121	148.877	0	1	0
31609	26	1	0.0718	6.31116	18.0072	137.049	0	0	0
31561	26	2	-0.1123	5.74053	18.929	136.915	0	0	0
31724	26	2	-0.104	2.29344	21.2137	137.614	0	0	0
31726	26	2	-0.3558	1.73617	19.7426	137.829	0	0	0
31799	26	1	-0.0253	1.5743	21.9056	137.87	0	0	0
31611	26	1	0.0012	4.82679	20.2484	138.386	0	0	0
31800	26	1	-0.0206	3.15668	21.305	138.241	0	0	0
31613	26	1	-0.0302	4.23369	17.6538	138.489	0	0	0
31562	26	2	0.0046	5.43904	19.3803	138.357	0	0	0
32032	26	1	0.0123	7.1515	21.5356	138.542	0	0	0
31563	26	2	0.1331	4.65255	18.3415	139.192	0	0	0
31614	26	1	0.0227	3.81312	18.8824	139.642	0	0	0
31612	26	1	-0.0074	6.41881	19.4441	138.934	0	0	0
31617	26	1	-0.0491	7.03794	16.9533	138.986	0	0	0
31565	26	2	0.043	6.33072	16.4604	139.612	0	0	0
31615	26	1	0.0038	4.68091	17.1511	141.025	0	0	0
31564	26	2	0.0385	5.45994	17.5527	140.29	0	0	0
31616	26	1	0.0003	6.06886	18.239	140.945	0	0	0
31622	26	1	-0.0324	8.22003	17.0858	141.588	0	0	0
32809	26	1	0.0341	18.8932	17.9879	141.054	0	0	0
31813	26	2	-0.1279	13.6529	16.1897	137.717	0	0	0
31814	26	2	-0.0176	15.0369	16.2863	138.451	0	0	0
32024	26	1	-0.0052	11.3682	22.4684	136.01	0	0	0
31959	26	2	0.1647	13.0899	22.818	137.097	0	0	0
32028	26	1	-0.099	8.94227	22.1203	136.729	0	0	0
31806	26	2	-0.6114	12.935	20.2696	135.242	0	0	0
32022	26	1	-0.4763	13.6162	22.6973	136.122	0	0	0
31907	26	1	0.1853	9.05728	17.3622	135.594	0	0	0
31841	26	2	-0.4364	9.9542	16.8662	135.801	0	0	0
31854	26	6	0.0857	11.1381	19.3	135.624	0	0	0
31960	26	2	0.1496	11.5304	22.8441	137.003	0	0	0
31855	26	6	0.435	12.3198	20.5527	136.165	0	0	0
31908	26	1	0.2814	10.5123	17.4769	136.526	0	0	0
31810	26	2	0.2314	13.9003	19.0165	135.62	0	0	0
32021	26	1	-0.4121	14.5162	21.2676	136.824	0	0	0
31859	26	6	0.033	14.5798	19.2968	136.42	0	0	0
31811	26	3	-0.2089	13.3017	17.7519	136.041	0	0	0
31952	26	4	7.2661	15.1339	21.8667	135.042	0	0	0
32731	26	2	0.025	22.3307	17.7087	141.531	0	0	0
31963	26	2	-0.3605	8.22432	21.1783	138.547	0	0	0
31962	26	2	-0.0629	9.20788	22.1352	137.767	0	0	0
32031	26	1	0.0207	8.27659	20.1233	138.264	0	0	0
31961	26	2	-0.009	10.6926	21.9118	137.914	0	0	0
31958	26	2	-0.0822	13.8507	21.63	137.691	0	0	0
32020	26	1	-0.0026	13.1238	20.904	137.994	0	0	0
32027	26	1	-0.0515	10.83	20.889	137.696	0	0	0
31812	26	4	0.4709	13.0063	17.496	137.372	0	0	0
31824	26	5	-0.4032	12.9361	18.3985	138.224	0	0	0
31623	26	1	-0.0518	9.20902	16.8494	139.293	0	0	0
31567	26	2	0.0572	8.46587	16.0725	141.205	0	0	0
32026	26	1	-0.0259	10.8479	22.0708	138.981	0	0	0
32030	26	1	0.0174	8.53168	21.1344	139.61	0	0	0
31957	26	2	0.003	14.4519	22.002	139.046	0	0	0
31628	26	1	-0.0651	10.1909	19.0797	139.715	0	0	0
32019	26	1	-0.0593	13.7906	21.5862	139.757	0	0	0
32018	26	1	-0.2104	14.6017	23.0617	139.069	0	0	0
31568	26	2	-0.0319	9.62368	16.3795	140.227	0	0	0
31569	26	2	-0.1275	10.7548	17.233	140.828	0	0	0
31625	26	1	-0.0125	11.5584	16.9695	140.176	0	0	0
31631	26	1	0.0355	12.6917	19.1911	140.638	0	0	0
31570	26	2	0.1503	10.5292	18.7967	140.764	0	0	0
31864	26	1	-0.011	14.8883	16.7818	139.444	0	0	0
31630	26	1	0.0431	11.5913	20.6334	141.031	0	0	0
31571	26	2	-0.3261	11.7981	19.5477	141.147	0	0	0
31627	26	1	-0.0453	9.67058	19.1157	141.377	0	0	0
32016	26	1	0.1293	15.7255	21.2392	140.539	0	0	0
31956	26	2	-0.2899	15.8112	21.3727	139.421	0	0	0
32275	26	1	-0.0322	22.7728	20.0485	135.375	0	0	0
32477	26	2	0.0552	20.5452	23.0865	140.052	0	0	0
32424	26	1	0.1107	23.2075	12.9324	125.059	0	0	0
32806	26	1	-0.0332	22.182	18.1978	140.496	0	0	0
32285	26	1	0.1853	20.6264	22.8762	134.965	0	0	0
32010	26	1	0.0134	17.4642	22.1367	135.767	0	0	0
31953	26	2	-0.3874	16.4876	22.034	136.304	0	0	0
31867	26	1	-0.1808	15.7159	17.0884	135.605	0	0	0
31870	26	1	-0.0828	17.918	18.5465	135.679	0	0	0
32280	26	1	-0.099	18.8126	20.4066	136.235	0	0	0
32277	26	1	-0.3104	20.2919	18.5741	135.506	0	0	0
31866	26	1	-0.1147	15.8546	18.2559	137.808	0	0	0
32211	26	2	0.1647	22.2748	19.0648	135.43	0	0	0
31817	26	2	-0.0186	17.9891	17.4666	135.8	0	0	0
32011	26	1	-0.0098	16.6665	21.0636	136.792	0	0	0
32278	26	1	-0.0259	21.2641	21.1076	136.382	0	0	0
31816	26	2	0.2612	16.5978	16.8811	136.292	0	0	0
32281	26	1	-0.0618	19.2399	21.6851	137.401	0	0	0
32212	26	2	0.1496	21.0551	18.9197	136.267	0	0	0
32214	26	2	-0.0629	19.3144	20.605	137.173	0	0	0
31869	26	1	-0.083	18.7863	17.228	136.466	0	0	0
32213	26	2	-0.009	20.8008	20.3088	136.874	0	0	0
31815	26	2	-0.0181	16.1072	17.2102	137.749	0	0	0
32279	26	1	-0.0515	21.3266	20.2909	137.885	0	0	0
32215	26	2	-0.3605	18.6294	19.8169	138.275	0	0	0
32276	26	1	-0.0052	21.1966	18.0913	137.005	0	0	0
32284	26	1	0.0123	17.5986	19.7956	138.001	0	0	0
31954	26	2	-0.0634	16.7501	22.9914	137.626	0	0	0
32273	26	1	-0.4121	22.7733	17.0664	135.831	0	0	0
31865	26	1	-0.0438	17.0235	17.1347	138.32	0	0	0
32283	26	1	0.0207	19.0542	18.848	138.346	0	0	0
32014	26	1	0.0347	16.8275	23.2664	139.742	0	0	0
32549	26	1	-0.4453	19.7302	22.8047	139.335	0	0	0
32545	26	1	0.0064	22.4096	22.1378	138.221	0	0	0
32015	26	1	1.2238	18.0001	22.2474	139.467	0	0	0
32017	26	1	0.0594	15.7924	20.4108	138.927	0	0	0
31955	26	2	-0.1067	16.9749	22.3717	139.067	0	0	0
32552	26	1	-0.0893	19.624	22.2764	141.887	0	0	0
32810	26	1	0.0359	19.331	16.3788	141.639	0	0	0
32475	26	2	-0.1389	22.7512	21.973	139.237	0	0	0
32476	26	2	-0.2933	21.5124	21.8937	140.171	0	0	0
32548	26	1	0.0343	20.8549	21.0046	140.01	0	0	0
32282	26	1	0.0174	18.924	20.2556	139.217	0	0	0
32811	26	1	0.0357	20.1215	16.9629	140.089	0	0	0
32547	26	1	0.0082	21.9457	21.9783	141.191	0	0	0
57245	46	1	-0.0631	18.2201	2.50971	147.068	0	1	0
57247	46	1	0.0388	20.5858	3.89637	146.872	0	1	0
57246	46	1	-0.0561	18.9056	1.42989	145.961	0	1	0
57249	46	1	0.0329	20.8702	2.76317	145.496	0	1	0
57248	46	1	0.0428	19.6092	3.7724	145.401	0	1	0
57189	46	2	-0.3	20.1314	3.17068	146.169	0	1	0
57188	46	2	0.1412	19.1703	2.08363	146.771	0	1	0
57632	46	1	0.0347	22.6793	1.11409	146.098	0	1	0
31620	26	1	-0.0108	6.39014	15.3508	141.494	0	0	0
31621	26	1	-0.0278	8.74319	15.396	142.019	0	0	0
31626	26	1	-0.0032	10.9269	16.8459	141.846	0	0	0
31629	26	1	0.0367	11.9813	19.388	142.277	0	0	0
32805	26	1	-0.0231	22.6111	16.6281	141.486	0	0	0
32808	26	1	-0.029	20.8226	17.4363	143.175	0	0	0
32807	26	1	-0.0311	20.8514	18.9052	142.278	0	0	0
32732	26	2	0.0502	20.8845	17.8247	142.123	0	0	0
32734	26	2	-0.3194	19.7687	17.2415	141.149	0	0	0
31737	26	1	0.0954	14.5497	23.2523	128.242	0	0	0
32029	26	1	-0.0618	8.99515	23.0928	138.207	0	0	0
31790	26	1	0.0446	2.0992	23.2584	133.917	0	0	0
6010	5	1	0.0428	6.65914	25.7828	42.1772	1	0	0
6007	5	1	-0.0631	4.5151	24.4162	41.7078	1	0	0
5950	5	2	0.1412	5.29451	24.1763	42.5075	1	0	0
6005	5	1	0.0087	5.75339	24.6677	44.537	1	0	0
5951	5	2	-0.3	6.6599	24.7154	42.0122	1	0	0
6006	5	1	0.0455	4.8594	25.8157	43.6505	1	0	0
5949	5	2	-0.4399	4.87193	24.7545	43.9022	1	0	0
5947	5	2	0.1155	3.02585	25.0223	45.6733	1	0	0
6001	5	1	-0.1556	2.98537	26.1885	45.6454	1	0	0
5948	5	2	-0.0867	3.52398	24.2946	44.3774	1	0	0
6003	5	1	-0.0557	2.8428	24.5446	43.5633	1	0	0
6009	5	1	0.0388	7.53609	24.2801	42.5337	1	0	0
6011	5	1	0.0329	6.75184	24.5637	40.8993	1	0	0
6433	6	1	-0.0396	2.38232	40.3384	45.2556	0	0	0
6499	6	1	-0.0438	12.2802	45.1254	44.6077	0	0	0
6905	6	1	-0.0593	19.3639	44.7206	45.4389	0	0	0
7368	6	2	-0.3558	22.1422	45.4868	41.1089	0	0	0
6925	6	1	0.3059	15.9012	45.2377	53.9327	0	0	0
7444	6	1	0.0147	22.2961	44.4532	40.7219	0	0	0
7441	6	1	-0.0253	22.5207	45.2715	43.3184	0	0	0
6678	6	1	0.0343	8.95888	41.406	58.7252	0	0	0
6319	6	3	-0.4963	6.62501	45.5286	54.5772	0	0	0
5996	5	1	-0.0897	1.7054	26.4831	47.3294	1	0	0
6002	5	1	-0.0664	2.05578	24.6664	45.8727	1	0	0
6000	5	1	-0.0672	5.01746	24.9233	46.6414	1	0	0
5946	5	2	-0.3329	3.92105	24.8536	46.8898	1	0	0
5999	5	1	-0.3996	3.83059	23.8503	47.3787	1	0	0
5998	5	1	-0.0828	4.30067	26.8208	47.7448	1	0	0
5945	5	2	-0.0186	3.7355	25.8857	47.9809	1	0	0
5944	5	2	0.2612	2.25487	26.1082	48.1898	1	0	0
5941	5	2	-0.1279	1.05665	23.4808	50.7688	1	0	0
5997	5	1	-0.083	4.23453	25.4863	48.9054	1	0	0
5995	5	1	-0.1808	2.15732	26.8807	48.9141	1	0	0
5991	5	1	0.0954	2.65038	24.8578	50.5069	1	0	0
5992	5	1	-0.011	1.11034	25.5991	50.8092	1	0	0
5942	5	2	-0.0176	1.56593	24.8276	50.2746	1	0	0
5994	5	1	-0.1147	1.73065	24.0616	48.213	1	0	0
5943	5	2	-0.0181	1.43275	24.9509	48.7287	1	0	0
6396	6	1	0.0753	7.73678	36.7666	47.8028	0	0	0
6354	6	2	-0.0453	2.9201	36.81	50.3185	0	0	0
6426	6	1	0.0135	3.63204	36.0069	49.9414	0	0	0
6428	6	1	-0.0132	1.59122	36.9353	48.5899	0	0	0
6355	6	2	0.0381	2.20497	37.6569	49.2272	0	0	0
6429	6	1	-0.0194	3.79454	37.8046	47.7298	0	0	0
6425	6	1	0.0187	2.17815	36.1938	50.743	0	0	0
6353	6	2	-0.0649	3.69251	37.626	51.3924	0	0	0
6422	6	1	-0.0039	5.21263	36.0722	51.7265	0	0	0
6392	6	1	0.1346	6.65815	37.6821	51.3081	0	0	0
6397	6	1	0.0971	7.21691	36.1991	49.3765	0	0	0
6337	6	2	-0.1409	7.87493	36.8982	48.8952	0	0	0
6401	6	1	0.0068	10.1704	36.6996	47.2873	0	0	0
6339	6	2	0.0855	10.3248	37.1544	48.3059	0	0	0
6405	6	1	-0.0525	12.7316	37.7949	47.005	0	0	0
6341	6	2	0.0821	12.7715	37.7657	48.0857	0	0	0
6409	6	1	-0.0379	15.6951	37.5437	46.8831	0	0	0
6343	6	2	0.082	15.4289	38.1605	47.7259	0	0	0
6402	6	1	0.0006	12.1461	35.8774	48.1933	0	0	0
6398	6	1	0.0653	9.36577	35.4385	49.4044	0	0	0
6338	6	2	-0.17	9.27098	36.5506	49.3697	0	0	0
6340	6	2	0.0141	11.7474	36.8117	48.7116	0	0	0
6403	6	1	-0.0182	11.9087	36.6795	49.8052	0	0	0
6399	6	1	0.0233	9.42189	36.921	50.4254	0	0	0
6407	6	1	-0.1011	14.2779	37.5862	49.5416	0	0	0
6342	6	2	0.0997	14.238	37.399	48.5202	0	0	0
6406	6	1	-0.0547	14.4136	36.2976	48.3952	0	0	0
6411	6	1	-0.033	16.8755	37.5684	49.3311	0	0	0
6432	6	1	-0.0497	1.59852	38.4311	46.6601	0	0	0
6357	6	2	0.109	2.2769	39.1701	47.1384	0	0	0
6434	6	1	-0.0426	3.84665	39.2324	45.5692	0	0	0
6358	6	2	0.096	3.07377	39.9228	46.0438	0	0	0
6360	6	2	-0.3166	3.84223	41.1298	46.6191	0	0	0
6435	6	1	0.0296	4.37886	41.6484	45.8649	0	0	0
6437	6	1	0.0304	3.1671	41.8889	47.0389	0	0	0
6436	6	1	0.0324	4.75614	40.8832	47.2977	0	0	0
6356	6	2	-0.1339	3.11399	38.4716	48.2286	0	0	0
6427	6	1	-0.0169	1.4028	38.2781	49.6789	0	0	0
6423	6	1	0.0139	4.38673	38.1656	50.7154	0	0	0
6395	6	1	0.0951	6.44867	38.5537	48.9094	0	0	0
6431	6	1	-0.0486	1.61244	39.9342	47.6219	0	0	0
6430	6	1	-0.019	3.82183	39.1689	48.7209	0	0	0
6543	6	1	0.0808	1.76995	41.0858	49.3166	0	0	0
6475	6	2	-0.4364	3.49107	42.135	50.0099	0	0	0
6542	6	1	0.2814	3.90941	41.3488	49.4023	0	0	0
6476	6	2	0.0205	1.97678	42.1185	49.6412	0	0	0
6544	6	1	0.2553	1.62529	42.763	48.7809	0	0	0
6604	6	2	-0.1519	9.63406	44.3076	59.1567	0	0	0
6541	6	1	0.1853	3.67994	41.7301	50.9775	0	0	0
6477	6	2	-0.1853	1.00807	42.3114	50.8907	0	0	0
6474	6	4	0.4458	4.37994	43.294	49.6858	0	0	0
6473	6	3	-0.2995	4.67087	44.1313	50.8319	0	0	0
6485	6	5	-0.1323	4.76638	43.5311	48.5295	0	0	0
6527	6	1	-0.0593	1.6976	44.867	49.616	0	0	0
6346	6	5	-0.4885	5.64417	40.2382	50.8386	0	0	0
6366	6	7	0.0352	5.76655	42.4347	51.6648	0	0	0
6441	6	2	-0.2166	5.84321	45.0239	50.7117	0	0	0
6552	6	1	0.0343	2.32396	44.2201	51.9757	0	0	0
6334	6	4	0.7174	6.5831	39.6617	51.4005	0	0	0
6488	6	6	0.0857	7.19669	43.5151	49.9136	0	0	0
6438	6	2	-0.7991	7.26451	44.2246	50.7688	0	0	0
6394	6	1	0.0998	8.05784	39.0593	48.8652	0	0	0
6336	6	2	-0.0846	7.42207	38.2911	49.3727	0	0	0
6335	6	2	-0.3839	7.30144	38.4407	50.8879	0	0	0
6654	6	1	-0.0026	8.3308	40.967	50.282	0	0	0
6440	6	2	-0.6114	8.13111	45.2485	50.4796	0	0	0
6493	6	6	0.033	8.64281	44.8266	48.3113	0	0	0
6665	6	1	0.0207	12.7816	40.5178	46.9623	0	0	0
6661	6	1	-0.0515	11.0431	42.6435	46.401	0	0	0
6597	6	2	-0.3605	13.3866	41.4072	46.7895	0	0	0
6663	6	1	-0.0618	13.4425	43.4906	47.0485	0	0	0
6400	6	1	-0.0272	10.1671	38.2213	48.2718	0	0	0
6666	6	1	0.0123	14.3409	41.0923	47.1308	0	0	0
6596	6	2	-0.0629	12.865	42.6598	47.5691	0	0	0
6660	6	1	-0.0259	10.9873	43.8785	47.7092	0	0	0
6594	6	2	0.1496	10.585	41.8423	48.3856	0	0	0
6658	6	1	-0.0052	10.4589	40.8799	47.8616	0	0	0
6595	6	2	-0.009	11.3034	42.8492	47.4577	0	0	0
6662	6	1	-0.099	13.1144	42.8797	48.6502	0	0	0
6404	6	1	-0.0953	12.6246	38.7776	48.5381	0	0	0
6664	6	1	0.0174	13.4487	41.5577	45.6759	0	0	0
6659	6	1	-0.3104	11.2788	41.6079	49.1554	0	0	0
6657	6	1	-0.0322	8.63266	42.7246	48.5269	0	0	0
6408	6	1	-0.0305	15.1716	39.0918	47.2829	0	0	0
6917	6	1	0.0207	13.9394	44.8003	50.033	0	0	0
6605	6	2	-0.1389	8.48905	43.4663	58.6547	0	0	0
6593	6	2	0.1647	9.41789	42.4027	49.2589	0	0	0
6649	6	1	1.2238	12.9673	40.7605	49.6452	0	0	0
6651	6	1	0.0594	11.1306	39.3017	50.3982	0	0	0
6650	6	1	0.1293	11.6347	39.4397	51.9932	0	0	0
6590	6	2	-0.2899	11.2868	40.0482	51.182	0	0	0
6589	6	2	-0.1067	12.5548	40.8811	50.766	0	0	0
6393	6	1	0.1596	8.22664	38.3242	51.4859	0	0	0
6591	6	2	0.003	10.1009	40.8669	51.5592	0	0	0
6592	6	2	-0.0822	9.15056	41.5643	50.5288	0	0	0
6655	6	1	-0.4121	8.96476	42.3761	51.2623	0	0	0
6588	6	2	-0.0634	12.527	42.2998	51.4026	0	0	0
6587	6	2	-0.3874	11.4611	43.4512	51.0205	0	0	0
6656	6	1	-0.4763	9.61532	43.3173	49.9038	0	0	0
6586	6	4	7.2661	9.80684	44.0747	51.7595	0	0	0
6645	6	1	-0.0098	11.4964	43.6632	50.0124	0	0	0
6648	6	1	0.0347	13.4662	40.414	51.1681	0	0	0
6647	6	1	0.1236	13.5554	42.6969	51.3743	0	0	0
6644	6	1	0.0134	12.1787	44.3008	51.121	0	0	0
6498	6	1	-0.011	10.0076	44.8387	45.5528	0	0	0
6902	6	1	0.1293	20.438	45.5468	43.6829	0	0	0
6500	6	1	-0.1147	12.3979	45.3319	46.3977	0	0	0
6494	6	6	-0.1126	10.0231	45.0646	49.4837	0	0	0
6444	6	2	0.2313	9.0713	45.4165	49.1875	0	0	0
6918	6	1	0.0123	13.6532	45.4327	48.3554	0	0	0
6910	6	1	-0.0052	15.8406	45.0509	47.1265	0	0	0
6410	6	1	-0.0468	17.5121	38.6498	47.9892	0	0	0
6413	6	1	0.0223	15.6027	40.2454	49.2464	0	0	0
6344	6	2	0.0342	16.6606	38.4399	48.6746	0	0	0
6345	6	2	-0.2648	16.4461	39.6619	49.5579	0	0	0
6414	6	1	0.0204	17.4022	40.1812	49.6116	0	0	0
6412	6	1	0.0232	16.2483	39.3345	50.598	0	0	0
6913	6	1	-0.0515	16.4281	45.0438	49.8687	0	0	0
6909	6	1	-0.0322	18.6194	45.1623	47.6687	0	0	0
7192	6	1	0.0147	19.7869	45.0315	51.7615	0	0	0
6297	5	1	0.0388	1.31731	23.9061	54.2899	1	0	0
6609	6	2	0.0468	11.981	41.5738	58.2608	0	0	0
6349	6	2	-0.2706	7.04854	37.3622	55.2396	0	0	0
6421	6	1	-0.0071	3.6373	35.9425	52.6384	0	0	0
6352	6	2	-0.0718	4.48188	36.6484	52.3177	0	0	0
6351	6	2	-0.037	5.05607	37.4103	53.4828	0	0	0
6424	6	1	0.0094	3.09924	38.3691	51.9847	0	0	0
6418	6	1	0.082	7.03804	36.3775	53.3989	0	0	0
6420	6	1	0.0028	4.29805	37.4505	54.2664	0	0	0
6350	6	2	-0.2592	6.27881	36.6978	54.1024	0	0	0
6417	6	1	0.1014	5.91646	35.7548	54.5178	0	0	0
6415	6	1	0.1286	6.50055	37.5481	56.1975	0	0	0
6416	6	1	0.1162	7.97621	36.6983	55.4506	0	0	0
6478	6	2	-0.1519	1.52818	41.7237	52.288	0	0	0
6547	6	1	0.3059	1.89009	40.673	52.2673	0	0	0
6365	6	6	0.1246	5.57372	40.8932	53.1829	0	0	0
6549	6	1	0.0064	3.51782	42.2028	52.9572	0	0	0
6479	6	2	-0.1389	2.48147	42.5086	53.2087	0	0	0
6480	6	2	-0.2933	2.12565	44.057	53.0223	0	0	0
6551	6	1	0.0082	1.02964	44.0595	53.289	0	0	0
6481	6	2	0.0552	2.84778	45.0778	53.7736	0	0	0
6313	6	3	-0.2126	5.53656	43.3465	53.506	0	0	0
6419	6	1	0.0015	5.19831	38.466	53.2293	0	0	0
6554	6	1	0.1107	3.75194	44.6091	54.1079	0	0	0
6316	6	2	-0.13	6.60703	41.2399	53.1264	0	0	0
6317	6	2	0.6496	6.34357	42.6569	52.5666	0	0	0
6361	6	3	-0.4753	7.44504	43.5623	52.1058	0	0	0
6315	6	2	0.066	7.01337	41.1542	54.5753	0	0	0
6333	6	3	-0.3796	7.28404	40.3426	52.3683	0	0	0
6318	6	2	0.0518	6.92683	44.3045	55.1574	0	0	0
6368	6	6	0.0218	7.0516	44.5117	56.205	0	0	0
6312	6	2	-0.3749	6.01325	41.9497	55.4236	0	0	0
6362	6	1	0.2695	6.21499	41.8588	56.5314	0	0	0
6550	6	1	0.0446	2.3364	42.2017	54.2746	0	0	0
6483	6	2	0.0468	1.68576	44.6064	56.0523	0	0	0
6557	6	1	-0.0268	2.53294	44.2736	56.6443	0	0	0
6314	6	2	-0.1915	5.77899	43.3821	54.9842	0	0	0
6363	6	6	0.124	4.93045	43.6517	55.5179	0	0	0
6311	6	1	-0.0468	5.02423	41.49	55.4149	0	0	0
6364	6	6	0.1435	8.03445	41.3979	54.8863	0	0	0
6347	6	3	-0.2505	6.84095	39.8082	55.0037	0	0	0
6675	6	1	0.0064	7.93461	43.9656	57.8818	0	0	0
6348	6	4	0.516	7.6895	38.7196	54.8335	0	0	0
6367	6	6	0.032	7.83663	43.8024	54.6941	0	0	0
6370	6	1	0.0674	4.93648	45.4177	56.8259	0	0	0
6558	6	1	-0.0714	1.32925	43.6665	55.5394	0	0	0
6490	6	6	0.2071	5.80594	45.4183	49.6828	0	0	0
6585	6	3	-0.2762	10.5393	45.4659	51.4565	0	0	0
6687	6	1	0.0142	14.0661	43.8505	57.8526	0	0	0
6670	6	1	0.2553	11.6997	45.508	57.5688	0	0	0
6653	6	1	-0.0593	9.55492	40.2662	52.36	0	0	0
6652	6	1	-0.2104	10.3988	41.7238	52.1252	0	0	0
6646	6	1	0.1076	12.3777	42.0395	52.457	0	0	0
6598	6	5	-0.9014	9.56159	43.7705	52.9905	0	0	0
6359	6	5	-0.4162	8.84695	38.8048	54.4687	0	0	0
6933	6	1	-0.1181	12.1113	43.0608	54.5938	0	0	0
6860	6	2	0.0251	12.9219	43.7727	54.5644	0	0	0
6936	6	1	-0.0714	14.5234	43.4898	53.1311	0	0	0
6861	6	2	0.0468	14.2743	43.1178	54.1307	0	0	0
6937	6	1	-0.0253	13.1991	41.3478	53.9692	0	0	0
6862	6	2	-0.104	14.1699	41.619	54.2094	0	0	0
6931	6	1	-0.4453	11.524	44.5767	53.0571	0	0	0
6859	6	2	0.0552	12.3691	44.9414	53.7211	0	0	0
6939	6	1	0.0142	14.7635	39.8068	53.1694	0	0	0
6864	6	2	-0.3558	15.1603	40.8579	53.2585	0	0	0
6941	6	1	0.0138	15.2594	41.3202	52.2373	0	0	0
6680	6	1	0.1107	9.72003	41.0148	56.3879	0	0	0
6685	6	1	-0.0253	14.0211	41.4929	57.6743	0	0	0
6668	6	1	0.2814	9.03784	44.8527	56.6549	0	0	0
6607	6	2	0.0552	9.88843	42.0224	56.7671	0	0	0
6681	6	1	-0.1181	11.4666	43.3166	57.1425	0	0	0
6679	6	1	-0.4453	9.51973	42.7675	55.9218	0	0	0
6682	6	1	-0.0893	12.0454	41.9267	56.1559	0	0	0
6934	6	1	-0.0893	13.1557	44.1056	55.6083	0	0	0
6938	6	1	-0.0206	14.4007	41.3126	55.2444	0	0	0
6935	6	1	-0.0268	15.1472	43.5241	54.6792	0	0	0
6608	6	2	0.0251	11.4269	42.2318	57.0214	0	0	0
6667	6	1	0.1853	10.5845	44.7673	55.6984	0	0	0
6601	6	2	-0.4364	9.91692	45.4237	56.2497	0	0	0
6929	6	1	0.0082	13.8042	45.2103	52.03	0	0	0
6940	6	1	0.0147	16.1524	40.7799	53.7131	0	0	0
6677	6	1	0.0082	7.86074	41.8852	57.5856	0	0	0
6676	6	1	0.0446	7.81073	43.2551	59.4854	0	0	0
6683	6	1	-0.0268	11.9452	40.4795	58.0882	0	0	0
6673	6	1	0.3059	9.54057	44.4679	60.2788	0	0	0
6606	6	2	-0.2933	8.89062	42.1771	57.9396	0	0	0
6610	6	2	-0.104	13.4229	41.8149	58.5696	0	0	0
6688	6	1	0.0147	14.7065	43.4614	59.5089	0	0	0
6684	6	1	-0.0714	11.3519	41.6864	59.192	0	0	0
6612	6	2	-0.3558	13.798	43.3368	58.8049	0	0	0
6686	6	1	-0.0206	13.8283	41.2299	59.4426	0	0	0
6689	6	1	0.0138	12.9103	43.797	59.2584	0	0	0
6674	6	1	0.0468	10.5758	43.7259	59.1054	0	0	0
7193	6	1	0.0138	20.0752	45.6122	50.1494	0	0	0
37765	30	2	0.1073	7.71028	26.8602	128.362	1	0	0
37831	30	1	-0.0394	7.01776	25.9573	128.28	1	0	0
37830	30	1	-0.04	7.52585	27.5257	127.485	1	0	0
37833	30	1	-0.0535	9.33973	25.9305	127.212	1	0	0
37766	30	2	0.1085	9.14203	26.3206	128.202	1	0	0
31738	26	1	-0.011	14.0249	23.7241	126.549	0	0	0
37832	30	1	-0.0537	9.88314	27.0763	128.345	1	0	0
31735	26	1	0.1444	12.1952	24.1716	128.08	0	0	0
37814	30	1	0.0573	1.1761	29.2596	135.847	1	0	0
32410	26	1	0.0123	19.7596	24.8933	124.659	0	0	0
32408	26	1	0.0174	18.6982	24.8082	123.428	0	0	0
32341	26	2	-0.3605	19.559	24.2467	123.802	0	0	0
31989	26	1	0.0954	18.252	26.1471	127.477	0	0	0
31995	26	1	-0.083	22.0081	25.2613	126.758	0	0	0
31940	26	2	-0.0176	18.6554	25.2112	127.923	0	0	0
31996	26	1	-0.0828	21.7226	24.2284	127.961	0	0	0
31943	26	2	-0.0186	22.0707	25.1938	127.857	0	0	0
31990	26	1	-0.011	19.2073	24.6327	127.207	0	0	0
31939	26	2	-0.1279	17.3811	24.3856	128.457	0	0	0
31988	26	1	-0.039	16.7464	24.2772	127.569	0	0	0
32398	26	1	-0.0026	22.9787	23.9513	125.392	0	0	0
32409	26	1	0.0207	20.2111	24.3623	122.986	0	0	0
37791	30	1	0.1253	3.70862	32.757	128.058	1	0	0
37742	30	4	0.7106	1.7465	33.1688	128.797	1	0	0
37754	30	5	-0.5905	1.42757	34.3025	129.154	1	0	0
37829	30	1	-0.0068	7.93018	28.6737	129.371	1	0	0
31785	26	1	0.0077	2.76279	26.1288	130.659	0	0	0
37764	30	2	-0.0853	7.41385	27.7243	129.656	1	0	0
31784	26	1	0.2553	3.80176	24.7144	129.047	0	0	0
31767	26	1	-0.0593	5.62802	25.9178	133.055	0	0	0
31786	26	1	0.0759	3.98966	25.8112	131.575	0	0	0
31765	26	1	0.0594	7.56059	27.5118	132.801	0	0	0
31704	26	2	-0.2899	7.77231	26.4386	133.016	0	0	0
37828	30	1	-0.0032	7.88596	27.2834	130.487	1	0	0
37763	30	2	-0.1407	5.86183	27.9139	129.943	1	0	0
37827	30	1	0.0019	5.53875	26.9035	130.344	1	0	0
37826	30	1	0.0037	5.35008	28.1188	129.017	1	0	0
37825	30	1	0.0195	5.17225	29.8705	130.524	1	0	0
37762	30	2	0.1096	5.52088	29.0084	130.995	1	0	0
37824	30	1	0.0267	6.40232	29.2962	131.668	1	0	0
31764	26	1	0.1293	7.72418	25.9735	131.999	0	0	0
31716	26	2	0.0205	3.56946	24.1864	129.946	0	0	0
31717	26	2	-0.1853	3.23537	25.1798	131.106	0	0	0
31792	26	1	0.0343	4.80312	24.0327	133.071	0	0	0
31720	26	2	-0.2933	4.09288	23.7967	133.829	0	0	0
31705	26	2	0.003	6.51296	25.8426	133.763	0	0	0
31706	26	2	-0.0822	6.22727	26.5598	135.107	0	0	0
37761	30	2	-0.0331	4.3536	28.6515	131.915	1	0	0
37822	30	1	0.0164	3.41175	28.2948	131.358	1	0	0
37823	30	1	0.0031	4.70316	27.8277	132.544	1	0	0
31766	26	1	-0.2104	6.60834	24.8089	134.058	0	0	0
37760	30	2	-0.1337	3.97956	29.8169	132.759	1	0	0
37820	30	1	0.025	4.85178	30.2505	133.206	1	0	0
37818	30	1	0.033	2.41811	28.4699	133.695	1	0	0
37759	30	2	-0.0056	3.09282	29.2986	133.962	1	0	0
37758	30	2	0.0007	2.18146	30.4453	134.46	1	0	0
37821	30	1	-0.0029	3.58712	30.6149	132.101	1	0	0
37819	30	1	-0.0193	3.6569	28.8458	134.794	1	0	0
31783	26	1	0.0808	2.62564	23.6639	129.658	0	0	0
31788	26	1	0.0468	2.00999	25.5554	132.936	0	0	0
31791	26	1	0.0082	3.85721	24.7618	134.429	0	0	0
31725	26	5	-0.1323	6.8859	23.6577	129.878	0	0	0
31718	26	2	-0.1519	2.32112	24.691	132.297	0	0	0
31787	26	1	0.3059	1.35449	24.3259	131.946	0	0	0
32478	26	2	0.0251	19.9595	23.3142	141.502	0	0	0
31719	26	2	-0.1389	2.83033	23.536	133.129	0	0	0
37835	30	1	0.0314	9.32439	24.278	128.637	1	0	0
37834	30	1	0.0344	10.562	25.185	129.361	1	0	0
37767	30	2	-0.342	9.50408	25.2159	129.093	1	0	0
37836	30	1	0.0361	8.85947	25.2773	130.03	1	0	0
32050	26	1	-0.0714	11.5721	29.7058	131.038	0	0	0
32049	26	1	-0.0268	10.1444	28.7178	131.47	0	0	0
31975	26	2	0.0468	11.0114	29.1456	131.826	0	0	0
32047	26	1	-0.1181	13.0363	28.4981	131.983	0	0	0
31972	26	2	-0.2933	12.9991	25.8499	131.001	0	0	0
31974	26	2	0.0251	12.0448	28.0839	132.08	0	0	0
31973	26	2	0.0552	11.8152	26.8622	131.116	0	0	0
32046	26	1	0.1107	11.5911	27.3041	130.226	0	0	0
32041	26	1	0.0064	14.9062	25.5484	130.101	0	0	0
31971	26	2	-0.1389	14.355	26.356	130.389	0	0	0
32042	26	1	0.0446	14.0971	26.7027	129.346	0	0	0
32039	26	1	0.3059	14.9488	28.4143	130.742	0	0	0
32044	26	1	0.0343	12.5037	25.0502	130.495	0	0	0
31970	26	2	-0.1519	15.1607	27.396	131.18	0	0	0
32045	26	1	-0.4453	10.8791	26.3733	131.454	0	0	0
32043	26	1	0.0082	13.1878	25.4089	131.969	0	0	0
32040	26	1	0.0468	14.9195	27.3383	132.235	0	0	0
32051	26	1	-0.0253	10.2019	31.0041	132.941	0	0	0
31762	26	1	0.0347	9.39147	25.1811	133.179	0	0	0
31976	26	2	-0.104	10.8118	30.0438	133.104	0	0	0
32052	26	1	-0.0206	11.8491	30.2659	133.434	0	0	0
32053	26	1	0.0142	9.91362	30.0009	135.065	0	0	0
32054	26	1	0.0147	10.5856	28.3756	134.667	0	0	0
31978	26	2	-0.3558	9.99697	29.236	134.219	0	0	0
31763	26	1	1.2238	9.96849	26.9623	133.107	0	0	0
32055	26	1	0.0138	8.97307	29.1034	133.756	0	0	0
32048	26	1	-0.0893	11.9335	27.7456	133.134	0	0	0
31703	26	2	-0.1067	9.22019	26.2091	133.63	0	0	0
32303	26	1	-0.0253	12.0759	26.4037	134.728	0	0	0
32302	26	1	-0.0714	14.0662	26.8804	134.212	0	0	0
32301	26	1	-0.0268	14.4412	25.2171	133.689	0	0	0
32230	26	2	-0.3558	11.8857	24.3271	134.081	0	0	0
32227	26	2	0.0468	14.0813	25.8464	134.548	0	0	0
32228	26	2	-0.104	12.5702	25.4444	134.893	0	0	0
32305	26	1	0.0142	11.7733	24.5325	133.005	0	0	0
32306	26	1	0.0147	10.9429	24.1684	134.493	0	0	0
32307	26	1	0.0138	12.3403	23.3842	134.166	0	0	0
32240	26	1	-0.039	22.9121	26.0787	131.606	0	0	0
32034	26	1	0.2814	16.8746	24.5021	131.073	0	0	0
31991	26	1	-0.0438	19.7716	24.937	129.954	0	0	0
31987	26	1	0.1444	16.7487	24.8805	129.165	0	0	0
32038	26	1	0.0759	17.1557	28.1503	131.122	0	0	0
31969	26	2	-0.1853	16.7262	27.1618	131.018	0	0	0
31992	26	1	-0.1147	19.2328	26.4665	129.696	0	0	0
32037	26	1	0.0077	17.0623	26.8695	130.03	0	0	0
31941	26	2	-0.0181	19.6727	25.5738	129.113	0	0	0
31942	26	2	0.2612	21.1091	26.1071	128.634	0	0	0
31993	26	1	-0.1808	21.5977	26.3938	129.581	0	0	0
31994	26	1	-0.0897	20.926	26.9811	128.056	0	0	0
31968	26	2	0.0205	17.4787	26.2586	132.075	0	0	0
32035	26	1	0.0807	18.5598	26.2459	131.714	0	0	0
31967	26	2	-0.4364	16.9572	24.7519	132.112	0	0	0
32033	26	1	0.1853	15.9041	24.601	132.398	0	0	0
32189	26	3	-0.2089	21.9384	23.751	130.985	0	0	0
32036	26	1	0.2553	17.5241	26.6805	133.11	0	0	0
32298	26	1	0.1107	16.7122	25.4304	134.426	0	0	0
32294	26	1	0.0446	19.0761	25.7273	134.736	0	0	0
32289	26	1	0.0077	21.5526	26.4373	135.341	0	0	0
32286	26	1	0.2814	21.1476	23.889	133.828	0	0	0
31977	26	5	-0.1323	18.9983	23.6022	132.417	0	0	0
31966	26	4	0.4458	17.8302	23.7745	132.797	0	0	0
32239	26	1	0.1444	23.2724	25.1441	133.202	0	0	0
37792	30	1	0.1149	3.11673	31.5596	129.26	1	0	0
37795	30	1	-0.0061	5.92937	33.4016	129.383	1	0	0
37743	30	2	-0.2227	3.10548	32.6236	129.006	1	0	0
37794	30	1	-0.0024	3.87671	34.5508	129.847	1	0	0
37796	30	1	-0.0606	5.36258	32.0635	130.301	1	0	0
37793	30	1	0.012	3.27468	33.4234	130.948	1	0	0
37745	30	2	-0.0318	5.3675	33.1326	130.287	1	0	0
37744	30	2	0.0847	3.86102	33.4531	130.061	1	0	0
37746	30	2	0.021	6.09539	33.8141	131.473	1	0	0
37797	30	1	0.0078	5.94674	34.8887	131.348	1	0	0
37798	30	1	0.0098	7.16579	33.5571	131.403	1	0	0
31714	26	4	0.4458	6.09751	23.3289	130.797	0	0	0
37799	30	1	0.0003	5.68309	32.2547	132.938	1	0	0
37806	30	1	-0.0245	7.10943	31.7101	134.718	1	0	0
37747	30	2	-0.0466	5.47435	33.3339	132.78	1	0	0
37748	30	2	-0.0155	5.84169	34.1513	134.028	1	0	0
37817	30	1	0.083	1.98662	31.1323	133.659	1	0	0
37800	30	1	-0.0122	4.43159	33.6192	132.606	1	0	0
37801	30	1	-0.0263	5.10675	35.0319	134.086	1	0	0
37802	30	1	-0.0318	6.82744	34.5401	133.906	1	0	0
37975	31	1	0.0187	1.47532	45.5513	147.042	0	0	0
37986	31	1	0.0324	7.73537	45.2516	148.673	0	0	0
31768	26	1	-0.0026	6.50407	27.6805	135.116	0	0	0
31769	26	1	-0.4121	6.96649	25.8703	135.482	0	0	0
31771	26	1	-0.0322	4.21148	26.5152	135.837	0	0	0
31772	26	1	-0.0052	6.2649	27.3298	137.505	0	0	0
31774	26	1	-0.0259	3.89029	26.4084	138.38	0	0	0
31708	26	2	0.1496	5.79651	26.3315	137.488	0	0	0
31773	26	1	-0.3104	6.61202	25.5454	137.318	0	0	0
31707	26	2	0.1647	5.2219	26.168	136.133	0	0	0
31770	26	1	-0.4763	5.39064	25.0387	135.947	0	0	0
31709	26	2	-0.009	4.88526	26.065	138.598	0	0	0
31710	26	2	-0.0629	4.99353	24.6571	139.185	0	0	0
37807	30	1	-0.0329	5.89479	30.1655	135.726	1	0	0
37751	30	2	0.0015	5.94306	31.0692	136.379	1	0	0
37752	30	2	0.1927	6.61414	30.6027	137.766	1	0	0
37808	30	1	-0.0312	4.87157	31.2606	136.542	1	0	0
37816	30	1	0.0845	2.68294	31.0361	135.257	1	0	0
31775	26	1	-0.0515	5.08711	26.8709	139.34	0	0	0
37753	30	2	-0.2979	8.12575	30.1914	137.594	1	0	0
37811	30	1	0.0302	8.36118	29.5034	136.761	1	0	0
31780	26	1	0.0123	7.16681	24.798	139.232	0	0	0
37809	30	1	-0.0688	5.95967	29.8335	138.169	1	0	0
31711	26	2	-0.3605	6.27295	24.373	139.801	0	0	0
31779	26	1	0.0207	6.35309	24.8329	140.778	0	0	0
31777	26	1	-0.0618	4.24448	24.3933	139.916	0	0	0
31700	26	4	7.266	7.02844	23.9694	135.976	0	0	0
31776	26	1	-0.099	4.82047	23.9881	138.38	0	0	0
31778	26	1	0.0174	6.39132	23.2824	139.922	0	0	0
31761	26	1	0.1236	8.7209	27.0436	135.684	0	0	0
31759	26	1	-0.0098	8.67536	24.9771	137.096	0	0	0
32304	26	1	-0.0206	12.4649	25.1136	135.97	0	0	0
31760	26	1	0.1076	10.2243	26.205	135.585	0	0	0
31702	26	2	-0.0634	9.21242	26.1004	135.295	0	0	0
31701	26	2	-0.3874	8.6127	24.7247	136.097	0	0	0
32226	26	2	0.0251	15.0377	25.8069	135.72	0	0	0
32299	26	1	-0.1181	15.1165	26.675	136.336	0	0	0
32300	26	1	-0.0893	14.6241	25.0419	136.389	0	0	0
37812	30	1	0.0344	8.49181	29.7062	138.502	1	0	0
31758	26	1	0.0134	9.42712	24.0426	136	0	0	0
32023	26	1	-0.0322	13.3111	23.7875	137.609	0	0	0
32025	26	1	-0.3104	11.1266	23.8395	137.222	0	0	0
32013	26	1	0.1236	17.7092	23.4856	137.438	0	0	0
32225	26	2	0.0552	16.3783	25.1609	135.389	0	0	0
32295	26	1	0.0082	17.5023	26.8642	136.07	0	0	0
32224	26	2	-0.2933	17.5359	25.728	136.197	0	0	0
32223	26	2	-0.1389	18.879	25.1795	135.694	0	0	0
32296	26	1	0.0343	17.4983	25.5216	137.262	0	0	0
32293	26	1	0.0064	18.8921	24.1163	135.366	0	0	0
32221	26	2	-0.1853	21.4627	25.6286	136.077	0	0	0
32291	26	1	0.3059	19.9559	26.4081	137.163	0	0	0
32222	26	2	-0.1519	20.0924	25.4452	136.664	0	0	0
32290	26	1	0.0759	22.0439	26.1171	136.898	0	0	0
32220	26	2	0.0205	22.2251	24.2394	135.677	0	0	0
32297	26	1	-0.4453	16.3692	24.0575	135.415	0	0	0
32292	26	1	0.0468	20.1308	24.7709	137.528	0	0	0
32557	26	1	0.0142	16.8407	26.3114	141.339	0	0	0
32482	26	2	-0.3558	17.1518	25.9196	140.372	0	0	0
32556	26	1	-0.0206	19.399	25.8268	140.475	0	0	0
32555	26	1	-0.0253	18.5405	24.6883	139.397	0	0	0
32559	26	1	0.0138	17.2921	26.7607	139.653	0	0	0
32558	26	1	0.0147	16.3372	25.307	139.96	0	0	0
32480	26	2	-0.104	18.5269	25.1485	140.397	0	0	0
32479	26	2	0.0468	18.7135	24.1958	141.613	0	0	0
32550	26	1	0.1107	21.0433	23.9723	139.611	0	0	0
32012	26	1	0.1076	16.007	23.8103	137.71	0	0	0
32288	26	1	0.2553	22.4663	23.6776	136.585	0	0	0
32287	26	1	0.0808	23.1542	24.6045	135.235	0	0	0
37810	30	1	-0.0697	6.61359	31.3645	138.554	1	0	0
37750	30	2	-0.0957	6.6535	32.2445	135.602	1	0	0
37805	30	1	-0.0244	7.52571	32.6299	136.198	1	0	0
37803	30	1	-0.0458	4.70401	32.921	135.239	1	0	0
37749	30	2	0.0707	5.67087	33.412	135.359	1	0	0
37804	30	1	-0.0435	5.66543	34.0393	136.307	1	0	0
37813	30	1	0.0302	8.7062	31.1614	137.505	1	0	0
32553	26	1	-0.0268	18.6902	24.8163	142.514	0	0	0
32554	26	1	-0.0714	17.8977	23.4832	141.893	0	0	0
37905	31	2	0.0381	2.85344	44.0403	146.151	0	0	0
37981	31	1	-0.0486	5.76864	43.8091	145.821	0	0	0
37907	31	2	0.109	5.30736	43.587	146.771	0	0	0
37906	31	2	-0.1339	4.07364	44.537	146.902	0	0	0
37978	31	1	-0.0132	2.44168	43.2235	146.735	0	0	0
37982	31	1	-0.0497	4.90725	42.5879	146.956	0	0	0
37977	31	1	-0.0169	3.04927	43.496	145.229	0	0	0
32551	26	1	-0.1181	20.752	23.7083	142.157	0	0	0
37904	31	2	-0.0453	1.78804	45.1922	145.99	0	0	0
37910	31	2	-0.3166	6.79892	45.2744	148.106	0	0	0
37979	31	1	-0.0194	3.72624	44.554	147.95	0	0	0
37980	31	1	-0.019	4.25304	45.6073	146.673	0	0	0
37983	31	1	-0.0396	7.1759	43.0669	147.645	0	0	0
37908	31	2	0.096	6.35298	43.8036	147.857	0	0	0
37984	31	1	-0.0426	5.88517	43.4999	148.811	0	0	0
32190	26	4	0.4709	23.2481	23.9723	131.267	0	0	0
37668	30	1	-0.011	1.1809	27.4083	127.573	1	0	0
32402	26	1	-0.0052	20.7191	23.3066	126.437	0	0	0
31712	26	5	-0.9015	6.80583	23.3521	137.011	0	0	0
31795	26	1	-0.1181	3.34223	23.563	136.378	0	0	0
32219	26	2	-0.4364	21.5222	23.2945	134.621	0	0	0
6764	6	1	0.0455	14.12	52.9831	38.0619	0	0	0
6761	6	1	-0.0557	16.071	51.9218	38.1965	0	0	0
6768	6	1	0.0428	15.377	55.3579	34.7627	0	0	0
6765	6	1	-0.0631	14.0017	53.7873	35.9916	0	0	0
7021	6	1	0.0329	15.3183	59.1653	34.5411	0	0	0
6767	6	1	0.0388	14.775	56.1214	36.1255	0	0	0
6708	6	2	0.1412	15.0216	53.937	36.3909	0	0	0
6763	6	1	0.0087	14.7091	54.5437	38.5297	0	0	0
6707	6	2	-0.4399	14.9653	53.6513	37.9558	0	0	0
6709	6	2	-0.3	15.4253	55.3075	35.8667	0	0	0
6961	6	2	-0.3	16.3818	59.06	34.8208	0	0	0
7019	6	1	0.0388	16.7048	57.9979	34.9015	0	0	0
6769	6	1	0.0329	16.4682	55.4922	36.1146	0	0	0
6766	6	1	-0.0561	15.6627	53.1427	35.9817	0	0	0
7414	6	1	-0.0052	21.7508	56.8741	36.738	0	0	0
7015	6	1	0.0087	18.4713	58.4898	36.3087	0	0	0
7020	6	1	0.0428	16.8296	59.3657	33.9206	0	0	0
7410	6	1	-0.0026	22.277	59.1142	35.9474	0	0	0
7150	6	1	0.1076	15.7715	56.7043	39.3523	0	0	0
7018	6	1	-0.0561	16.2321	59.5226	36.9479	0	0	0
7151	6	1	0.1236	16.6376	55.2835	39.1343	0	0	0
6706	6	2	-0.0867	16.062	52.9428	38.6142	0	0	0
6762	6	1	-0.1228	16.9532	53.4403	38.2161	0	0	0
7158	6	1	-0.0026	19.0923	53.631	38.961	0	0	0
7155	6	1	0.0594	18.7374	55.343	37.5267	0	0	0
7417	6	1	-0.0515	22.2127	54.8526	37.4842	0	0	0
7153	6	1	1.2238	17.0968	57.2198	37.3506	0	0	0
7154	6	1	0.1293	19.6636	56.8165	37.4726	0	0	0
7351	6	2	-0.009	23.124	55.4653	37.6232	0	0	0
7094	6	2	-0.2899	18.9682	56.1975	38.168	0	0	0
7093	6	2	-0.1067	17.5963	56.9464	38.3532	0	0	0
7350	6	2	0.1496	22.6035	56.9253	37.4396	0	0	0
7415	6	1	-0.3104	22.3196	57.4563	38.429	0	0	0
7011	6	1	-0.1556	20.5239	58.7931	37.6403	0	0	0
7152	6	1	0.0347	17.8914	57.9133	38.7026	0	0	0
6960	6	2	0.1411	16.8686	59.9225	36.0674	0	0	0
6959	6	2	-0.4399	18.257	59.5213	36.4445	0	0	0
7348	6	2	-0.0822	23.0792	59.2167	36.6654	0	0	0
7411	6	1	-0.4121	22.9222	59.5112	37.7452	0	0	0
6958	6	2	-0.0867	18.844	60.1302	37.7307	0	0	0
6957	6	2	0.1155	20.3135	59.7842	38.0591	0	0	0
7014	6	1	-0.1228	18.2514	59.9192	38.6261	0	0	0
7264	6	1	-0.0664	20.972	66.02	36.5659	0	0	0
7016	6	1	0.0455	18.9416	59.9426	35.6521	0	0	0
7210	6	2	-0.0867	22.7528	65.4169	35.3442	0	0	0
7266	6	1	-0.1228	22.6497	64.334	35.2126	0	0	0
7265	6	1	-0.0557	22.211	65.7507	34.5079	0	0	0
7263	6	1	-0.1556	22.5692	66.8043	36.8932	0	0	0
7017	6	1	-0.0631	16.6831	60.9558	35.9121	0	0	0
7012	6	1	-0.0664	20.8513	60.4305	37.3807	0	0	0
7013	6	1	-0.0557	18.748	61.1605	37.6109	0	0	0
7401	6	1	-0.0098	22.5806	61.2213	38.5107	0	0	0
7407	6	1	0.0594	22.4465	61.6487	36.0545	0	0	0
7261	6	1	-0.3996	22.3249	63.9867	37.8632	0	0	0
7207	6	2	-0.0186	21.5044	65.4864	39.1529	0	0	0
7260	6	1	-0.0828	20.4986	65.844	38.8072	0	0	0
7208	6	2	-0.3329	22.4248	65.0562	38.0058	0	0	0
7209	6	2	0.1155	22.0789	65.9105	36.7009	0	0	0
6807	6	1	-0.1181	5.12837	48.8671	44.6158	0	0	0
6797	6	1	0.0077	7.1539	51.0325	44.7001	0	0	0
6810	6	1	-0.0714	6.52757	46.9811	45.6738	0	0	0
6731	6	2	-0.1389	4.28056	52.2872	45.4089	0	0	0
6801	6	1	0.0064	3.36689	52.778	45.1973	0	0	0
6729	6	2	-0.1853	6.76406	52.0589	44.435	0	0	0
6799	6	1	0.3059	4.89583	51.2097	43.6212	0	0	0
6798	6	1	0.0759	7.32901	52.2269	43.4787	0	0	0
6730	6	2	-0.1519	5.23441	52.0836	44.1945	0	0	0
6800	6	1	0.0468	5.04082	52.9506	43.5144	0	0	0
6728	6	2	0.0205	7.47348	52.9989	45.4709	0	0	0
6749	6	1	0.0954	12.0453	50.3124	42.0753	0	0	0
6759	6	1	-0.1556	15.5328	51.864	40.4595	0	0	0
6701	6	2	-0.0181	11.8583	52.4333	42.1397	0	0	0
6752	6	1	-0.1147	10.9963	52.4011	41.4907	0	0	0
6702	6	2	0.2612	13.0106	52.9529	41.1378	0	0	0
6754	6	1	-0.0897	13.269	52.1625	40.4349	0	0	0
6700	6	2	-0.0176	12.2006	51.1062	42.8119	0	0	0
6750	6	1	-0.011	13.218	51.0598	43.2283	0	0	0
6449	6	2	-0.0181	11.9592	45.7805	45.4528	0	0	0
6448	6	2	-0.0176	10.379	45.8676	45.4805	0	0	0
6497	6	1	0.0954	9.99708	46.2758	44.448	0	0	0
6450	6	2	0.2612	12.6684	47.1555	45.1864	0	0	0
6502	6	1	-0.0897	12.7824	47.4444	44.1526	0	0	0
6501	6	1	-0.1808	12.1495	48.0313	45.6143	0	0	0
6507	6	1	-0.1556	14.8157	48.16	43.2895	0	0	0
6506	6	1	-0.0672	14.5969	49.165	45.775	0	0	0
6748	6	1	-0.039	10.9033	49.6769	43.9849	0	0	0
6699	6	2	-0.1279	11.1544	50.758	43.9166	0	0	0
6747	6	1	0.1444	10.1227	51.229	43.7423	0	0	0
6698	6	4	0.4709	11.5601	51.1698	45.3849	0	0	0
6453	6	2	0.1155	15.5124	48.1624	44.1113	0	0	0
6512	6	1	0.0455	15.5887	50.7155	43.2917	0	0	0
6511	6	1	0.0087	15.7674	50.8593	44.9845	0	0	0
6795	6	1	0.0807	8.57361	53.023	45.1453	0	0	0
6755	6	1	-0.083	14.6824	52.6199	42.5736	0	0	0
7168	6	1	0.0174	18.8759	49.5679	41.2853	0	0	0
7170	6	1	0.0123	20.1657	49.2231	40.1966	0	0	0
7101	6	2	-0.3605	19.9435	49.2375	41.2501	0	0	0
7169	6	1	0.0207	19.9805	48.1928	41.6409	0	0	0
7167	6	1	-0.0618	21.8168	49.602	42.2058	0	0	0
7166	6	1	-0.099	20.4356	50.3849	43.0046	0	0	0
7100	6	2	-0.0629	20.9299	50.2002	42.0445	0	0	0
7440	6	1	-0.0714	23.1203	47.8018	42.0353	0	0	0
6705	6	2	0.1155	16.0844	52.7767	40.1825	0	0	0
7165	6	1	-0.0515	21.4914	51.2739	40.1871	0	0	0
7099	6	2	-0.009	21.2503	51.4632	41.2728	0	0	0
7162	6	1	-0.0052	19.2353	52.0106	40.5775	0	0	0
7098	6	2	0.1496	20.052	52.3751	41.2877	0	0	0
7163	6	1	-0.3104	19.582	52.4926	42.347	0	0	0
6760	6	1	-0.0664	17.0817	52.4735	40.587	0	0	0
7164	6	1	-0.0259	22.1379	51.8966	41.7041	0	0	0
12582	10	1	0.0164	2.71364	54.3445	60.1208	1	0	0
6509	6	1	-0.0557	17.2634	48.8925	43.1734	0	0	0
6514	6	1	-0.0562	18.1591	51.1045	43.1339	0	0	0
6901	6	1	1.2238	21.582	47.9068	43.5438	0	0	0
6843	6	2	0.003	19.3155	45.8176	45.3745	0	0	0
6842	6	2	-0.2899	19.8722	46.3408	44.0822	0	0	0
6508	6	1	-0.0664	16.0072	47.1885	44.0712	0	0	0
6900	6	1	0.0347	21.4604	47.479	45.2244	0	0	0
6903	6	1	0.0594	19.0297	46.5273	43.3625	0	0	0
6841	6	2	-0.1067	20.7691	47.6176	44.3509	0	0	0
6454	6	2	-0.0867	16.6838	49.1417	44.0919	0	0	0
6510	6	1	-0.1228	17.3512	49.0362	44.9065	0	0	0
6899	6	1	0.1236	19.1181	48.8841	44.0824	0	0	0
6840	6	2	-0.0634	19.8119	48.7042	44.8911	0	0	0
6455	6	2	-0.4399	16.3111	50.5522	44.1321	0	0	0
6898	6	1	0.1076	20.5362	49.5678	44.8262	0	0	0
6516	6	1	0.0428	19.255	51.3851	45.0081	0	0	0
7435	6	1	-0.4453	23.0559	49.1369	44.1964	0	0	0
6456	6	2	0.1412	17.47	51.5064	43.8893	0	0	0
7172	6	1	0.2814	20.7575	52.8685	45.2534	0	0	0
6513	6	1	-0.0631	16.9543	52.3889	43.5129	0	0	0
6457	6	2	-0.3	18.3407	51.9258	44.9743	0	0	0
6517	6	1	0.0329	17.9329	52.0109	45.9431	0	0	0
6515	6	1	0.0388	18.5796	52.9816	44.7804	0	0	0
7171	6	1	0.1853	21.7388	51.8008	44.0683	0	0	0
7105	6	2	-0.4364	21.5717	52.7427	44.5918	0	0	0
7443	6	1	0.0142	21.1032	45.7228	41.268	0	0	0
6796	6	1	0.2553	7.08975	53.967	45.3793	0	0	0
6703	6	2	-0.0186	14.2583	53.4287	41.9246	0	0	0
6753	6	1	-0.1808	12.5826	53.8405	40.6009	0	0	0
6756	6	1	-0.0828	13.852	54.2582	42.5716	0	0	0
6758	6	1	-0.0672	14.9971	54.811	40.4245	0	0	0
6998	6	6	-0.1126	15.0541	56.2461	42.2155	0	0	0
6704	6	2	-0.3329	15.4859	54.007	41.0912	0	0	0
7050	6	1	0.0759	9.10659	57.7305	44.3705	0	0	0
6751	6	1	-0.0438	11.6592	53.125	42.9197	0	0	0
6962	6	5	-0.4032	14.2232	58.9541	43.5493	0	0	0
6992	6	6	0.0857	14.211	54.4495	44.9847	0	0	0
6997	6	6	0.033	14.1817	56.5298	43.6771	0	0	0
6948	6	2	0.2314	15.137	56.4222	43.253	0	0	0
7046	6	1	0.2814	12.6324	55.1882	44.1848	0	0	0
7047	6	1	0.0808	10.8407	56.1766	43.1837	0	0	0
6980	6	2	0.0205	11.0551	56.6242	44.1755	0	0	0
7048	6	1	0.2553	11.6296	57.5555	43.8553	0	0	0
6942	6	2	-0.7991	15.2335	54.7545	45.1538	0	0	0
6979	6	2	-0.4364	12.0119	55.7053	44.9344	0	0	0
6994	6	6	0.2071	15.0411	56.9431	45.538	0	0	0
6981	6	2	-0.1853	9.62559	56.8439	44.8036	0	0	0
7049	6	1	0.0077	9.02782	56.0278	44.4402	0	0	0
7045	6	1	0.1853	11.4059	54.9602	45.4415	0	0	0
6993	6	6	0.435	15.6726	54.0446	43.6052	0	0	0
6950	6	4	0.4709	15.436	58.7888	43.7098	0	0	0
7247	6	6	0.081	23.1724	58.5104	45.0426	0	0	0
7095	6	2	0.003	19.7031	55.7471	39.4364	0	0	0
7157	6	1	-0.0593	20.8098	55.7114	39.2289	0	0	0
7092	6	2	-0.0634	16.7312	56.2921	39.4684	0	0	0
7418	6	1	-0.099	23.056	55.6018	39.9332	0	0	0
7102	6	5	-0.9014	18.0142	54.068	42.5739	0	0	0
6757	6	1	-0.3996	16.3513	54.5007	41.5631	0	0	0
7096	6	2	-0.0822	19.2992	54.3853	39.8189	0	0	0
7159	6	1	-0.4121	18.3698	54.5005	40.415	0	0	0
7160	6	1	-0.4764	19.7933	54.5509	41.5857	0	0	0
7090	6	4	7.266	18.0149	55.2692	42.2418	0	0	0
7097	6	2	0.1647	20.2814	53.833	40.825	0	0	0
7161	6	1	-0.0322	21.347	54.161	40.7207	0	0	0
7091	6	2	-0.3874	17.2684	56.4262	41.0082	0	0	0
7149	6	1	-0.0098	16.5192	57.0411	41.4524	0	0	0
7156	6	1	-0.2104	19.5519	56.3162	40.3852	0	0	0
7148	6	1	0.0134	17.9397	57.2238	40.8816	0	0	0
7007	6	1	-0.083	19.3275	58.4118	40.1312	0	0	0
7008	6	1	-0.0828	20.5272	58.4301	41.2556	0	0	0
7003	6	1	-0.0438	17.0089	59.3669	41.2772	0	0	0
7089	6	3	-0.2762	18.9236	56.4035	42.5746	0	0	0
7004	6	1	-0.1147	17.988	58.7084	42.6581	0	0	0
6955	6	2	-0.0186	19.9817	59.1585	40.5956	0	0	0
6953	6	2	-0.0181	17.7908	59.6352	42.0399	0	0	0
6956	6	2	-0.3329	20.9617	59.8023	39.5374	0	0	0
7009	6	1	-0.3996	22.0218	59.5464	39.6331	0	0	0
6949	6	3	-0.2089	16.0507	57.5391	43.4901	0	0	0
6944	6	2	-0.6114	15.9428	55.1328	43.8853	0	0	0
7104	6	4	0.4458	21.4974	53.8631	43.5675	0	0	0
7103	6	3	-0.2995	20.2897	54.5594	43.7529	0	0	0
6943	6	3	-0.8815	17.2714	55.4929	44.3264	0	0	0
7115	6	5	-0.1323	22.4627	54.2731	42.9801	0	0	0
7071	6	2	-0.2166	20.4183	55.766	44.4323	0	0	0
7120	6	6	0.2071	21.4469	56.0901	44.1363	0	0	0
7072	6	2	-0.7912	19.643	56.9319	43.8668	0	0	0
7121	6	6	0.081	18.8453	57.2982	44.521	0	0	0
7124	6	6	-0.1126	22.8182	56.2464	45.5279	0	0	0
7106	6	2	0.0205	22.8465	53.1027	45.4659	0	0	0
7117	6	3	-0.6177	21.4907	58.7256	43.3943	0	0	0
7073	6	2	1.4089	20.3022	58.3093	44.218	0	0	0
7069	6	3	-0.8815	20.549	58.1083	45.6598	0	0	0
6951	6	2	-0.1279	16.4008	59.8594	44.2258	0	0	0
6999	6	1	0.1444	17.2301	59.344	44.7704	0	0	0
7194	6	2	-0.7991	21.8924	60.1896	43.503	0	0	0
7122	6	7	-0.0507	19.5575	59.1185	44.0498	0	0	0
7422	6	1	0.0123	23.1594	52.936	39.3085	0	0	0
7000	6	1	-0.039	15.9248	60.5836	44.9141	0	0	0
7254	6	1	-0.011	19.5604	65.755	42.6912	0	0	0
7253	6	1	0.0954	20.8416	66.4458	41.8473	0	0	0
7002	6	1	-0.011	16.3655	61.1828	42.5344	0	0	0
7258	6	1	-0.0897	22.4088	64.4364	40.6773	0	0	0
7245	6	6	0.435	21.7932	60.9864	41.715	0	0	0
6954	6	2	0.2612	19.0422	60.226	41.2826	0	0	0
7005	6	1	-0.1808	19.5817	60.83	42.1222	0	0	0
7006	6	1	-0.0897	18.8104	60.9526	40.5125	0	0	0
7010	6	1	-0.0672	21.0468	60.8189	39.8288	0	0	0
7196	6	2	-0.6114	22.7253	60.7709	42.2227	0	0	0
12553	10	1	0.012	0.978729	58.4521	54.0735	1	0	0
7257	6	1	-0.1808	21.3909	63.2821	39.652	0	0	0
7256	6	1	-0.1147	20.1305	63.356	41.5154	0	0	0
7206	6	2	0.2612	21.4764	64.2735	40.1436	0	0	0
7259	6	1	-0.083	21.947	66.2898	39.7522	0	0	0
7205	6	2	-0.0181	20.309	64.3971	41.146	0	0	0
7255	6	1	-0.0438	19.3976	64.7244	40.6397	0	0	0
6952	6	2	-0.0176	17.0983	60.5423	43.0549	0	0	0
7244	6	6	0.0857	20.9843	60.7706	43.5339	0	0	0
7001	6	1	0.0954	17.8313	61.2529	43.4362	0	0	0
7197	6	2	-0.2166	22.6102	60.4776	44.7971	0	0	0
7246	6	6	0.2071	22.9934	61.4819	44.7406	0	0	0
7201	6	3	-0.2089	22.4751	62.992	43.1219	0	0	0
7202	6	4	0.4709	22.6838	64.3302	43.2472	0	0	0
7252	6	1	-0.039	20.7802	64.5727	44.2606	0	0	0
7241	6	5	-0.1323	20.3778	62.2021	45.5093	0	0	0
7204	6	2	-0.0176	20.5471	65.5075	42.2699	0	0	0
7203	6	2	-0.1279	21.4652	65.0996	43.556	0	0	0
7251	6	1	0.1444	21.7642	65.9323	44.2112	0	0	0
6849	6	2	-0.3605	13.7853	45.746	49.438	0	0	0
6803	6	1	0.0082	3.12651	50.3323	45.2924	0	0	0
6809	6	1	-0.0268	7.28669	48.4253	45.9012	0	0	0
6735	6	2	0.0468	6.37594	47.8818	46.1801	0	0	0
6734	6	2	0.0251	5.10786	48.6067	45.6808	0	0	0
6808	6	1	-0.0893	4.25244	47.9093	45.7881	0	0	0
6733	6	2	0.0552	4.8912	49.9124	46.5162	0	0	0
6806	6	1	0.1107	5.83184	50.4247	46.621	0	0	0
6812	6	1	-0.0206	5.38354	47.0396	47.955	0	0	0
12435	10	1	-0.3996	1.46939	48.1194	46.3398	1	0	0
6805	6	1	-0.4453	4.45578	49.6569	47.4751	0	0	0
6523	6	1	1.2238	2.80347	48.6713	47.31	0	0	0
6804	6	1	0.0343	3.20995	51.2328	46.8708	0	0	0
6732	6	2	-0.2933	3.8485	50.8876	46.0243	0	0	0
6794	6	1	0.2814	6.49653	52.3564	47.2618	0	0	0
6736	6	2	-0.104	6.33257	47.4458	47.7276	0	0	0
6811	6	1	-0.0253	6.92067	46.5216	47.8183	0	0	0
6525	6	1	0.0594	1.72298	46.5661	47.8417	0	0	0
12439	10	1	-0.0557	1.36387	50.7443	47.4999	1	0	0
6521	6	1	0.1236	1.10486	48.8476	49.2443	0	0	0
6802	6	1	0.0446	4.64904	52.9651	46.1994	0	0	0
6727	6	2	-0.4364	7.45244	52.5887	46.9278	0	0	0
6738	6	2	-0.3558	6.82335	48.4702	48.8187	0	0	0
6814	6	1	0.0147	7.8133	48.7343	48.5223	0	0	0
6524	6	1	0.1293	3.39912	46.1711	47.9473	0	0	0
6464	6	2	-0.2899	2.55614	46.6811	48.5127	0	0	0
6813	6	1	0.0142	5.98764	49.1929	48.8609	0	0	0
6463	6	2	-0.1067	2.91523	48.2108	48.4318	0	0	0
6529	6	1	-0.4121	1.46041	47.2581	50.7043	0	0	0
6459	6	3	-0.2762	4.32895	47.1162	51.5275	0	0	0
6461	6	2	-0.3874	2.42588	49.0015	50.9884	0	0	0
6522	6	1	0.0347	3.97308	48.2685	48.7382	0	0	0
6462	6	2	-0.0634	2.11166	49.0495	49.4209	0	0	0
6779	6	1	-0.0593	4.49732	50.6823	50.0734	0	0	0
6520	6	1	0.1076	2.15086	50.1183	49.1609	0	0	0
6717	6	2	0.003	5.13954	50.8502	50.8752	0	0	0
6780	6	1	-0.0026	5.61882	48.9565	51.2122	0	0	0
6778	6	1	-0.2104	6.05361	50.8126	50.3859	0	0	0
6442	6	2	-0.7912	5.83645	46.2961	51.7031	0	0	0
6716	6	2	-0.2899	5.06199	52.3053	51.3028	0	0	0
6526	6	1	-0.2104	2.75714	46.0028	50.5807	0	0	0
6815	6	1	0.0138	6.88514	48.0098	49.7893	0	0	0
6718	6	2	-0.0822	5.19401	49.7121	51.8519	0	0	0
6519	6	1	-0.0098	1.38339	49.2432	51.1852	0	0	0
6518	6	1	0.0134	2.72052	49.948	51.3455	0	0	0
6465	6	2	0.003	2.00718	45.8649	49.8165	0	0	0
6489	6	6	0.435	7.52713	46.0967	49.9013	0	0	0
6487	6	3	-0.6177	8.16278	48.2837	51.8482	0	0	0
6724	6	5	-0.9014	8.19539	50.3022	50.423	0	0	0
6776	6	1	0.1293	4.15428	52.7688	50.888	0	0	0
6774	6	1	0.0347	6.44348	52.7939	49.6829	0	0	0
6451	6	2	-0.0186	14.0804	47.0812	45.904	0	0	0
6503	6	1	-0.083	14.5616	46.1761	45.6318	0	0	0
[truncated: 61,101 more rows]

## Sheet: end coordinates
id	molecule-ID	atom-type	charge	x	y	z	nx (image flags)	ny (image flags)	nz (image flags)		Masses
57123	46	1	0.0329	8.54341	73.1578	82.8371	0	1	0		1	1.008
57063	46	2	-0.3	9.41608	73.6334	83.3259	0	1	0		2	12.01
57122	46	1	0.0428	10.3281	73.6042	82.7058	0	1	0		3	16
57062	46	2	0.1412	9.00298	75.0274	83.6056	0	1	0		4	12.01
57102	46	1	-0.039	3.10692	79.1099	81.1748	0	1	0		5	16
57103	46	1	0.0954	5.38656	79.3039	81.3866	0	1	0		6	1.008
57053	46	2	-0.1279	3.43317	80.0719	81.724	0	1	0		7	1.008
57054	46	2	-0.0176	4.89147	79.723	82.2686	0	1	0		8	16
57104	46	1	-0.011	4.7314	78.8219	82.9182	0	1	0		9	1.008
57101	46	1	0.1444	3.48506	80.8049	80.9326	0	1	0
57052	46	4	0.4709	2.46938	80.5457	82.8495	0	1	0
57055	46	2	-0.0181	5.64708	80.8037	83.1016	0	1	0
57523	46	1	0.0207	2.4654	75.5714	82.6601	0	1	0
57455	46	2	-0.3605	2.25305	76.5933	82.8536	0	1	0
57108	46	1	-0.0897	7.69059	79.8879	82.9035	0	1	0
57064	46	5	-0.4032	1.45941	79.9777	83.2102	0	1	0
57524	46	1	0.0123	3.11287	77.1688	82.4582	0	1	0
57051	46	3	-0.2089	2.7357	81.8899	83.1515	0	1	0
57522	46	1	0.0174	1.39635	76.9556	82.2834	0	1	0
57106	46	1	-0.1147	5.57023	81.8012	82.6021	0	1	0
57056	46	2	0.2612	7.03815	80.449	83.5798	0	1	0
57113	46	1	-0.1556	8.74651	78.4169	83.5766	0	1	0
57118	46	1	0.0455	10.8892	75.7813	83.6046	0	1	0
57119	46	1	-0.0631	8.74036	75.5686	82.6449	0	1	0
57403	46	1	0.0077	4.24162	84.1358	83.0344	0	1	0
57404	46	1	0.0759	5.23479	85.0316	81.8514	0	1	0
57335	46	2	-0.1853	4.87113	84.9606	82.8703	0	1	0
57407	46	1	0.0064	2.39747	85.2694	81.9457	0	1	0
57337	46	2	-0.1389	2.54415	86.2546	82.4142	0	1	0
57336	46	2	-0.1519	4.04867	86.2912	83.0295	0	1	0
57405	46	1	0.3059	4.57994	87.0746	82.6007	0	1	0
57408	46	1	0.0446	2.40226	86.9473	81.518	0	1	0
57416	46	1	-0.0714	4.08118	88.8649	83.7676	0	1	0
57338	46	2	-0.2933	1.44983	86.3878	83.5448	0	1	0
57401	46	1	0.0808	6.62158	83.8743	83.561	0	1	0
57341	46	2	0.0468	3.10028	89.2299	83.529	0	1	0
57402	46	1	0.2553	6.80414	85.6377	83.8054	0	1	0
57334	46	2	0.0205	6.1023	84.7918	83.8701	0	1	0
57339	46	2	0.0552	0.958209	87.8109	83.8447	0	1	0
57415	46	1	-0.0268	2.95334	88.7457	82.569	0	1	0
57672	46	1	0.0147	9.22982	84.9081	84.4922	0	1	0
57508	46	1	0.1293	5.45653	73.7078	87.4488	0	1	0
57509	46	1	0.0594	6.09012	74.4465	86.0108	0	1	0
57448	46	2	-0.2899	6.14668	74.5061	87.1009	0	1	0
57447	46	2	-0.1067	7.65898	74.4515	87.5038	0	1	0
57792	46	1	-0.0893	8.03064	71.4137	86.6772	0	1	0
57719	46	2	0.0468	6.96706	70.9808	88.5498	0	1	0
57794	46	1	-0.0714	6.36714	71.7834	88.0619	0	1	0
57795	46	1	-0.0253	7.35647	72.238	90.1614	0	1	0
57506	46	1	0.0347	7.64787	74.3183	88.5408	0	1	0
57718	46	2	0.0251	8.24773	70.9227	87.6519	0	1	0
57791	46	1	-0.1181	8.4746	69.8693	87.5277	0	1	0
57120	46	1	-0.0561	8.13766	74.9508	84.2592	0	1	0
57793	46	1	-0.0268	6.45077	70.0531	88.4263	0	1	0
57532	46	1	0.0468	3.12731	75.1409	89.0973	0	1	0
57528	46	1	0.2553	5.3518	73.7613	90.1483	0	1	0
57720	46	2	-0.104	7.02241	71.2414	90.0676	0	1	0
57121	46	1	0.0388	9.5035	72.9991	84.2448	0	1	0
57117	46	1	0.0087	10.7066	75.1354	85.1569	0	1	0
57507	46	1	1.2238	8.14555	73.5313	87.0897	0	1	0
57788	46	1	0.0343	10.1287	72.6761	86.4125	0	1	0
57787	46	1	0.0082	10.5765	71.0267	86.6044	0	1	0
57716	46	2	-0.2933	10.5172	71.9919	87.1678	0	1	0
57715	46	2	-0.1389	11.8691	72.2971	87.867	0	1	0
57786	46	1	0.0446	12.7225	72.0836	87.2095	0	1	0
57717	46	2	0.0552	9.40734	71.7614	88.259	0	1	0
57714	46	2	-0.1519	11.8765	73.7958	88.3562	0	1	0
57783	46	1	0.3059	12.9108	74.1077	88.2281	0	1	0
57774	46	1	0.0174	15.46	73.6132	87.0371	0	1	0
57789	46	1	-0.4453	9.0461	72.7575	88.4689	0	1	0
57785	46	1	0.0064	12.0732	71.6167	88.7162	0	1	0
57782	46	1	0.0759	10.5453	73.3082	90.1179	0	1	0
57790	46	1	0.1107	9.83291	71.3014	89.1535	0	1	0
57773	46	1	-0.0618	14.9113	74.052	89.4064	0	1	0
57784	46	1	0.0468	11.2909	74.4186	87.698	0	1	0
57713	46	2	-0.1854	11.391	74.0125	89.8219	0	1	0
57707	46	2	-0.3605	15.8241	74.5495	87.4602	0	1	0
57046	46	2	-0.6114	0.995517	81.9363	85.2754	0	1	0
57781	46	1	0.0077	11.0049	74.9741	89.9827	0	1	0
57776	46	1	0.0123	15.104	75.3149	87.2106	0	1	0
57764	46	1	-0.0026	20.889	74.3053	89.7219	0	1	0
57373	46	1	0.0388	22.5133	74.3013	85.5905	0	1	0
57706	46	2	-0.0629	15.8853	74.3822	89.0119	0	1	0
57769	46	1	-0.3104	18.2691	74.9267	88.8888	0	1	0
57768	46	1	-0.0052	18.9061	73.2831	88.8711	0	1	0
57771	46	1	-0.0515	16.9398	72.3855	89.0225	0	1	0
57704	46	2	0.1496	18.2532	73.956	89.3722	0	1	0
57705	46	2	-0.009	16.8996	73.3786	89.5752	0	1	0
57375	46	1	0.0329	21.3328	72.9769	85.4588	0	1	0
57315	46	2	-0.3	21.4746	74.0623	85.4325	0	1	0
57371	46	1	-0.0631	19.4825	74.2959	86.5437	0	1	0
57372	46	1	-0.0561	20.7944	74.6936	87.4583	0	1	0
57374	46	1	0.0428	21.1691	74.3572	84.3981	0	1	0
57775	46	1	0.0207	16.6827	74.949	86.9671	0	1	0
57314	46	2	0.1412	20.4879	74.7717	86.4382	0	1	0
58043	46	1	-0.0168	16.5431	70.2277	89.934	0	1	0
58039	46	1	0.0388	19.3019	70.7206	89.9546	0	1	0
57520	46	1	-0.099	1.46902	77.7452	84.3827	0	1	0
57533	46	1	0.0064	3.18716	77.7241	89.8452	0	1	0
57250	46	1	0.0134	1.1076	79.4173	85.6073	0	1	0
57105	46	1	-0.0438	5.05983	80.9093	84.0328	0	1	0
57191	46	3	-0.2762	1.76184	80.2904	87.3302	0	1	0
57511	46	1	-0.0593	4.5362	75.7061	87.9331	0	1	0
57173	46	2	-0.2166	2.12573	80.8671	89.3371	0	1	0
57449	46	2	0.003	5.55958	75.8242	87.6532	0	1	0
57519	46	1	-0.0515	4.22454	76.798	84.4619	0	1	0
57510	46	1	-0.2104	6.12494	76.1683	88.5166	0	1	0
57518	46	1	-0.0259	3.35962	76.2198	85.927	0	1	0
57463	46	2	-0.1389	2.34302	77.0553	89.8128	0	1	0
57453	46	2	-0.009	3.41369	76.9785	85.133	0	1	0
57512	46	1	-0.0026	5.96671	76.7276	85.6784	0	1	0
57107	46	1	-0.1808	7.49838	81.4194	83.9606	0	1	0
57109	46	1	-0.083	6.34064	78.7237	84.6039	0	1	0
57057	46	2	-0.0186	6.93318	79.5474	84.8504	0	1	0
57516	46	1	-0.0052	4.18192	79.0239	84.9789	0	1	0
57110	46	1	-0.0828	6.30918	80.0607	85.5832	0	1	0
57450	46	2	-0.0822	5.79545	76.9588	86.7396	0	1	0
57513	46	1	-0.4121	6.65686	77.4664	87.0845	0	1	0
57536	46	1	0.0343	2.22081	78.1508	87.9964	0	1	0
57515	46	1	-0.0322	4.31968	77.9096	87.835	0	1	0
57223	46	6	0.081	3.33554	79.4227	88.5741	0	1	0
57451	46	2	0.1647	4.87055	78.1499	86.9073	0	1	0
57452	46	2	0.1496	3.80002	78.3577	85.7888	0	1	0
57514	46	1	-0.4764	5.71727	78.8419	87.2477	0	1	0
57517	46	1	-0.3104	2.90646	78.7958	86.1529	0	1	0
57224	46	7	-0.0507	4.18339	81.1656	86.6042	0	1	0
57296	46	2	-0.7991	6.8643	81.3689	87.7963	0	1	0
57175	46	2	1.4089	4.15165	81.2382	87.6875	0	1	0
57174	46	2	-0.7912	2.95716	80.3642	88.2269	0	1	0
57219	46	3	-0.6177	5.52758	80.7365	88.2021	0	1	0
57444	46	4	7.2659	7.46455	78.5817	88.5003	0	1	0
57297	46	3	-0.8815	7.49319	80.5539	89.3289	0	1	0
57346	46	6	0.0857	6.67845	81.5384	86.7029	0	1	0
57456	46	5	-0.9015	6.36397	78.3751	89.1603	0	1	0
57099	46	6	0.033	3.30616	81.7541	85.1012	0	1	0
57111	46	1	-0.3996	8.00018	78.7193	86.6645	0	1	0
57114	46	1	-0.0664	7.80744	77.1799	84.3815	0	1	0
57058	46	2	-0.3329	8.20984	79.0107	85.6238	0	1	0
57454	46	2	-0.0629	2.09148	76.8821	84.3215	0	1	0
57535	46	1	0.0082	1.77428	76.6071	87.8	0	1	0
57464	46	2	-0.2933	1.6166	77.465	88.5256	0	1	0
57170	46	2	-0.7991	1.60413	82.2295	89.1085	0	1	0
57521	46	1	-0.0618	1.37736	76.1016	84.6905	0	1	0
57298	46	2	-0.6114	8.18444	80.7403	88.0173	0	1	0
57347	46	6	0.435	8.48313	81.5385	87.1947	0	1	0
57050	46	2	0.2314	2.51631	82.2337	84.5141	0	1	0
57045	46	3	-0.8815	1.48783	82.4749	86.4056	0	1	0
57171	46	3	-0.8815	3.63827	82.5848	88.1071	0	1	0
57299	46	2	-0.2166	7.10659	82.8878	88.2822	0	1	0
57222	46	6	0.2071	2.85536	80.7072	90.1467	0	1	0
57061	46	2	-0.4399	10.174	75.7666	84.3686	0	1	0
57777	46	1	0.1853	13.4387	75.7168	90.1969	0	1	0
57505	46	1	0.1236	8.1722	76.2129	86.1904	0	1	0
57445	46	2	-0.3874	8.52746	77.0567	88.1552	0	1	0
57446	46	2	-0.0634	8.5066	75.8127	87.1471	0	1	0
57059	46	2	0.1155	8.58736	77.9408	84.5468	0	1	0
57112	46	1	-0.0672	8.98134	79.8072	85.6692	0	1	0
57502	46	1	0.0134	8.82002	76.5297	89.0446	0	1	0
57443	46	3	-0.2762	8.81039	78.7318	89.3955	0	1	0
57504	46	1	0.1076	9.52882	75.4733	86.842	0	1	0
57556	46	4	0.4709	13.1945	80.584	90.0787	0	1	0
57351	46	6	0.033	10.0419	80.8127	89.3704	0	1	0
57355	46	1	0.0954	13.5073	79.3283	84.6421	0	1	0
57116	46	1	-0.1228	10.7416	77.8524	84.3129	0	1	0
57060	46	2	-0.0867	9.97307	77.2355	84.7751	0	1	0
57354	46	1	-0.039	11.8402	80.9328	85.1704	0	1	0
57356	46	1	-0.011	12.3182	78.3422	85.4798	0	1	0
57115	46	1	-0.0557	10.2823	77.2304	85.8155	0	1	0
57306	46	2	-0.0176	12.9943	79.1565	85.6095	0	1	0
57503	46	1	-0.0098	9.50487	77.4671	87.8446	0	1	0
57357	46	1	-0.0438	14.07	77.6553	86.8102	0	1	0
57307	46	2	-0.0181	14.0928	78.7281	86.6489	0	1	0
57316	46	5	-0.4032	10.815	79.2059	87.6513	0	1	0
57305	46	2	-0.1279	12.2651	80.4683	86.0491	0	1	0
57304	46	4	0.4709	11.1319	80.2251	87.0581	0	1	0
57358	46	1	-0.1147	13.7371	79.222	87.5929	0	1	0
57353	46	1	0.1444	12.9744	81.232	86.4308	0	1	0
57608	46	1	-0.011	15.2573	80.58	88.5558	0	1	0
57302	46	2	0.2314	9.6288	81.3671	88.5075	0	1	0
57303	46	3	-0.2089	10.5885	81.3899	87.4134	0	1	0
57558	46	2	-0.0176	15	81.6291	88.5255	0	1	0
57557	46	2	-0.1279	13.6478	81.7615	89.2606	0	1	0
57607	46	1	0.0954	14.8346	81.9744	87.4715	0	1	0
57606	46	1	-0.039	12.8413	81.8743	88.5586	0	1	0
57308	46	2	0.2612	15.5397	79.1625	86.3153	0	1	0
57568	46	5	-0.4032	12.1344	79.9669	89.8327	0	1	0
57359	46	1	-0.1808	15.5605	80.2291	86.4585	0	1	0
57605	46	1	0.1444	13.6749	82.5688	89.9336	0	1	0
57352	46	6	-0.1126	9.60236	82.4281	88.834	0	1	0
57772	46	1	-0.099	16.0711	75.3552	89.4542	0	1	0
57609	46	1	-0.0438	15.9809	83.5427	88.9	0	1	0
57622	46	1	0.0455	20.9159	83.7716	89.9889	0	1	0
57696	46	4	7.2659	18.7305	77.4242	89.9715	0	1	0
57360	46	1	-0.0897	15.8747	78.867	85.2865	0	1	0
57362	46	1	-0.0828	16.0181	78.6597	88.3124	0	1	0
57361	46	1	-0.083	16.6493	77.4785	87.1141	0	1	0
57309	46	2	-0.0186	16.503	78.5533	87.3227	0	1	0
57765	46	1	-0.4121	19.9399	75.9301	89.641	0	1	0
57367	46	1	-0.0557	18.2657	76.3073	86.9758	0	1	0
57313	46	2	-0.4399	20.1871	76.1906	86.0822	0	1	0
57370	46	1	0.0455	19.7628	76.2083	85.0499	0	1	0
57757	46	1	0.1236	21.7738	76.5402	88.3049	0	1	0
57756	46	1	0.1076	22.2651	78.2465	88.3173	0	1	0
57366	46	1	-0.0664	18.9388	78.5502	85.4954	0	1	0
57698	46	2	-0.0634	21.8639	77.3815	88.9523	0	1	0
57369	46	1	0.0087	21.0669	76.7971	86.0862	0	1	0
57312	46	2	-0.0867	19.2163	76.8398	86.9983	0	1	0
57368	46	1	-0.1228	19.5788	76.8752	87.9847	0	1	0
57363	46	1	-0.3996	18.4107	78.7941	88.4438	0	1	0
57311	46	2	0.1155	19.0546	78.3341	86.5976	0	1	0
57310	46	2	-0.3329	17.9894	79.0412	87.507	0	1	0
57365	46	1	-0.1556	19.9495	78.8777	87.0043	0	1	0
57364	46	1	-0.0672	17.9727	80.1753	87.466	0	1	0
57755	46	1	-0.0098	20.3506	79.0023	88.9547	0	1	0
57617	46	1	-0.1556	19.08	81.79	89.268	0	1	0
57610	46	1	-0.1147	17.0937	82.2331	88.403	0	1	0
57708	46	5	-0.9015	17.7304	77.0384	89.2784	0	1	0
57697	46	2	-0.3874	20.4076	78.1057	89.5842	0	1	0
57618	46	1	-0.0664	20.4239	80.9704	89.98	0	1	0
57559	46	2	-0.0181	16.2231	82.4954	89.0478	0	1	0
57621	46	1	0.0087	19.3224	84.3222	90.187	0	1	0
56870	46	1	0.0431	1.0216	80.8588	80.7811	0	1	0
57392	46	1	-0.0259	6.05049	89.7344	88.0682	0	1	0
57093	46	3	-0.6177	1.02484	82.9237	87.9583	0	1	0
57414	46	1	-0.0893	1.62203	89.488	84.9522	0	1	0
57563	46	2	0.1155	19.4552	81.4161	90.2326	0	1	0
57398	46	1	0.0123	6.56671	89.2657	85.8861	0	1	0
57143	46	1	-0.0618	1.69535	85.6702	89.3098	0	1	0
57406	46	1	0.0468	3.9848	86.5861	84.0731	0	1	0
57349	46	6	0.081	6.04841	83.2196	90.0859	0	1	0
57172	46	2	-0.6114	2.81475	82.9445	89.3085	0	1	0
57343	46	5	-0.1323	7.6179	83.5509	85.7134	0	1	0
57100	46	6	-0.1126	2.684	83.3337	84.6434	0	1	0
57300	46	2	-0.7912	7.02307	82.8998	89.84	0	1	0
57348	46	6	0.2071	8.0531	83.2615	87.9381	0	1	0
57331	46	3	-0.2995	6.23441	83.797	87.5431	0	1	0
57332	46	4	0.4458	6.56223	83.99	86.1893	0	1	0
57049	46	2	1.4089	1.68844	83.9187	86.9511	0	1	0
57400	46	1	0.2814	4.602	84.1177	85.3369	0	1	0
57098	46	7	-0.0507	2.767	84.0848	86.7968	0	1	0
57340	46	2	0.0251	2.09883	88.6372	84.5424	0	1	0
57326	46	2	0.1496	6.16399	88.3727	89.695	0	1	0
57145	46	1	0.0207	3.96928	86.6833	87.6637	0	1	0
57221	46	6	0.435	2.6245	83.9896	89.4512	0	1	0
57396	46	1	0.0174	5.1114	88.1936	85.7583	0	1	0
57134	46	1	-0.0026	1.77361	88.9515	87.269	0	1	0
57413	46	1	-0.1181	2.51396	88.0111	85.3254	0	1	0
57397	46	1	0.0207	6.4934	87.6799	84.994	0	1	0
57142	46	1	-0.099	1.55408	86.6665	87.9075	0	1	0
57393	46	1	-0.0515	4.65363	88.6229	88.0647	0	1	0
57327	46	2	-0.009	5.71122	88.6882	88.2352	0	1	0
57333	46	2	-0.4365	5.55272	84.6802	85.317	0	1	0
57329	46	2	-0.3605	6.13955	88.2111	85.9017	0	1	0
57399	46	1	0.1853	5.35291	85.5618	85.8397	0	1	0
57146	46	1	0.0123	3.77431	85.0379	88.0742	0	1	0
57077	46	2	-0.3605	3.6249	86.0513	88.444	0	1	0
57328	46	2	-0.0629	6.42029	87.7162	87.2895	0	1	0
57394	46	1	-0.099	5.97127	86.6381	87.3607	0	1	0
57076	46	2	-0.0629	2.19253	86.4941	88.7461	0	1	0
57141	46	1	-0.0515	2.665	88.5057	89.0963	0	1	0
57144	46	1	0.0174	4.24362	86.1937	89.3916	0	1	0
57395	46	1	-0.0618	7.51745	87.6659	87.3931	0	1	0
57075	46	2	-0.009	2.09603	87.7571	89.6207	0	1	0
57330	46	5	-0.9014	7.56971	85.8199	89.1641	0	1	0
57391	46	1	-0.3104	6.32108	87.2488	90.0886	0	1	0
57325	46	2	0.1647	7.63046	88.6394	89.9822	0	1	0
57409	46	1	0.0082	1.88865	85.9734	84.4359	0	1	0
57389	46	1	-0.0322	7.99236	89.5095	89.4086	0	1	0
57388	46	1	-0.4763	8.23111	87.7099	89.8067	0	1	0
57591	46	2	0.0552	10.3779	85.2024	88.4785	0	1	0
57662	46	1	0.0343	12.3579	84.5033	88.0259	0	1	0
57668	46	1	-0.0714	10.975	88.1226	86.3829	0	1	0
57670	46	1	-0.0206	11.3512	86.5634	84.5101	0	1	0
57592	46	2	0.0251	10.2673	86.5849	87.91	0	1	0
57663	46	1	-0.4453	9.5941	85.1153	89.3141	0	1	0
57589	46	2	-0.1389	12.774	85.9381	89.7651	0	1	0
57590	46	2	-0.2933	11.8701	84.8307	88.9978	0	1	0
57659	46	1	0.0064	13.2348	86.7116	89.1502	0	1	0
57661	46	1	0.0082	11.8379	83.8396	89.5174	0	1	0
57664	46	1	0.1107	10.0577	84.4589	87.7496	0	1	0
57667	46	1	-0.0268	12.1776	86.965	86.8625	0	1	0
57593	46	2	0.0468	11.1084	87.0182	86.6247	0	1	0
57666	46	1	-0.0893	9.2355	86.9408	87.8522	0	1	0
57673	46	1	0.0138	8.87829	86.6927	84.2772	0	1	0
57665	46	1	-0.1181	10.5717	87.2895	88.709	0	1	0
57596	46	2	-0.3558	9.34055	85.9237	84.9583	0	1	0
57594	46	2	-0.104	10.8771	86.1617	85.3544	0	1	0
57671	46	1	0.0142	8.68756	85.9443	85.829	0	1	0
57669	46	1	-0.0253	11.3262	85.2201	85.5169	0	1	0
57462	46	2	-0.1519	3.02005	75.6283	90.0433	0	1	0
57205	46	3	-0.2995	0.993731	80.2254	89.9165	0	1	0
57626	46	1	0.0428	21.3627	86.19	90.2895	0	1	0
57613	46	1	-0.083	16.4933	79.9549	90.261	0	1	0
57702	46	2	-0.0822	20.2399	75.0513	90.2727	0	1	0
57699	46	2	-0.1067	22.9505	77.0863	90.0118	0	1	0
57220	46	6	0.0857	0.970975	82.4011	89.9199	0	1	0
57660	46	1	0.0446	12.1062	86.5552	90.2591	0	1	0
57526	46	1	0.2814	6.59133	73.7949	92.3517	0	1	0
57527	46	1	0.0808	4.44341	73.7607	91.6224	0	1	0
57459	46	2	-0.4364	6.31616	74.7469	91.8921	0	1	0
57460	46	2	0.0205	5.11989	74.4119	91.0388	0	1	0
57797	46	1	0.0142	5.84457	71.3225	91.8692	0	1	0
57722	46	2	-0.3558	5.73067	71	90.8294	0	1	0
57798	46	1	0.0147	5.498	69.9466	90.6881	0	1	0
57458	46	4	0.4458	7.52199	75.4101	91.2239	0	1	0
57525	46	1	0.1853	5.86609	75.3439	92.7148	0	1	0
57796	46	1	-0.0206	7.83834	70.6504	90.611	0	1	0
57531	46	1	0.3059	2.26982	75.0286	90.5266	0	1	0
57799	46	1	0.0138	4.8829	71.5393	90.3925	0	1	0
57479	46	1	0.1444	8.93893	74.0288	93.6728	0	1	0
57480	46	1	-0.039	8.71888	74.4101	95.341	0	1	0
57482	46	1	-0.011	10.6997	73.2403	95.1397	0	1	0
57721	46	5	-0.1323	14.9247	74.0125	92.3206	0	1	0
57432	46	2	-0.0176	10.7627	74.2626	94.8322	0	1	0
57485	46	1	-0.1808	13.6002	74.8136	95.4469	0	1	0
57431	46	2	-0.1279	9.31925	74.6496	94.4772	0	1	0
58046	46	1	-0.0332	15.522	68.4433	90.5554	0	1	0
57434	46	2	0.2612	12.9588	74.7715	96.3521	0	1	0
58051	46	1	0.0357	12.1249	69.5154	91.7089	0	1	0
57481	46	1	0.0954	11.4625	74.3062	93.9635	0	1	0
57710	46	4	0.4458	14.5037	75.0859	91.9418	0	1	0
57971	46	2	0.025	15.6336	69.2089	91.4058	0	1	0
58045	46	1	-0.0231	15.8521	68.7282	92.3263	0	1	0
57972	46	2	0.0502	14.2538	69.9184	91.5473	0	1	0
57779	46	1	0.0808	12.3479	73.1831	91.7497	0	1	0
57712	46	2	0.0205	12.5842	73.7971	90.8138	0	1	0
58050	46	1	0.0359	13.0535	68.1616	91.0261	0	1	0
57974	46	2	-0.3194	13.0247	68.9035	91.7656	0	1	0
58049	46	1	0.0341	13.1609	68.4254	92.7681	0	1	0
57469	46	5	-0.1323	8.54818	74.7627	91.0541	0	1	0
57433	46	2	-0.0181	11.4868	75.0199	96.0164	0	1	0
57711	46	2	-0.4364	13.2696	75.1699	91.0988	0	1	0
57780	46	1	0.2553	13.2262	73.0755	90.4373	0	1	0
58048	46	1	-0.029	14.381	70.6762	92.3109	0	1	0
58041	46	1	-0.0284	18.1116	69.3209	92.3487	0	1	0
57732	46	1	-0.039	16.2129	70.8514	94.1359	0	1	0
58036	46	1	0.0576	21.2067	72.1893	92.8544	0	1	0
57731	46	1	0.1444	17.7097	71.3816	93.3507	0	1	0
57683	46	2	-0.1279	17.1145	71.4334	94.3178	0	1	0
57682	46	4	0.4709	16.951	72.8936	94.7982	0	1	0
57733	46	1	0.0954	18.226	69.6156	94.9405	0	1	0
57736	46	1	-0.1147	19.5788	72.385	94.9111	0	1	0
57681	46	3	-0.2089	17.4776	73.8011	93.9633	0	1	0
57767	46	1	-0.0322	18.9638	73.9917	91.5557	0	1	0
57729	46	6	0.033	19.0145	74.6678	95.1101	0	1	0
57703	46	2	0.1647	18.8791	74.5684	90.6244	0	1	0
57966	46	2	-0.2032	21.4993	71.5588	91.9649	0	1	0
57684	46	2	-0.0176	18.0468	70.6857	95.2666	0	1	0
57737	46	1	-0.1808	20.9779	70.3788	94.8401	0	1	0
57685	46	2	-0.0181	19.3818	71.477	95.6112	0	1	0
57969	46	2	-0.0066	18.1348	69.6481	91.3284	0	1	0
57686	46	2	0.2612	20.6435	70.6467	95.8507	0	1	0
58035	46	1	0.038	21.3787	72.2295	91.1018	0	1	0
58037	46	1	-0.0025	20.486	69.7796	92.7024	0	1	0
57680	46	2	0.2314	18.176	74.9577	94.5057	0	1	0
58040	46	1	0.0071	18.8756	71.6719	91.4181	0	1	0
57968	46	2	-0.1402	19.2706	70.7251	91.0592	0	1	0
58030	46	1	0.1454	22.6222	73.4433	94.0699	0	1	0
57967	46	2	0.0523	20.5891	70.2861	91.7755	0	1	0
58038	46	1	0.0113	21.0904	69.6201	91.0832	0	1	0
58044	46	1	-0.0304	16.5221	71.1331	91.3935	0	1	0
57970	46	2	-0.0223	16.7136	70.1562	91.004	0	1	0
37938	31	1	-0.0651	1.33222	90.2075	150.099	0	0	0
58042	46	1	0.0353	18.3215	68.757	90.6657	0	1	0
57763	46	1	-0.0593	20.8698	75.2946	92.3419	0	1	0
58033	46	1	-0.0285	23.0731	70.0656	92.4584	0	1	0
57770	46	1	-0.0259	16.6635	73.0679	90.6241	0	1	0
57739	46	1	-0.083	22.1769	72.202	95.9508	0	1	0
57694	46	5	-0.4032	16.3677	73.1929	95.8407	0	1	0
57734	46	1	-0.011	17.5873	70.6871	96.2481	0	1	0
57738	46	1	-0.0897	20.4202	69.7289	96.43	0	1	0
57317	46	3	-0.2762	7.96598	84.1862	90.4381	0	1	0
57965	46	2	0.0967	23.0361	71.1349	92.2252	0	1	0
57761	46	1	0.0594	22.7968	75.0634	90.8309	0	1	0
57740	46	1	-0.0828	22.7046	70.723	96.6626	0	1	0
57976	46	6	0.1627	23.2083	75.5884	97.3518	0	1	0
57534	46	1	0.0446	1.81751	77.2973	90.7059	0	1	0
57228	46	1	-0.039	1.23943	81.9915	93.5623	0	1	0
57461	46	2	-0.1853	4.37618	75.7825	90.8839	0	1	0
57530	46	1	0.0759	4.10249	76.1945	91.8682	0	1	0
57477	46	6	0.033	5.97861	77.5511	94.004	0	1	0
57473	46	6	0.435	6.89346	79.8103	93.5116	0	1	0
57190	46	5	-0.4032	4.24533	81.2475	92.7879	0	1	0
57179	46	2	-0.1279	2.26155	81.7319	94.0454	0	1	0
57227	46	1	0.1444	2.28686	80.6415	94.2933	0	1	0
57233	46	1	-0.1808	4.63886	80.5975	95.3024	0	1	0
57478	46	6	-0.1126	7.09297	77.9056	95.279	0	1	0
57182	46	2	0.2612	4.9731	81.4209	95.9087	0	1	0
57428	46	2	0.2314	7.03394	77.7216	94.1788	0	1	0
57422	46	2	-0.7991	7.3751	78.9513	91.6986	0	1	0
57472	46	6	0.0857	6.27934	78.7086	91.6039	0	1	0
57424	46	2	-0.6114	7.6531	78.9852	93.2547	0	1	0
57183	46	2	-0.0186	6.53297	81.6253	95.6692	0	1	0
57236	46	1	-0.0828	6.60497	81.7279	94.6101	0	1	0
57345	46	3	-0.6177	7.68704	80.4067	91.1655	0	1	0
57178	46	4	0.4709	3.26059	81.9128	92.9022	0	1	0
57429	46	3	-0.2089	7.74427	76.4154	94.0148	0	1	0
57350	46	7	-0.0507	5.76292	81.1297	90.6234	0	1	0
57457	46	3	-0.2995	7.36359	76.7156	90.6504	0	1	0
57238	46	1	-0.0672	6.80823	79.5847	95.9263	0	1	0
57184	46	2	-0.3329	7.40362	80.408	96.1767	0	1	0
57229	46	1	0.0954	2.22596	81.9644	96.2109	0	1	0
57217	46	5	-0.1323	1.76881	79.5454	91.994	0	1	0
57425	46	2	-0.2166	8.15092	77.755	91.3247	0	1	0
57301	46	2	1.4089	6.78527	81.4046	90.4564	0	1	0
57180	46	2	-0.0176	2.58219	82.55	95.3721	0	1	0
57177	46	3	-0.2089	2.7352	82.6547	91.8428	0	1	0
57181	46	2	-0.0181	4.05851	82.7515	95.6218	0	1	0
57235	46	1	-0.083	7.02855	82.5711	95.9962	0	1	0
57226	46	6	-0.1126	4.26545	82.0075	90.5927	0	1	0
37941	31	1	0.0355	3.59594	88.1562	150.202	0	0	0
57529	46	1	0.0077	5.06853	76.5161	90.3509	0	1	0
57237	46	1	-0.3996	8.33837	80.1479	95.5844	0	1	0
57474	46	6	0.2071	8.404	77.1667	92.2155	0	1	0
57628	46	1	0.0134	8.74442	78.1676	96.3405	0	1	0
57724	46	6	0.0857	15.2754	75.5684	94.109	0	1	0
57778	46	1	0.2813	12.6122	75.7881	91.6419	0	1	0
57603	46	6	0.033	14.4483	78.2404	91.053	0	1	0
56996	46	1	0.0428	11.1168	82.286	90.8218	0	1	0
57430	46	4	0.4709	9.03001	76.1628	94.268	0	1	0
57602	46	7	-0.0507	13.4169	76.6972	95.2307	0	1	0
57442	46	5	-0.4032	9.74714	77.0742	94.638	0	1	0
57549	46	3	-0.8815	12.7663	77.5283	93.3725	0	1	0
57550	46	2	-0.6114	12.7095	78.6089	92.4223	0	1	0
57423	46	3	-0.8815	9.09682	79.288	93.3687	0	1	0
57471	46	3	-0.6177	10.7714	78.9535	93.094	0	1	0
57548	46	2	-0.7991	11.9622	79.6536	93.1873	0	1	0
57600	46	6	0.2071	14.0101	80.0086	93.9398	0	1	0
57598	46	6	0.0857	11.8871	80.5569	92.5712	0	1	0
57551	46	2	-0.2166	12.9465	79.9505	94.2976	0	1	0
57582	46	5	-0.9014	10.2422	80.8042	94.878	0	1	0
57553	46	2	1.4089	13.6523	77.5326	94.5904	0	1	0
57570	46	4	7.266	10.2981	79.5823	95.1757	0	1	0
57552	46	2	-0.7912	13.0359	78.8907	95.2327	0	1	0
57569	46	3	-0.2762	11.5475	78.7988	95.4573	0	1	0
57604	46	6	-0.1126	14.8148	79.1053	92.5304	0	1	0
57427	46	2	1.4089	9.87484	79.314	92.0018	0	1	0
57583	46	3	-0.2995	12.6625	81.2199	94.7734	0	1	0
57597	46	3	-0.6177	15.1442	77.6022	94.4367	0	1	0
57554	46	2	0.2314	14.0804	79.001	91.7284	0	1	0
57476	46	7	-0.0507	10.1533	80.3282	91.6332	0	1	0
57599	46	6	0.435	12.2712	78.1643	91.4715	0	1	0
57651	46	1	0.1853	13.5528	82.0062	92.502	0	1	0
57652	46	1	0.2814	15.0309	81.9002	93.1114	0	1	0
56995	46	1	0.0388	9.39767	82.0869	90.8521	0	1	0
57709	46	3	-0.2995	15.2558	76.2491	91.8257	0	1	0
57426	46	2	-0.7912	9.39954	78.2034	90.8392	0	1	0
57555	46	3	-0.2089	14.0016	80.3157	91.1586	0	1	0
57475	46	6	0.081	10.1296	77.3971	90.6538	0	1	0
57484	46	1	-0.1147	11.3512	76.142	95.7113	0	1	0
57601	46	6	0.081	13.6135	79.1748	96.0975	0	1	0
57571	46	2	-0.3874	9.66869	78.6472	96.6634	0	1	0
57611	46	1	-0.1808	15.5449	82.3789	90.9779	0	1	0
56991	46	1	0.0087	8.12115	82.0315	92.827	0	1	0
57584	46	4	0.4458	13.4856	82.2855	94.6396	0	1	0
56993	46	1	-0.0631	10.7399	82.0649	93.1099	0	1	0
56992	46	1	0.0455	8.67082	82.7088	94.327	0	1	0
57585	46	2	-0.4364	14.1019	82.5063	93.2489	0	1	0
56937	46	2	-0.3	10.1703	82.7114	91.1662	0	1	0
57643	46	1	-0.3104	9.61673	81.8024	96.7061	0	1	0
57560	46	2	0.2612	16.5636	82.2328	90.5383	0	1	0
57674	46	2	-0.7991	15.9828	76.4063	94.1268	0	1	0
57725	46	6	0.435	16.2963	75.4355	95.6743	0	1	0
57726	46	6	0.2071	16.9996	75.4793	92.5033	0	1	0
57766	46	1	-0.4763	18.393	75.5931	90.741	0	1	0
57730	46	6	-0.1126	18.7287	75.4044	93.6676	0	1	0
57701	46	2	0.003	20.8978	75.8109	91.3832	0	1	0
57854	46	7	-0.0507	21.7093	75.7508	95.4185	0	1	0
57700	46	2	-0.2899	22.4439	76.0767	91.0588	0	1	0
57561	46	2	-0.0186	17.0139	80.716	90.9066	0	1	0
57676	46	2	-0.6114	17.0561	76.0248	95.0615	0	1	0
57695	46	3	-0.2762	18.3127	77.6143	91.3801	0	1	0
57677	46	2	-0.2166	16.4535	76.3591	92.6604	0	1	0
57853	46	6	0.081	20.006	76.7522	94.8044	0	1	0
57678	46	2	-0.7912	17.1313	77.6766	92.4613	0	1	0
57723	46	3	-0.6177	19.1752	78.0514	93.3989	0	1	0
57679	46	2	1.4089	17.7666	78.252	93.73	0	1	0
57851	46	6	0.435	21.696	78.4962	92.3257	0	1	0
57802	46	2	-0.6114	21.5607	78.5225	93.4329	0	1	0
57800	46	2	-0.7991	20.1819	78.9619	93.8906	0	1	0
57728	46	7	-0.0507	17.6286	79.3671	93.8708	0	1	0
57850	46	6	0.0857	19.9488	79.9424	93.4525	0	1	0
57675	46	3	-0.8815	17.5114	77.4089	95.1008	0	1	0
57803	46	2	-0.2166	20.2533	78.8854	95.3382	0	1	0
57805	46	2	1.4089	21.692	76.8154	95.3869	0	1	0
57852	46	6	0.2071	21.2447	79.374	95.6897	0	1	0
57835	46	3	-0.2995	19.1424	79.5937	95.789	0	1	0
57804	46	2	-0.7912	20.2621	77.4363	95.6387	0	1	0
57801	46	3	-0.8815	21.9265	77.2503	94.0085	0	1	0
57856	46	6	-0.1126	22.1809	80.4256	94.2845	0	1	0
57836	46	4	0.4458	19.4402	81.0029	95.7713	0	1	0
57727	46	6	0.081	16.3846	78.3895	92.1304	0	1	0
57903	46	1	0.1853	17.5175	81.4622	94.691	0	1	0
57904	46	1	0.2813	18.882	81.7267	93.7888	0	1	0
57837	46	2	-0.4364	18.5291	81.8518	94.8571	0	1	0
57614	46	1	-0.0828	16.6618	80.4811	91.9007	0	1	0
57616	46	1	-0.0672	18.8397	79.9252	91.7166	0	1	0
57762	46	1	-0.2104	20.3148	76.7508	91.3714	0	1	0
57619	46	1	-0.0557	20.4933	82.1381	91.9429	0	1	0
57564	46	2	-0.0867	19.7214	82.5254	91.3029	0	1	0
57806	46	2	0.2314	22.5972	79.645	93.7466	0	1	0
57562	46	2	-0.3329	18.5022	80.3089	90.7713	0	1	0
57754	46	1	0.0134	20.6661	78.6094	90.4974	0	1	0
57620	46	1	-0.1228	18.8735	82.6802	91.9302	0	1	0
57849	46	3	-0.6177	22.636	77.3355	96.335	0	1	0
57847	46	5	-0.1323	20.2585	81.5447	96.4322	0	1	0
57899	46	1	-0.0618	16.5849	82.4411	96.9393	0	1	0
57807	46	3	-0.2089	22.7963	80.267	92.4191	0	1	0
37939	31	1	0.0367	3.7387	89.8669	150.489	0	0	0
37940	31	1	0.0431	3.17511	89.3517	148.956	0	0	0
57760	46	1	0.1293	22.9352	76.2241	92.0639	0	1	0
32043	26	1	0.0082	3.96718	90.2038	110.537	0	0	0
57615	46	1	-0.3996	18.5955	79.3631	90.3013	0	1	0
56823	46	2	0.082	4.90332	89.7867	94.2878	0	1	0
56928	46	2	-0.0176	1.09	85.5036	93.3542	0	1	0
56888	46	1	-0.0305	4.99903	89.1236	93.4321	0	1	0
57232	46	1	-0.1147	4.27528	83.3494	94.7103	0	1	0
56987	46	1	-0.1556	6.22758	83.2371	92.3398	0	1	0
57230	46	1	-0.011	2.08383	83.4911	95.3844	0	1	0
57225	46	6	0.033	4.18108	83.7591	90.8977	0	1	0
56984	46	1	-0.0828	4.63268	86.9915	91.6312	0	1	0
56825	46	2	-0.2648	6.92083	88.5774	95.2467	0	1	0
56985	46	1	-0.3996	6.98069	85.928	91.9365	0	1	0
56932	46	2	-0.3329	6.11106	85.3141	91.9712	0	1	0
56933	46	2	0.1155	6.46601	84.1703	92.8992	0	1	0
56988	46	1	-0.0664	6.02195	84.1308	93.8426	0	1	0
56981	46	1	-0.1808	3.64299	84.5554	92.9948	0	1	0
56930	46	2	0.2612	3.62306	85.5775	93.0746	0	1	0
56929	46	2	-0.0181	2.21747	86.0181	92.547	0	1	0
56931	46	2	-0.0186	4.9109	86.3117	92.4981	0	1	0
56982	46	1	-0.0897	3.69746	85.8303	94.1777	0	1	0
56979	46	1	-0.0438	2.05698	87.1224	92.5355	0	1	0
56983	46	1	-0.083	5.3691	86.9306	93.2881	0	1	0
56980	46	1	-0.1147	2.17203	85.7891	91.4335	0	1	0
57386	46	1	-0.0026	7.1676	88.8786	92.1981	0	1	0
56893	46	1	0.0223	6.92049	87.9118	94.3698	0	1	0
56934	46	2	-0.0867	7.92423	84.1962	93.288	0	1	0
56894	46	1	0.0204	6.25945	88.0367	96.0087	0	1	0
57387	46	1	-0.4121	7.88549	87.4285	91.5643	0	1	0
57324	46	2	-0.0822	7.8727	88.5367	91.4986	0	1	0
56989	46	1	-0.0557	8.09582	84.884	94.1306	0	1	0
56986	46	1	-0.0672	5.94664	85.0721	90.9291	0	1	0
56889	46	1	-0.0379	4.19234	89.3222	94.9861	0	1	0
56977	46	1	0.0954	1.31615	84.4279	93.4167	0	1	0
56978	46	1	-0.011	1.17859	85.8089	94.4033	0	1	0
56892	46	1	0.0232	7.85406	88.733	95.7669	0	1	0
57176	46	2	0.2314	3.61754	82.8456	90.725	0	1	0
56824	46	2	0.0342	6.29816	89.9052	94.8817	0	1	0
38173	31	1	0.0954	3.80804	87.8495	142.834	0	0	0
57390	46	1	-0.0052	5.56403	88.8945	90.4644	0	1	0
57140	46	1	-0.0259	2.61152	87.5863	90.5394	0	1	0
57382	46	1	0.1293	10.6464	90.0183	93.2497	0	1	0
57921	46	1	-0.0253	10.9037	89.0564	95.7342	0	1	0
57383	46	1	0.0594	9.41555	89.099	93.8224	0	1	0
56990	46	1	-0.1228	8.46936	84.7235	92.5118	0	1	0
56935	46	2	-0.4399	8.70785	82.827	93.2563	0	1	0
56936	46	2	0.1412	10.1697	82.8817	92.673	0	1	0
57595	46	5	-0.1323	13.7253	83.1063	95.4774	0	1	0
57656	46	1	0.0759	12.7928	83.7863	91.3756	0	1	0
57644	46	1	-0.0259	10.9988	83.3738	95.5721	0	1	0
57323	46	2	0.003	9.15386	89.3474	91.7297	0	1	0
57319	46	2	-0.3874	9.63111	86.1907	91.2258	0	1	0
57916	46	1	0.1107	14.5931	88.1089	93.0431	0	1	0
57379	46	1	0.1236	8.90444	86.7956	93.4051	0	1	0
57586	46	2	0.0205	14.3598	83.9935	92.8443	0	1	0
56994	46	1	-0.0562	10.6057	83.7836	93.0723	0	1	0
57655	46	1	0.0077	12.4606	85.2119	92.5455	0	1	0
57378	46	1	0.1076	10.3437	85.7759	93.2922	0	1	0
57381	46	1	1.2238	11.4784	87.7313	94.0257	0	1	0
57320	46	2	-0.0634	9.86603	86.6078	92.8432	0	1	0
57915	46	1	-0.4453	13.279	87.2074	93.9329	0	1	0
57321	46	2	-0.1067	10.822	87.823	93.0716	0	1	0
57843	46	2	0.0552	14.1769	87.8682	94.0403	0	1	0
57654	46	1	0.2553	14.63	84.6796	93.6925	0	1	0
57914	46	1	0.0343	14.8151	86.2698	95.4401	0	1	0
57380	46	1	0.0347	11.6143	87.9891	92.3538	0	1	0
57587	46	2	-0.1853	13.1979	84.5701	91.9775	0	1	0
57844	46	2	0.0251	13.6282	89.2457	94.5353	0	1	0
57322	46	2	-0.2899	10.0436	89.137	93.0252	0	1	0
57842	46	2	-0.2933	15.2359	87.1153	94.8921	0	1	0
57377	46	1	-0.0098	10.3978	85.4637	91.2003	0	1	0
57845	46	2	0.0468	13.0928	89.3859	96.0175	0	1	0
57581	46	2	-0.3605	10.3163	86.1428	96.0398	0	1	0
57653	46	1	0.0808	15.2922	84.1171	92.2578	0	1	0
57650	46	1	0.0123	11.2183	85.9922	95.4085	0	1	0
57649	46	1	0.0207	9.50327	86.7547	95.5906	0	1	0
57913	46	1	0.0082	15.6047	87.8381	95.6371	0	1	0
57920	46	1	-0.0714	13.2013	88.421	96.4256	0	1	0
57658	46	1	0.0468	14.1065	86.4335	91.3381	0	1	0
56997	46	1	0.0329	10.0453	83.5452	90.6232	0	1	0
57917	46	1	-0.1181	12.8012	89.5174	93.8732	0	1	0
57588	46	2	-0.1519	13.8143	85.5238	90.8502	0	1	0
57376	46	1	0.0134	10.0972	86.9962	90.6861	0	1	0
57846	46	2	-0.104	11.562	89.7535	96.2633	0	1	0
57918	46	1	-0.0893	14.4135	90.0236	94.4078	0	1	0
57647	46	1	-0.0618	8.77714	84.5094	95.9321	0	1	0
57580	46	2	-0.0629	9.70314	84.7651	96.5335	0	1	0
57579	46	2	-0.009	10.7386	83.633	96.5715	0	1	0
57384	46	1	-0.2104	9.90549	89.0509	90.9358	0	1	0
57627	46	1	0.0329	21.8453	86.6157	92.0127	0	1	0
57911	46	1	0.0064	16.0615	86.1525	93.1106	0	1	0
57907	46	1	0.0077	16.575	83.821	94.7795	0	1	0
57612	46	1	-0.0897	17.2465	83.0366	90.8672	0	1	0
57838	46	2	0.0205	18.5547	83.4489	95.1238	0	1	0
57624	46	1	-0.0561	19.6502	85.0406	92.4818	0	1	0
57912	46	1	0.0446	16.9873	87.5529	93.6472	0	1	0
57841	46	2	-0.1389	16.502	86.725	93.9645	0	1	0
57905	46	1	0.0808	19.5159	83.8479	94.8577	0	1	0
57908	46	1	0.0759	17.5036	84.0559	93.3107	0	1	0
57839	46	2	-0.1853	17.4644	84.2822	94.4287	0	1	0
57840	46	2	-0.1519	17.5974	85.8357	94.7243	0	1	0
57909	46	1	0.3059	18.5971	86.2724	94.5578	0	1	0
57566	46	2	0.1412	20.5085	84.899	91.8156	0	1	0
57910	46	1	0.0468	17.3866	86.0131	95.8243	0	1	0
57623	46	1	-0.0631	21.3588	84.4405	92.4543	0	1	0
57906	46	1	0.2553	18.3807	83.5881	96.199	0	1	0
57567	46	2	-0.3	21.0004	86.28	91.3315	0	1	0
38123	31	2	-0.1279	1.86475	88.5044	142.108	0	0	0
57565	46	2	-0.44	20.1074	83.8996	90.6933	0	1	0
57625	46	1	0.0388	20.2017	87.0076	91.3451	0	1	0
57486	46	1	-0.0897	13.0327	73.7077	96.7546	0	1	0
57483	46	1	-0.0438	10.8828	74.961	96.9409	0	1	0
57490	46	1	-0.0672	15.4747	74.6707	97.4203	0	1	0
57491	46	1	-0.1556	16.0212	75.062	99.6878	0	1	0
57735	46	1	-0.0438	19.1823	71.9608	96.5624	0	1	0
57687	46	2	-0.0186	21.8696	71.4159	96.5121	0	1	0
57882	46	1	0.1076	20.1944	75.1095	97.0092	0	1	0
57742	46	1	-0.0672	22.6242	72.4304	98.198	0	1	0
57883	46	1	0.1236	19.3338	73.7187	97.5748	0	1	0
57688	46	2	-0.3329	21.6835	72.0029	97.9459	0	1	0
57746	46	1	-0.1228	21.4587	70.7192	101.073	0	1	0
57741	46	1	-0.3996	20.9213	72.7367	97.8942	0	1	0
57747	46	1	0.0087	18.9763	71.0887	100.731	0	1	0
57748	46	1	0.0455	19.2488	72.3536	99.684	0	1	0
57691	46	2	-0.4399	19.6228	71.9647	100.677	0	1	0
57690	46	2	-0.0867	21.0694	71.4907	100.418	0	1	0
57689	46	2	0.1155	21.2951	70.8377	98.9762	0	1	0
57744	46	1	-0.0664	20.3385	70.36	98.7061	0	1	0
57745	46	1	-0.0557	21.7834	72.3641	100.68	0	1	0
57885	46	1	1.2238	20.8475	73.6388	99.4987	0	1	0
57824	46	2	-0.0634	19.5043	74.7822	97.8278	0	1	0
57751	46	1	0.0388	17.2527	72.628	102.278	0	1	0
57692	46	2	0.1412	19.4085	72.9055	101.908	0	1	0
57749	46	1	-0.0631	20.1301	73.7724	101.83	0	1	0
57693	46	2	-0.3	17.9318	73.4853	102.107	0	1	0
57753	46	1	0.0329	17.9483	74.0336	103.173	0	1	0
57752	46	1	0.0428	17.5844	74.1387	101.269	0	1	0
57825	46	2	-0.1067	20.4699	74.7122	99.1885	0	1	0
57743	46	1	-0.1556	22.1068	70.0958	99.0215	0	1	0
57880	46	1	0.0134	17.4839	74.9003	97.2599	0	1	0
57884	46	1	0.0347	21.4364	74.9786	98.7211	0	1	0
57750	46	1	-0.0561	19.6992	72.361	102.773	0	1	0
57234	46	1	-0.0897	4.76259	81.0461	96.9617	0	1	0
31842	26	2	0.0205	1.65384	82.1582	102.944	0	0	0
63049	50	1	-0.0688	1.22334	77.0226	97.0631	1	1	0
31630	26	1	0.0431	2.11356	77.7814	100.359	0	0	0
31629	26	1	0.0367	2.01758	79.5483	100.764	0	0	0
57185	46	2	0.1155	7.30335	80.4517	97.7637	0	1	0
57242	46	1	-0.1228	6.13477	78.6887	98.0054	0	1	0
57186	46	2	-0.0867	7.09024	79.0151	98.4115	0	1	0
57244	46	1	0.0455	6.00188	78.7416	100.376	0	1	0
57187	46	2	-0.4399	7.09184	78.8763	99.992	0	1	0
57245	46	1	-0.0631	6.87646	80.9664	100.751	0	1	0
31571	26	2	-0.3261	2.65718	78.6666	100.757	0	0	0
57239	46	1	-0.1556	6.4917	81.0428	98.0796	0	1	0
57243	46	1	0.0087	7.49679	77.9303	100.258	0	1	0
57188	46	2	0.1412	7.61326	80.1329	100.773	0	1	0
57241	46	1	-0.0557	7.79541	78.167	98.2029	0	1	0
31570	26	2	0.1503	3.21897	78.3461	102.222	0	0	0
57189	46	2	-0.3	7.97929	79.7465	102.218	0	1	0
31628	26	1	-0.0651	3.79704	79.278	102.485	0	0	0
31631	26	1	0.0355	3.42728	78.8185	99.9232	0	0	0
31627	26	1	-0.0453	3.91835	77.5391	101.955	0	0	0
57247	46	1	0.0388	7.1066	79.8216	102.868	0	1	0
31910	26	1	0.2553	2.11989	82.4197	101.961	0	0	0
57240	46	1	-0.0664	8.25586	80.9266	98.1053	0	1	0
57246	46	1	-0.0561	8.45821	80.571	100.255	0	1	0
32165	26	1	0.3059	5.56338	82.6706	99.6643	0	0	0
63052	50	1	0.0344	1.05224	79.1242	98.0419	1	1	0
57640	46	1	-0.4764	11.1476	80.4687	96.7638	0	1	0
57488	46	1	-0.0828	13.4057	76.8267	97.0374	0	1	0
57249	46	1	0.0329	8.41157	78.7393	102.401	0	1	0
57248	46	1	0.0428	8.66015	80.4953	102.602	0	1	0
57901	46	1	0.0207	14.7494	80.8278	96.454	0	1	0
57900	46	1	0.0174	15.0299	79.7145	97.8887	0	1	0
57492	46	1	-0.0664	14.4124	75.3688	99.8896	0	1	0
57436	46	2	-0.3329	15.1582	75.6779	97.7743	0	1	0
57435	46	2	-0.0186	13.62	75.8173	97.3411	0	1	0
57437	46	2	0.1155	15.2424	75.7349	99.3481	0	1	0
57487	46	1	-0.083	12.9369	75.8633	98.246	0	1	0
57641	46	1	-0.0322	12.4296	81.7568	97.3974	0	1	0
57902	46	1	0.0123	14.5047	81.5164	98.0845	0	1	0
57629	46	1	-0.0098	9.38395	79.3545	97.3354	0	1	0
57630	46	1	0.1076	11.3158	77.1593	97.5518	0	1	0
57631	46	1	0.1236	9.64694	76.7459	97.6108	0	1	0
57572	46	2	-0.0634	10.3262	77.6	97.7477	0	1	0
57833	46	2	-0.3605	15.114	80.7808	97.463	0	1	0
57577	46	2	0.1647	11.4621	81.2945	97.5758	0	1	0
57636	46	1	-0.2104	12.3255	78.9344	97.8555	0	1	0
57632	46	1	0.0347	10.0455	77.0279	99.8436	0	1	0
57634	46	1	0.1293	12.5426	77.6244	99.8384	0	1	0
57573	46	2	-0.1067	10.316	77.9457	99.2817	0	1	0
57633	46	1	1.2238	9.59868	78.7601	99.7043	0	1	0
57574	46	2	-0.2899	11.7689	78.348	99.7623	0	1	0
57575	46	2	0.003	12.3104	79.4042	98.8321	0	1	0
57637	46	1	-0.0593	13.2914	79.7833	99.1795	0	1	0
57639	46	1	-0.4121	10.4181	80.1959	98.9287	0	1	0
57576	46	2	-0.0822	11.4367	80.5857	98.8618	0	1	0
57635	46	1	0.0594	11.6171	78.8546	100.712	0	1	0
57638	46	1	-0.0026	11.6715	81.2442	99.6596	0	1	0
57493	46	1	-0.0557	14.7709	77.8202	99.5093	0	1	0
57438	46	2	-0.0867	15.6353	77.1711	99.8256	0	1	0
57440	46	2	0.1411	15.8541	78.7229	102.063	0	1	0
57496	46	1	0.0455	14.9324	76.7365	101.814	0	1	0
57578	46	2	0.1496	10.3712	82.3336	97.3361	0	1	0
57642	46	1	-0.0052	9.81968	82.5944	98.288	0	1	0
57441	46	2	-0.3	14.4396	79.3778	102.23	0	1	0
57501	46	1	0.0329	14.4028	80.338	102.638	0	1	0
57499	46	1	0.0388	13.9131	78.6962	102.948	0	1	0
57500	46	1	0.0428	13.9309	79.5049	101.257	0	1	0
57498	46	1	-0.0561	16.395	78.6039	102.991	0	1	0
57497	46	1	-0.0631	16.3516	79.3286	101.34	0	1	0
57439	46	2	-0.4399	15.7133	77.2458	101.368	0	1	0
57898	46	1	-0.099	17.0796	80.6625	96.7318	0	1	0
57821	46	3	-0.2762	19.1876	77.1653	96.7731	0	1	0
57489	46	1	-0.3996	15.9681	76.3577	97.3467	0	1	0
57495	46	1	0.0087	16.6146	76.672	101.701	0	1	0
57897	46	1	-0.0515	16.8466	82.1277	99.4064	0	1	0
57881	46	1	-0.0098	17.6651	75.5536	98.8642	0	1	0
57823	46	2	-0.3874	18.0268	75.6447	97.8343	0	1	0
57887	46	1	0.0594	19.2506	75.8357	100.59	0	1	0
57822	46	4	7.2659	17.7266	77.3135	97.2063	0	1	0
57834	46	5	-0.9014	16.8131	78.2697	97.2301	0	1	0
57886	46	1	0.1293	20.9363	75.8453	101.091	0	1	0
57826	46	2	-0.2899	20.2699	75.9125	100.206	0	1	0
57832	46	2	-0.0629	16.5753	81.3895	97.3654	0	1	0
57892	46	1	-0.4763	18.7127	78.8391	97.959	0	1	0
57888	46	1	-0.2104	20.4684	76.9754	98.4082	0	1	0
57827	46	2	0.003	20.4391	77.2246	99.4208	0	1	0
57494	46	1	-0.1228	16.5338	77.3956	99.2676	0	1	0
57891	46	1	-0.4121	18.4207	77.4306	99.0433	0	1	0
57828	46	2	-0.0822	19.1838	78.062	99.5636	0	1	0
57829	46	2	0.1647	19.0661	79.3485	98.8945	0	1	0
57895	46	1	-0.3104	17.1435	79.3056	99.2195	0	1	0
57830	46	2	0.1496	17.9135	80.1651	99.3368	0	1	0
57893	46	1	-0.0322	20.0039	79.8942	98.6909	0	1	0
57894	46	1	-0.0052	18.1816	80.4364	100.391	0	1	0
57889	46	1	-0.0593	21.3721	77.667	99.7699	0	1	0
57890	46	1	-0.0026	18.8633	78.1214	100.603	0	1	0
32074	26	2	0.1412	21.4218	81.7723	100.562	0	0	0
32131	26	1	-0.0631	21.9807	81.2947	99.7725	0	0	0
57831	46	2	-0.009	17.3935	81.4851	98.6584	0	1	0
57896	46	1	-0.0259	18.297	82.0444	98.5098	0	1	0
32132	26	1	-0.0561	20.3827	81.7491	100.27	0	0	0
32075	26	2	-0.3	21.6852	81.0081	101.91	0	0	0
32133	26	1	0.0388	21.3383	79.9678	101.834	0	0	0
32134	26	1	0.0428	21.1024	81.455	102.734	0	0	0
32536	26	1	0.0123	17.6939	81.9045	102.422	0	0	0
32535	26	1	0.0207	16.1756	82.5746	102.737	0	0	0
32135	26	1	0.0329	22.7607	81.0036	102.189	0	0	0
37937	31	1	-0.0453	1.79161	89.1947	151.551	0	0	0
31904	26	1	0.0174	4.90334	89.6424	102.2	0	0	0
57231	46	1	-0.0438	4.18165	83.4952	96.4058	0	1	0
31902	26	1	-0.099	2.69807	89.9353	102.919	0	0	0
32178	26	1	-0.0206	5.67276	89.7917	97.7225	0	0	0
32181	26	1	0.0138	7.98614	89.6218	98.2909	0	0	0
31887	26	1	0.1236	2.00702	89.2816	100.851	0	0	0
32167	26	1	0.0064	3.47414	83.5845	100.435	0	0	0
32164	26	1	0.0759	7.07145	83.6419	100.912	0	0	0
32096	26	2	-0.1519	5.43605	83.7627	99.53	0	0	0
32173	26	1	-0.1181	4.12875	87.9132	97.1487	0	0	0
32176	26	1	-0.0714	3.8826	88.9623	99.3471	0	0	0
32172	26	1	0.1107	3.14835	85.7645	97.4434	0	0	0
32174	26	1	-0.0893	5.45768	86.728	97.6826	0	0	0
32100	26	2	0.0251	4.553	87.3244	98.0144	0	0	0
32166	26	1	0.0468	5.85518	83.9011	98.5751	0	0	0
32099	26	2	0.0552	3.38201	86.4292	98.3836	0	0	0
32168	26	1	0.0446	3.31048	83.7846	98.6596	0	0	0
32097	26	2	-0.1389	3.87154	84.1002	99.5616	0	0	0
32095	26	2	-0.1853	6.32251	84.374	100.649	0	0	0
32163	26	1	0.0077	5.81786	84.5808	101.562	0	0	0
32170	26	1	0.0343	2.51523	85.5719	100.177	0	0	0
32175	26	1	-0.0268	5.16247	87.8292	99.9271	0	0	0
32098	26	2	-0.2933	3.51584	85.5854	99.7277	0	0	0
32162	26	1	0.2553	6.29364	86.2353	99.4795	0	0	0
32169	26	1	0.0082	4.14103	85.9965	100.462	0	0	0
32171	26	1	-0.4453	2.53365	87.0768	98.5728	0	0	0
31886	26	1	0.1076	2.62402	87.8071	100.53	0	0	0
32094	26	2	0.0205	7.08288	85.6529	100.055	0	0	0
32092	26	4	0.4458	7.06385	87.5759	102.016	0	0	0
32101	26	2	0.0468	4.79365	88.4146	99.1017	0	0	0
32104	26	2	-0.3558	7.32056	88.9601	98.8626	0	0	0
31828	26	2	-0.0634	1.71574	88.2694	100.907	0	0	0
32179	26	1	0.0142	7.4213	87.954	98.3963	0	0	0
32180	26	1	0.0147	7.68547	89.0237	99.8645	0	0	0
32161	26	1	0.0808	7.76664	85.3789	99.2415	0	0	0
32093	26	2	-0.4365	7.79049	86.4662	101.178	0	0	0
31827	26	2	-0.3874	1.52262	87.6112	102.406	0	0	0
32103	26	5	-0.1323	5.91996	87.3759	102.37	0	0	0
32091	26	3	-0.2995	7.77368	88.7963	102.422	0	0	0
31885	26	1	-0.0098	2.57048	87.5074	102.775	0	0	0
31851	26	5	-0.1323	3.02124	84.5837	102.647	0	0	0
32159	26	1	0.1853	8.26977	85.8043	101.937	0	0	0
31654	26	1	0.0204	1.78095	89.2953	97.7145	0	0	0
32102	26	2	-0.104	5.89723	89.4719	98.7954	0	0	0
31884	26	1	0.0134	1.28059	86.6613	101.933	0	0	0
57923	46	1	0.0142	10.2627	90.1668	97.834	0	1	0
57648	46	1	0.0174	10.7501	86.8073	96.8137	0	1	0
32112	26	6	-0.1126	11.0328	89.09	100.464	0	0	0
32113	26	1	0.1444	15.2493	89.4837	99.2868	0	0	0
32076	26	5	-0.4032	14.2947	90.0522	102.296	0	0	0
31877	26	1	0.0087	12.2075	83.4794	100.612	0	0	0
31882	26	1	0.0428	14.5051	85.1216	99.2322	0	0	0
31876	26	1	-0.1228	10.0975	84.5094	101.026	0	0	0
57645	46	1	-0.0515	11.6367	83.9689	96.974	0	1	0
57646	46	1	-0.099	9.27228	84.9779	97.4747	0	1	0
57925	46	1	0.0138	11.1247	88.7587	98.2239	0	1	0
32063	26	3	-0.2089	12.9385	89.1009	100.675	0	0	0
31879	26	1	-0.0631	12.667	86.4187	99.9161	0	0	0
31880	26	1	-0.0561	11.5163	85.3898	99.0727	0	0	0
31821	26	2	-0.4399	12.2687	84.5415	100.927	0	0	0
31822	26	2	0.1412	12.4434	85.3756	99.6901	0	0	0
31820	26	2	-0.0867	10.9134	84.7866	101.705	0	0	0
31878	26	1	0.0455	13.1985	84.6059	101.531	0	0	0
31881	26	1	0.0388	13.4765	83.7309	98.6887	0	0	0
31823	26	2	-0.3	13.5484	84.8206	98.7622	0	0	0
31883	26	1	0.0329	13.5489	85.1471	97.682	0	0	0
32160	26	1	0.2814	8.6413	86.9051	100.714	0	0	0
31875	26	1	-0.0557	10.8451	85.918	101.661	0	0	0
32107	26	6	0.435	11.9407	87.6753	101.828	0	0	0
32265	26	1	0.1236	13.8291	86.5882	101.932	0	0	0
32108	26	6	0.2071	9.3552	88.7967	101.276	0	0	0
32114	26	1	-0.039	15.2017	88.0185	100.073	0	0	0
32065	26	2	-0.1279	15.3057	89.1345	100.276	0	0	0
32059	26	2	-0.2166	9.14553	89.0175	102.343	0	0	0
32266	26	1	0.0347	15.9279	85.5078	102.118	0	0	0
32058	26	2	-0.6114	11.3933	88.4461	102.514	0	0	0
32106	26	6	0.0857	9.70109	87.1818	102.535	0	0	0
32062	26	2	0.2314	11.6973	89.3899	101.231	0	0	0
57848	46	2	-0.3558	11.2035	89.781	97.7649	0	1	0
32206	26	2	-0.0634	14.1642	86.6189	102.943	0	0	0
32207	26	2	-0.1067	15.3334	85.498	103.053	0	0	0
32064	26	4	0.4709	14.1297	89.5914	101.183	0	0	0
57919	46	1	-0.0268	13.7666	89.9876	96.6117	0	1	0
58047	46	1	-0.0311	14.0477	70.5484	90.6685	0	1	0
32321	26	2	-0.0186	22.3064	90.038	102.93	0	0	0
32373	26	1	-0.083	21.4324	89.5332	102.539	0	0	0
32073	26	2	-0.4399	21.7817	83.3361	100.644	0	0	0
32129	26	1	0.0087	22.8642	83.6212	100.768	0	0	0
32130	26	1	0.0455	21.6034	83.6297	99.6602	0	0	0
32127	26	1	-0.0557	19.8332	84.1536	101.164	0	0	0
32072	26	2	-0.0867	20.8971	84.2537	101.5	0	0	0
32116	26	1	-0.011	17.3879	89.2288	99.795	0	0	0
32066	26	2	-0.0176	16.8509	89.3387	100.733	0	0	0
32125	26	1	-0.1556	22.1093	85.876	101.016	0	0	0
32126	26	1	-0.0664	20.509	86.2895	100.63	0	0	0
32120	26	1	-0.0897	19.4784	88.2495	101.059	0	0	0
32117	26	1	-0.0438	17.0737	87.2798	101.433	0	0	0
32067	26	2	-0.0181	17.3606	88.2743	101.727	0	0	0
32071	26	2	0.1155	21.1148	85.8074	101.429	0	0	0
32068	26	2	0.2612	18.9141	88.18	101.988	0	0	0
32119	26	1	-0.1808	19.2985	89.1017	102.507	0	0	0
32124	26	1	-0.0672	21.3173	87.6597	102.516	0	0	0
32118	26	1	-0.1147	16.8941	88.4334	102.666	0	0	0
32070	26	2	-0.3329	20.955	86.6473	102.775	0	0	0
32121	26	1	-0.083	18.8184	86.056	102.686	0	0	0
32519	26	1	1.2238	22.6904	82.9333	102.897	0	0	0
32069	26	2	-0.0186	19.4343	86.9695	102.901	0	0	0
32128	26	1	-0.1228	20.9604	84.0326	102.536	0	0	0
32534	26	1	0.0174	17.6304	83.7167	102.765	0	0	0
31621	26	1	-0.0278	1.51461	77.1327	105.998	0	0	0
31909	26	1	0.0808	2.37346	81.4493	103.297	0	0	0
31626	26	1	-0.0032	2.32878	76.7848	103.491	0	0	0
31569	26	2	-0.1275	2.28534	77.8982	103.352	0	0	0
31567	26	2	0.0572	1.71506	78.1909	105.909	0	0	0
31622	26	1	-0.0324	2.15598	78.4484	106.913	0	0	0
31623	26	1	-0.0518	3.71552	78.0391	104.882	0	0	0
31568	26	2	-0.0319	2.71461	78.5039	104.712	0	0	0
31862	26	1	-0.039	5.33627	80.7944	104.125	0	0	0
31863	26	1	0.0954	7.39322	80.4	105.329	0	0	0
31813	26	2	-0.1279	5.81127	81.7238	104.623	0	0	0
31624	26	1	-0.061	2.86366	79.5885	104.694	0	0	0
31814	26	2	-0.0176	6.9208	81.2903	105.665	0	0	0
31864	26	1	-0.011	6.3566	81.0078	106.61	0	0	0
31824	26	5	-0.4032	4.04024	81.9991	106.35	0	0	0
31815	26	2	-0.0181	7.96689	82.3481	106.127	0	0	0
31861	26	1	0.1444	6.16102	82.2529	103.765	0	0	0
32017	26	1	0.0594	8.00191	82.3067	108.799	0	0	0
31812	26	4	0.4709	4.61884	82.4314	105.339	0	0	0
31866	26	1	-0.1147	7.4939	83.0275	106.902	0	0	0
31908	26	1	0.2814	2.07311	82.946	104.905	0	0	0
31868	26	1	-0.0897	8.48055	82.8748	104.048	0	0	0
31625	26	1	-0.0125	1.25504	78.2552	103.071	0	0	0
31865	26	1	-0.0438	8.82273	81.8074	106.448	0	0	0
32283	26	1	0.0207	11.0323	82.6369	107.743	0	0	0
32806	26	1	-0.0332	15.9112	79.7929	106.09	0	0	0
32284	26	1	0.0123	10.3978	82.2312	109.266	0	0	0
32215	26	2	-0.3605	11.0496	82.9457	108.795	0	0	0
32282	26	1	0.0174	12.1357	82.73	109.104	0	0	0
32811	26	1	0.0357	12.2506	80.5169	105.231	0	0	0
32810	26	1	0.0359	13.3902	79.074	105.422	0	0	0
32805	26	1	-0.0231	14.9418	79.2572	107.418	0	0	0
32734	26	2	-0.3194	12.9077	79.9799	105.921	0	0	0
32731	26	2	0.025	15.2979	80.1572	106.938	0	0	0
32809	26	1	0.0341	12.4002	79.6139	106.827	0	0	0
32732	26	2	0.0502	14.0752	80.9276	106.454	0	0	0
32808	26	1	-0.029	13.6588	81.516	107.247	0	0	0
32807	26	1	-0.0311	14.3447	81.6501	105.657	0	0	0
32804	26	1	-0.0304	15.5004	81.2657	108.801	0	0	0
32533	26	1	-0.0618	17.1051	81.3303	104.627	0	0	0
32531	26	1	-0.0515	19.4874	82.1259	104.634	0	0	0
32802	26	1	0.0353	18.0612	79.6717	107.659	0	0	0
32798	26	1	0.0113	20.1453	80.5085	108.589	0	0	0
32794	26	1	0.0024	21.4043	82.5009	109.196	0	0	0
32467	26	2	-0.3605	17.2281	82.6922	103.036	0	0	0
32466	26	2	-0.0629	17.3529	82.4007	104.556	0	0	0
32465	26	2	-0.009	18.7232	82.6703	105.238	0	0	0
32801	26	1	-0.0284	16.9987	79.3164	109.035	0	0	0
32729	26	2	-0.0066	17.3908	80.1046	108.419	0	0	0
32530	26	1	-0.0259	18.7835	82.3025	106.251	0	0	0
32803	26	1	-0.0168	16.5241	81.9561	107.411	0	0	0
32730	26	2	-0.0223	16.1244	80.9825	107.889	0	0	0
32799	26	1	0.0388	18.2845	82.0149	108.941	0	0	0
32728	26	2	-0.1402	18.1805	80.9952	109.355	0	0	0
32031	26	1	0.0207	1.11035	82.703	107.908	0	0	0
31841	26	2	-0.4364	1.64684	83.2758	103.971	0	0	0
31684	26	2	0.2313	1.27043	89.8638	106.898	0	0	0
31733	26	6	0.033	2.01892	89.4207	107.556	0	0	0
31980	26	6	0.0857	5.95102	89.1951	108.019	0	0	0
31932	26	2	-0.6114	6.66958	89.4567	106.077	0	0	0
32020	26	1	-0.0026	4.51388	82.8767	108.619	0	0	0
31816	26	2	0.2612	8.32564	83.392	105.054	0	0	0
31811	26	3	-0.2089	4.69037	83.7476	105.062	0	0	0
31867	26	1	-0.1808	7.34884	84.0161	104.977	0	0	0
31840	26	4	0.4458	2.27301	84.5823	103.602	0	0	0
31858	26	7	-0.0507	3.82264	88.8437	107.235	0	0	0
31839	26	3	-0.2995	1.92865	85.7108	104.326	0	0	0
31856	26	6	0.2071	4.01556	85.8653	104.534	0	0	0
31825	26	3	-0.2762	2.05675	88.3677	104.466	0	0	0
31859	26	6	0.033	5.89479	84.0409	106.651	0	0	0
31930	26	2	-0.7991	6.45223	88.5508	107.288	0	0	0
31854	26	6	0.0857	2.27297	84.4941	106.292	0	0	0
31810	26	2	0.2314	5.13117	84.6155	106.153	0	0	0
31860	26	6	-0.1126	5.59634	85.4773	105.729	0	0	0
31804	26	2	-0.7991	2.68877	85.5156	106.444	0	0	0
31806	26	2	-0.6114	4.05396	85.2774	107.101	0	0	0
31807	26	2	-0.2166	3.04688	86.1564	105.05	0	0	0
31727	26	3	-0.6177	1.62074	86.2263	107.321	0	0	0
31805	26	3	-0.8815	4.23464	86.6466	107.554	0	0	0
31808	26	2	-0.7912	3.20913	87.6022	105.301	0	0	0
31853	26	3	-0.6177	5.52299	87.595	106.725	0	0	0
31857	26	6	0.081	2.65006	87.5723	106.209	0	0	0
31809	26	2	1.4089	4.06799	87.9918	106.634	0	0	0
31951	26	3	-0.2762	7.20208	86.1777	107.388	0	0	0
31931	26	3	-0.8815	7.03652	88.543	105.02	0	0	0
31855	26	6	0.435	3.55764	84.4244	107.655	0	0	0
31952	26	4	7.2661	6.14464	86.3091	108.547	0	0	0
32021	26	1	-0.4121	5.66606	84.3769	108.447	0	0	0
31984	26	7	-0.0507	7.73327	86.6269	104.471	0	0	0
32011	26	1	-0.0098	7.73422	84.5995	108.668	0	0	0
31933	26	2	-0.2166	7.89807	88.2503	107.556	0	0	0
31935	26	2	1.4089	8.09222	87.5429	105.073	0	0	0
31965	26	3	-0.2995	8.0063	88.2636	109.001	0	0	0
31934	26	2	-0.7912	8.23595	87.0478	106.697	0	0	0
31958	26	2	-0.0822	5.20986	83.56	109.139	0	0	0
31953	26	2	-0.3874	7.5142	85.4275	109.358	0	0	0
32024	26	1	-0.0052	2.38482	84.7591	109.281	0	0	0
31964	26	5	-0.9014	5.72123	87.2687	109.329	0	0	0
31981	26	6	0.435	5.73335	90.0148	105.805	0	0	0
38329	31	1	-0.0593	1.19841	88.9936	145.565	0	0	0
32243	26	1	-0.0438	16.5327	90.2765	110.405	0	0	0
32262	26	1	0.0134	12.158	86.1016	103.147	0	0	0
32056	26	2	-0.7991	10.0394	88.0379	103.067	0	0	0
32267	26	1	1.2238	15.1267	84.3389	103.292	0	0	0
31873	26	1	-0.1556	10.2999	83.2387	103.121	0	0	0
31819	26	2	0.1155	10.7958	84.1669	103.203	0	0	0
31874	26	1	-0.0664	11.8345	83.9509	103.488	0	0	0
32232	26	6	0.0857	10.9672	89.7487	107.289	0	0	0
32264	26	1	0.1076	14.7814	87.5496	103	0	0	0
32010	26	1	0.0134	8.42392	85.9648	109.346	0	0	0
31982	26	6	0.2071	8.64234	88.965	107.244	0	0	0
32105	26	3	-0.6177	10.9571	89.7922	105.115	0	0	0
32057	26	3	-0.8815	11.8108	89.3577	103.443	0	0	0
31869	26	1	-0.083	10.4206	83.5649	105.715	0	0	0
32276	26	1	-0.0052	12.6153	83.955	107.01	0	0	0
32214	26	2	-0.0629	10.6922	84.3908	108.873	0	0	0
32272	26	1	-0.0026	15.2261	84.3698	106.558	0	0	0
31872	26	1	-0.0672	9.1546	85.5162	103.769	0	0	0
32205	26	2	-0.3874	12.829	86.4894	103.919	0	0	0
32186	26	2	-0.7912	13.904	89.7343	105.757	0	0	0
32235	26	6	0.081	14.9412	89.5006	105.914	0	0	0
31818	26	2	-0.3329	10.088	85.1864	104.204	0	0	0
32263	26	1	-0.0098	12.8056	85.4813	104.348	0	0	0
31979	26	3	-0.6177	9.57283	88.0302	104.504	0	0	0
31871	26	1	-0.3996	10.6362	86.1113	104.497	0	0	0
32273	26	1	-0.4121	14.2213	84.4374	104.981	0	0	0
31817	26	2	-0.0186	9.6162	84.2439	105.394	0	0	0
32280	26	1	-0.099	9.78913	84.6488	108.432	0	0	0
32212	26	2	0.1496	12.3725	84.985	106.971	0	0	0
31870	26	1	-0.0828	9.47161	84.8862	106.264	0	0	0
32277	26	1	-0.3104	11.6978	85.3888	106.16	0	0	0
32211	26	2	0.1647	13.5771	85.8216	106.649	0	0	0
32275	26	1	-0.0322	14.1426	86.1468	107.551	0	0	0
32274	26	1	-0.4764	13.1853	86.6838	106.032	0	0	0
31983	26	6	0.081	9.27561	86.8012	106.989	0	0	0
32216	26	5	-0.9015	11.2196	87.497	105.996	0	0	0
32204	26	4	7.2659	11.8631	87.7338	104.927	0	0	0
32203	26	3	-0.2762	13.2043	88.5412	104.965	0	0	0
32217	26	3	-0.2995	13.0509	88.383	107.767	0	0	0
32210	26	2	-0.0822	14.6272	84.9517	105.876	0	0	0
32278	26	1	-0.0259	11.311	86.3957	108.333	0	0	0
32213	26	2	-0.009	11.7179	85.3541	108.327	0	0	0
32185	26	2	-0.2166	13.0448	89.5616	106.919	0	0	0
32270	26	1	-0.2104	14.9445	87.0091	105.257	0	0	0
32209	26	2	0.003	15.5494	86.1353	105.428	0	0	0
32218	26	4	0.4458	13.6963	88.4644	108.983	0	0	0
32229	26	5	-0.1323	14.8896	88.666	109.059	0	0	0
32279	26	1	-0.0515	12.6096	85.4111	109.028	0	0	0
31977	26	5	-0.1323	9.69828	89.7742	109.542	0	0	0
32182	26	2	-0.7991	11.616	89.9389	106.445	0	0	0
32522	26	1	-0.2104	23.2191	84.5551	106.336	0	0	0
32532	26	1	-0.099	16.537	82.8768	105.163	0	0	0
32363	26	6	0.033	17.8521	89.7659	104.139	0	0	0
32439	26	2	1.4089	21.234	90.1007	106.604	0	0	0
32523	26	1	-0.0593	22.4896	83.0201	106.805	0	0	0
32375	26	1	-0.3996	22.971	88.2606	103.834	0	0	0
32208	26	2	-0.2899	16.2652	85.8746	104.146	0	0	0
32524	26	1	-0.0026	21.292	83.4437	104.356	0	0	0
32461	26	2	0.003	22.7021	83.6062	105.959	0	0	0
32462	26	2	-0.0822	21.5596	84.1149	105.175	0	0	0
32464	26	2	0.1496	18.9936	84.1787	105.216	0	0	0
32528	26	1	-0.0052	19.0399	84.5505	104.173	0	0	0
32123	26	1	-0.3996	21.6065	86.4612	103.648	0	0	0
32268	26	1	0.1293	16.9438	86.7545	103.906	0	0	0
32122	26	1	-0.0828	19.2889	87.1187	104.024	0	0	0
32269	26	1	0.0594	16.9439	85.0812	104.242	0	0	0
32537	26	1	0.1853	16.4934	86.8677	107.946	0	0	0
32527	26	1	-0.0322	20.5666	84.5228	106.842	0	0	0
32463	26	2	0.1647	20.35	84.7202	105.77	0	0	0
32529	26	1	-0.3104	18.2109	84.5971	105.789	0	0	0
32525	26	1	-0.4121	22.0876	85.0942	104.876	0	0	0
32438	26	2	-0.7912	20.3004	88.9567	106.017	0	0	0
32437	26	2	-0.2166	19.7152	88.324	107.246	0	0	0
32455	26	3	-0.2762	21.173	87.9964	105	0	0	0
32526	26	1	-0.4763	20.6398	85.8369	105.48	0	0	0
32271	26	1	-0.0593	16.4051	86.4871	106.007	0	0	0
32469	26	3	-0.2995	18.6474	87.4168	107.023	0	0	0
32486	26	6	0.2071	20.5246	87.7896	107.809	0	0	0
32468	26	5	-0.9015	22.1778	86.5616	106.517	0	0	0
32470	26	4	0.4458	18.5344	86.423	108.002	0	0	0
32487	26	6	0.081	19.4672	89.4084	105.441	0	0	0
32456	26	4	7.2659	22.4826	87.0621	105.337	0	0	0
32483	26	3	-0.6177	22.3442	89.0333	106.401	0	0	0
32434	26	2	-0.7991	19.1794	89.5681	108.037	0	0	0
32613	26	6	0.081	22.6798	88.6748	108.386	0	0	0
32540	26	1	0.2553	16.5129	84.3059	108.285	0	0	0
32481	26	5	-0.1323	19.524	85.8403	108.489	0	0	0
32471	26	2	-0.4364	17.1533	86.3534	108.601	0	0	0
32484	26	6	0.0857	18.2779	89.2554	108.499	0	0	0
32733	26	5	-0.4177	22.4793	84.8995	109.435	0	0	0
32472	26	2	0.0205	16.6704	84.9458	109.185	0	0	0
32538	26	1	0.2813	17.1635	87.1615	109.388	0	0	0
32436	26	2	-0.6114	20.1345	89.899	109.143	0	0	0
32027	26	1	-0.0515	2.91446	82.1871	109.913	0	0	0
32019	26	1	-0.0593	5.67434	81.5357	109.472	0	0	0
31956	26	2	-0.2899	7.55656	82.3063	109.781	0	0	0
32016	26	1	0.1293	7.8544	81.264	110.135	0	0	0
31957	26	2	0.003	6.02052	82.4614	109.811	0	0	0
32026	26	1	-0.0259	2.5344	82.6119	111.556	0	0	0
32558	26	1	0.0147	6.60381	83.6714	114.072	0	0	0
32014	26	1	0.0347	7.9871	82.7666	111.702	0	0	0
32554	26	1	-0.0714	8.76366	81.8876	114.495	0	0	0
32552	26	1	-0.0893	9.84129	81.816	112.353	0	0	0
32551	26	1	-0.1181	11.0069	81.3323	113.52	0	0	0
32478	26	2	0.0251	10.4269	82.1941	113.188	0	0	0
32553	26	1	-0.0268	10.0882	82.6265	115.357	0	0	0
32548	26	1	0.0343	12.6321	82.1538	111.178	0	0	0
32547	26	1	0.0082	13.1845	82.3672	112.781	0	0	0
32479	26	2	0.0468	9.53216	82.6547	114.447	0	0	0
32476	26	2	-0.2933	12.6453	82.9018	111.976	0	0	0
32797	26	1	-0.0025	19.5404	79.4716	109.89	0	0	0
32727	26	2	0.0523	19.6048	80.4573	109.517	0	0	0
32793	26	1	-0.0285	22.3175	81.0164	109.554	0	0	0
32725	26	2	0.0967	21.6804	81.8338	109.963	0	0	0
32800	26	1	0.0071	17.6567	81.0505	110.303	0	0	0
32796	26	1	0.0576	20.6451	80.5902	111.403	0	0	0
32726	26	2	-0.2032	20.4455	81.2616	110.533	0	0	0
32792	26	1	0.1493	22.8122	81.9632	111.896	0	0	0
32795	26	1	0.038	19.9068	82.0745	111.013	0	0	0
38124	31	2	-0.0176	3.16535	88.6808	142.936	0	0	0
32033	26	1	0.1853	6.48121	90.0995	110.387	0	0	0
32305	26	1	0.0142	3.43602	86.9114	109.926	0	0	0
32306	26	1	0.0147	2.70777	88.5744	110.019	0	0	0
31961	26	2	-0.009	2.27875	82.8953	110.468	0	0	0
32018	26	1	-0.2104	5.78042	82.3661	110.895	0	0	0
32307	26	1	0.0138	1.82677	87.1426	110.248	0	0	0
32482	26	2	-0.3558	7.33513	84.0037	114.8	0	0	0
32559	26	1	0.0138	7.10518	84.9381	115.216	0	0	0
32022	26	1	-0.4763	4.8391	85.3726	109.682	0	0	0
31959	26	2	0.1647	4.36775	84.4052	110.127	0	0	0
31960	26	2	0.1496	2.77077	84.3213	110.19	0	0	0
32230	26	2	-0.3558	2.7891	87.572	110.453	0	0	0
32301	26	1	-0.0268	4.87367	88.7249	111.483	0	0	0
32297	26	1	-0.4453	7.23361	87.0549	110.735	0	0	0
32025	26	1	-0.3104	2.24878	84.9057	110.982	0	0	0
32023	26	1	-0.0322	4.76347	84.2997	111.136	0	0	0
32298	26	1	0.1107	6.90644	88.5345	111.685	0	0	0
32303	26	1	-0.0253	2.55049	88.3699	112.561	0	0	0
32227	26	2	0.0468	4.60088	88.0531	112.326	0	0	0
32300	26	1	-0.0893	5.49324	86.1633	111.803	0	0	0
32304	26	1	-0.0206	2.88449	86.5608	112.345	0	0	0
32299	26	1	-0.1181	5.81461	86.6126	113.39	0	0	0
32226	26	2	0.0251	5.77632	86.976	112.415	0	0	0
32228	26	2	-0.104	3.15469	87.5786	111.999	0	0	0
32012	26	1	0.1076	6.88762	84.6655	111.504	0	0	0
32225	26	2	0.0552	7.13923	87.4906	111.787	0	0	0
31954	26	2	-0.0634	7.78137	84.7128	110.836	0	0	0
32302	26	1	-0.0714	4.58645	88.6492	113.283	0	0	0
32557	26	1	0.0142	7.23431	83.2594	115.606	0	0	0
31955	26	2	-0.1067	8.308	83.1988	110.78	0	0	0
32295	26	1	0.0082	8.32588	88.0615	113.452	0	0	0
32296	26	1	0.0343	8.4237	86.3069	112.962	0	0	0
31585	26	2	-0.2648	1.70709	90.2388	97.2988	0	0	0
31966	26	4	0.4458	8.57572	89.4364	109.629	0	0	0
32015	26	1	1.2238	9.45102	83.0814	110.929	0	0	0
32224	26	2	-0.2933	8.40245	87.3498	112.619	0	0	0
32541	26	1	0.0077	14.715	85.8159	109.549	0	0	0
32281	26	1	-0.0618	10.5441	84.6191	109.93	0	0	0
32544	26	1	0.0468	14.4581	83.2362	109.74	0	0	0
32480	26	2	-0.104	8.80001	83.9994	114.325	0	0	0
32555	26	1	-0.0253	8.74142	84.2333	113.243	0	0	0
32013	26	1	0.1236	8.64805	85.1462	111.356	0	0	0
32289	26	1	0.0077	11.9902	88.8255	112.971	0	0	0
32286	26	1	0.2814	12.1556	89.085	110.209	0	0	0
32285	26	1	0.1853	12.1037	87.3967	109.868	0	0	0
32477	26	2	0.0552	11.3104	83.3253	112.623	0	0	0
32543	26	1	0.3059	15.5302	83.3099	111.149	0	0	0
32550	26	1	0.1107	11.67	83.8619	113.488	0	0	0
32556	26	1	-0.0206	9.47324	84.6419	114.933	0	0	0
32474	26	2	-0.1519	14.7412	83.8239	110.611	0	0	0
32549	26	1	-0.4453	10.7537	83.8713	111.893	0	0	0
32475	26	2	-0.1389	13.5023	84.1182	111.6	0	0	0
32546	26	1	0.0446	13.8711	84.4856	112.596	0	0	0
32219	26	2	-0.4364	12.775	88.1929	110.133	0	0	0
32473	26	2	-0.1854	15.4249	85.1843	110.122	0	0	0
32294	26	1	0.0446	9.95089	88.7888	111.949	0	0	0
32290	26	1	0.0759	12.755	87.3993	113.599	0	0	0
32545	26	1	0.0064	12.8307	84.8555	111.19	0	0	0
32293	26	1	0.0064	9.74609	87.4053	110.877	0	0	0
32287	26	1	0.0808	14.1213	88.5473	111.878	0	0	0
32291	26	1	0.3059	10.6949	86.5291	113.593	0	0	0
32221	26	2	-0.1853	12.2784	87.8058	112.732	0	0	0
32223	26	2	-0.1389	9.79377	87.6797	111.93	0	0	0
32220	26	2	0.0205	13.3508	87.8769	111.564	0	0	0
32288	26	1	0.2553	13.7858	86.8993	111.496	0	0	0
32292	26	1	0.0468	11.2936	86.1596	111.976	0	0	0
32222	26	2	-0.1519	10.9516	86.954	112.61	0	0	0
32054	26	1	0.0147	1.03518	88.6698	113.933	0	0	0
32244	26	1	-0.1147	16.1488	90.0714	112.076	0	0	0
32724	26	2	-0.0585	22.5508	82.5888	111.028	0	0	0
32542	26	1	0.0759	15.6778	85.7591	110.992	0	0	0
32448	26	2	-0.3329	22.4198	89.7219	112.305	0	0	0
32496	26	1	-0.1147	22.3469	85.3056	113.928	0	0	0
32539	26	1	0.0808	17.4576	84.3863	109.692	0	0	0
32491	26	1	0.1444	20.6849	86.2621	111.046	0	0	0
32441	26	3	-0.2089	19.0055	88.174	110.557	0	0	0
32445	26	2	-0.0181	22.1019	86.0599	113.225	0	0	0
32492	26	1	-0.039	19.4131	85.1341	111.627	0	0	0
32443	26	2	-0.1279	19.8932	86.1303	111.754	0	0	0
32493	26	1	0.0954	20.0444	85.4952	113.747	0	0	0
32440	26	2	0.2314	20.2332	88.6384	110.142	0	0	0
32791	26	1	0.1152	21.8692	83.3003	111.416	0	0	0
32495	26	1	-0.0438	22.3406	85.5304	112.237	0	0	0
32490	26	6	-0.1126	20.8825	87.8426	109.709	0	0	0
32442	26	4	0.4709	18.8076	87.2315	111.531	0	0	0
32499	26	1	-0.083	22.4073	87.7351	111.164	0	0	0
32494	26	1	-0.011	20.1694	87.2485	113.724	0	0	0
32454	26	5	-0.4032	17.6674	87.1085	111.97	0	0	0
32503	26	1	-0.1556	20.9802	89.0657	113.939	0	0	0
32489	26	6	0.033	20.5077	88.9682	111.124	0	0	0
32444	26	2	-0.0176	20.4939	86.3029	113.214	0	0	0
32449	26	2	0.1155	21.4	89.9547	113.491	0	0	0
37880	31	2	0.1503	1.73037	89.2499	150.446	0	0	0
32498	26	1	-0.0897	22.8456	87.7567	114.312	0	0	0
32446	26	2	0.2612	22.9782	87.3304	113.321	0	0	0
32447	26	2	-0.0186	22.8586	88.243	112.025	0	0	0
32508	26	1	0.0455	22.6253	89.4774	116.121	0	0	0
38177	31	1	-0.1808	3.9231	89.889	140.532	0	0	0
38174	31	1	-0.011	2.83218	88.5798	144.009	0	0	0
38171	31	1	0.1444	2.11328	87.8883	141.287	0	0	0
38178	31	1	-0.0897	5.53663	89.6262	141.269	0	0	0
38190	31	1	-0.0561	7.1831	88.8415	139.834	0	0	0
38132	31	2	0.1412	8.02024	89.1217	139.145	0	0	0
38189	31	1	-0.0631	7.85153	88.6784	138.142	0	0	0
38191	31	1	0.0388	10.2088	88.8881	139.421	0	0	0
38193	31	1	0.0329	9.19871	88.7294	140.899	0	0	0
38133	31	2	-0.3	9.23191	88.5084	139.784	0	0	0
38192	31	1	0.0428	9.23141	87.42	139.603	0	0	0
38326	31	1	0.1293	2.96412	89.5959	146.775	0	0	0
38122	31	4	0.4709	1.1999	89.8386	141.584	0	0	0
37881	31	2	-0.3261	3.141	89.118	150.003	0	0	0
38126	31	2	0.2612	4.6246	90.1688	141.366	0	0	0
38267	31	2	0.003	1.12484	89.9779	146.021	0	0	0
38125	31	2	-0.0181	3.9656	90.024	142.761	0	0	0
38172	31	1	-0.039	1.26552	87.9762	142.847	0	0	0
56884	46	1	-0.0953	3.20689	90.2222	92.1552	0	1	0
31652	26	1	0.0232	2.01	90.1619	96.2126	0	0	0
32234	26	6	0.2071	13.5233	90.2324	107.575	0	0	0
57657	46	1	0.3059	14.8345	85.183	90.5131	0	1	0
57318	46	4	7.2659	8.04529	85.795	90.361	0	1	0
57858	46	1	-0.039	23.0034	81.4031	90.4261	0	1	0
32501	26	1	-0.3996	21.9658	90.2487	111.401	0	0	0
57758	46	1	0.0347	23.2572	77.9778	90.5301	0	1	0
57206	46	4	0.4458	0.94406	80.0124	91.2832	0	1	0
32177	26	1	-0.0253	5.72418	90.2835	99.4068	0	0	0
32045	26	1	-0.4453	1.60102	90.289	110.841	0	0	0
56702	45	2	-0.0585	3.24749	102.668	4.22081	1	0	1
56770	45	1	0.1493	3.68255	101.689	4.55552	1	0	1
56768	45	1	0.1454	5.2671	103.495	4.06289	1	0	1
56767	45	1	0.1769	4.57794	103.641	5.59577	1	0	1
56701	45	2	-0.1897	4.33751	103.743	4.59351	1	0	1
56769	45	1	0.1152	2.34719	102.825	4.92145	1	0	1
56703	45	2	0.0967	2.75592	102.548	2.81263	1	0	1
56746	45	1	0.0845	7.92734	103.379	3.5559	1	0	1
56704	45	2	-0.2032	2.07326	101.254	2.60204	1	0	1
56771	45	1	-0.0285	3.52675	102.621	2.0507	1	0	1
56773	45	1	0.038	2.62952	100.423	2.99143	1	0	1
56772	45	1	0.0024	2.10517	103.394	2.60207	1	0	1
56474	45	1	-0.1147	1.62311	104.403	6.42795	1	0	1
56745	45	1	0.0569	7.79379	104.802	1.39793	1	0	1
56750	45	1	0.025	7.0228	101.849	1.76885	1	0	1
56690	45	2	-0.1337	8.04647	101.654	1.22006	1	0	1
56501	45	1	-0.0593	3.50129	104.687	1.59316	1	0	1
56774	45	1	0.0576	1.99572	101.188	1.4945	1	0	1
56687	45	2	-0.2769	8.70728	104.879	1.99171	1	0	1
56688	45	2	0.0007	8.84478	103.592	2.88174	1	0	1
56689	45	2	-0.0056	9.19557	102.264	2.19078	1	0	1
56748	45	1	0.033	9.59418	101.514	2.82889	1	0	1
56747	45	1	0.083	9.71096	103.697	3.57075	1	0	1
50961	41	1	0.0207	12.2956	104.8	4.34151	0	0	1
50893	41	2	-0.3605	12.2833	104.911	3.236	0	0	1
50962	41	1	0.0123	12.0272	103.972	2.79132	0	0	1
50891	41	2	-0.009	14.3967	104.456	1.67493	0	0	1
50956	41	1	-0.0259	14.3251	103.374	1.98019	0	0	1
56744	45	1	0.0573	9.55039	104.933	1.23803	1	0	1
56749	45	1	-0.0193	10.0284	102.47	1.60538	1	0	1
56751	45	1	-0.0029	8.08295	100.553	1.03347	1	0	1
50954	41	1	-0.0052	16.3007	104.905	2.30657	0	0	1
51233	41	1	-0.0253	16.8705	103.393	6.37071	0	0	1
51143	41	2	-0.009	22.7593	105.017	1.60332	0	0	1
51237	41	1	0.0138	17.4851	102.61	4.31069	0	0	1
51160	41	2	-0.3558	17.8631	103.558	4.48609	0	0	1
51235	41	1	0.0142	18.8218	103.599	4.04817	0	0	1
51236	41	1	0.0147	17.1416	104.19	3.99906	0	0	1
51158	41	2	-0.104	17.8714	103.696	6.03116	0	0	1
51214	41	1	0.0123	21.0502	104.299	3.49763	0	0	1
51213	41	1	0.0207	22.542	104.76	4.40542	0	0	1
51145	41	2	-0.3605	21.6899	105.152	3.79959	0	0	1
51230	41	1	-0.0893	20.2075	105.024	6.4852	0	0	1
51234	41	1	-0.0206	18.6261	103.17	6.544	0	0	1
51157	41	2	0.0468	18.0374	105.076	6.65364	0	0	1
50942	41	1	0.1076	19.8421	104.972	2.11986	0	0	1
50943	41	1	0.1236	18.3096	104.493	1.92109	0	0	1
50890	41	2	0.1496	15.7941	104.992	1.36592	0	0	1
50560	41	1	0.0431	21.5988	102.222	1.24308	0	0	1
12176	10	1	-0.011	1.10004	112.121	82.9289	1	-1	0
56700	45	4	0.3872	3.81243	105.194	4.43349	1	0	1
56439	45	2	0.003	3.67668	105.619	0.96566	1	0	1
56716	45	6	0.1627	6.10054	105.429	5.46104	1	0	1
56711	45	5	-0.4177	2.701	105.489	4.13767	1	0	1
56354	45	1	-0.0672	3.32731	112.063	1.47826	1	0	1
56685	45	3	-0.5639	7.37655	106.214	3.36683	1	0	1
56588	45	6	0.0857	2.23623	111.577	3.00801	1	0	1
56699	45	3	-0.3318	4.76614	106.121	4.2214	1	0	1
56667	45	2	-0.0263	5.80204	106.404	5.12609	1	0	1
56539	45	3	-0.8815	3.64741	108.721	3.58753	1	0	1
56446	45	5	-0.9015	2.0587	107.694	2.43035	1	0	1
56717	45	6	0.108	6.57861	108.109	4.01729	1	0	1
56540	45	2	-0.6114	3.79714	110.069	3.14379	1	0	1
56545	45	3	-0.2089	6.30143	110.32	3.50552	1	0	1
56668	45	2	0.1418	6.93212	107.134	4.38568	1	0	1
56543	45	2	1.4089	3.43927	108.446	5.17405	1	0	1
56542	45	2	-0.7912	2.29244	109.546	5.61342	1	0	1
56592	45	7	-0.0507	3.00246	107.46	5.39658	1	0	1
56546	45	4	0.4709	7.44418	110.819	4.06571	1	0	1
56538	45	2	-0.7991	2.43829	110.543	3.42423	1	0	1
56544	45	2	0.2314	5.03458	110.73	4.04298	1	0	1
56541	45	2	-0.2166	2.42623	110.941	4.87526	1	0	1
56593	45	6	0.033	4.94473	110.567	5.12099	1	0	1
56669	45	2	-0.0206	8.0952	107.373	5.35215	1	0	1
56587	45	3	-0.6177	4.62823	108.545	5.88991	1	0	1
56664	45	2	-0.0503	5.3085	107.291	6.30719	1	0	1
56665	45	3	-0.088	7.65653	108.128	6.43208	1	0	1
56600	45	1	-0.1147	6.13354	110.268	6.69863	1	0	1
56714	45	6	0.1627	4.68593	106.654	6.92157	1	0	1
56559	45	3	-0.2762	1.58247	109.746	7.0143	1	0	1
56591	45	6	0.081	1.56309	108.872	5.18171	1	0	1
56666	45	2	-0.2702	6.52376	107.721	7.19939	1	0	1
56547	45	2	-0.1279	7.45343	112.039	4.98945	1	0	1
56590	45	6	0.2071	3.24434	111.476	5.35359	1	0	1
56548	45	2	-0.0176	7.63701	111.751	6.54202	1	0	1
56594	45	6	-0.1126	4.92066	111.845	3.90195	1	0	1
56573	45	3	-0.2995	1.29051	111.871	5.02662	1	0	1
56589	45	6	0.435	4.40097	110.579	2.33563	1	0	1
56500	45	1	-0.2104	3.80062	106.429	1.68281	1	0	1
56461	45	3	-0.6177	1.27228	109.765	3.30876	1	0	1
56492	45	1	0.0134	4.71143	108.482	1.62356	1	0	1
56434	45	4	7.2659	2.31648	108.71	1.63184	1	0	1
56558	45	5	-0.4032	8.51816	110.325	3.77897	1	0	1
56790	45	9	0.0644	8.10806	105.776	6.26217	1	0	1
56549	45	2	-0.0181	6.38972	111.169	7.36093	1	0	1
5762	5	1	0.1076	3.4603	112.425	66.471	1	-1	0
50705	41	1	-0.0515	8.26184	108.966	1.49073	0	0	1
50959	41	1	-0.0618	14.3824	105.529	3.57873	0	0	1
50892	41	2	-0.0629	13.6766	105.317	2.76454	0	0	1
50960	41	1	0.0174	11.6066	105.734	3.0259	0	0	1
56686	45	4	0.6631	8.62303	106.121	2.74665	1	0	1
56713	45	8	-0.3548	8.71618	106.073	5.63577	1	0	1
50699	41	1	-0.4121	12.1748	110.825	1.84162	0	0	1
50980	41	1	-0.0714	12.9733	106.478	6.53521	0	0	1
56718	45	7	0.128	8.96131	107.909	4.89552	1	0	1
50703	41	1	-0.3104	10.7935	109.573	1.69766	0	0	1
50958	41	1	-0.099	13.6116	106.298	2.3188	0	0	1
56598	45	1	-0.011	8.46568	111.051	6.61327	1	0	1
50978	41	1	-0.0893	15.0727	107.27	5.28874	0	0	1
50981	41	1	-0.0253	11.4248	107.079	4.95913	0	0	1
50982	41	1	-0.0206	12.8393	107.371	4.06295	0	0	1
50906	41	2	-0.104	12.2614	107.752	4.88282	0	0	1
50631	41	2	-0.3874	13.8656	109.853	2.66003	0	0	1
50689	41	1	-0.0098	13.9159	109.017	3.32128	0	0	1
50985	41	1	0.0138	12.4066	109.851	5.05841	0	0	1
50983	41	1	0.0142	10.7652	109.437	5.27441	0	0	1
50908	41	2	-0.3558	11.6675	109.171	4.67219	0	0	1
50984	41	1	0.0147	11.3463	109.323	3.64895	0	0	1
50975	41	1	-0.4453	14.8098	109.517	4.89413	0	0	1
50632	41	2	-0.0634	13.6569	111.302	3.49839	0	0	1
50690	41	1	0.1076	14.0623	111.133	4.51323	0	0	1
50903	41	2	0.0552	14.9781	109.248	5.93789	0	0	1
50905	41	2	0.0468	13.0404	107.547	6.25522	0	0	1
50904	41	2	0.0251	14.5967	107.74	6.12225	0	0	1
50691	41	1	0.1236	12.5752	111.606	3.76294	0	0	1
50976	41	1	0.1107	14.2585	109.832	6.56545	0	0	1
50979	41	1	-0.0268	12.6779	108.203	7.09718	0	0	1
11935	10	1	-0.0557	0.991051	109.371	77.3319	1	-1	0
50977	41	1	-0.1181	15.0066	107.364	7.04125	0	0	1
50688	41	1	0.0134	14.8608	110.021	2.21223	0	0	1
56698	45	5	-0.4037	9.43212	107.048	2.73168	1	0	1
50642	41	5	-0.9015	12.1595	107.995	1.87891	0	0	1
50888	41	2	-0.0822	15.6339	107.674	1.46294	0	0	1
50702	41	1	-0.0052	9.54532	111.146	1.71398	0	0	1
50630	41	4	7.266	12.8427	109.023	1.51333	0	0	1
50951	41	1	-0.4121	14.5542	107.954	1.64409	0	0	1
56733	45	1	-0.0458	13.8353	112.034	7.17699	1	0	1
50698	41	1	-0.0026	11.5393	112.561	1.64023	0	0	1
50636	41	2	-0.0822	11.9326	111.67	1.1083	0	0	1
50638	41	2	0.1496	9.98345	110.247	1.22518	0	0	1
50884	41	2	-0.0634	18.855	105.435	1.90664	0	0	1
57133	46	1	-0.0593	1.19396	90.8836	88.3389	0	1	0
51156	41	2	0.0251	19.4248	105.661	6.90091	0	0	1
50949	41	1	-0.0593	16.2569	108.86	3.14459	0	0	1
50902	41	2	-0.2933	16.4576	109.604	6.20593	0	0	1
50972	41	1	0.0446	16.0623	111.678	5.50292	0	0	1
51231	41	1	-0.0268	17.4288	105.747	6.04458	0	0	1
50945	41	1	1.2238	19.0403	105.865	4.25784	0	0	1
51144	41	2	-0.0629	22.2248	105.976	2.59837	0	0	1
51212	41	1	0.0174	21.0979	105.845	4.41178	0	0	1
50947	41	1	0.0594	16.3821	106.325	3.85418	0	0	1
50885	41	2	-0.1067	18.6559	106.386	3.214	0	0	1
51226	41	1	0.0343	21.8039	106.719	6.59123	0	0	1
51210	41	1	-0.099	21.4349	106.546	2.09708	0	0	1
51211	41	1	-0.0618	22.9469	106.634	3.12094	0	0	1
51155	41	2	0.0552	19.6918	107.121	6.44423	0	0	1
50887	41	2	0.003	16.6774	108.081	2.59849	0	0	1
50971	41	1	0.0064	16.9494	110.821	4.40756	0	0	1
50901	41	2	-0.1389	16.8537	110.919	5.49755	0	0	1
50974	41	1	0.0343	17.0783	108.73	5.89966	0	0	1
50886	41	2	-0.2899	17.2527	106.972	3.57924	0	0	1
50944	41	1	0.0347	19.2968	107.357	3.19354	0	0	1
50946	41	1	0.1293	17.3189	107.408	4.55416	0	0	1
51227	41	1	-0.4453	19.5608	107.182	5.35147	0	0	1
50948	41	1	-0.2104	17.5695	108.709	2.22869	0	0	1
50896	41	4	0.4458	20.795	109.522	2.57811	0	0	1
50907	41	5	-0.1323	21.9997	109.51	2.81372	0	0	1
50963	41	1	0.1853	19.3401	109.246	4.20527	0	0	1
50897	41	2	-0.4364	19.7151	110.049	3.49915	0	0	1
51223	41	1	0.0064	21.5644	108.809	5.16305	0	0	1
50964	41	1	0.2814	18.8564	110.342	2.92688	0	0	1
50966	41	1	0.2553	20.8499	111.024	5.12937	0	0	1
50898	41	2	0.0205	20.166	111.297	4.33367	0	0	1
50970	41	1	0.0468	18.6912	110.544	6.45596	0	0	1
50900	41	2	-0.1519	18.1751	111.452	6.04089	0	0	1
51153	41	2	-0.1389	21.6531	108.838	6.22893	0	0	1
51224	41	1	0.0446	21.1713	109.718	6.72256	0	0	1
50969	41	1	0.3059	17.8718	112.111	6.84825	0	0	1
51154	41	2	-0.2933	21.0927	107.51	6.87777	0	0	1
50965	41	1	0.0807	20.7087	111.957	3.64463	0	0	1
50899	41	2	-0.1853	19.0874	112.144	5.04793	0	0	1
50895	41	3	-0.2995	20.1859	109.144	1.37402	0	0	1
51228	41	1	0.1107	18.9581	107.851	6.90318	0	0	1
50880	41	5	-0.4032	23.0347	111.932	1.14773	0	0	1
51152	41	2	-0.1519	23.1642	108.679	6.43966	0	0	1
56475	45	1	-0.1808	2.82748	102.371	7.18638	1	0	1
56477	45	1	-0.083	4.2989	104.517	7.66496	1	0	1
56423	45	2	-0.0181	1.36043	103.951	7.34957	1	0	1
56424	45	2	0.2612	2.52649	103.116	7.87491	1	0	1
56482	45	1	-0.0664	1.60136	104.36	10.4876	1	0	1
56478	45	1	-0.0828	4.61707	103.105	8.73204	1	0	1
56425	45	2	-0.0186	3.82696	103.862	8.46072	1	0	1
56476	45	1	-0.0897	2.01717	102.568	8.70882	1	0	1
56481	45	1	-0.1556	2.9573	103.51	11.2582	1	0	1
56427	45	2	0.1155	2.64403	104.507	10.8508	1	0	1
56426	45	2	-0.3329	3.5918	104.928	9.65362	1	0	1
56480	45	1	-0.0672	4.56232	105.226	10.0257	1	0	1
56486	45	1	0.0455	4.45577	105.3	12.9484	1	0	1
56473	45	1	-0.0438	0.975837	104.668	8.13432	1	0	1
56483	45	1	-0.0557	1.94686	105.051	12.8366	1	0	1
56428	45	2	-0.0867	2.52508	105.556	12.0121	1	0	1
56429	45	2	-0.4399	3.81454	106.18	12.6226	1	0	1
56479	45	1	-0.3996	3.23662	105.833	9.12768	1	0	1
56550	45	2	0.2612	5.07745	112.015	7.39678	1	0	1
56719	45	6	0.1257	7.5687	105.9	7.70473	1	0	1
56604	45	1	-0.0828	3.64279	110.331	7.62599	1	0	1
56620	45	1	0.1076	2.71269	107.581	7.69044	1	0	1
56715	45	6	0.3119	6.02352	108.59	7.70333	1	0	1
56552	45	2	-0.3329	2.58689	112.201	7.81086	1	0	1
56605	45	1	-0.3996	1.64382	111.666	7.83156	1	0	1
56670	45	2	0.0323	6.91259	106.654	8.26736	1	0	1
56484	45	1	-0.1228	1.94337	106.351	11.5169	1	0	1
56551	45	2	-0.0186	3.84475	111.315	8.06061	1	0	1
56720	45	6	0.0858	6.03528	106.051	8.58412	1	0	1
56599	45	1	-0.0438	6.72757	110.768	8.35148	1	0	1
56562	45	2	-0.0634	1.87842	107.716	8.46934	1	0	1
56564	45	2	-0.2899	1.7578	108.857	10.7917	1	0	1
56671	45	3	-0.433	7.62718	107.144	9.42335	1	0	1
56622	45	1	0.0347	3.51349	108.801	9.46008	1	0	1
56563	45	2	-0.1067	2.66047	108.098	9.80419	1	0	1
56672	45	4	0.7106	6.96211	108.012	10.2807	1	0	1
56623	45	1	1.2238	3.26752	107.263	10.2308	1	0	1
56684	45	5	-0.5905	5.82342	108.426	10.1254	1	0	1
56673	45	2	-0.2227	7.97225	108.564	11.2036	1	0	1
56624	45	1	0.1293	2.31005	108.992	11.7267	1	0	1
56485	45	1	0.0087	4.49626	106.611	11.8069	1	0	1
56722	45	1	0.1149	7.47612	108.676	12.2288	1	0	1
56724	45	1	-0.0024	7.68192	110.601	10.5234	1	0	1
56488	45	1	-0.0561	3.259	108.134	13.3807	1	0	1
56565	45	2	0.003	1.52023	110.35	10.3557	1	0	1
56626	45	1	-0.2104	1.73219	110.296	9.28402	1	0	1
56627	45	1	-0.0593	2.11477	111.107	10.8695	1	0	1
56603	45	1	-0.0831	3.95902	111.233	9.13668	1	0	1
56621	45	1	0.1236	1.52788	106.659	8.54479	1	0	1
7062	6	1	-0.0714	21.4057	105.36	86.082	0	-1	0
56674	45	2	0.0847	8.53073	109.956	10.8127	1	0	1
56721	45	1	0.1253	8.83061	107.988	11.3905	1	0	1
56729	45	1	0.0003	11.1066	110.552	7.53197	1	0	1
56734	45	1	-0.0435	13.8914	111.997	8.98807	1	0	1
56725	45	1	-0.0061	9.46123	109.268	8.90217	1	0	1
56723	45	1	0.012	9.05458	110.439	11.7088	1	0	1
56675	45	2	-0.0318	9.66519	109.845	9.77184	1	0	1
56730	45	1	-0.0122	12.2487	110.472	8.85342	1	0	1
56726	45	1	-0.0606	10.4075	109.191	10.2079	1	0	1
56677	45	2	-0.0466	11.4259	111.099	8.46582	1	0	1
56676	45	2	0.021	10.205	111.239	9.36013	1	0	1
56728	45	1	0.0098	9.35856	111.87	8.87713	1	0	1
56727	45	1	0.0078	10.5469	111.775	10.265	1	0	1
56679	45	2	0.0707	13.5238	112.509	8.07519	1	0	1
56678	45	2	-0.0155	12.0182	112.446	8.15549	1	0	1
51229	41	1	-0.1181	19.6082	105.68	7.92579	0	0	1
50973	41	1	0.0082	16.6425	109.824	7.29262	0	0	1
51232	41	1	-0.0714	17.5295	105.011	7.65805	0	0	1
51225	41	1	0.0082	21.1177	107.641	7.90764	0	0	1
56430	45	2	0.1412	3.63754	107.168	13.7392	1	0	1
56489	45	1	0.0388	5.58306	107.825	13.3204	1	0	1
56431	45	2	-0.3	5.01061	107.564	14.2196	1	0	1
56490	45	1	0.0428	5.557	106.799	14.7134	1	0	1
56487	45	1	-0.0631	2.99864	106.649	14.5086	1	0	1
56491	45	1	0.0329	5.02331	108.542	14.7899	1	0	1
115	1	1	0.0187	17.2574	111.998	49.2324	0	-1	0
117	1	1	-0.0169	19.7577	111.024	49.8586	0	-1	0
121	1	1	-0.0486	21.0067	109.357	51.5183	0	-1	0
45	1	2	0.0381	18.8061	110.811	50.3906	0	-1	0
118	1	1	-0.0132	18.3965	109.843	49.959	0	-1	0
44	1	2	-0.0453	17.7311	111.918	50.2619	0	-1	0
116	1	1	0.0135	16.9089	111.733	50.9046	0	-1	0
47	1	2	0.109	20.0022	109.221	51.9422	0	-1	0
122	1	1	-0.0497	19.5024	108.404	51.4496	0	-1	0
46	1	2	-0.1339	19.2089	110.595	51.8	0	-1	0
363	1	1	0.3059	22.4895	112.321	50.7101	0	-1	0
12052	10	1	-0.1147	1.04419	100.908	86.7864	1	-1	0
293	1	2	-0.1853	22.7406	111.617	52.7094	0	-1	0
127	1	1	0.0304	20.044	106.828	53.7061	0	-1	0
126	1	1	0.0324	21.5031	107.141	52.8158	0	-1	0
50	1	2	-0.3166	20.8024	107.501	53.6062	0	-1	0
119	1	1	-0.0194	18.2771	110.684	52.4654	0	-1	0
120	1	1	-0.019	19.7838	111.559	52.122	0	-1	0
48	1	2	0.096	20.1797	108.825	53.4461	0	-1	0
123	1	1	-0.0396	19.2107	108.92	53.8829	0	-1	0
361	1	1	0.0077	21.7596	111.815	53.1413	0	-1	0
124	1	1	-0.0426	20.7301	109.548	54.029	0	-1	0
9	1	3	-0.4963	21.2291	111.128	57.8484	0	-1	0
8	1	2	0.0518	20.7658	111.235	56.5302	0	-1	0
58	1	6	0.0218	19.9973	110.446	56.3005	0	-1	0
11	1	2	-0.1123	22.2889	108.873	57.5581	0	-1	0
60	1	1	0.0674	21.4541	108.574	56.8542	0	-1	0
249	1	1	-0.0253	18.0025	107.975	57.7933	0	-1	0
246	1	1	-0.0893	18.319	110.57	58.0932	0	-1	0
57	1	6	0.032	21.6151	111.101	55.8288	0	-1	0
64	1	1	0.0227	22.543	106.084	56.684	0	-1	0
125	1	1	0.0296	21.4425	107.475	54.4963	0	-1	0
53	1	6	0.124	19.2654	112.449	57.1536	0	-1	0
12	1	2	0.0046	22.8795	107.6	58.2437	0	-1	0
59	1	1	0.0718	23.0033	109.362	56.9313	0	-1	0
362	1	1	0.0759	22.8022	110.636	52.1784	0	-1	0
5319	5	2	-0.4399	1.51403	111.847	64.3358	1	-1	0
5320	5	2	0.1412	2.45609	112.542	63.3162	1	-1	0
5379	5	1	0.0388	4.00674	111.231	63.2348	1	-1	0
5380	5	1	0.0428	3.64083	112.071	61.626	1	-1	0
5321	5	2	-0.3	3.2698	111.544	62.5083	1	-1	0
5381	5	1	0.0329	2.76244	110.62	62.1582	1	-1	0
240	1	1	0.0446	15.7239	111.68	58.8481	0	-1	0
5824	5	2	0.1412	14.8703	112.047	64.1102	1	-1	0
5882	5	1	-0.0561	14.9879	111.858	62.965	1	-1	0
5881	5	1	-0.0631	15.775	111.606	64.5836	1	-1	0
5883	5	1	0.0388	13.6934	110.354	64.414	1	-1	0
5884	5	1	0.0428	12.6807	111.749	64.2569	1	-1	0
5825	5	2	-0.3	13.6281	111.429	64.63	1	-1	0
413	1	2	-0.3605	23.0935	108.162	61.9214	0	-1	0
10	1	4	0.5754	21.8138	110.043	58.4786	0	-1	0
247	1	1	-0.0268	16.5182	109.439	59.4789	0	-1	0
253	1	1	0.0138	20.1146	108.117	59.2647	0	-1	0
174	1	2	-0.104	17.9851	107.806	58.9086	0	-1	0
172	1	2	0.0251	18.4311	110.373	59.1344	0	-1	0
245	1	1	-0.1181	19.4759	110.053	59.293	0	-1	0
252	1	1	0.0147	19.2123	107.213	60.4925	0	-1	0
250	1	1	-0.0206	17.274	107.029	59.142	0	-1	0
176	1	2	-0.3558	19.3575	107.302	59.4308	0	-1	0
22	1	5	-0.5487	21.7876	110.053	59.7013	0	-1	0
173	1	2	0.0468	17.5792	109.171	59.5934	0	-1	0
227	1	1	-0.0618	19.6002	105.967	63.3759	0	-1	0
171	1	2	0.0552	18.448	111.689	59.8838	0	-1	0
229	1	1	0.0207	21.4631	106.974	64.7632	0	-1	0
478	1	1	-0.099	22.7436	110.194	61.6132	0	-1	0
225	1	1	-0.0515	17.5048	107.307	64.2088	0	-1	0
251	1	1	0.0142	19.6988	106.359	58.9975	0	-1	0
160	1	2	-0.0629	19.6457	107.048	63.4849	0	-1	0
161	1	2	-0.3605	20.4038	107.284	64.8372	0	-1	0
170	1	2	-0.2933	17.0332	112.146	60.3879	0	-1	0
149	1	3	-0.2762	21.2813	111.89	61.4563	0	-1	0
241	1	1	0.0082	16.491	111.48	61.0476	0	-1	0
221	1	1	-0.0322	16.692	110.45	62.7637	0	-1	0
248	1	1	-0.0714	17.8159	109.029	60.6665	0	-1	0
224	1	1	-0.0259	17.7499	107.78	62.5222	0	-1	0
162	1	5	-0.9015	20.4183	109.6	61.5677	0	-1	0
226	1	1	-0.099	20.3326	107.454	62.6836	0	-1	0
220	1	1	-0.4763	18.4932	110.393	62.1348	0	-1	0
150	1	4	7.266	20.3962	110.708	62.0403	0	-1	0
208	1	1	0.0134	22.3074	111.363	63.4491	0	-1	0
159	1	2	-0.009	18.2052	107.793	63.4593	0	-1	0
158	1	2	0.1496	18.3993	109.258	63.8844	0	-1	0
223	1	1	-0.3104	19.43	109.476	63.4737	0	-1	0
209	1	1	-0.0098	21.7451	109.885	63.7463	0	-1	0
157	1	2	0.1647	17.776	110.423	62.9799	0	-1	0
151	1	2	-0.3874	21.3699	110.874	63.5585	0	-1	0
219	1	1	-0.4121	19.2897	111.433	63.519	0	-1	0
243	1	1	-0.4453	19.2294	111.542	60.6824	0	-1	0
156	1	2	-0.0822	18.2873	111.709	63.7145	0	-1	0
480	1	1	0.0174	22.4713	108.031	62.7631	0	-1	0
482	1	1	0.0123	22.4635	107.928	60.981	0	-1	0
169	1	2	-0.1389	16.1049	112.596	59.3207	0	-1	0
61	1	1	0.0012	22.0524	107.137	58.8027	0	-1	0
182	1	7	-0.0507	22.7814	112.349	58.4085	0	-1	0
244	1	1	0.1107	18.7919	112.368	59.0898	0	-1	0
5376	5	1	0.0455	2.03967	111.02	64.802	1	-1	0
5767	5	1	0.0594	6.31982	112.374	69.6305	1	-1	0
6042	5	1	0.0468	8.5066	112.56	70.7622	1	-1	0
6053	5	1	-0.0253	3.64517	108.014	66.4959	1	-1	0
6052	5	1	-0.0714	5.80151	107.402	66.8541	1	-1	0
6051	5	1	-0.0268	5.01911	107.206	68.5428	1	-1	0
6054	5	1	-0.0206	4.33216	109.607	66.7315	1	-1	0
5978	5	2	-0.104	4.0655	108.719	67.2528	1	-1	0
5977	5	2	0.0468	5.32783	107.904	67.7313	1	-1	0
5705	5	2	-0.1067	5.0205	112.248	67.9525	1	-1	0
5763	5	1	0.1236	2.67604	112.181	67.9359	1	-1	0
6057	5	1	0.0138	3.40419	109.173	69.3379	1	-1	0
6055	5	1	0.0142	2.33525	108.128	68.4114	1	-1	0
5980	5	2	-0.3558	2.97261	109.03	68.3241	1	-1	0
6056	5	1	0.0147	2.45581	109.993	68.0221	1	-1	0
6050	5	1	-0.0893	6.53597	109.618	67.4583	1	-1	0
5976	5	2	0.0251	6.54073	108.804	68.2419	1	-1	0
5765	5	1	1.2238	5.13815	111.105	68.1821	1	-1	0
6047	5	1	-0.4453	5.51283	110.125	69.5607	1	-1	0
5975	5	2	0.0552	6.32048	109.356	69.6219	1	-1	0
6048	5	1	0.1107	5.9116	108.622	70.3429	1	-1	0
5770	5	1	-0.0026	3.40412	111.802	70.0648	1	-1	0
6049	5	1	-0.1181	7.47575	108.201	68.1432	1	-1	0
5974	5	2	-0.2933	7.55507	110.078	70.2648	1	-1	0
6046	5	1	0.0343	8.06674	110.73	69.5278	1	-1	0
6045	5	1	0.0082	8.4617	109.433	70.4239	1	-1	0
5764	5	1	0.0347	5.63147	112.314	67.0183	1	-1	0
5367	5	1	-0.083	1.1708	111.5	69.312	1	-1	0
5627	5	1	0.0087	12.8807	112.402	68.3004	1	-1	0
5885	5	1	0.0329	13.718	111.516	65.7192	1	-1	0
5571	5	2	-0.4399	11.974	111.753	68.1324	1	-1	0
5628	5	1	0.0455	12.2205	111.237	67.203	1	-1	0
5629	5	1	-0.0631	11.1074	109.928	69.118	1	-1	0
5573	5	2	-0.3	13.1193	110.17	69.7976	1	-1	0
5572	5	2	0.1412	11.7668	110.759	69.3314	1	-1	0
5633	5	1	0.0329	13.9918	110.895	70.0258	1	-1	0
5631	5	1	0.0388	13.5198	109.423	69.0999	1	-1	0
5630	5	1	-0.0561	11.3852	111.365	70.1002	1	-1	0
5625	5	1	-0.0557	9.84986	111.715	67.5989	1	-1	0
5632	5	1	0.0428	12.8298	109.662	70.6994	1	-1	0
5570	5	2	-0.0867	10.625	112.473	67.8326	1	-1	0
222	1	1	-0.0052	18.3141	109.403	64.9517	0	-1	0
6135	5	1	0.0388	15.9398	109.982	67.9578	1	-1	0
218	1	1	-0.0026	17.9894	111.672	64.7028	0	-1	0
228	1	1	0.0174	20.3733	108.296	65.2533	0	-1	0
152	1	2	-0.0634	20.9399	111.536	65.0485	0	-1	0
230	1	1	0.0123	19.9049	106.555	65.5598	0	-1	0
211	1	1	0.1236	20.2111	110.834	65.4118	0	-1	0
210	1	1	0.1076	21.7605	111.2	65.7417	0	-1	0
6137	5	1	0.0329	16.6085	109.949	66.2981	1	-1	0
6136	5	1	0.0428	16.5501	108.509	67.4133	1	-1	0
6134	5	1	-0.0561	18.8356	109.563	67.0454	1	-1	0
6131	5	1	0.0087	18.5275	111.899	66.6867	1	-1	0
6130	5	1	-0.1228	20.5847	111.742	67.5925	1	-1	0
6077	5	2	-0.3	16.7444	109.588	67.2665	1	-1	0
6133	5	1	-0.0631	18.3575	109.643	68.7207	1	-1	0
6076	5	2	0.1412	18.1125	109.996	67.7128	1	-1	0
6129	5	1	-0.0557	20.2142	110.883	69.0138	1	-1	0
6075	5	2	-0.4399	18.4697	111.496	67.7206	1	-1	0
6074	5	2	-0.0867	19.8922	111.779	68.4365	1	-1	0
6132	5	1	0.0455	17.5962	112.017	68.2016	1	-1	0
12537	10	2	-0.0066	12.1429	103.167	76.4249	1	-1	0
12609	10	1	-0.0284	12.0441	102.199	75.9176	1	-1	0
12610	10	1	0.0353	13.0843	103.554	76.1975	1	-1	0
12612	10	1	-0.0304	11.2338	104.04	74.6281	1	-1	0
12538	10	2	-0.0223	11.2404	104.205	75.7499	1	-1	0
12611	10	1	-0.0168	10.2212	104.178	76.0867	1	-1	0
56498	45	1	0.1293	5.75257	105.924	0.953575	1	0	1
12464	10	1	-0.0259	6.81003	109.09	89.9652	1	-1	0
5778	5	1	-0.099	1.0896	110.13	74.7602	1	-1	0
5781	5	1	0.0207	1.98162	108.211	72.6817	1	-1	0
5774	5	1	-0.0052	1.62386	110.963	71.4571	1	-1	0
6043	5	1	0.0064	6.22661	111.353	71.4489	1	-1	0
5973	5	2	-0.1389	7.22775	110.925	71.493	1	-1	0
6044	5	1	0.0446	7.1291	110.277	72.3702	1	-1	0
5710	5	2	0.1496	1.87099	111.653	72.3016	1	-1	0
12191	10	1	-0.0631	4.99678	111.682	76.2425	1	-1	0
5777	5	1	-0.0515	3.3304	110.235	72.7165	1	-1	0
5711	5	2	-0.009	2.57328	110.718	73.3303	1	-1	0
12134	10	2	0.1412	5.35966	110.657	76.6401	1	-1	0
12195	10	1	0.0329	6.26195	108.989	75.5028	1	-1	0
12135	10	2	-0.3	6.42569	110.118	75.6853	1	-1	0
5779	5	1	-0.0618	2.43186	109.194	74.9632	1	-1	0
5712	5	2	-0.0629	1.79334	109.66	74.1406	1	-1	0
12192	10	1	-0.0561	4.6237	109.859	76.7031	1	-1	0
12194	10	1	0.0428	6.16648	110.514	74.6521	1	-1	0
12193	10	1	0.0388	7.45074	110.516	75.9441	1	-1	0
5776	5	1	-0.0259	3.22744	111.226	74.0926	1	-1	0
5972	5	2	-0.1519	8.31327	112.051	71.729	1	-1	0
5713	5	2	-0.3605	1.166	108.597	73.2553	1	-1	0
12190	10	1	0.0455	6.77982	111.55	77.8432	1	-1	0
12539	10	2	0.025	11.661	105.644	76.1737	1	-1	0
12614	10	1	-0.0332	11.6233	105.833	77.2921	1	-1	0
12613	10	1	-0.0231	12.6546	105.888	75.7797	1	-1	0
6041	5	1	0.3059	9.2691	111.576	72.0336	1	-1	0
12579	10	1	-0.0193	14.2267	106.898	76.9223	1	-1	0
12615	10	1	-0.0311	9.85622	106.455	75.5098	1	-1	0
12616	10	1	-0.029	11.1333	106.826	74.3973	1	-1	0
12540	10	2	0.0502	10.9036	106.738	75.4583	1	-1	0
12542	10	2	-0.3194	11.1131	108.1	76.1477	1	-1	0
12617	10	1	0.0341	10.3426	108.879	75.8663	1	-1	0
12618	10	1	0.0359	12.154	108.63	75.9641	1	-1	0
12619	10	1	0.0357	11.0626	108.016	77.202	1	-1	0
6376	6	1	0.0003	14.7979	111.493	75.4334	0	-1	0
6375	6	1	0.0038	15.6097	112.36	74.0715	0	-1	0
6324	6	2	0.0385	15.6484	112.115	75.1356	0	-1	0
6028	5	1	-0.0259	12.7383	112.265	71.8482	1	-1	0
6034	5	1	0.0123	12.5936	112.293	74.6311	1	-1	0
12388	10	5	-0.4032	8.31271	112.606	82.3833	1	-1	0
6329	6	2	-0.1275	21.1622	112.573	74.2061	0	-1	0
6386	6	1	-0.0032	21.0599	111.967	73.3358	0	-1	0
12581	10	1	-0.0029	15.9782	108.752	76.9755	1	-1	0
12583	10	1	0.0031	16.8367	105.788	77.0074	1	-1	0
12520	10	2	-0.1337	16.1395	107.812	77.6002	1	-1	0
12582	10	1	0.0164	16.8788	107.064	75.7626	1	-1	0
12521	10	2	-0.0331	17.0817	106.874	76.7892	1	-1	0
12585	10	1	0.0195	19.2176	107.006	76.1997	1	-1	0
12522	10	2	0.1096	18.595	107.109	77.0915	1	-1	0
6325	6	2	0.043	16.9253	111.359	75.4974	0	-1	0
6377	6	1	-0.0491	16.7935	110.393	74.9952	0	-1	0
6383	6	1	-0.0518	21.6244	111.06	75.786	0	-1	0
6382	6	1	-0.0324	19.2075	110.788	76.6857	0	-1	0
6378	6	1	-0.0221	16.9125	111.196	76.5803	0	-1	0
6327	6	2	0.0572	19.4582	111.102	75.6462	0	-1	0
6381	6	1	-0.0278	19.5775	110.119	75.0838	0	-1	0
12584	10	1	0.0267	18.711	108.202	77.4554	1	-1	0
6326	6	2	0.0275	18.2992	112.002	75.0669	0	-1	0
6387	6	1	-0.0453	23.2706	112.479	74.362	0	-1	0
6328	6	2	-0.0319	20.8089	111.792	75.5856	0	-1	0
6384	6	1	-0.061	20.8723	112.475	76.4122	0	-1	0
6380	6	1	-0.0108	18.2761	112.011	73.9965	0	-1	0
7063	6	1	-0.0253	19.0697	106.025	86.3719	0	-1	0
56915	46	1	0.0296	2.40888	97.6294	82.5658	0	1	0
57420	46	1	0.0147	1.07323	90.844	83.0589	0	1	0
57344	46	2	-0.3558	1.9042	91.4576	82.8339	0	1	0
57417	46	1	-0.0253	3.97012	90.8303	82.726	0	1	0
57342	46	2	-0.104	3.1497	90.7321	83.456	0	1	0
57421	46	1	0.0138	1.99632	91.504	81.7333	0	1	0
57419	46	1	0.0142	1.73808	92.4378	83.3156	0	1	0
56840	46	2	-0.3166	1.63247	96.8818	82.1941	0	1	0
56917	46	1	0.0304	1.79699	96.4252	81.2136	0	1	0
56914	46	1	-0.0426	2.35767	95.3823	83.5776	0	1	0
56838	46	2	0.096	1.44778	95.8216	83.2911	0	1	0
12319	10	1	0.0388	10.6213	99.475	90.0813	1	-1	0
12347	10	1	0.0808	1.41131	100.046	83.1344	1	-1	0
12348	10	1	0.2553	2.21175	100.764	81.6745	1	-1	0
12338	10	1	-0.0259	3.81229	103.695	78.3845	1	-1	0
12339	10	1	-0.0515	2.4504	104.896	77.922	1	-1	0
12279	10	2	-0.4364	1.18076	102.369	83.0804	1	-1	0
12273	10	2	-0.009	3.27053	104.65	78.6746	1	-1	0
12331	10	1	-0.0593	8.25257	104.726	79.1077	1	-1	0
12303	10	1	-0.0438	6.49851	99.6763	82.1768	1	-1	0
12341	10	1	-0.0618	2.38128	103.248	80.1156	1	-1	0
12253	10	2	-0.0181	6.95375	100.698	82.2904	1	-1	0
12304	10	1	-0.1147	6.06954	101.345	82.2093	1	-1	0
12289	10	5	-0.1323	3.56775	102.399	83.1377	1	-1	0
12278	10	4	0.4458	2.59012	103.045	83.3504	1	-1	0
12293	10	6	0.435	5.58589	103.951	83.6697	1	-1	0
12249	10	3	-0.2089	6.71622	103.877	81.9677	1	-1	0
12300	10	1	-0.039	6.75209	102.405	79.9372	1	-1	0
12251	10	2	-0.1279	7.75853	102.249	80.4329	1	-1	0
12302	10	1	-0.011	7.59792	100.1	80.3522	1	-1	0
12252	10	2	-0.0176	7.88652	100.874	81.1199	1	-1	0
12254	10	2	0.2612	7.5149	101.004	83.6411	1	-1	0
12277	10	3	-0.2995	2.55893	104.439	83.4518	1	-1	0
12294	10	6	0.2071	4.27329	104.59	82.5709	1	-1	0
12335	10	1	-0.0322	5.62131	104.468	79.722	1	-1	0
12274	10	2	-0.0629	2.69553	104.293	80.0713	1	-1	0
12250	10	4	0.4709	7.89587	103.347	81.4892	1	-1	0
12306	10	1	-0.0897	7.77424	102.107	83.7055	1	-1	0
12248	10	2	0.2314	6.71919	104.979	82.921	1	-1	0
12299	10	1	0.1444	8.48648	102.381	79.6823	1	-1	0
12340	10	1	-0.099	3.53672	104.329	80.7652	1	-1	0
12245	10	2	-0.2166	3.78983	105.057	83.4657	1	-1	0
12280	10	2	0.0205	1.32966	100.872	82.3497	1	-1	0
12605	10	1	-0.0025	13.4207	101.654	78.166	1	-1	0
12536	10	2	-0.1402	11.897	103.006	78.0515	1	-1	0
12608	10	1	0.0071	11.0349	102.326	78.3128	1	-1	0
12535	10	2	0.0523	13.1138	102.523	78.759	1	-1	0
12607	10	1	0.0388	11.5515	103.947	78.3693	1	-1	0
12606	10	1	0.0113	13.7982	103.379	78.6987	1	-1	0
12301	10	1	0.0954	8.93657	100.686	81.3432	1	-1	0
12307	10	1	-0.083	9.32756	99.8095	83.1442	1	-1	0
12262	10	5	-0.4032	8.9835	103.825	81.7935	1	-1	0
12534	10	2	-0.2032	12.8541	102.078	80.2709	1	-1	0
12603	10	1	0.038	12.1358	101.289	80.2274	1	-1	0
12604	10	1	0.0576	13.7637	101.53	80.6134	1	-1	0
12600	10	1	0.1493	12.823	101.764	83.0103	1	-1	0
12599	10	1	0.1152	11.1356	102.13	82.7671	1	-1	0
12533	10	2	0.0967	12.4218	103.169	81.2797	1	-1	0
12532	10	2	-0.0585	12.1219	102.599	82.7125	1	-1	0
12601	10	1	-0.0285	13.2424	103.889	81.3746	1	-1	0
12531	10	2	-0.1897	12.2923	103.784	83.8083	1	-1	0
12602	10	1	0.0024	11.555	103.761	80.8633	1	-1	0
12530	10	4	0.3872	11.1083	104.758	83.9082	1	-1	0
12591	10	1	-0.0394	19.0411	104.526	80.6652	1	-1	0
12566	10	1	-0.0245	22.3332	103.017	83.0795	1	-1	0
12557	10	1	0.0078	17.115	102.71	83.4894	1	-1	0
12587	10	1	0.0019	19.038	105.077	77.8044	1	-1	0
12562	10	1	-0.0318	19.9177	102.847	83.2516	1	-1	0
12563	10	1	-0.0458	21.4209	100.978	84.531	1	-1	0
12559	10	1	0.0003	18.5987	100.872	83.9132	1	-1	0
11877	10	2	-0.0186	1.26769	108.973	81.4871	1	-1	0
6728	6	2	0.0205	21.5626	112.165	88.7533	0	-1	0
12186	10	1	-0.0664	6.23601	112.303	80.653	1	-1	0
12332	10	1	-0.0026	6.68584	106.101	77.6091	1	-1	0
12336	10	1	-0.0052	4.39511	106.295	77.7261	1	-1	0
12133	10	2	-0.44	5.95021	110.835	77.96	1	-1	0
12275	10	2	-0.3605	1.50207	105.143	80.397	1	-1	0
12344	10	1	0.0123	1.77098	106.108	80.8126	1	-1	0
12189	10	1	0.0087	6.44493	109.954	78.3013	1	-1	0
12181	10	1	-0.083	3.4885	112.211	80.8927	1	-1	0
12297	10	6	0.033	7.72002	105.242	83.2771	1	-1	0
12269	10	2	0.003	8.04455	105.771	79.3965	1	-1	0
12271	10	2	0.1647	5.57944	105.526	79.4769	1	-1	0
12298	10	6	-0.1126	6.16429	105.836	82.4943	1	-1	0
12330	10	1	-0.2104	7.80897	105.766	80.5054	1	-1	0
11934	10	1	-0.0664	2.70933	108.596	78.3042	1	-1	0
12272	10	2	0.1496	4.29119	105.831	78.7394	1	-1	0
12334	10	1	-0.4763	5.58867	106.341	80.3454	1	-1	0
12270	10	2	-0.0822	6.75256	106.201	78.7337	1	-1	0
12333	10	1	-0.4121	6.46577	107.201	79.1008	1	-1	0
12325	10	1	0.1236	7.8672	108.753	79.0099	1	-1	0
12188	10	1	-0.1228	4.1215	110.792	79.096	1	-1	0
11879	10	2	0.1155	1.90006	108.471	79.0458	1	-1	0
12132	10	2	-0.0867	5.03204	111.346	79.0538	1	-1	0
11933	10	1	-0.1556	1.82677	107.405	79.1789	1	-1	0
12246	10	2	-0.7912	3.87807	106.55	83.2358	1	-1	0
12337	10	1	-0.3104	3.96544	106.636	79.415	1	-1	0
12295	10	6	0.081	2.86896	106.837	83.5073	1	-1	0
12129	10	2	-0.0186	3.7689	111.768	81.8499	1	-1	0
12263	10	3	-0.2762	4.28096	107.082	81.7152	1	-1	0
12276	10	5	-0.9015	4.93712	108.592	79.5552	1	-1	0
12184	10	1	-0.0672	5.65505	110.978	82.3985	1	-1	0
12130	10	2	-0.3329	4.98079	110.817	81.5779	1	-1	0
11932	10	1	-0.0672	2.50785	110.165	80.2018	1	-1	0
11931	10	1	-0.3996	3.23361	108.674	80.785	1	-1	0
12322	10	1	0.0134	7.10893	107.459	81.7286	1	-1	0
12265	10	2	-0.3874	6.84649	108.247	81.0336	1	-1	0
12264	10	4	7.2659	5.16218	108.178	80.7669	1	-1	0
12291	10	3	-0.6177	5.68177	108.059	83.2293	1	-1	0
11878	10	2	-0.3329	2.34077	109.13	80.3809	1	-1	0
12323	10	1	-0.0098	6.70915	109.151	81.5337	1	-1	0
12183	10	1	-0.3996	4.78085	109.797	81.7139	1	-1	0
12185	10	1	-0.1556	6.61139	110.706	80.3272	1	-1	0
12182	10	1	-0.0828	2.97572	111.18	82.2093	1	-1	0
11930	10	1	-0.0828	1.84843	109.268	82.3496	1	-1	0
12131	10	2	0.1155	5.75842	111.352	80.3933	1	-1	0
12419	10	6	0.435	7.89858	110.336	82.6483	1	-1	0
12370	10	2	-0.6114	7.93932	109.557	83.4189	1	-1	0
12266	10	2	-0.0634	8.09298	108.647	80.087	1	-1	0
12324	10	1	0.1076	8.52575	109.68	80.4812	1	-1	0
12187	10	1	-0.0557	4.76751	112.383	78.9182	1	-1	0
11929	10	1	-0.083	1.09417	107.877	81.6349	1	-1	0
12519	10	2	-0.0056	14.6958	107.257	77.8753	1	-1	0
6533	6	1	-0.3104	13.2241	112.403	82.8583	0	-1	0
12329	10	1	0.0594	9.31338	106.978	78.0995	1	-1	0
12578	10	1	0.033	14.1253	108.05	78.2171	1	-1	0
6791	6	1	0.0207	14.7502	111.857	79.7766	0	-1	0
12577	10	1	0.083	15.2675	105.383	78.685	1	-1	0
12576	10	1	0.0845	13.6038	105.845	78.9645	1	-1	0
12574	10	1	0.0573	15.3667	106.181	81.0432	1	-1	0
12518	10	2	0.0007	14.6017	106.173	78.9683	1	-1	0
12328	10	1	0.1293	10.1406	105.88	79.2293	1	-1	0
12529	10	3	-0.3318	11.3949	105.967	83.2823	1	-1	0
12517	10	2	-0.2769	14.7519	106.793	80.3717	1	-1	0
6539	6	1	0.0207	11.7512	111.245	78.9353	0	-1	0
6538	6	1	0.0174	12.0155	109.541	79.0984	0	-1	0
12268	10	2	-0.2899	9.28104	106.58	79.1256	1	-1	0
12422	10	7	-0.0507	9.45362	106.502	83.8484	1	-1	0
6540	6	1	0.0123	10.3725	110.251	79.036	0	-1	0
6790	6	1	0.0174	14.4422	110.092	79.6432	0	-1	0
6471	6	2	-0.3605	11.3598	110.346	79.4552	0	-1	0
12369	10	3	-0.8815	8.83368	108.379	83.0972	1	-1	0
6532	6	1	-0.0052	11.5336	111.971	83.5335	0	-1	0
12528	10	5	-0.4037	12.3684	107.361	80.5204	1	-1	0
12516	10	4	0.6631	13.4629	107.28	81.0857	1	-1	0
12267	10	2	-0.1067	9.37655	107.722	80.1728	1	-1	0
6723	6	2	-0.3605	14.7604	110.921	80.2612	0	-1	0
6537	6	1	-0.0618	12.1158	110.013	81.539	0	-1	0
12326	10	1	0.0347	9.43353	107.243	81.1566	1	-1	0
12498	10	2	0.1418	12.5265	108.118	83.27	1	-1	0
12327	10	1	1.2238	10.3647	108.27	80.1534	1	-1	0
12515	10	3	-0.5639	13.6643	107.784	82.3692	1	-1	0
12547	10	6	0.108	11.6817	108.393	82.6953	1	-1	0
6470	6	2	-0.0629	11.3693	110.525	81.0102	0	-1	0
6536	6	1	-0.099	10.4735	109.995	81.3481	0	-1	0
12620	10	9	0.0644	14.3695	109.526	83.0062	1	-1	0
12543	10	8	-0.3548	13.9366	110.187	83.5855	1	-1	0
12423	10	6	0.033	9.69091	110.866	83.7479	1	-1	0
6792	6	1	0.0123	13.9842	110.942	81.0685	0	-1	0
12575	10	1	0.0569	15.3587	107.711	80.338	1	-1	0
6519	6	1	-0.0098	15.6815	111.813	83.8485	0	-1	0
6469	6	2	-0.009	11.5386	112.1	81.3356	0	-1	0
6468	6	2	0.1496	12.0736	112.503	82.7295	0	-1	0
6534	6	1	-0.0259	12.3723	112.439	80.6703	0	-1	0
6787	6	1	-0.0515	17.0414	112.164	79.5331	0	-1	0
12592	10	1	-0.0537	18.9213	105.573	83.0949	1	-1	0
12593	10	1	-0.0535	17.4172	105.56	82.0336	1	-1	0
6571	6	3	-0.2089	22.7043	112.23	78.1462	0	-1	0
7038	6	1	-0.0259	23.0025	108.648	81.5848	0	-1	0
7040	6	1	-0.099	22.8233	109.365	78.5609	0	-1	0
12523	10	2	-0.1407	19.1388	106.08	78.2062	1	-1	0
12586	10	1	0.0037	20.2295	106.073	78.3166	1	-1	0
12525	10	2	0.1073	19.0917	105.589	80.7687	1	-1	0
12590	10	1	-0.04	20.1681	105.821	80.7512	1	-1	0
12580	10	1	0.025	16.7096	108.189	78.4585	1	-1	0
6711	6	3	-0.2762	22.9045	112.42	82.5425	0	-1	0
12526	10	2	0.1085	18.4312	105.924	82.187	1	-1	0
12588	10	1	-0.0032	17.3484	105.768	79.4021	1	-1	0
12524	10	2	-0.0853	18.3281	106.223	79.5369	1	-1	0
6786	6	1	-0.0259	17.4063	110.485	79.0155	0	-1	0
7043	6	1	0.0207	20.4383	109.68	79.2827	0	-1	0
12589	10	1	-0.0068	18.0129	107.213	79.7087	1	-1	0
7041	6	1	-0.0618	22.5479	110.567	79.7639	0	-1	0
7044	6	1	0.0123	20.822	109.234	81.0056	0	-1	0
12596	10	1	0.0361	17.9201	107.682	83.3852	1	-1	0
12527	10	2	-0.342	18.4272	107.499	82.4587	1	-1	0
6788	6	1	-0.099	16.1644	111.384	81.7304	0	-1	0
6722	6	2	-0.0629	16.097	110.665	80.8855	0	-1	0
6785	6	1	-0.3104	19.3803	111.202	79.9111	0	-1	0
7042	6	1	0.0174	20.7924	108.189	79.631	0	-1	0
6720	6	2	0.1496	18.5185	111.215	80.5508	0	-1	0
6770	6	1	0.0134	21.8318	110.887	81.8153	0	-1	0
6771	6	1	-0.0098	20.3827	111.061	82.1389	0	-1	0
6789	6	1	-0.0618	16.1088	109.615	81.3334	0	-1	0
6975	6	2	-0.3605	21.0912	109.164	79.9837	0	-1	0
6784	6	1	-0.0052	18.6473	110.345	81.1702	0	-1	0
6777	6	1	0.0594	18.3827	109.953	83.0045	0	-1	0
6773	6	1	0.1236	21.6116	109.334	83.3602	0	-1	0
12594	10	1	0.0344	17.8498	108.038	81.683	1	-1	0
12595	10	1	0.0314	19.4156	107.974	82.433	1	-1	0
6714	6	2	-0.0634	21.3382	110.339	83.7717	0	-1	0
6713	6	2	-0.3874	21.2796	111.439	82.5511	0	-1	0
6721	6	2	-0.009	17.2723	111.14	79.8578	0	-1	0
6716	6	2	-0.2899	18.5707	110.449	83.9483	0	-1	0
6717	6	2	0.003	18.4797	111.959	83.9793	0	-1	0
6974	6	2	-0.0629	22.545	109.499	79.6509	0	-1	0
6615	6	6	0.435	21.4343	112.397	79.708	0	-1	0
6719	6	2	0.1647	18.6698	112.522	81.4026	0	-1	0
56911	46	1	-0.0486	1.47011	97.1347	85.0989	0	1	0
6802	6	1	0.0446	19.1525	111.072	87.8426	0	-1	0
12179	10	1	-0.1808	4.28495	112.415	83.8953	1	-1	0
56910	46	1	-0.019	1.38115	94.7036	85.8008	0	1	0
57418	46	1	-0.0206	3.39667	91.217	84.5001	0	1	0
57131	46	1	0.0594	1.8267	91.2466	85.9204	0	1	0
57130	46	1	0.1293	1.13812	92.5539	86.761	0	1	0
6032	5	1	0.0174	11.1001	112.173	73.8556	1	-1	0
56601	45	1	-0.1808	4.85019	112.3	6.37073	1	0	1
12049	10	1	0.0954	1.23264	98.9807	88.5643	1	-1	0
12244	10	2	-0.6114	6.00966	104.747	84.3662	1	-1	0
12305	10	1	-0.1808	6.7393	100.97	84.4224	1	-1	0
12308	10	1	-0.0828	8.33611	99.2333	84.6053	1	-1	0
12242	10	2	-0.7991	4.56455	104.684	84.8516	1	-1	0
12000	10	2	-0.0176	1.48548	100.053	88.7957	1	-1	0
12292	10	6	0.0857	4.35673	103.619	84.9454	1	-1	0
12448	10	1	0.0134	8.10611	103.66	85.6957	1	-1	0
12056	10	1	-0.0828	4.56911	101.575	85.723	1	-1	0
12063	10	1	0.0087	5.96355	101.651	90.0783	1	-1	0
12051	10	1	-0.0438	1.85401	101.952	87.8765	1	-1	0
12001	10	2	-0.0181	1.84332	100.907	87.5408	1	-1	0
12050	10	1	-0.011	2.25847	100.227	89.5612	1	-1	0
12449	10	1	-0.0098	6.62719	102.928	85.838	1	-1	0
12055	10	1	-0.083	3.01313	102.496	85.9423	1	-1	0
12053	10	1	-0.1808	2.89284	99.807	86.1153	1	-1	0
12054	10	1	-0.0897	3.74787	100.056	87.6922	1	-1	0
12002	10	2	0.2612	3.15403	100.515	86.9112	1	-1	0
12003	10	2	-0.0186	3.77651	101.881	86.4314	1	-1	0
12058	10	1	-0.0672	5.46376	102.052	87.6943	1	-1	0
12059	10	1	-0.1556	3.78621	102.024	89.3615	1	-1	0
12004	10	2	-0.3329	4.61854	102.74	87.4798	1	-1	0
12005	10	2	0.1155	4.07485	102.955	88.8768	1	-1	0
12391	10	2	-0.3874	7.31021	103.554	86.4609	1	-1	0
12057	10	1	-0.3996	5.1064	103.646	87.041	1	-1	0
12060	10	1	-0.0664	3.17039	103.624	88.7503	1	-1	0
12006	10	2	-0.0867	5.10139	103.682	89.7006	1	-1	0
12170	10	7	-0.0507	2.26427	104.179	86.7337	1	-1	0
12062	10	1	-0.1228	5.80406	104.206	89.0128	1	-1	0
12459	10	1	-0.4121	7.48336	104.808	88.1763	1	-1	0
12450	10	1	0.1076	7.84011	101.467	87.1951	1	-1	0
12451	10	1	0.1236	7.52924	102.565	88.4988	1	-1	0
12392	10	2	-0.0634	8.0419	102.499	87.4983	1	-1	0
12390	10	4	7.2659	6.37601	105.153	86.6182	1	-1	0
12551	10	1	0.1253	16.1019	105.463	87.2616	1	-1	0
12255	10	2	-0.0186	8.78358	100.1	84.0272	1	-1	0
12598	10	1	0.1454	13.3355	104.339	83.6799	1	-1	0
12311	10	1	-0.1556	11.7881	100.188	84.2689	1	-1	0
12541	10	5	-0.4177	10.055	104.558	84.4756	1	-1	0
12310	10	1	-0.0672	10.047	101.874	84.6414	1	-1	0
12597	10	1	0.1769	12.3489	103.281	84.8233	1	-1	0
12553	10	1	0.012	15.1304	103.939	84.7519	1	-1	0
56595	45	1	0.1444	6.44919	112.514	4.97379	1	0	1
12257	10	2	0.1155	11.1149	100.045	85.1716	1	-1	0
12312	10	1	-0.0664	10.9213	98.9938	85.299	1	-1	0
12256	10	2	-0.3329	9.75495	100.81	84.9523	1	-1	0
12315	10	1	0.0087	12.1769	98.7246	87.689	1	-1	0
12316	10	1	0.0455	10.6698	99.4154	87.8088	1	-1	0
12554	10	1	-0.0024	15.1306	103.202	86.3531	1	-1	0
12314	10	1	-0.1228	13.0646	100.476	86.139	1	-1	0
12258	10	2	-0.0867	11.9605	100.553	86.3557	1	-1	0
12313	10	1	-0.0557	11.7764	101.62	86.5043	1	-1	0
12309	10	1	-0.3996	9.20414	100.805	85.9114	1	-1	0
12318	10	1	-0.0561	13.4527	100.082	88.9691	1	-1	0
12259	10	2	-0.4399	11.7433	99.6975	87.6844	1	-1	0
12452	10	1	0.0347	9.89309	102.982	86.663	1	-1	0
12260	10	2	0.1412	12.3677	100.237	88.9773	1	-1	0
12453	10	1	1.2238	10.042	101.394	87.4967	1	-1	0
12317	10	1	-0.0631	12.2256	101.315	88.9128	1	-1	0
12393	10	2	-0.1067	9.59527	102.51	87.5758	1	-1	0
12455	10	1	0.0594	9.94464	103.228	89.6809	1	-1	0
12394	10	2	-0.2899	10.0901	103.561	88.642	1	-1	0
12454	10	1	0.1293	11.1843	103.611	88.5369	1	-1	0
12514	10	5	-0.5905	13.1211	104.978	86.6194	1	-1	0
12261	10	2	-0.3	11.6823	99.5847	90.227	1	-1	0
12458	10	1	-0.0026	8.03138	104.772	89.9568	1	-1	0
12503	10	2	-0.2227	15.4985	105.471	86.335	1	-1	0
12504	10	2	0.0847	15.598	103.956	85.7717	1	-1	0
12395	10	2	0.003	9.52879	104.966	88.3214	1	-1	0
12456	10	1	-0.2104	9.36104	104.989	87.2345	1	-1	0
12510	10	2	-0.0957	22.555	102.851	84.1122	1	-1	0
12565	10	1	-0.0244	22.6156	103.889	84.4813	1	-1	0
12509	10	2	0.0707	21.3347	102.045	84.7423	1	-1	0
12508	10	2	-0.0155	19.9376	102.671	84.3171	1	-1	0
12507	10	2	-0.0466	18.7419	101.708	84.5899	1	-1	0
12506	10	2	0.021	17.3646	102.37	84.5193	1	-1	0
12564	10	1	-0.0435	21.3851	102.13	85.8187	1	-1	0
12561	10	1	-0.0263	19.749	103.597	84.8458	1	-1	0
12556	10	1	-0.0606	17.6474	104.451	85.2162	1	-1	0
[truncated: 61,101 more rows]
