# Supplementary material for: Self-assembled cellulosic superstructures with unanticipated high quantum yields
Source: Nat Commun. 2025 Dec 10;17:176. doi: 10.1038/s41467-025-66277-8 (PMC12780042; doi:10.1038/s41467-025-66277-8)
Supplement: Supplementary file 14 — Supplementary Data 12 [file 41467_2025_66277_MOESM14_ESM.xlsx]

## Sheet: start coordinates
id	molecule-ID	atom-type	charge	x	y	z	nx (image flags)	ny (image flags)	nz (image flags)		Masses
11880	246	5	0.0327	35.5484	11.6246	24.2838	0	1	0		1	12.01
11881	246	5	0.0325	37.0176	12.0032	25.212	0	1	0		2	12.01
262	8	5	0.0383	35.9512	22.3253	57.528	0	0	0		3	12.01
259	8	5	0.0329	37.0235	19.9881	58.3258	0	0	0		4	16
248	8	1	-0.0784	37.3828	22.7903	59.0945	0	0	0		5	1.008
260	8	5	0.0327	36.7369	20.2623	56.6029	0	0	0		6	1.008
247	8	1	-0.0801	37.0339	22.1612	57.696	0	0	0		7	12.0107
265	8	5	0.0398	36.5682	22.6064	59.8216	0	0	0		8	1.00794
246	8	1	-0.3	37.2747	20.636	57.4861	0	0	0		9	15.9994
16326	326	5	0.0325	12.1526	11.4971	72.7831	1	1	0
751	22	5	0.0325	15.655	23.1245	69.5584	0	0	0
736	22	1	-0.3	15.4248	23.7382	70.4831	0	0	0
750	22	5	0.0327	14.7793	23.1372	71.1217	0	0	0
755	22	5	0.0398	18.4249	23.7914	70.3447	0	0	0
2577	74	5	0.0405	37.0198	22.9625	87.0032	0	0	0
753	22	5	0.038	16.8157	23.3086	72.053	0	0	0
737	22	1	-0.0801	16.5433	24.1257	71.3686	0	0	0
539	16	5	0.0329	34.5793	22.628	106.931	0	0	0
1274	37	5	0.0329	27.9163	22.8836	94.6026	0	0	0
540	16	5	0.0327	33.2632	22.2054	105.817	0	0	0
1275	37	5	0.0327	28.9692	22.2086	95.9025	0	0	0
526	16	1	-0.3	33.5438	22.8554	106.669	0	0	0
1261	37	1	-0.3	28.6411	23.1423	95.4007	0	0	0
541	16	5	0.0325	32.9394	22.4925	107.536	0	0	0
1276	37	5	0.0325	28.1206	23.7529	96.145	0	0	0
1278	37	5	0.038	30.4475	23.1744	94.2042	0	0	0
1262	37	1	-0.0801	29.8561	23.8808	94.8025	0	0	0
1277	37	5	0.0383	30.4988	24.2062	95.6212	0	0	0
6351	135	5	0.0325	13.7073	32.9129	20.4908	1	0	0
8591	199	5	0.0325	13.6359	32.661	28.1443	1	0	0
8589	199	5	0.0329	14.1309	34.3257	28.6703	1	0	0
8590	199	5	0.0327	14.523	33.7484	27.0217	1	0	0
7790	176	5	0.0398	13.4511	36.3744	32.6281	1	0	0
8576	199	1	-0.3	13.7533	33.7095	27.8279	1	0	0
7785	176	5	0.0327	16.0481	36.2076	32.3935	1	0	0
8593	199	5	0.038	12.592	35.3685	27.0742	1	0	0
6336	135	1	-0.3	12.6351	32.841	20.2914	1	0	0
6350	135	5	0.0327	12.1619	31.9431	20.7503	1	0	0
6349	135	5	0.0329	12.4719	32.7836	19.1952	1	0	0
6105	128	5	0.0327	13.0872	35.475	16.0806	1	0	0
8577	199	1	-0.0801	12.3776	34.3379	27.3636	1	0	0
6104	128	5	0.0329	12.2654	34.4552	14.8636	1	0	0
6352	135	5	0.0383	12.3619	35.0745	20.4556	1	0	0
6106	128	5	0.0325	12.1478	36.2072	14.7348	1	0	0
6353	135	5	0.038	12.0913	34.1528	21.9685	1	0	0
6091	128	1	-0.3	12.1911	35.3681	15.4506	1	0	0
8592	199	5	0.0383	12.0169	33.8506	26.4754	1	0	0
6337	135	1	-0.0801	11.9382	34.1456	20.8827	1	0	0
8594	199	5	0.0395	11.5514	34.8389	29.3704	1	0	0
5372	107	5	0.0383	15.2356	37.3199	27.2385	1	0	0
7771	176	1	-0.3	16.004	37.3056	32.3811	1	0	0
7791	176	5	0.0394	11.9125	37.2508	30.901	1	0	0
7787	176	5	0.0383	14.7839	37.3521	30.5505	1	0	0
296	9	5	0.0325	33.4704	28.5763	50.2614	0	0	0
294	9	5	0.0329	31.9625	27.9157	51.0324	0	0	0
281	9	1	-0.3	32.9449	28.3709	51.2019	0	0	0
295	9	5	0.0327	33.507	27.6218	51.7396	0	0	0
299	9	5	0.0395	34.8139	30.3738	51.9213	0	0	0
297	9	5	0.0383	32.4882	30.4556	51.3362	0	0	0
282	9	1	-0.0801	32.8019	29.6536	52.0278	0	0	0
300	9	5	0.0398	34.6339	28.9954	53.0131	0	0	0
283	9	1	-0.0784	34.1766	29.9473	52.7027	0	0	0
298	9	5	0.038	32.0104	29.5817	52.7813	0	0	0
305	9	5	0.0398	34.2697	32.256	56.3067	0	0	0
302	9	5	0.0405	34.0819	31.9477	53.7087	0	0	0
284	9	1	-0.0814	34.0498	30.8907	53.9996	0	0	0
6876	150	5	0.0325	14.3003	32.3169	47.7869	1	0	0
6863	150	1	-0.0784	11.5868	34.5644	47.2427	1	0	0
309	9	5	0.0403	35.0609	33.6357	58.223	0	0	0
306	9	5	0.0395	34.1594	30.669	57.022	0	0	0
285	9	1	-0.0789	35.1651	30.6569	55.1296	0	0	0
301	9	5	0.0394	33.0385	30.7594	54.4703	0	0	0
286	9	1	-0.0787	34.838	31.3498	56.501	0	0	0
307	9	5	0.0404	36.9707	31.4611	57.0124	0	0	0
310	9	5	0.0403	36.2818	33.9388	57.0214	0	0	0
267	8	5	0.0405	36.4525	24.7039	58.663	0	0	0
304	9	5	0.0398	36.1789	30.9808	54.8415	0	0	0
303	9	5	0.0396	35.2458	29.5811	55.3459	0	0	0
288	9	1	-0.0796	36.0623	33.3075	57.896	0	0	0
287	9	1	-0.0792	36.0155	31.759	57.4857	0	0	0
6861	150	1	-0.3	13.8771	33.3178	47.7793	1	0	0
312	9	5	0.0385	37.1359	32.7839	59.7323	0	0	0
313	9	5	0.0411	36.7008	35.8291	59.331	0	0	0
8519	197	5	0.0329	14.5815	36.452	39.5678	1	0	0
6875	150	5	0.0327	14.5687	33.9801	47.2587	1	0	0
308	9	5	0.0407	35.9504	31.176	58.4339	0	0	0
6878	150	5	0.038	12.5939	33.0745	46.0435	1	0	0
5171	101	8	0	34.8644	34.3586	62.2467	0	0	0
8507	197	1	-0.0801	12.8916	36.9776	40.8278	1	0	0
6874	150	5	0.0329	13.7914	33.6432	48.8139	1	0	0
289	9	1	-0.0859	37.1057	33.648	59.0505	0	0	0
290	9	1	0.0095	36.8144	34.9158	59.9399	0	0	0
5172	101	8	0	35.476	36.4971	62.746	0	0	0
270	8	5	0.0398	36.7202	26.6287	60.1893	0	0	0
5177	101	9	-0.3	35.0066	36.2953	62.1419	0	0	0
8506	197	1	-0.3	13.9369	35.9463	40.2899	1	0	0
314	9	5	0.051	35.8611	34.7244	60.464	0	0	0
6862	150	1	-0.0801	12.4576	33.2845	47.1236	1	0	0
8521	197	5	0.0325	13.4231	35.1152	39.7753	1	0	0
8523	197	5	0.038	12.2303	36.4928	41.5591	1	0	0
6877	150	5	0.0383	11.9033	32.4475	47.5471	1	0	0
275	8	5	0.0403	36.8086	28.6921	61.1355	0	0	0
8520	197	5	0.0327	14.5674	35.5197	41.0884	1	0	0
279	8	5	0.051	36.8628	31.302	62.1603	0	0	0
6879	150	5	0.0395	12.0981	35.3884	46.6794	1	0	0
5161	101	8	0	31.4892	34.5197	62.7242	0	0	0
8525	197	5	0.0398	11.6437	36.8118	39.0519	1	0	0
6880	150	5	0.0398	11.478	34.8791	48.2852	1	0	0
5170	101	7	0	34.7927	35.3638	63.2505	0	0	0
7506	168	5	0.0325	11.327	31.2587	38.8661	1	0	0
5165	101	8	0	33.979	32.0524	63.4802	0	0	0
7504	168	5	0.0329	11.4053	32.5224	37.5975	1	0	0
4830	101	7	0	34.9272	37.1514	74.7657	0	0	0
4812	101	8	0	36.9975	31.9072	75.9535	0	0	0
4788	101	7	0	36.1043	33.4022	82.6724	0	0	0
564	17	1	-0.0814	22.7673	27.947	87.4767	0	0	0
4763	101	7	0	29.2292	36.3826	76.2857	0	0	0
4467	101	7	0	36.369	34.435	85.0493	0	0	0
4501	101	9	-0.3	34.156	36.7096	83.3619	0	0	0
567	17	1	-0.0792	26.3154	29.526	86.1445	0	0	0
2589	74	5	0.051	36.7903	31.4264	84.861	0	0	0
574	17	5	0.0329	19.5236	26.0502	85.6749	0	0	0
5081	101	8	0	30.5218	36.6511	72.2814	0	0	0
2865	82	5	0.0403	28.7182	33.799	88.8915	0	0	0
5082	101	7	0	29.1979	36.8807	72.5409	0	0	0
4491	101	8	0	35.5597	36.7992	84.3307	0	0	0
4751	101	8	0	29.8671	36.7386	84.2634	0	0	0
2862	82	5	0.0404	28.4193	30.8106	88.2516	0	0	0
4791	101	8	0	35.1726	31.8127	83.3984	0	0	0
2584	74	5	0.0403	36.283	28.6323	85.2064	0	0	0
4789	101	8	0	35.6413	34.6814	82.2679	0	0	0
4828	101	7	0	33.6954	36.5524	75.1371	0	0	0
2870	82	6	0.177	31.6058	35.8253	86.793	0	0	0
588	17	5	0.0407	27.1549	29.2939	86.8151	0	0	0
4810	101	8	0	36.9705	30.4736	78.5326	0	0	0
4782	101	7	0	36.7435	32.538	80.2037	0	0	0
590	17	5	0.0403	25.5772	31.2914	85.0153	0	0	0
5108	101	8	0	30.8289	36.4814	65.7613	0	0	0
4761	101	7	0	28.7258	37.2691	75.2769	0	0	0
4813	101	7	0	37.0656	33.0864	76.8489	0	0	0
583	17	5	0.0396	23.866	28.0782	85.6034	0	0	0
4470	101	8	0	34.698	32.7892	86.2039	0	0	0
4797	101	9	-0.3	35.7503	34.2722	83.7907	0	0	0
4750	101	7	0	30.2783	36.6585	82.9096	0	0	0
4765	101	7	0	29.5997	36.4901	77.6604	0	0	0
568	17	1	-0.0796	26.5249	30.9402	85.431	0	0	0
2561	74	1	-0.0787	37.3092	25.899	86.4015	0	0	0
4825	101	8	0	34.0787	36.5805	72.2707	0	0	0
563	17	1	-0.0784	21.6691	27.1487	86.7114	0	0	0
2868	82	5	0.0411	29.0958	34.8209	86.5046	0	0	0
2846	82	2	-0.342	30.8994	35.2386	87.4355	0	0	0
586	17	5	0.0395	25.1187	29.5008	87.9903	0	0	0
875	25	6	0.177	26.541	37.3213	66.5729	0	0	0
5091	101	9	-0.3	28.6076	37.0279	73.8438	0	0	0
2844	82	1	-0.0859	29.7961	32.9422	87.2722	0	0	0
4471	101	7	0	35.5496	34.4366	87.2404	0	0	0
103	3	5	0.0411	37.0704	28.0024	73.6785	0	0	0
4783	101	8	0	36.972	31.1731	80.3794	0	0	0
2869	82	5	0.051	30.5182	34.1759	85.6944	0	0	0
873	25	5	0.0411	25.0407	36.4475	68.444	0	0	0
80	3	1	0.0095	37.0212	27.1182	72.9954	0	0	0
4799	101	9	-0.3	32.7977	32.7877	83.3251	0	0	0
5142	101	8	0	32.2558	27.9627	65.2396	0	0	0
5140	101	8	0	34.3786	27.8504	65.073	0	0	0
5098	101	8	0	28.03	33.4938	64.2165	0	0	0
5173	101	9	-0.3	31.706	32.0509	64.4579	0	0	0
5178	101	8	0	31.1195	31.1522	63.533	0	0	0
5117	101	8	0	30.1827	35.4974	64.1491	0	0	0
4829	101	8	0	32.9998	37.3096	74.1551	0	0	0
5160	101	7	0	32.295	34.1122	63.8177	0	0	0
587	17	5	0.0404	26.3515	28.7804	85.3434	0	0	0
4651	101	9	-0.3	34.8892	36.6711	78.0574	0	0	0
4831	101	8	0	35.8626	36.292	75.3874	0	0	0
585	17	5	0.0398	24.2864	30.2807	86.6462	0	0	0
4473	101	7	0	36.7846	34.9282	87.9626	0	0	0
5076	101	7	0	29.0692	36.874	69.4164	0	0	0
4757	101	9	-0.3	29.9062	35.455	83.5424	0	0	0
4985	101	9	-0.3	36.0846	36.9866	68.9582	0	0	0
5139	101	7	0	33.1817	28.5847	65.3017	0	0	0
5155	101	9	-0.3	34.3077	28.5539	66.2114	0	0	0
5163	101	8	0	32.4428	31.9582	65.5292	0	0	0
5174	101	9	-0.3	34.3207	31.5755	63.8764	0	0	0
5109	101	8	0	29.3781	37.3837	65.8159	0	0	0
5164	101	7	0	33.8128	32.5786	64.7857	0	0	0
5176	101	9	-0.3	33.186	35.2461	63.9532	0	0	0
5162	101	7	0	32.5257	33.1457	64.7678	0	0	0
577	17	5	0.0383	20.3501	27.122	88.4134	0	0	0
4469	101	7	0	35.2446	34.0487	85.8546	0	0	0
4833	101	8	0	36.1974	36.3354	72.7917	0	0	0
2867	82	5	0.0385	30.7007	32.5531	87.7858	0	0	0
749	22	5	0.0329	14.8433	24.6416	70.22	0	0	0
5169	101	8	0	34.3952	36.0375	65.2491	0	0	0
872	25	5	0.0385	22.798	36.721	68.4224	0	0	0
5168	101	7	0	34.4693	34.8345	64.513	0	0	0
5151	101	8	0	35.8955	29.7674	65.2916	0	0	0
5150	101	8	0	35.7974	30.3473	65.3989	0	0	0
5179	101	8	0	35.7317	31.7038	63.7911	0	0	0
576	17	5	0.0325	18.25	26.73	86.7084	0	0	0
5114	101	9	-0.3	29.4484	36.6532	64.5271	0	0	0
5156	101	9	-0.3	36.6764	31.01	66.4959	0	0	0
5166	101	7	0	34.6882	33.6386	65.2382	0	0	0
589	17	5	0.0403	26.7549	31.6812	86.2024	0	0	0
2842	82	1	-0.0792	28.4542	31.6382	88.9775	0	0	0
4443	101	8	0	28.3822	36.7198	86.8691	0	0	0
5167	101	8	0	35.9853	34.2056	65.1535	0	0	0
5144	101	8	0	31.447	27.5849	68.4344	0	0	0
5148	101	8	0	35.5848	27.8889	67.2742	0	0	0
5146	101	8	0	33.6896	27.6109	69.3243	0	0	0
82	3	3	0.4539	36.1362	27.9339	70.6534	0	0	0
4790	101	7	0	35.0704	32.5396	82.1671	0	0	0
104	3	5	0.051	36.0417	26.6844	73.1976	0	0	0
81	3	2	-0.342	37.0694	27.6288	71.5462	0	0	0
853	25	4	-0.3954	24.7133	35.2916	65.1515	0	0	0
852	25	3	0.4539	25.0725	36.2127	65.8058	0	0	0
767	22	5	0.0385	23.6753	29.5796	69.5585	0	0	0
5110	101	9	-0.3	25.1598	34.0304	65.6513	0	0	0
5115	101	8	0	24.6047	34.1245	66.9523	0	0	0
5157	101	8	0	30.0908	29.4125	65.7423	0	0	0
5152	101	9	-0.3	31.5013	29.4197	65.8858	0	0	0
5097	101	7	0	27.186	33.6622	65.3556	0	0	0
5113	101	9	-0.3	28.3005	34.5329	65.3519	0	0	0
5106	101	8	0	29.7144	34.2178	66.1008	0	0	0
5107	101	7	0	29.5027	35.9704	65.7528	0	0	0
5153	101	9	-0.3	31.5508	28.41	68.8744	0	0	0
5100	101	8	0	26.9292	32.5649	65.8735	0	0	0
745	22	1	0.0095	25.4064	29.3504	70.7275	0	0	0
746	22	2	-0.342	26.3927	29.9992	69.7115	0	0	0
747	22	3	0.4539	26.1094	31.1958	69.4241	0	0	0
748	22	4	-0.3954	25.7554	32.2419	69.0381	0	0	0
5099	101	7	0	26.267	33.6408	66.5143	0	0	0
5105	101	7	0	28.7292	35.0943	66.6338	0	0	0
5158	101	8	0	31.2846	29.6642	68.254	0	0	0
5101	101	7	0	27.3002	33.6619	67.5239	0	0	0
5111	101	9	-0.3	26.5338	33.4531	68.6674	0	0	0
5116	101	8	0	26.263	33.4431	70.0641	0	0	0
770	22	6	0.177	27.482	29.8286	69.6933	0	0	0
769	22	5	0.051	25.9713	28.5811	71.281	0	0	0
5103	101	7	0	28.052	34.8593	67.9386	0	0	0
5102	101	8	0	27.9703	32.8651	68.4935	0	0	0
5104	101	8	0	29.3636	34.4201	68.2674	0	0	0
4991	101	8	0	31.4058	33.6221	67.6105	0	0	0
4988	101	9	-0.3	31.7065	32.7375	68.6869	0	0	0
5112	101	9	-0.3	28.0836	36.0262	68.8141	0	0	0
5096	101	8	0	30.2362	34.1393	71.1984	0	0	0
5086	101	7	0	28.6856	34.629	71.4108	0	0	0
5092	101	9	-0.3	28.1641	36.2665	70.2922	0	0	0
5085	101	8	0	26.8563	36.0873	71.3063	0	0	0
5141	101	7	0	32.4289	28.5406	66.522	0	0	0
5147	101	7	0	34.8527	29.0924	67.4378	0	0	0
5159	101	8	0	36.2079	31.4362	67.7678	0	0	0
5149	101	7	0	35.8446	29.8477	66.7166	0	0	0
5175	101	9	-0.3	35.2096	33.7267	66.5756	0	0	0
4971	101	7	0	35.492	34.8215	67.3837	0	0	0
4972	101	8	0	34.5039	35.8067	67.1324	0	0	0
4976	101	8	0	37.0208	36.2543	70.3707	0	0	0
5143	101	7	0	32.4724	28.4164	67.9023	0	0	0
5145	101	7	0	33.8358	28.4821	68.2034	0	0	0
4793	101	8	0	33.5957	31.3811	81.9888	0	0	0
83	3	4	-0.3954	35.3328	28.2977	69.8582	0	0	0
4983	101	8	0	31.6589	33.0687	69.3766	0	0	0
4981	101	7	0	32.9372	33.3767	68.8382	0	0	0
4982	101	8	0	32.2831	33.4904	70.102	0	0	0
4974	101	8	0	36.9559	33.8944	68.8131	0	0	0
4987	101	9	-0.3	34.2488	34.9243	68.121	0	0	0
4973	101	7	0	36.4502	35.1748	68.4668	0	0	0
5154	101	9	-0.3	34.3707	29.3914	69.1501	0	0	0
5118	101	7	0	34.4293	29.7917	70.4743	0	0	0
4980	101	8	0	33.2299	35.196	68.5943	0	0	0
5119	101	8	0	34.4477	30.6585	69.3469	0	0	0
5134	101	9	-0.3	33.2792	29.9924	71.2614	0	0	0
5121	101	8	0	36.2256	31.8496	70.7454	0	0	0
5120	101	7	0	35.3502	30.7741	71.0576	0	0	0
5122	101	7	0	35.0998	31.0441	72.5151	0	0	0
5131	101	9	-0.3	36.3769	31.3316	70.2473	0	0	0
5136	101	8	0	36.7628	30.0336	69.9849	0	0	0
578	17	5	0.038	19.9533	28.3298	87.1788	0	0	0
4979	101	7	0	33.9659	34.2098	69.3163	0	0	0
4977	101	7	0	34.6697	35.127	70.1154	0	0	0
4978	101	8	0	33.7454	36.2039	70.0903	0	0	0
4975	101	7	0	35.861	35.8141	69.6829	0	0	0
4986	101	9	-0.3	34.4095	35.1897	71.4744	0	0	0
4984	101	9	-0.3	37.256	34.2745	69.2756	0	0	0
5137	101	8	0	37.3661	32.0414	72.4518	0	0	0
2222	64	5	0.0383	21.0392	27.3073	77.6212	0	0	0
572	17	3	0.4539	30.4197	32.2833	83.3526	0	0	0
2843	82	1	-0.0796	28.5704	32.9646	88.2028	0	0	0
582	17	5	0.0405	22.9794	27.4535	88.4346	0	0	0
2848	82	4	-0.3954	30.0447	36.4764	89.4071	0	0	0
2583	74	5	0.0407	36.6154	27.7722	87.3705	0	0	0
2861	82	5	0.0395	26.3857	31.9707	89.4282	0	0	0
4472	101	8	0	35.0862	34.6098	88.5667	0	0	0
754	22	5	0.0395	17.4439	24.9976	69.6	0	0	0
752	22	5	0.0383	16.0799	24.9359	71.9247	0	0	0
2223	64	5	0.038	20.0125	27.3139	79.0469	0	0	0
741	22	1	-0.0787	20.7658	26.9658	71.2823	0	0	0
2226	64	5	0.0394	22.7087	28.7349	78.6432	0	0	0
763	22	5	0.0407	22.3374	26.8541	69.7149	0	0	0
761	22	5	0.0395	20.2084	27.7978	70.866	0	0	0
2227	64	5	0.0405	21.6974	28.8551	80.0661	0	0	0
4741	101	8	0	30.1598	37.1103	80.4076	0	0	0
740	22	1	-0.0789	20.0509	25.6371	70.8451	0	0	0
758	22	5	0.0396	20.038	25.6222	69.746	0	0	0
757	22	5	0.0405	18.178	26.6118	71.3581	0	0	0
739	22	1	-0.0814	18.5994	25.6324	71.4029	0	0	0
756	22	5	0.0394	18.6841	25.2688	72.3761	0	0	0
738	22	1	-0.0784	17.7474	24.6546	70.58	0	0	0
759	22	5	0.0398	20.5804	24.7302	71.1573	0	0	0
742	22	1	-0.0792	22.216	26.9174	70.7946	0	0	0
762	22	5	0.0404	22.6497	26.0223	71.1859	0	0	0
766	22	5	0.047	24.425	27.9959	69.3928	0	0	0
760	22	5	0.0398	20.8021	27.1243	72.3514	0	0	0
4774	101	9	-0.3	27.9283	36.2091	76.9378	0	0	0
4766	101	8	0	30.007	35.227	77.1453	0	0	0
764	22	5	0.0403	23.5504	28.0301	72.126	0	0	0
2230	64	5	0.0398	24.41	30.3804	81.2434	0	0	0
2235	64	5	0.0403	26.5942	31.5878	80.6422	0	0	0
2236	64	5	0.047	28.7761	30.4065	81.0431	0	0	0
744	22	1	-0.0859	24.0951	28.7606	70.1055	0	0	0
5129	101	8	0	30.5194	29.1988	73.0315	0	0	0
743	22	1	-0.0796	23.0677	28.1877	71.1472	0	0	0
768	22	5	0.0411	25.0818	29.8845	71.6083	0	0	0
765	22	5	0.0403	22.3678	28.9573	71.4193	0	0	0
5138	101	8	0	30.8515	32.1217	73.0346	0	0	0
5088	101	8	0	28.3004	33.4065	72.0247	0	0	0
5087	101	8	0	28.8115	33.6871	72.4652	0	0	0
5093	101	9	-0.3	29.6253	34.232	72.4811	0	0	0
5084	101	7	0	28.2199	36.0211	71.714	0	0	0
4764	101	8	0	29.0352	35.3963	75.281	0	0	0
4809	101	7	0	35.7502	31.0668	78.1295	0	0	0
4808	101	8	0	34.3128	32.54	78.5461	0	0	0
2239	64	5	0.051	28.6549	32.9293	79.9402	0	0	0
4811	101	7	0	36.3445	31.9181	77.1907	0	0	0
4818	101	9	-0.3	36.4466	31.9521	78.9807	0	0	0
4816	101	9	-0.3	32.5172	30.8916	76.717	0	0	0
5133	101	9	-0.3	33.709	31.566	74.5126	0	0	0
4823	101	8	0	35.2928	34.4231	76.7755	0	0	0
4646	101	8	0	33.9353	34.636	78.2398	0	0	0
4827	101	8	0	33.8748	34.8516	74.8533	0	0	0
4804	101	8	0	34.1366	32.944	76.0259	0	0	0
4805	101	7	0	33.8527	30.9887	77.1118	0	0	0
4821	101	8	0	31.4271	30.3238	76.0177	0	0	0
4820	101	9	-0.3	36.7046	34.4412	76.7309	0	0	0
4655	101	8	0	32.3507	35.8688	78.6099	0	0	0
4806	101	8	0	33.1664	29.7447	77.0039	0	0	0
4803	101	7	0	34.2224	31.5462	75.8321	0	0	0
4807	101	7	0	34.3557	31.1248	78.4572	0	0	0
2215	64	1	0.0095	29.2248	32.0236	79.6291	0	0	0
5127	101	8	0	33.4231	29.2867	73.3716	0	0	0
5130	101	8	0	31.1831	30.1171	73.5917	0	0	0
5128	101	7	0	31.6784	29.642	72.3464	0	0	0
5135	101	9	-0.3	31.167	30.7429	73.1632	0	0	0
5126	101	7	0	32.8389	30.3485	72.6306	0	0	0
5124	101	7	0	34.0151	30.6735	73.3731	0	0	0
5123	101	8	0	35.9909	30.1938	73.2017	0	0	0
4819	101	9	-0.3	35.6011	31.8996	76.0006	0	0	0
5132	101	9	-0.3	36.4192	31.1725	73.0619	0	0	0
4842	101	8	0	32.2883	33.6638	72.9464	0	0	0
4826	101	7	0	33.4035	35.8436	73.9533	0	0	0
5125	101	8	0	34.2241	32.026	73.0062	0	0	0
4837	101	9	-0.3	32.5808	35.0401	73.1129	0	0	0
4824	101	7	0	34.1685	35.297	72.878	0	0	0
4840	101	9	-0.3	35.3133	36.1355	73.1423	0	0	0
2238	64	5	0.0411	29.2885	32.0959	78.5271	0	0	0
2219	64	5	0.0329	19.5044	25.3412	77.4807	0	0	0
2206	64	1	-0.3	20.3374	25.3292	78.1822	0	0	0
2220	64	5	0.0327	21.1165	24.7659	77.6395	0	0	0
2207	64	1	-0.0801	20.8008	26.7624	78.5544	0	0	0
2209	64	1	-0.0814	22.5335	28.2826	79.6476	0	0	0
2229	64	5	0.0398	23.407	28.3085	81.6084	0	0	0
2208	64	1	-0.0784	22.045	26.8067	79.4633	0	0	0
2221	64	5	0.0325	20.0607	24.7966	79.0755	0	0	0
2224	64	5	0.0395	22.8423	26.1778	79.056	0	0	0
2225	64	5	0.0398	21.7673	26.4488	80.4621	0	0	0
592	17	5	0.0385	28.5145	30.5513	84.6247	0	0	0
2231	64	5	0.0395	24.2545	30.2227	79.5008	0	0	0
594	17	5	0.051	28.1619	33.0969	84.6808	0	0	0
570	17	1	0.0095	27.9595	32.4553	83.8204	0	0	0
2210	64	1	-0.0789	23.7578	28.3864	80.5705	0	0	0
593	17	5	0.0411	27.1537	32.9276	83.2869	0	0	0
2214	64	1	-0.0859	28.4841	30.6795	80.0319	0	0	0
571	17	2	-0.342	29.1812	32.3678	82.9095	0	0	0
4775	101	9	-0.3	29.7796	35.496	78.6634	0	0	0
591	17	5	0.047	27.3027	30.4513	83.3744	0	0	0
2212	64	1	-0.0792	26.1143	29.4413	80.2451	0	0	0
2234	64	5	0.0403	26.5802	31.1853	78.9866	0	0	0
2232	64	5	0.0404	26.5167	28.9824	81.1523	0	0	0
2211	64	1	-0.0787	24.5776	29.6832	80.404	0	0	0
595	17	6	0.177	29.1501	33.1586	82.1294	0	0	0
2233	64	5	0.0407	26.2963	28.7168	79.4162	0	0	0
2228	64	5	0.0396	24.4302	27.5218	80.4399	0	0	0
2237	64	5	0.0385	28.8799	29.8863	79.3624	0	0	0
2213	64	1	-0.0796	26.8878	30.8004	79.97	0	0	0
569	17	1	-0.0859	27.5754	31.0123	84.2673	0	0	0
4480	101	9	-0.3	33.8786	33.6138	85.9157	0	0	0
2218	64	4	-0.3954	32.3595	30.3822	80.0713	0	0	0
4822	101	8	0	34.1226	30.2124	80.1563	0	0	0
4798	101	9	-0.3	35.7423	31.9073	81.0396	0	0	0
4647	101	8	0	33.5434	34.4748	79.4029	0	0	0
573	17	4	-0.3954	31.5104	32.1593	83.7302	0	0	0
2568	74	4	-0.3954	35.8015	30.5345	81.816	0	0	0
4652	101	9	-0.3	33.0916	35.1732	79.607	0	0	0
4752	101	8	0	29.4166	36.0634	83.8739	0	0	0
4802	101	8	0	31.9271	33.9111	83.3173	0	0	0
4817	101	9	-0.3	33.3638	31.2031	79.5016	0	0	0
4760	101	8	0	30.2418	34.9895	82.2384	0	0	0
2240	64	6	0.177	31.0499	33.175	80.2592	0	0	0
2216	64	2	-0.342	30.6486	32.1449	80.1774	0	0	0
4644	101	8	0	35.7794	35.6074	79.4637	0	0	0
2217	64	3	0.4539	31.6106	31.2611	80.0997	0	0	0
4485	101	8	0	33.7367	34.4888	84.8098	0	0	0
4780	101	8	0	30.2123	34.9397	79.8926	0	0	0
4794	101	8	0	33.2787	31.7814	83.1008	0	0	0
4645	101	7	0	34.3796	35.6051	79.1865	0	0	0
4792	101	7	0	33.6548	32.78	82.1753	0	0	0
565	17	1	-0.0789	24.1033	28.0854	86.6702	0	0	0
581	17	5	0.0394	22.3911	28.9458	87.6977	0	0	0
566	17	1	-0.0787	24.9298	29.4154	86.9182	0	0	0
2567	74	3	0.4539	36.7577	30.4131	82.4999	0	0	0
2845	82	1	0.0095	30.0408	34.3277	86.6728	0	0	0
4643	101	7	0	35.0451	36.8215	79.4685	0	0	0
2863	82	5	0.0407	29.3861	31.5479	89.5519	0	0	0
579	17	5	0.0395	21.6026	27.5414	85.6736	0	0	0
584	17	5	0.0398	24.7364	27.1944	86.8427	0	0	0
4786	101	7	0	37.0608	34.2846	82.2289	0	0	0
4476	101	8	0	36.7955	36.6359	86.8866	0	0	0
4506	101	8	0	33.1476	36.8364	84.3472	0	0	0
2563	74	1	-0.0796	37.3341	28.4697	85.4343	0	0	0
2866	82	5	0.047	29.6212	32.239	86.4405	0	0	0
4486	101	8	0	33.3258	35.7068	87.9072	0	0	0
575	17	5	0.0327	19.2369	25.3532	87.3132	0	0	0
4481	101	9	-0.3	34.5801	35.1068	88.1777	0	0	0
851	25	2	-0.342	25.4374	37.2281	66.5704	0	0	0
580	17	5	0.0398	21.9246	26.0816	86.6803	0	0	0
4483	101	9	-0.3	37.0607	35.5298	85.6395	0	0	0
2580	74	5	0.0398	36.3336	25.6581	85.9663	0	0	0
4779	101	8	0	27.0688	37.0649	77.6754	0	0	0
562	17	1	-0.0801	20.2882	27.2927	87.3397	0	0	0
2847	82	3	0.4539	30.539	35.9376	88.4677	0	0	0
5077	101	8	0	29.2289	37.1144	68.0353	0	0	0
561	17	1	-0.3	19.2573	26.2874	86.7224	0	0	0
2864	82	5	0.0403	27.6771	33.2074	87.6017	0	0	0
4784	101	7	0	37.3506	33.4712	81.0942	0	0	0
2579	74	5	0.0398	36.8933	25.1154	88.4061	0	0	0
4832	101	7	0	35.9075	37.3238	73.7647	0	0	0
2858	82	5	0.0396	26.8574	29.5332	89.5633	0	0	0
2792	80	5	0.0404	28.4124	35.933	103.539	0	0	0
2771	80	1	-0.0787	28.436	36.4535	105.625	0	0	0
4149	101	8	0	34.9486	35.3843	96.8623	0	0	0
4145	101	9	-0.3	36.3854	35.5444	98.9765	0	0	0
2794	80	5	0.0403	30.774	36.8133	103.8	0	0	0
538	16	4	-0.3954	34.8682	36.6335	104.213	0	0	0
4122	101	8	0	36.9715	36.3644	104.714	0	0	0
2853	82	5	0.038	23.5389	29.0128	92.4617	0	0	0
2837	82	1	-0.0801	24.3307	28.3697	92.8494	0	0	0
2839	82	1	-0.0814	25.8112	30.0215	91.4613	0	0	0
2852	82	5	0.0383	24.5559	28.7724	93.8519	0	0	0
4453	101	8	0	36.6807	36.5047	93.8295	0	0	0
2857	82	5	0.0405	24.8787	30.3801	90.9767	0	0	0
2267	65	5	0.0404	31.296	36.9454	106.964	0	0	0
4134	101	8	0	37.0193	33.9789	96.5421	0	0	0
556	16	5	0.047	34.046	32.7778	103.224	0	0	0
4463	101	9	-0.3	36.6801	33.2576	93.1832	0	0	0
2790	80	5	0.0398	29.2876	35.737	105.836	0	0	0
1481	43	2	-0.342	33.7576	36.0228	99.3621	0	0	0
1505	43	6	0.177	34.2029	37.0403	99.3956	0	0	0
4444	101	8	0	29.9141	37.1051	90.1797	0	0	0
1483	43	4	-0.3954	35.6173	34.2827	99.2391	0	0	0
2856	82	5	0.0394	26.0114	30.6973	92.2927	0	0	0
2791	80	5	0.0395	28.6102	37.344	106.27	0	0	0
2860	82	5	0.0398	27.506	32.2722	90.7877	0	0	0
554	16	5	0.0403	36.2888	30.8857	102.198	0	0	0
2784	80	5	0.0395	25.1909	35.2806	107.55	0	0	0
4454	101	7	0	37.1792	34.8478	92.4805	0	0	0
531	16	1	-0.0787	34.4079	29.041	104.176	0	0	0
2268	65	5	0.0407	32.7032	36.9713	107.764	0	0	0
2783	80	5	0.038	26.153	33.9553	109.486	0	0	0
2264	65	5	0.0398	31.9055	35.4049	109.581	0	0	0
2257	65	5	0.0383	28.8667	34.3227	112.781	0	0	0
2859	82	5	0.0398	27.937	29.8039	90.926	0	0	0
2840	82	1	-0.0789	27.0239	30.1604	90.4533	0	0	0
2841	82	1	-0.0787	27.2735	31.617	89.9459	0	0	0
1287	37	5	0.0404	30.6942	29.7939	91.6606	0	0	0
1294	37	5	0.051	33.8602	33.2686	90.1429	0	0	0
2772	80	1	-0.0792	28.5644	36.8341	104.171	0	0	0
4461	101	9	-0.3	37.2703	36.2293	94.5719	0	0	0
557	16	5	0.0385	34.2937	32.4285	101.558	0	0	0
1503	43	5	0.0411	31.8911	36.9288	98.6325	0	0	0
1292	37	5	0.0385	31.9511	32.05	91.0667	0	0	0
2261	65	5	0.0394	30.6028	35.611	111.546	0	0	0
1271	37	2	-0.342	35.4659	31.8975	90.498	0	0	0
1504	43	5	0.051	32.8116	35.9806	97.4689	0	0	0
4150	101	8	0	36.8944	34.6052	99.9106	0	0	0
2246	65	1	-0.0787	31.0283	37.3753	109.13	0	0	0
560	16	6	0.177	35.7316	35.6544	101.53	0	0	0
559	16	5	0.051	36.3243	33.442	101.4	0	0	0
2786	80	5	0.0394	27.787	34.9149	107.777	0	0	0
555	16	5	0.0403	35.8926	31.2301	103.857	0	0	0
4144	101	9	-0.3	36.0724	34.7146	96.326	0	0	0
1288	37	5	0.0407	31.678	28.8212	90.5506	0	0	0
536	16	2	-0.342	35.2044	35.0634	102.324	0	0	0
1269	37	1	-0.0859	32.7917	31.4208	90.7622	0	0	0
551	16	5	0.0395	33.7286	29.4593	104.917	0	0	0
558	16	5	0.0411	36.6988	33.5717	103.046	0	0	0
1291	37	5	0.047	32.6165	31.1088	89.7346	0	0	0
2258	65	5	0.038	27.4173	34.467	111.788	0	0	0
2263	65	5	0.0396	30.4102	35.4229	108.53	0	0	0
1293	37	5	0.0411	34.0408	32.8638	91.7907	0	0	0
2707	78	3	0.4539	33.734	34.3236	95.3856	0	0	0
1270	37	1	0.0095	34.0598	32.4079	90.8002	0	0	0
2849	82	5	0.0329	24.33	26.3854	93.8183	0	0	0
2850	82	5	0.0327	24.2067	26.3081	92.0665	0	0	0
2851	82	5	0.0325	22.7564	26.7699	93.0303	0	0	0
2836	82	1	-0.3	23.8585	26.878	92.9431	0	0	0
2838	82	1	-0.0784	25.5817	28.5439	91.9214	0	0	0
2855	82	5	0.0398	26.4709	28.1962	92.4875	0	0	0
2854	82	5	0.0395	25.4823	27.9284	91.022	0	0	0
1280	37	5	0.0398	28.7534	25.737	94.5162	0	0	0
1265	37	1	-0.0789	30.4243	27.2363	92.8021	0	0	0
1264	37	1	-0.0814	30.735	25.9806	93.6531	0	0	0
1279	37	5	0.0395	28.968	24.8277	93.0196	0	0	0
1281	37	5	0.0394	31.5192	25.3668	93.1434	0	0	0
1283	37	5	0.0396	29.6789	27.8694	93.3099	0	0	0
1282	37	5	0.0405	31.1792	26.3292	94.5984	0	0	0
1263	37	1	-0.0784	29.4611	25.1054	93.9601	0	0	0
4456	101	7	0	35.8712	34.3791	92.7039	0	0	0
4121	101	8	0	36.8484	36.6612	104.714	0	0	0
1284	37	5	0.0398	29.9492	26.9745	91.8455	0	0	0
4133	101	7	0	37.2134	35.2798	97.0541	0	0	0
4455	101	8	0	36.3383	35.8509	91.9128	0	0	0
4136	101	8	0	36.3664	36.5606	97.9908	0	0	0
1273	37	4	-0.3954	36.9103	31.8376	92.5351	0	0	0
1286	37	5	0.0395	31.957	28.4929	93.6147	0	0	0
1266	37	1	-0.0787	31.703	28.0768	92.6196	0	0	0
1267	37	1	-0.0792	31.643	29.2397	91.5713	0	0	0
2702	78	1	-0.0792	27.7066	33.181	95.4949	0	0	0
2723	78	5	0.0407	28.0046	32.1842	95.146	0	0	0
2703	78	1	-0.0796	28.997	33.977	95.8383	0	0	0
2704	78	1	-0.0859	30.0106	34.0422	94.6308	0	0	0
2726	78	5	0.047	29.5136	34.4551	93.7389	0	0	0
2729	78	5	0.051	31.2855	35.2603	95.9956	0	0	0
2728	78	5	0.0411	31.1473	35.905	94.4005	0	0	0
2727	78	5	0.0385	30.3835	33.0358	94.3672	0	0	0
2705	78	1	0.0095	31.2816	34.9523	94.9527	0	0	0
1289	37	5	0.0403	32.8352	30.6498	92.784	0	0	0
1285	37	5	0.0398	32.5885	27.4715	92.3337	0	0	0
1268	37	1	-0.0796	32.8389	30.2167	91.7665	0	0	0
2724	78	5	0.0403	29.5454	33.4951	96.6746	0	0	0
2730	78	6	0.177	32.8975	34.8872	93.6286	0	0	0
2706	78	2	-0.342	32.6752	34.4087	94.5796	0	0	0
1290	37	5	0.0403	33.7958	29.6914	91.6303	0	0	0
535	16	1	0.0095	35.875	33.6566	102.346	0	0	0
2698	78	1	-0.0784	23.3428	31.3741	97.8256	0	0	0
2715	78	5	0.0398	23.4944	30.4443	97.2313	0	0	0
2699	78	1	-0.0814	24.6712	32.1343	97.9401	0	0	0
2716	78	5	0.0394	25.2964	31.6649	98.7018	0	0	0
2713	78	5	0.038	22.8568	31.9433	99.9022	0	0	0
2697	78	1	-0.0801	22.8407	31.0321	99.2681	0	0	0
2712	78	5	0.0383	23.5355	30.3073	99.747	0	0	0
2696	78	1	-0.3	21.3563	30.523	99.3846	0	0	0
2709	78	5	0.0329	21.2031	29.5528	98.8963	0	0	0
2710	78	5	0.0327	20.6942	31.2674	98.9276	0	0	0
529	16	1	-0.0814	33.7756	26.647	105.146	0	0	0
2711	78	5	0.0325	21.1145	30.4352	100.438	0	0	0
546	16	5	0.0394	34.3778	26.9751	106.001	0	0	0
543	16	5	0.038	32.2087	24.4985	106.355	0	0	0
2714	78	5	0.0395	22.6304	31.9647	97.2586	0	0	0
2717	78	5	0.0405	24.4717	33.1642	98.3096	0	0	0
2719	78	5	0.0398	25.7203	31.2094	96.2456	0	0	0
2722	78	5	0.0404	27.2057	33.6311	94.6314	0	0	0
2700	78	1	-0.0789	25.4888	32.2151	96.6274	0	0	0
2721	78	5	0.0395	26.5461	34.1254	97.0211	0	0	0
2701	78	1	-0.0787	26.7858	33.0796	96.7421	0	0	0
2718	78	5	0.0396	24.8155	32.674	95.8882	0	0	0
2725	78	5	0.0403	28.7321	35.0188	96.1323	0	0	0
1478	43	1	-0.0796	31.1935	34.5631	100.324	0	0	0
1502	43	5	0.0385	30.7603	34.6915	98.1342	0	0	0
1498	43	5	0.0407	29.2375	33.6078	100.044	0	0	0
1494	43	5	0.0398	28.4116	31.5416	101.54	0	0	0
1475	43	1	-0.0789	29.3413	31.5009	102.105	0	0	0
1496	43	5	0.0395	29.5652	33.617	102.521	0	0	0
1476	43	1	-0.0787	30.096	32.8255	101.949	0	0	0
1497	43	5	0.0404	30.6359	32.5266	99.8613	0	0	0
1479	43	1	-0.0859	31.6074	34.7335	98.8471	0	0	0
1477	43	1	-0.0792	30.229	33.3472	100.464	0	0	0
1493	43	5	0.0396	29.9559	30.6869	101.728	0	0	0
2720	78	5	0.0398	27.3883	32.721	97.5792	0	0	0
1495	43	5	0.0398	31.1248	32.7014	102.351	0	0	0
1500	43	5	0.0403	30.6955	35.4947	100.712	0	0	0
1501	43	5	0.047	32.2104	33.883	98.553	0	0	0
1499	43	5	0.0403	32.0958	34.3398	100.914	0	0	0
550	16	5	0.0398	35.3936	29.185	104.663	0	0	0
542	16	5	0.0383	33.6514	24.9032	107.297	0	0	0
2254	65	5	0.0329	28.7488	31.7782	112.617	0	0	0
537	16	3	0.4539	34.9723	35.8843	103.296	0	0	0
545	16	5	0.0398	34.9268	24.7835	104.884	0	0	0
1295	37	6	0.177	35.8788	32.5948	89.715	0	0	0
4458	101	8	0	36.0297	33.2526	93.4871	0	0	0
527	16	1	-0.0801	33.3076	24.3559	106.395	0	0	0
528	16	1	-0.0784	33.8904	25.0745	105.053	0	0	0
534	16	1	-0.0859	34.827	32.4795	102.506	0	0	0
549	16	5	0.0398	35.199	27.09	103.624	0	0	0
1484	43	5	0.0329	26.2954	28.9132	106.595	0	0	0
1471	43	1	-0.3	26.4869	28.8986	105.52	0	0	0
1485	43	5	0.0327	25.4863	28.9402	105.055	0	0	0
1486	43	5	0.0325	26.9872	27.9894	105.157	0	0	0
1490	43	5	0.0398	27.3972	29.9547	102.971	0	0	0
1488	43	5	0.038	26.7228	31.0718	105.133	0	0	0
1472	43	1	-0.0801	27.3151	30.1419	105.137	0	0	0
1473	43	1	-0.0784	28.1117	30.0175	103.798	0	0	0
1489	43	5	0.0395	28.761	29.1227	103.826	0	0	0
1487	43	5	0.0383	28.059	30.2865	105.93	0	0	0
1474	43	1	-0.0814	29.0041	31.2696	103.6	0	0	0
1492	43	5	0.0405	28.4737	32.1752	103.956	0	0	0
1491	43	5	0.0394	29.9208	31.1835	104.205	0	0	0
2779	80	5	0.0329	23.5291	32.7184	108.229	0	0	0
2780	80	5	0.0327	23.5879	34.1061	109.369	0	0	0
2259	65	5	0.0395	28.7126	34.0781	109.601	0	0	0
2241	65	1	-0.3	27.9491	32.3905	112.24	0	0	0
2256	65	5	0.0325	27.5811	31.8599	111.339	0	0	0
547	16	5	0.0405	32.7483	26.8726	105.44	0	0	0
2766	80	1	-0.3	24.1236	33.1652	109.034	0	0	0
2785	80	5	0.0398	25.1385	33.8173	106.541	0	0	0
2242	65	1	-0.0801	28.345	33.8955	111.896	0	0	0
2243	65	1	-0.0784	29.2577	34.1311	110.557	0	0	0
2260	65	5	0.0398	30.0141	33.3504	110.528	0	0	0
553	16	5	0.0407	34.4978	29.3572	101.968	0	0	0
530	16	1	-0.0789	34.2131	27.4785	103.895	0	0	0
2708	78	4	-0.3954	34.6788	34.1663	96.0857	0	0	0
2787	80	5	0.0405	27.5588	33.7395	106.438	0	0	0
2255	65	5	0.0327	27.165	32.3735	113.001	0	0	0
2262	65	5	0.0405	29.1358	36.274	110.725	0	0	0
544	16	5	0.0395	33.3102	24.7128	104.181	0	0	0
2789	80	5	0.0398	26.5951	35.5194	104.998	0	0	0
1480	43	1	0.0095	32.4619	35.9936	98.5211	0	0	0
2768	80	1	-0.0784	25.6755	34.3222	107.368	0	0	0
4457	101	8	0	34.7382	34.8477	93.4056	0	0	0
532	16	1	-0.0792	34.3185	29.9468	102.879	0	0	0
1272	37	3	0.4539	36.29	31.8801	91.5203	0	0	0
2782	80	5	0.0383	26.1064	32.5153	108.482	0	0	0
2781	80	5	0.0325	24.0122	32.4213	109.828	0	0	0
2767	80	1	-0.0801	25.6054	33.463	108.652	0	0	0
2245	65	1	-0.0789	30.8946	35.8832	109.429	0	0	0
548	16	5	0.0396	33.5744	27.3176	103.016	0	0	0
2770	80	1	-0.0789	27.0477	35.8146	105.936	0	0	0
552	16	5	0.0404	33.3315	30.3863	102.722	0	0	0
2769	80	1	-0.0814	27.1334	34.6369	106.903	0	0	0
2244	65	1	-0.0814	29.9691	35.5174	110.646	0	0	0
1482	43	3	0.4539	34.7646	35.1251	99.2636	0	0	0
533	16	1	-0.0796	35.4137	31.118	102.869	0	0	0
4127	101	9	-0.3	36.3226	37.1006	104.036	0	0	0
2788	80	5	0.0396	26.423	36.644	106.349	0	0	0
2080	60	5	0.0327	28.588	42.416	17.9477	0	0	1
2083	60	5	0.038	28.5943	44.0875	15.753	0	0	1
2066	60	1	-0.3	27.9072	42.5134	17.1218	0	0	1
2081	60	5	0.0325	27.4546	41.5474	16.9524	0	0	1
2082	60	5	0.0383	29.6148	42.6334	15.755	0	0	1
2067	60	1	-0.0801	28.5601	42.9878	15.7899	0	0	1
2079	60	5	0.0329	27.1179	43.2409	17.4169	0	0	1
2085	60	5	0.0398	27.7387	41.3057	14.6886	0	0	1
2068	60	1	-0.0784	27.7811	42.3862	14.5403	0	0	1
2084	60	5	0.0395	26.7353	42.7811	14.5	0	0	1
7982	182	1	-0.0801	14.46	47.1945	26.0619	1	0	0
2069	60	1	-0.0814	28.5416	42.769	13.1863	0	0	1
6246	132	5	0.0325	13.8792	48.7848	18.3927	1	0	0
6247	132	5	0.0383	13.1679	46.5417	19.4614	1	0	0
8204	188	5	0.0329	13.6454	41.0142	24.4465	1	0	0
7997	182	5	0.0383	14.1503	48.2543	26.148	1	0	0
5371	107	5	0.0325	17.1836	38.7758	28.0251	1	0	0
7774	176	1	-0.0814	12.1104	37.869	31.7786	1	0	0
6244	132	5	0.0329	13.553	48.0722	16.7868	1	0	0
7999	182	5	0.0395	13.5091	45.2472	25.7287	1	0	0
3314	95	5	0.0398	33.3059	40.2122	12.6569	0	0	1
2087	60	5	0.0405	28.4547	43.8477	13.0633	0	0	1
5369	107	5	0.0329	17.1592	39.5837	26.4299	1	0	0
5356	107	1	-0.3	16.9301	38.6563	26.9724	1	0	0
7786	176	5	0.0325	15.8828	37.5996	33.4226	1	0	0
6231	132	1	-0.3	13.8597	47.8446	17.8069	1	0	0
2086	60	5	0.0394	29.6261	42.5623	13.2329	0	0	1
8000	182	5	0.0398	12.9882	46.5005	24.5844	1	0	0
8001	182	5	0.0394	11.632	47.654	26.4254	1	0	0
5686	116	5	0.0325	15.3899	40.7561	17.4656	1	0	0
7996	182	5	0.0325	16.6204	47.6136	25.8526	1	0	0
8206	188	5	0.0325	13.8532	39.5211	23.5887	1	0	0
3307	95	5	0.0383	29.8992	39.209	15.4234	0	0	1
7994	182	5	0.0329	15.733	47.6549	24.2996	1	0	0
7789	176	5	0.0395	13.6485	37.9889	33.3176	1	0	0
2088	60	5	0.0396	26.8148	42.4442	11.7958	0	0	1
5357	107	1	-0.0801	15.4126	38.3293	26.8104	1	0	0
5671	116	1	-0.3	15.0148	39.8271	17.9329	1	0	0
3311	95	5	0.0394	31.0035	39.4513	13.0391	0	0	1
7788	176	5	0.038	14.8332	38.9224	31.4543	1	0	0
5685	116	5	0.0327	15.7431	39.3925	18.6343	1	0	0
2070	60	1	-0.0789	27.8956	42.1394	11.8735	0	0	1
3292	95	1	-0.0801	30.7718	38.6581	15.753	0	0	1
7981	182	1	-0.3	15.8344	47.1593	25.2604	1	0	0
3305	95	5	0.0327	31.9937	38.6314	17.6591	0	0	1
3308	95	5	0.038	30.4701	37.6172	15.5578	0	0	1
3291	95	1	-0.3	30.9507	38.7775	17.3277	0	0	1
3294	95	1	-0.0814	31.8238	38.7934	13.3285	0	0	1
7995	182	5	0.0327	16.1355	46.1286	25.0443	1	0	0
5360	107	1	-0.0789	11.8379	39.7878	27.927	1	0	0
7793	176	5	0.0396	11.3406	37.9253	33.831	1	0	0
3312	95	5	0.0405	31.5896	37.768	13.054	0	0	1
2089	60	5	0.0398	27.977	41.0436	11.9233	0	0	1
5373	107	5	0.038	15.2178	38.2591	25.7411	1	0	0
7773	176	1	-0.0784	13.5067	37.4542	32.377	1	0	0
7983	182	1	-0.0784	13.2261	46.3259	25.6364	1	0	0
3310	95	5	0.0398	32.5357	39.7822	15.2084	0	0	1
3293	95	1	-0.0784	32.0834	38.8145	14.9105	0	0	1
3306	95	5	0.0325	30.3096	38.0835	17.8537	0	0	1
3295	95	1	-0.0789	32.9846	39.2083	12.3743	0	0	1
5375	107	5	0.0398	14.5991	39.5092	28.4912	1	0	0
7772	176	1	-0.0801	14.7834	37.817	31.5575	1	0	0
8191	188	1	-0.3	13.6609	40.6042	23.4416	1	0	0
5376	107	5	0.0394	12.8217	37.8111	27.9645	1	0	0
8205	188	5	0.0327	14.5045	41.0422	22.8943	1	0	0
5374	107	5	0.0395	14.3835	40.3079	26.9099	1	0	0
5370	107	5	0.0327	17.563	37.8709	26.5632	1	0	0
7784	176	5	0.0329	16.9472	37.7279	31.9911	1	0	0
3309	95	5	0.0395	32.8769	38.1013	15.1361	0	0	1
3304	95	5	0.0329	30.665	39.7988	17.6738	0	0	1
5688	116	5	0.038	13.6472	39.4001	19.5793	1	0	0
5684	116	5	0.0329	14.8129	39.1004	17.1427	1	0	0
6245	132	5	0.0327	14.8828	47.4415	17.7463	1	0	0
3313	95	5	0.0396	33.8433	38.5419	12.5269	0	0	1
5358	107	1	-0.0784	14.3567	39.316	27.4358	1	0	0
7998	182	5	0.038	14.6939	46.8655	27.0859	1	0	0
5359	107	1	-0.0814	12.8925	38.7663	27.3689	1	0	0
5672	116	1	-0.0801	13.7165	40.0851	18.7511	1	0	0
5687	116	5	0.0383	13.7525	41.1092	19.1885	1	0	0
6232	132	1	-0.0801	12.8606	46.8043	18.4419	1	0	0
7610	171	5	0.0327	13.2704	45.1877	11.9782	1	0	0
6248	132	5	0.038	12.9783	45.873	17.8786	1	0	0
5377	107	5	0.0405	12.6402	38.5142	26.3052	1	0	0
7984	182	1	-0.0814	11.9448	46.6207	26.5206	1	0	0
5690	116	5	0.0398	12.5935	40.3811	16.9226	1	0	0
5673	116	1	-0.0784	12.398	39.9824	17.9333	1	0	0
8192	188	1	-0.0801	12.2746	40.8318	22.7386	1	0	0
5379	107	5	0.0398	12.0841	40.0502	28.9478	1	0	0
8002	182	5	0.0405	12.1868	46.4798	27.5823	1	0	0
7792	176	5	0.0405	12.1193	38.9458	31.493	1	0	0
8207	188	5	0.0383	12.2988	40.3759	21.7501	1	0	0
8208	188	5	0.038	12.077	41.9057	22.6051	1	0	0
5378	107	5	0.0396	11.8407	40.6854	27.3052	1	0	0
5689	116	5	0.0395	12.1248	38.9221	17.7903	1	0	0
7613	171	5	0.038	11.498	47.0151	12.3955	1	0	0
5691	116	5	0.0394	11.5136	41.896	18.5075	1	0	0
6233	132	1	-0.0784	11.3978	47.2419	18.3733	1	0	0
7597	171	1	-0.0801	11.2821	46.1073	11.806	1	0	0
3473	100	1	-0.0796	35.175	46.9333	62.9041	0	0	0
3495	100	5	0.0403	34.7329	46.492	61.9751	0	0	0
7299	162	5	0.0395	16.3052	42.4509	40.4431	1	0	0
7302	162	5	0.0405	14.7521	40.9887	41.6423	1	0	0
2204	63	5	0.051	34.8417	42.0136	58.2838	0	0	0
1102	32	5	0.0383	36.7678	45.0854	48.4704	0	0	0
13	1	4	-0.3954	30.2705	39.9798	62.4067	0	0	0
5404	108	5	0.0329	13.9387	49.4371	53.869	1	0	0
7306	162	5	0.0395	12.2123	41.5828	41.477	1	0	0
25	1	5	0.0398	29.1487	43.3366	55.4261	0	0	0
2188	63	5	0.038	31.2597	49.291	55.7864	0	0	0
1370	40	1	-0.0789	36.6096	48.4288	55.3478	0	0	0
2173	63	1	-0.0784	31.407	47.6033	54.4725	0	0	0
2189	63	5	0.0395	32.1766	48.183	53.9384	0	0	0
28	1	5	0.0407	28.5795	42.1228	57.8715	0	0	0
2191	63	5	0.0394	32.8213	46.001	54.6207	0	0	0
7296	162	5	0.0325	18.9703	43.033	40.7909	1	0	0
2200	63	5	0.0403	34.3496	45.8658	59.7308	0	0	0
8524	197	5	0.0395	12.4654	38.344	39.1049	1	0	0
4	1	1	-0.0814	26.5401	43.2338	54.3915	0	0	0
7294	162	5	0.0329	19.7735	42.1134	42.1337	1	0	0
12	1	3	0.4539	30.8761	40.5272	61.5743	0	0	0
2181	63	2	-0.342	36.7339	42.0142	59.4122	0	0	0
7301	162	5	0.0394	15.1261	41.7499	43.2003	1	0	0
3471	100	1	-0.0787	34.5115	49.361	62.4711	0	0	0
7281	162	1	-0.3	18.9453	42.791	41.8685	1	0	0
3472	100	1	-0.0792	34.2717	48.0816	63.2454	0	0	0
11	1	2	-0.342	31.4362	41.0707	60.5671	0	0	0
2184	63	5	0.0329	30.0796	50.3948	54.0122	0	0	0
2185	63	5	0.0327	28.6658	49.5858	54.7196	0	0	0
2186	63	5	0.0325	29.5135	48.8352	53.3443	0	0	0
2171	63	1	-0.3	29.6468	49.4202	54.2717	0	0	0
2187	63	5	0.0383	29.9279	48.0685	56.0081	0	0	0
7298	162	5	0.038	17.6666	41.0348	41.8333	1	0	0
29	1	5	0.0403	30.6172	43.2665	58.2052	0	0	0
10	1	1	0.0095	31.5458	40.4721	59.1417	0	0	0
2172	63	1	-0.0801	30.55	48.6185	55.2935	0	0	0
1384	40	5	0.0395	35.2623	49.2772	52.2378	0	0	0
1369	40	1	-0.0814	36.5789	48.9958	53.8895	0	0	0
1386	40	5	0.0394	37.3048	49.775	53.7248	0	0	0
1368	40	1	-0.0784	35.1858	49.4784	53.321	0	0	0
5405	108	5	0.0327	13.5407	47.7625	54.1722	1	0	0
1392	40	5	0.0404	36.8499	45.7389	56.2313	0	0	0
7303	162	5	0.0396	13.8161	43.279	40.8779	1	0	0
1385	40	5	0.0398	34.3628	48.862	53.6694	0	0	0
8508	197	1	-0.0784	11.9664	37.5908	39.7372	1	0	0
1107	32	5	0.0405	37.2807	43.713	50.7462	0	0	0
1387	40	5	0.0405	36.8763	48.1349	53.264	0	0	0
21	1	5	0.0394	27.2508	43.9892	54.0269	0	0	0
7285	162	1	-0.0789	13.81	42.9517	41.9438	1	0	0
1	1	1	-0.3	24.246	44.7402	52.5319	0	0	0
18	1	5	0.038	23.1268	43.6502	54.0088	0	0	0
16	1	5	0.0325	23.4014	44.5966	51.8485	0	0	0
2190	63	5	0.0398	30.8788	46.9645	53.7367	0	0	0
2174	63	1	-0.0814	32.1815	46.5776	55.3034	0	0	0
2192	63	5	0.0405	31.5267	45.8237	55.7346	0	0	0
14	1	5	0.0329	25.2002	44.8191	52.0016	0	0	0
2	1	1	-0.0801	24.1203	43.6516	53.5774	0	0	0
1388	40	5	0.0396	35.7198	47.779	55.4433	0	0	0
2175	63	1	-0.0789	33.0646	47.2649	56.4081	0	0	0
17	1	5	0.0383	24.2306	42.6414	53.1157	0	0	0
19	1	5	0.0395	24.853	43.3719	55.6137	0	0	0
23	1	5	0.0396	26.6173	41.622	55.9577	0	0	0
15	1	5	0.0327	24.0204	45.7366	52.9527	0	0	0
24	1	5	0.0398	26.864	43.2456	56.5505	0	0	0
30	1	5	0.0403	31.1833	42.9274	56.5999	0	0	0
3491	100	5	0.0395	35.59	49.6374	62.4914	0	0	0
2182	63	3	0.4539	37.0783	40.7572	59.2897	0	0	0
3	1	1	-0.0784	25.1703	43.8353	54.6783	0	0	0
1389	40	5	0.0398	36.5308	49.235	56.1011	0	0	0
31	1	5	0.047	32.2926	40.8331	57.2107	0	0	0
7286	162	1	-0.0787	12.4135	42.3557	42.2668	1	0	0
34	1	5	0.051	32.3406	39.684	59.1469	0	0	0
5	1	1	-0.0789	27.1207	42.576	55.7049	0	0	0
8522	197	5	0.0383	13.3777	37.762	41.3988	1	0	0
22	1	5	0.0405	26.3869	42.4386	53.6377	0	0	0
27	1	5	0.0404	29.3925	40.7443	56.9208	0	0	0
2194	63	5	0.0398	33.6105	48.0944	55.9546	0	0	0
32	1	5	0.0385	32.7382	42.0629	58.3678	0	0	0
20	1	5	0.0398	25.3125	44.9197	54.8957	0	0	0
2197	63	5	0.0404	33.4082	44.277	57.3256	0	0	0
7	1	1	-0.0792	29.3138	41.8467	57.0607	0	0	0
8	1	1	-0.0796	30.719	42.4138	57.4706	0	0	0
2202	63	5	0.0385	35.7697	44.1982	57.8047	0	0	0
9	1	1	-0.0859	31.8638	41.4704	58.0294	0	0	0
7295	162	5	0.0327	19.0066	43.7412	42.4419	1	0	0
6	1	1	-0.0787	28.6666	42.3666	55.7067	0	0	0
2193	63	5	0.0396	32.4399	47.7244	57.1757	0	0	0
2196	63	5	0.0395	34.7256	45.8524	56.3422	0	0	0
26	1	5	0.0395	28.913	41.6584	54.8741	0	0	0
2205	63	6	0.177	37.0784	42.2326	60.4069	0	0	0
7300	162	5	0.0398	16.221	43.6803	41.6641	1	0	0
2179	63	1	-0.0859	35.434	44.0953	58.8628	0	0	0
2176	63	1	-0.0787	34.0553	46.314	57.0607	0	0	0
2177	63	1	-0.0792	33.3824	45.1993	57.936	0	0	0
2198	63	5	0.0407	32.3153	45.4152	58.1003	0	0	0
2201	63	5	0.047	36.2497	44.4363	59.5352	0	0	0
5391	108	1	-0.3	13.4655	48.7768	54.6015	1	0	0
2203	63	5	0.0411	34.7081	42.3405	60.0437	0	0	0
5406	108	5	0.0325	14.0219	48.7918	55.5693	1	0	0
2199	63	5	0.0403	33.5952	44.2885	59.9413	0	0	0
7297	162	5	0.0383	17.4198	42.0254	43.2622	1	0	0
7283	162	1	-0.0784	16.2862	42.5928	41.526	1	0	0
7284	162	1	-0.0814	14.9841	41.9524	42.1116	1	0	0
2195	63	5	0.0398	34.7589	46.9397	57.6388	0	0	0
2178	63	1	-0.0796	34.136	44.8858	59.2086	0	0	0
33	1	5	0.0411	30.6273	39.9529	58.9277	0	0	0
2180	63	1	0.0095	35.3187	42.5319	59.1536	0	0	0
5073	101	8	0	36.7734	38.7274	60.1449	0	0	0
7304	162	5	0.0398	13.9875	43.8598	42.534	1	0	0
7282	162	1	-0.0801	17.5868	42.0687	42.1804	1	0	0
35	1	6	0.177	32.4256	41.3312	60.9131	0	0	0
5180	101	8	0	34.1864	37.3966	61.7516	0	0	0
5012	101	8	0	36.1698	40.5953	61.7611	0	0	0
3490	100	5	0.0398	34.2997	49.1068	61.4254	0	0	0
7305	162	5	0.0398	12.3702	41.8855	43.2733	1	0	0
5392	108	1	-0.0801	11.9554	49.1337	54.787	1	0	0
3498	100	5	0.0411	35.0687	44.2841	62.5149	0	0	0
3494	100	5	0.0403	36.1414	47.3357	62.6336	0	0	0
4993	101	8	0	33.1342	41.2989	62.9232	0	0	0
3493	100	5	0.0407	33.2447	47.75	63.1291	0	0	0
5407	108	5	0.0383	11.8451	50.1791	55.049	1	0	0
5408	108	5	0.038	11.587	48.5651	55.6513	1	0	0
7307	162	5	0.0404	11.488	44.1401	41.4336	1	0	0
5410	108	5	0.0398	11.4885	49.1963	52.6603	1	0	0
5009	101	9	-0.3	36.6251	40.404	63.0957	0	0	0
3488	100	5	0.0396	32.6815	50.1562	63.2988	0	0	0
5010	101	8	0	29.8204	39.8106	63.3501	0	0	0
4992	101	7	0	33.1065	39.9856	63.4497	0	0	0
4753	101	9	-0.3	31.766	40.6692	80.5083	0	0	0
4507	101	8	0	33.2765	38.184	86.0602	0	0	0
1144	33	5	0.0398	27.1281	48.4491	79.1537	0	0	0
4661	101	8	0	35.9869	41.1531	75.2464	0	0	0
842	25	1	-0.0801	16.8579	40.4461	65.7243	0	0	0
4659	101	8	0	34.4953	40.471	74.2388	0	0	0
4675	101	8	0	33.0006	42.1604	76.3937	0	0	0
4749	101	8	0	31.1611	37.4984	83.11	0	0	0
4302	101	8	0	37.0223	42.0264	87.4926	0	0	0
4324	101	7	0	37.0042	44.6028	85.7158	0	0	0
4635	101	7	0	35.4501	37.7934	77.4116	0	0	0
4639	101	7	0	36.785	38.1196	79.3309	0	0	0
1140	33	5	0.0398	24.2315	48.2766	80.0492	0	0	0
862	25	5	0.0405	19.5259	40.3166	67.1078	0	0	0
4434	101	8	0	30.2793	42.1107	87.0423	0	0	0
1126	33	1	-0.0787	28.2868	47.4957	80.6454	0	0	0
1152	33	5	0.0385	30.6103	44.7195	78.3821	0	0	0
4441	101	9	-0.3	30.4733	40.9057	86.2053	0	0	0
4658	101	7	0	34.8059	41.8326	74.0103	0	0	0
4428	101	8	0	28.755	39.7671	87.1931	0	0	0
1127	33	1	-0.0792	29.0414	46.5764	79.6567	0	0	0
4839	101	9	-0.3	35.5631	37.6879	75.9626	0	0	0
847	25	1	-0.0792	21.4434	39.3492	68.6026	0	0	0
4772	101	8	0	32.333	39.979	77.2879	0	0	0
4629	101	9	-0.3	37.3557	44.0312	82.1325	0	0	0
4773	101	8	0	32.4265	39.5602	76.9987	0	0	0
1133	33	4	-0.3954	30.7602	42.6227	82.7089	0	0	0
846	25	1	-0.0787	20.3103	38.3072	68.8915	0	0	0
4504	101	9	-0.3	36.4542	39.3354	83.2019	0	0	0
1142	33	5	0.0405	25.9285	48.3763	81.9931	0	0	0
4674	101	8	0	32.1707	41.3221	73.4971	0	0	0
4439	101	9	-0.3	30.4751	37.8338	89.098	0	0	0
4762	101	8	0	27.7417	38.286	75.1703	0	0	0
1143	33	5	0.0396	26.3836	47.0031	79.8889	0	0	0
1150	33	5	0.0403	31.1153	46.5446	80.3523	0	0	0
4638	101	8	0	35.9716	39.4954	78.8341	0	0	0
1131	33	2	-0.342	32.3453	43.8196	81.24	0	0	0
4622	101	7	0	37.1495	42.7675	80.247	0	0	0
4636	101	8	0	36.6631	37.8248	76.6784	0	0	0
4433	101	7	0	31.4234	41.2847	87.1906	0	0	0
4742	101	7	0	31.5253	39.469	81.1592	0	0	0
4625	101	8	0	35.2726	42.7333	78.9129	0	0	0
863	25	5	0.0396	18.7693	39.6116	69.5785	0	0	0
4656	101	7	0	35.7085	42.4516	73.1069	0	0	0
5090	101	9	-0.3	30.8694	38.0285	72.7463	0	0	0
5083	101	8	0	28.544	37.9609	71.898	0	0	0
1124	33	1	-0.0814	26.0995	48.8633	81.0165	0	0	0
5095	101	8	0	30.7647	39.328	72.1907	0	0	0
4502	101	9	-0.3	33.4093	39.2171	85.0926	0	0	0
4834	101	7	0	36.9964	38.2317	73.4192	0	0	0
4838	101	9	-0.3	32.6147	37.4579	75.1799	0	0	0
4488	101	7	0	35.9045	38.0521	82.8856	0	0	0
4334	101	9	-0.3	35.9362	44.0842	86.569	0	0	0
1141	33	5	0.0394	26.6924	49.7582	81.235	0	0	0
4746	101	7	0	30.0926	39.3614	83.2981	0	0	0
1148	33	5	0.0407	29.3784	47.1493	78.7582	0	0	0
1155	33	6	0.177	33.4071	43.5761	81.4165	0	0	0
4631	101	9	-0.3	34.7297	41.618	80.7428	0	0	0
4743	101	8	0	32.4079	38.4986	80.6229	0	0	0
4660	101	7	0	34.952	42.1124	75.3927	0	0	0
4634	101	8	0	33.9347	41.5451	81.9192	0	0	0
4778	101	9	-0.3	31.1152	40.4428	75.4697	0	0	0
861	25	5	0.0394	18.8682	38.7743	66.6189	0	0	0
869	25	5	0.0403	23.0652	38.7271	69.9226	0	0	0
4747	101	8	0	28.7101	39.4142	82.9825	0	0	0
4768	101	8	0	28.8154	37.4308	78.9668	0	0	0
4756	101	9	-0.3	29.5457	38.1758	81.2567	0	0	0
850	25	1	0.0095	24.8917	37.4032	67.9593	0	0	0
4624	101	7	0	35.8169	42.3131	80.1497	0	0	0
4503	101	9	-0.3	36.0828	40.041	86.4589	0	0	0
4426	101	8	0	29.2833	40.5861	85.5248	0	0	0
1145	33	5	0.0398	28.9398	48.3707	80.8086	0	0	0
4333	101	9	-0.3	35.5146	43.2421	83.7579	0	0	0
4755	101	9	-0.3	30.4095	39.3152	84.6005	0	0	0
874	25	5	0.051	25.4952	38.1259	68.5549	0	0	0
4754	101	9	-0.3	31.3545	41.2559	82.7387	0	0	0
4648	101	9	-0.3	36.5497	39.7094	78.6818	0	0	0
4843	101	8	0	32.4963	37.5861	76.5858	0	0	0
4490	101	7	0	34.8096	37.8637	83.8005	0	0	0
4621	101	8	0	36.1516	44.676	81.4842	0	0	0
4637	101	7	0	36.5112	38.506	77.9646	0	0	0
4663	101	8	0	36.3188	42.4277	77.1105	0	0	0
4623	101	8	0	37.326	41.6571	81.1224	0	0	0
859	25	5	0.0395	16.6176	39.6883	67.7546	0	0	0
4320	101	7	0	37.2707	43.5078	83.4785	0	0	0
1125	33	1	-0.0789	26.9325	47.9312	80.0992	0	0	0
4668	101	8	0	36.6034	45.0299	74.9333	0	0	0
4662	101	7	0	36.2379	42.8137	75.7595	0	0	0
4759	101	8	0	30.5221	42.0508	83.5696	0	0	0
1147	33	5	0.0404	28.3385	45.8143	79.2716	0	0	0
4748	101	7	0	29.9192	38.0114	82.6373	0	0	0
4672	101	9	-0.3	36.9036	43.2228	73.4639	0	0	0
1153	33	5	0.0411	32.3149	43.1083	79.2101	0	0	0
1138	33	5	0.038	23.7422	49.4592	82.1484	0	0	0
1123	33	1	-0.0784	24.7518	49.2083	80.3111	0	0	0
4664	101	7	0	37.3495	42.8402	74.7762	0	0	0
4669	101	9	-0.3	33.3584	42.0444	73.7813	0	0	0
4435	101	7	0	32.5787	42.056	87.4855	0	0	0
4315	101	9	-0.3	36.1557	39.5701	87.9756	0	0	0
4776	101	9	-0.3	30.0308	38.3254	79.4536	0	0	0
4994	101	7	0	32.208	39.88	64.531	0	0	0
4995	101	8	0	31.5637	38.9338	63.7016	0	0	0
843	25	1	-0.0784	17.3377	40.2806	67.1968	0	0	0
860	25	5	0.0398	17.3358	41.2802	67.6885	0	0	0
3464	99	5	0.051	36.6137	50.0449	70.7691	0	0	0
5005	101	9	-0.3	31.2303	39.6401	63.5083	0	0	0
4767	101	7	0	29.8138	37.8951	78.078	0	0	0
4769	101	7	0	30.0665	38.7892	77.0431	0	0	0
4671	101	9	-0.3	36.9166	43.3513	76.9286	0	0	0
4770	101	8	0	30.4469	40.0662	77.5206	0	0	0
4279	101	8	0	36.7724	46.8138	88.0216	0	0	0
4641	101	7	0	35.9152	37.4683	80.3468	0	0	0
870	25	5	0.0403	23.5039	39.7873	68.5831	0	0	0
4425	101	7	0	30.1226	39.5219	85.9361	0	0	0
4626	101	8	0	34.4054	42.414	80.1666	0	0	0
5008	101	9	-0.3	34.3033	40.8673	63.5776	0	0	0
1134	33	5	0.0329	22.0592	49.7695	80.2138	0	0	0
4996	101	7	0	33.042	39.4295	65.596	0	0	0
3440	99	1	0.0095	36.9615	50.4266	71.7364	0	0	0
868	25	5	0.0407	21.3932	39.5928	67.5452	0	0	0
4308	101	8	0	34.4064	40.4225	89.0957	0	0	0
844	25	1	-0.0814	18.7219	39.5683	67.3464	0	0	0
1154	33	5	0.051	32.8866	44.7402	79.3014	0	0	0
1139	33	5	0.0395	24.9242	49.7364	79.3524	0	0	0
4998	101	7	0	34.1041	40.3447	65.9239	0	0	0
3475	100	1	0.0095	35.4315	44.3909	63.5297	0	0	0
5000	101	7	0	34.8934	40.1806	64.7361	0	0	0
5002	101	7	0	35.8372	41.0196	64.146	0	0	0
5004	101	8	0	36.8525	40.1678	63.6432	0	0	0
5003	101	8	0	37.1267	40.5416	64.5019	0	0	0
3500	100	6	0.177	37.0324	43.3983	64.7431	0	0	0
3476	100	2	-0.342	36.8238	43.7405	63.7063	0	0	0
4307	101	7	0	35.744	40.0019	89.3091	0	0	0
1129	33	1	-0.0859	30.7236	44.5942	79.4645	0	0	0
5001	101	8	0	35.7467	39.0733	65.003	0	0	0
854	25	5	0.0329	15.0744	39.2602	66.132	0	0	0
4338	101	8	0	34.5542	43.8954	82.9461	0	0	0
4495	101	8	0	35.9924	38.3581	85.7264	0	0	0
4642	101	8	0	34.9383	38.4674	80.625	0	0	0
4489	101	8	0	35.918	39.2655	82.1548	0	0	0
4430	101	8	0	29.7313	38.8109	89.1596	0	0	0
4323	101	8	0	36.6258	42.2456	84.7879	0	0	0
4445	101	8	0	33.9258	42.5884	87.456	0	0	0
4427	101	7	0	29.8114	38.8251	87.1052	0	0	0
4619	101	8	0	36.7164	46.4345	80.0684	0	0	0
1130	33	1	0.0095	32.1368	44.0443	79.75	0	0	0
4650	101	9	-0.3	36.5162	37.5954	81.6269	0	0	0
4781	101	8	0	30.3149	41.0595	74.4797	0	0	0
4670	101	9	-0.3	34.2938	41.6056	76.568	0	0	0
845	25	1	-0.0789	18.893	38.8657	68.7853	0	0	0
4442	101	9	-0.3	33.5624	41.4871	86.631	0	0	0
4436	101	8	0	32.0654	43.1832	88.1855	0	0	0
4968	101	8	0	36.208	44.4365	66.4887	0	0	0
3499	100	5	0.051	34.7393	43.8073	64.1535	0	0	0
4438	101	9	-0.3	29.2978	37.7134	86.443	0	0	0
1326	38	5	0.047	25.7066	43.4152	89.2791	0	0	0
3492	100	5	0.0404	34.3522	48.2546	64.3228	0	0	0
3497	100	5	0.0385	34.4037	45.9154	64.6595	0	0	0
1151	33	5	0.047	30.0412	43.753	79.6845	0	0	0
1328	38	5	0.0411	27.8838	42.538	89.1728	0	0	0
3474	100	1	-0.0859	35.3314	45.8619	64.0515	0	0	0
857	25	5	0.0383	17.349	39.7581	65.0134	0	0	0
1128	33	1	-0.0796	30.2591	45.8459	80.2564	0	0	0
2061	59	5	0.047	37.3231	49.8272	64.4761	0	0	0
3496	100	5	0.047	36.1408	46.1212	64.7479	0	0	0
1149	33	5	0.0403	30.033	45.4783	81.2874	0	0	0
4432	101	8	0	32.1498	39.3803	88.3289	0	0	0
1146	33	5	0.0395	28.118	46.9926	81.604	0	0	0
4494	101	7	0	35.7925	39.6124	85.0849	0	0	0
855	25	5	0.0327	14.8304	41.0091	66.5099	0	0	0
856	25	5	0.0325	14.8282	40.4723	64.8153	0	0	0
867	25	5	0.0404	21.2021	40.2629	69.1493	0	0	0
4492	101	7	0	34.6674	38.8274	84.8187	0	0	0
849	25	1	-0.0859	23.2963	37.6526	68.0412	0	0	0
848	25	1	-0.0796	22.893	38.9393	68.8627	0	0	0
4496	101	7	0	37.0712	39.5331	84.5003	0	0	0
866	25	5	0.0395	20.4584	37.9038	69.8872	0	0	0
871	25	5	0.047	22.8814	37.7585	67.038	0	0	0
4740	101	7	0	30.8074	38.3287	80.7081	0	0	0
864	25	5	0.0398	18.1497	38.0832	69.0002	0	0	0
4429	101	7	0	30.7712	38.9344	88.2094	0	0	0
4620	101	7	0	37.2056	44.1639	80.6851	0	0	0
5079	101	8	0	31.3928	37.7858	70.6406	0	0	0
5094	101	8	0	29.8477	39.3292	68.5305	0	0	0
5080	101	7	0	29.9205	37.771	71.6565	0	0	0
5089	101	9	-0.3	30.4316	38.635	69.6236	0	0	0
5078	101	7	0	30.0766	37.4479	70.2371	0	0	0
1304	38	1	-0.0859	25.731	42.326	89.3643	0	0	0
1122	33	1	-0.0801	23.9162	50.0942	81.2565	0	0	0
4777	101	9	-0.3	29.5917	38.3039	75.7779	0	0	0
4431	101	7	0	31.1148	40.3461	88.228	0	0	0
4339	101	8	0	35.931	43.9526	87.9791	0	0	0
4744	101	7	0	30.9948	39.9543	82.3848	0	0	0
4997	101	8	0	32.5309	40.15	66.7082	0	0	0
5006	101	9	-0.3	33.4097	38.5083	66.5787	0	0	0
5011	101	8	0	32.3316	37.5994	66.4646	0	0	0
4951	101	8	0	34.5615	43.0713	66.7463	0	0	0
5007	101	9	-0.3	35.0329	41.0711	66.7253	0	0	0
4963	101	9	-0.3	36.9631	43.6082	67.361	0	0	0
4953	101	8	0	36.724	42.8152	67.1666	0	0	0
4999	101	8	0	35.0048	39.9389	66.939	0	0	0
4950	101	7	0	35.2554	42.1717	67.6016	0	0	0
4437	101	8	0	31.9152	42.9973	88.3153	0	0	0
4952	101	7	0	35.9472	43.2381	68.2926	0	0	0
4966	101	9	-0.3	35.8907	41.4911	68.68	0	0	0
4990	101	8	0	36.5465	38.2886	68.6783	0	0	0
4954	101	7	0	35.622	43.8782	69.5922	0	0	0
4657	101	8	0	35.6732	43.7787	72.613	0	0	0
4956	101	7	0	35.3581	42.601	70.2634	0	0	0
4965	101	9	-0.3	35.4358	42.4542	71.7034	0	0	0
4957	101	8	0	34.034	42.7459	70.7651	0	0	0
4960	101	7	0	34.8834	39.8388	69.6885	0	0	0
4959	101	8	0	35.7054	40.1185	68.9997	0	0	0
4958	101	7	0	35.5245	41.1098	70.0007	0	0	0
4967	101	9	-0.3	33.6704	39.4642	70.3187	0	0	0
4835	101	8	0	35.8498	38.6732	72.7137	0	0	0
4962	101	8	0	34.6952	38.708	70.5366	0	0	0
4970	101	8	0	33.2239	39.5545	71.675	0	0	0
4836	101	8	0	36.1941	38.7902	72.39	0	0	0
4961	101	8	0	34.6919	38.8919	70.7194	0	0	0
4745	101	8	0	32.3372	40.2968	82.7192	0	0	0
4322	101	7	0	36.5275	43.6626	84.7009	0	0	0
4758	101	8	0	33.0772	40.2856	80.1705	0	0	0
4325	101	8	0	36.1164	43.5713	86.0775	0	0	0
1330	38	6	0.177	28.5468	40.4173	89.2662	0	0	0
4964	101	9	-0.3	36.5329	44.7575	70.3209	0	0	0
4955	101	8	0	34.9383	44.5225	68.5262	0	0	0
4771	101	7	0	31.0479	39.7771	76.7099	0	0	0
1327	38	5	0.0385	25.5336	41.9281	88.3647	0	0	0
4493	101	8	0	34.5692	40.1887	84.405	0	0	0
1132	33	3	0.4539	31.5758	43.1692	82.0602	0	0	0
3463	99	5	0.0411	36.5451	49.7683	72.504	0	0	0
865	25	5	0.0398	20.4295	37.4286	68.2293	0	0	0
4299	101	7	0	37.2391	40.2567	87.27	0	0	0
841	25	1	-0.3	15.2921	40.2863	65.8167	0	0	0
858	25	5	0.038	17.183	41.4282	65.3582	0	0	0
1323	38	5	0.0407	22.9063	42.4221	89.2207	0	0	0
1321	38	5	0.0395	22.0754	40.7672	90.9252	0	0	0
2797	80	5	0.0385	29.3878	37.6058	101.663	0	0	0
4290	101	8	0	36.7515	44.9586	91.439	0	0	0
4288	101	7	0	37.0838	45.2326	90.0916	0	0	0
1303	38	1	-0.0796	24.6494	41.8286	90.3598	0	0	0
1307	38	3	0.4539	27.3264	39.4796	90.4882	0	0	0
1305	38	1	0.0095	27.2096	41.9413	89.8353	0	0	0
1306	38	2	-0.342	27.52	40.4646	89.6422	0	0	0
3829	101	9	-0.3	36.9836	41.2742	103.416	0	0	0
1325	38	5	0.0403	24.5503	40.7543	90.1895	0	0	0
4154	101	7	0	36.2932	39.341	93.4723	0	0	0
3300	95	1	0.0095	34.4619	40.0816	110.335	0	0	0
3980	101	9	-0.3	35.6702	39.3261	99.8557	0	0	0
3747	101	9	-0.3	36.4475	44.3737	112.785	0	0	0
3750	101	8	0	36.0546	48.9159	109.928	0	0	0
4406	101	7	0	32.5299	42.0099	91.6453	0	0	0
4404	101	7	0	31.7176	41.0638	90.846	0	0	0
3317	95	5	0.0404	34.1876	40.7653	114.634	0	0	0
4405	101	8	0	32.0807	39.715	90.5826	0	0	0
4422	101	8	0	33.3076	44.1022	89.9462	0	0	0
4417	101	9	-0.3	33.0054	42.9104	90.6455	0	0	0
3830	101	9	-0.3	36.9114	43.1736	105.483	0	0	0
4440	101	9	-0.3	30.9833	40.6786	89.6228	0	0	0
3732	101	7	0	34.9577	45.6431	109.844	0	0	0
2266	65	5	0.0395	31.6138	37.9479	109.887	0	0	0
4319	101	8	0	33.3118	38.0436	89.6617	0	0	0
2253	65	4	-0.3954	36.0719	38.8735	107.52	0	0	0
3738	101	7	0	35.818	45.6165	112.498	0	0	0
3736	101	7	0	35.9203	46.9832	112.061	0	0	0
3296	95	1	-0.0787	32.7001	39.2777	115.272	0	0	0
2275	65	6	0.177	35.2421	41.6158	106.271	0	0	0
3770	101	9	-0.3	35.891	47.7511	106.264	0	0	0
4130	101	8	0	35.4842	38.2257	103.804	0	0	0
3769	101	9	-0.3	33.9692	44.8131	105.668	0	0	0
4311	101	8	0	35.9443	37.89	90.1	0	0	0
3321	95	5	0.047	35.2335	41.0187	112.167	0	0	0
3762	101	8	0	34.3561	46.4872	105.48	0	0	0
4083	101	9	-0.3	33.9203	44.4765	104.437	0	0	0
3754	101	8	0	34.2801	43.1077	105.093	0	0	0
6056	127	1	-0.3	12.3557	42.5947	112.977	1	0	-1
7596	171	1	-0.3	12.5869	45.5418	115.637	1	0	-1
4316	101	9	-0.3	34.4136	37.7996	90.5247	0	0	0
1310	38	5	0.0327	15.1602	42.8889	93.6541	0	0	0
1315	38	5	0.0398	17.9739	42.9269	91.0544	0	0	0
1311	38	5	0.0325	16.1293	44.3017	93.0818	0	0	0
1309	38	5	0.0329	15.484	43.1082	91.8966	0	0	0
1314	38	5	0.0395	18.7528	43.8023	92.3754	0	0	0
1296	38	1	-0.3	15.8923	43.2494	92.9073	0	0	0
1298	38	1	-0.0784	18.3522	42.8229	92.0747	0	0	0
1297	38	1	-0.0801	17.1635	42.41	93.0618	0	0	0
1319	38	5	0.0398	20.4402	42.5202	90.0318	0	0	0
1313	38	5	0.038	17.4955	42.3869	94.1031	0	0	0
1312	38	5	0.0383	16.8509	41.3773	92.8289	0	0	0
1299	38	1	-0.0814	19.6097	41.8924	91.9787	0	0	0
1317	38	5	0.0405	19.3383	40.8633	91.6823	0	0	0
1318	38	5	0.0396	20.8986	43.572	91.3849	0	0	0
1316	38	5	0.0394	20.0039	41.8297	93.0102	0	0	0
1300	38	1	-0.0789	20.7398	42.5307	91.0989	0	0	0
1456	42	5	0.0394	21.0038	43.7355	96.5499	0	0	0
4109	101	8	0	36.5101	44.128	96.8093	0	0	0
1329	38	5	0.051	27.4286	42.2429	90.8742	0	0	0
1308	38	4	-0.3954	27.0581	38.6028	91.2432	0	0	0
1468	42	5	0.0411	27.7925	43.9716	92.21	0	0	0
1322	38	5	0.0404	23.3323	43.5213	90.4432	0	0	0
1462	42	5	0.0404	24.4181	41.701	93.9209	0	0	0
1301	38	1	-0.0787	22.1603	41.8123	91.2111	0	0	0
1302	38	1	-0.0792	23.2303	42.4489	90.2494	0	0	0
1320	38	5	0.0398	22.5617	41.8257	92.2614	0	0	0
1324	38	5	0.0403	25.0635	41.9817	91.3603	0	0	0
1464	42	5	0.0403	25.3447	43.8444	93.1332	0	0	0
1444	42	1	-0.0859	27.0809	42.8325	93.931	0	0	0
1467	42	5	0.0385	26.9901	41.8975	93.3431	0	0	0
1442	42	1	-0.0792	24.5467	42.5024	94.6738	0	0	0
1443	42	1	-0.0796	25.6434	43.4845	94.1268	0	0	0
1441	42	1	-0.0787	23.1681	43.176	94.932	0	0	0
1457	42	5	0.0405	20.2568	43.6499	94.9141	0	0	0
1461	42	5	0.0395	22.9452	43.8546	94.104	0	0	0
1466	42	5	0.047	27.5232	42.5449	94.9098	0	0	0
1447	42	3	0.4539	29.8754	42.2281	92.4392	0	0	0
4408	101	7	0	32.77	41.5902	93.004	0	0	0
1448	42	4	-0.3954	30.3013	41.3683	91.7671	0	0	0
4407	101	8	0	32.1048	43.2943	92.0898	0	0	0
4420	101	9	-0.3	31.2714	40.0187	91.6312	0	0	0
4414	101	7	0	29.7675	39.2748	92.2754	0	0	0
4413	101	8	0	31.8977	38.8493	92.9242	0	0	0
4421	101	9	-0.3	28.4332	38.8221	91.9042	0	0	0
4424	101	8	0	28.9369	37.4962	91.9504	0	0	0
4412	101	7	0	30.9007	39.867	92.9836	0	0	0
4410	101	7	0	32.1354	40.4051	93.4998	0	0	0
4416	101	8	0	28.382	39.3468	92.3718	0	0	0
4091	101	7	0	31.0174	41.8526	97.1097	0	0	0
4092	101	8	0	29.8917	42.4	96.4464	0	0	0
4102	101	9	-0.3	31.1959	40.4464	97.3259	0	0	0
4089	101	7	0	31.5584	42.2195	95.7521	0	0	0
4090	101	8	0	32.5177	43.1122	95.1867	0	0	0
4419	101	9	-0.3	31.8782	41.2175	94.6885	0	0	0
1470	42	6	0.177	30.2398	43.4407	93.9979	0	0	0
4411	101	8	0	30.985	39.9103	94.1742	0	0	0
1446	42	2	-0.342	29.4755	43.1564	93.2485	0	0	0
4107	101	8	0	30.1862	39.6654	96.7022	0	0	0
1445	42	1	0.0095	28.1027	43.7792	93.2398	0	0	0
4415	101	8	0	28.8281	39.2029	93.3332	0	0	0
4105	101	9	-0.3	32.5833	43.0766	96.1536	0	0	0
4409	101	8	0	33.8698	42.2823	93.5667	0	0	0
4418	101	9	-0.3	34.0903	41.9361	93.3854	0	0	0
4097	101	7	0	33.4845	42.8866	97.2482	0	0	0
4170	101	8	0	33.9515	38.8708	94.5326	0	0	0
1463	42	5	0.0407	24.9275	42.0401	95.5899	0	0	0
1460	42	5	0.0398	23.3064	43.792	95.8389	0	0	0
1465	42	5	0.0403	25.8102	44.3419	94.8152	0	0	0
1469	42	5	0.051	28.1583	44.7594	93.7223	0	0	0
1436	42	1	-0.3	17.1981	41.6219	96.9669	0	0	0
1451	42	5	0.0325	16.3815	41.9762	97.6501	0	0	0
1437	42	1	-0.0801	18.3887	42.601	96.9554	0	0	0
1452	42	5	0.0383	18.6445	42.8362	98.0121	0	0	0
1438	42	1	-0.0784	19.6791	42.0062	96.2864	0	0	0
1454	42	5	0.0395	19.372	41.3153	95.4727	0	0	0
1453	42	5	0.038	18.122	43.5672	96.4871	0	0	0
1450	42	5	0.0327	16.7765	41.5817	95.9505	0	0	0
1458	42	5	0.0396	21.7228	41.7326	94.2146	0	0	0
1455	42	5	0.0398	20.1826	41.3626	97.0303	0	0	0
1459	42	5	0.0398	22.2968	41.4532	95.8372	0	0	0
1440	42	1	-0.0789	21.96	42.2609	95.1598	0	0	0
1439	42	1	-0.0814	20.7198	43.0655	95.7114	0	0	0
4103	101	9	-0.3	30.1493	42.5432	98.8802	0	0	0
4094	101	8	0	30.1239	42.8776	98.408	0	0	0
4093	101	7	0	31.4579	42.4218	98.3481	0	0	0
1749	50	5	0.051	27.2309	45.3277	101.306	0	0	0
4108	101	8	0	29.441	42.7131	100.115	0	0	0
1728	50	4	-0.3954	29.4847	42.6341	103.714	0	0	0
1727	50	3	0.4539	29.3514	43.4936	102.929	0	0	0
2778	80	4	-0.3954	29.7629	41.4767	99.8327	0	0	0
2777	80	3	0.4539	30.3945	40.5187	100.126	0	0	0
2773	80	1	-0.0796	29.9216	37.5121	103.791	0	0	0
2795	80	5	0.0403	30.1184	38.2732	104.547	0	0	0
3319	95	5	0.0403	32.7768	40.4165	112.656	0	0	0
2774	80	1	-0.0859	29.7877	38.2771	102.428	0	0	0
2776	80	2	-0.342	31.0099	39.4105	100.469	0	0	0
2799	80	5	0.051	31.8805	38.0819	101.935	0	0	0
4095	101	7	0	32.7642	42.8895	98.4145	0	0	0
3997	101	9	-0.3	36.8462	46.1892	93.7889	0	0	0
2775	80	1	0.0095	31.1246	38.8717	101.922	0	0	0
2798	80	5	0.0411	31.4811	39.6606	102.617	0	0	0
4079	101	8	0	31.8172	42.0178	101.472	0	0	0
3647	101	8	0	36.4367	42.3793	108.19	0	0	0
2796	80	5	0.047	29.05	39.0858	102.495	0	0	0
4085	101	9	-0.3	30.8507	42.284	103.312	0	0	0
4080	101	8	0	31.1069	41.6013	102.514	0	0	0
2800	80	6	0.177	32.0006	39.3611	99.9832	0	0	0
3298	95	1	-0.0796	33.5871	39.702	112.821	0	0	0
4096	101	8	0	32.8459	41.5509	98.8833	0	0	0
4078	101	7	0	32.098	42.5883	102.737	0	0	0
4295	101	9	-0.3	36.4204	44.1012	90.6207	0	0	0
4076	101	7	0	32.5307	43.9014	102.498	0	0	0
1449	42	5	0.0329	17.5389	40.6056	97.2764	0	0	0
1725	50	1	0.0095	27.9668	45.5151	102.104	0	0	0
1748	50	5	0.0411	28.4561	46.4405	101.822	0	0	0
1726	50	2	-0.342	29.0928	44.4648	102.046	0	0	0
1750	50	6	0.177	29.8851	44.6541	101.311	0	0	0
4084	101	9	-0.3	32.1537	44.224	101.18	0	0	0
1744	50	5	0.0403	25.835	47.1035	102.582	0	0	0
2272	65	5	0.0385	32.0251	39.1171	105.075	0	0	0
6071	127	5	0.0325	12.8561	42.4498	113.935	1	0	-1
3768	101	9	-0.3	34.9443	45.0515	108.553	0	0	0
3302	95	3	0.4539	32.9182	42.0279	110.634	0	0	0
3749	101	9	-0.3	32.0028	43.7798	111.888	0	0	0
3748	101	9	-0.3	34.2974	45.0662	110.975	0	0	0
3757	101	7	0	32.8252	44.4781	107.962	0	0	0
1740	50	5	0.0398	24.9607	45.7481	105.879	0	0	0
2100	60	6	0.177	29.2479	42.3064	107.899	0	0	0
1745	50	5	0.0403	25.1216	45.7598	103.429	0	0	0
7611	171	5	0.0325	13.1247	46.2882	115.032	1	0	-1
3753	101	7	0	33.0799	43.7999	105.404	0	0	0
6069	127	5	0.0329	12.2398	43.6863	112.874	1	0	-1
2098	60	5	0.0411	28.3726	40.6878	109.187	0	0	0
2075	60	1	0.0095	28.7967	41.4646	109.87	0	0	0
2077	60	3	0.4539	29.6206	43.8073	109.106	0	0	0
2265	65	5	0.0398	30.0554	37.8737	109.064	0	0	0
3766	101	9	-0.3	31.2963	43.938	105.995	0	0	0
3771	101	8	0	30.6432	42.7595	106.433	0	0	0
2076	60	2	-0.342	28.946	42.6831	108.907	0	0	0
2249	65	1	-0.0859	32.7306	39.1149	105.904	0	0	0
2269	65	5	0.0403	32.48	39.5232	108.016	0	0	0
4072	101	7	0	34.718	44.7848	102.163	0	0	0
4166	101	9	-0.3	36.0914	39.2137	96.2117	0	0	0
4088	101	8	0	31.4157	41.6402	104.448	0	0	0
4082	101	9	-0.3	35.9437	44.1832	102.62	0	0	0
4074	101	7	0	33.6155	44.6607	103.03	0	0	0
3739	101	8	0	36.1797	44.9353	113.689	0	0	0
4165	101	9	-0.3	34.9539	38.8863	93.5253	0	0	0
2270	65	5	0.0403	30.9229	39.4406	107.009	0	0	0
2248	65	1	-0.0796	31.9419	38.9818	107.226	0	0	0
2247	65	1	-0.0792	31.757	37.5071	107.778	0	0	0
1743	50	5	0.0407	24.716	48.1004	104.141	0	0	0
1722	50	1	-0.0792	25.4785	47.5246	104.66	0	0	0
1747	50	5	0.0385	28.0085	46.2942	104.093	0	0	0
1739	50	5	0.0398	22.7619	46.4387	105.903	0	0	0
1720	50	1	-0.0789	23.3845	47.2128	106.339	0	0	0
1738	50	5	0.0396	23.1283	48.2027	105.917	0	0	0
1742	50	5	0.0404	26.2556	48.254	104.865	0	0	0
1721	50	1	-0.0787	24.8695	46.8257	105.992	0	0	0
1741	50	5	0.0395	25.5624	46.9698	106.834	0	0	0
1723	50	1	-0.0796	25.9259	46.5161	103.49	0	0	0
1724	50	1	-0.0859	27.2867	45.7475	103.509	0	0	0
1746	50	5	0.047	27.2071	44.778	104.058	0	0	0
608	18	4	-0.3954	29.8405	44.0814	106.387	0	0	0
629	18	5	0.051	29.9263	48.4893	107.027	0	0	0
605	18	1	0.0095	29.7297	47.4979	107.51	0	0	0
628	18	5	0.0411	30.7159	47.2897	107.879	0	0	0
627	18	5	0.0385	27.6368	47.3229	108.197	0	0	0
3758	101	8	0	31.5831	45.0759	107.931	0	0	0
607	18	3	0.4539	29.6213	45.2469	106.37	0	0	0
606	18	2	-0.342	29.3917	46.5548	106.364	0	0	0
604	18	1	-0.0859	28.6272	47.6439	108.632	0	0	0
626	18	5	0.047	28.9133	46.9234	109.411	0	0	0
630	18	6	0.177	29.883	46.9713	105.468	0	0	0
3767	101	9	-0.3	31.6905	44.9463	108.699	0	0	0
2078	60	4	-0.3954	30.2456	44.8031	109.336	0	0	0
3756	101	8	0	31.7693	44.5683	105.855	0	0	0
3772	101	8	0	31.3456	45.4753	109.966	0	0	0
1735	50	5	0.0398	20.9465	47.467	107.763	0	0	0
1731	50	5	0.0325	19.1486	48.2044	109.747	0	0	0
1732	50	5	0.0383	21.2521	46.7408	110.151	0	0	0
1736	50	5	0.0394	23.2436	46.2731	108.324	0	0	0
4104	101	9	-0.3	33.4237	42.6341	99.6702	0	0	0
2273	65	5	0.0411	32.7919	41.2179	106.131	0	0	0
4101	101	8	0	33.9346	45.0124	96.0636	0	0	0
3765	101	8	0	33.382	47.4605	106.811	0	0	0
2074	60	1	-0.0859	27.8684	41.6186	111.148	0	0	0
2073	60	1	-0.0796	28.4866	42.359	112.391	0	0	0
2095	60	5	0.0403	28.518	43.4423	112.2	0	0	0
2096	60	5	0.047	26.9675	42.2351	110.925	0	0	0
2094	60	5	0.0403	29.5341	42.0766	112.551	0	0	0
2092	60	5	0.0404	26.7805	42.5838	113.684	0	0	0
2093	60	5	0.0407	27.5037	40.9668	113.757	0	0	0
2097	60	5	0.0385	27.4901	40.6238	111.488	0	0	0
2099	60	5	0.051	29.7481	41.0522	110.153	0	0	0
3973	101	7	0	36.7176	40.2766	99.6706	0	0	0
3733	101	8	0	33.6237	46.1105	109.783	0	0	0
2252	65	3	0.4539	35.5564	39.8154	107.019	0	0	0
4423	101	8	0	34.9371	41.911	92.2243	0	0	0
4073	101	8	0	35.3029	43.5825	102.638	0	0	0
2793	80	5	0.0407	27.7055	37.477	103.934	0	0	0
2072	60	1	-0.0792	27.7334	42.0577	113.701	0	0	0
4086	101	8	0	35.7199	44.8661	98.408	0	0	0
2091	60	5	0.0395	28.6685	43.6138	114.868	0	0	0
2071	60	1	-0.0787	28.6017	42.5101	114.959	0	0	0
2271	65	5	0.047	33.4925	38.325	105.801	0	0	0
4075	101	8	0	34.1824	45.8077	103.629	0	0	0
2090	60	5	0.0398	29.6204	42.0992	114.924	0	0	0
4099	101	7	0	34.318	43.9348	96.9022	0	0	0
2250	65	1	0.0095	33.4808	40.4432	105.805	0	0	0
4068	101	7	0	33.3103	43.91	100.334	0	0	0
3320	95	5	0.0403	33.1935	38.7174	112.529	0	0	0
4081	101	9	-0.3	35.3608	44.9567	99.7496	0	0	0
3752	101	8	0	30.8874	43.6741	111.041	0	0	0
3755	101	7	0	32.5169	43.7965	106.741	0	0	0
3821	101	8	0	37.0429	43.9542	104.592	0	0	0
4309	101	7	0	35.0199	38.967	90.0102	0	0	0
1730	50	5	0.0327	19.7912	48.4726	111.404	0	0	0
1729	50	5	0.0329	20.0752	49.6495	110.157	0	0	0
1737	50	5	0.0405	23.9419	47.9115	108.413	0	0	0
1734	50	5	0.0395	21.8121	49.0097	108.122	0	0	0
1718	50	1	-0.0784	21.7404	47.9334	108.386	0	0	0
1717	50	1	-0.0801	21.3623	47.8045	109.909	0	0	0
1719	50	1	-0.0814	23.1653	47.2913	107.94	0	0	0
1733	50	5	0.038	22.2214	48.163	110.484	0	0	0
1716	50	1	-0.3	20.0135	48.5623	110.32	0	0	0
624	18	5	0.0403	27.9851	49.695	108.441	0	0	0
603	18	1	-0.0796	28.4347	49.0946	109.281	0	0	0
3834	101	8	0	35.6713	41.4438	103.933	0	0	0
3813	101	8	0	36.1696	37.8063	107.037	0	0	0
7609	171	5	0.0329	12.3623	44.6935	114.964	1	0	-1
3315	95	5	0.0398	32.371	38.2757	114.874	0	0	0
3735	101	8	0	36.6249	46.7421	109.758	0	0	0
3638	101	8	0	36.9865	41.9166	110.591	0	0	0
3746	101	9	-0.3	35.7368	48.1588	112.841	0	0	0
6070	127	5	0.0327	13.0181	42.1901	112.17	1	0	-1
602	18	1	-0.0792	27.4805	49.2132	110.482	0	0	0
3316	95	5	0.0395	31.8576	39.9423	115.059	0	0	0
3737	101	8	0	36.539	48.2597	111.999	0	0	0
625	18	5	0.0403	29.3859	49.6103	109.563	0	0	0
622	18	5	0.0404	28.1117	49.0391	111.382	0	0	0
3983	101	8	0	36.3412	38.6493	100.905	0	0	0
3303	95	4	-0.3954	32.1092	42.4077	111.391	0	0	0
3759	101	7	0	34.1281	44.7023	107.503	0	0	0
4298	101	8	0	35.2322	44.1051	89.8514	0	0	0
4098	101	8	0	34.1955	41.7105	96.9101	0	0	0
4077	101	8	0	33.2988	42.8223	103.02	0	0	0
4069	101	8	0	33.7912	42.6669	100.815	0	0	0
4310	101	8	0	35.1232	37.568	90.2301	0	0	0
4100	101	8	0	34.7849	45.1168	96.2869	0	0	0
4106	101	9	-0.3	35.3613	44.1823	95.9802	0	0	0
3773	101	8	0	37.0272	46.9984	106.672	0	0	0
3744	101	8	0	33.7697	44.2548	113.812	0	0	0
4070	101	7	0	34.4206	44.7177	100.733	0	0	0
2274	65	5	0.051	33.7005	40.5577	104.727	0	0	0
3301	95	2	-0.342	33.7612	41.3741	109.894	0	0	0
3743	101	8	0	33.1074	42.9999	113.55	0	0	0
4306	101	8	0	35.7785	42.0096	90.0418	0	0	0
3741	101	8	0	33.2541	45.4933	112.572	0	0	0
3323	95	5	0.0411	33.9376	39.2073	109.91	0	0	0
4155	101	8	0	35.5102	38.2472	93.0257	0	0	0
3742	101	7	0	33.3654	43.9056	112.484	0	0	0
3764	101	8	0	33.9418	47.3414	107.459	0	0	0
4305	101	7	0	36.6959	41.0329	89.625	0	0	0
3324	95	5	0.051	35.4606	40.0978	109.831	0	0	0
3761	101	7	0	34.5348	45.7174	106.65	0	0	0
3763	101	7	0	34.6316	47.0906	106.24	0	0	0
3325	95	6	0.177	34.3729	41.9584	109.18	0	0	0
3297	95	1	-0.0792	33.9218	39.7312	114.344	0	0	0
3760	101	8	0	34.7711	43.4532	107.275	0	0	0
4071	101	8	0	35.4462	43.9874	100.065	0	0	0
3318	95	5	0.0407	34.8193	39.0495	114.461	0	0	0
2251	65	2	-0.342	34.7591	40.6883	106.547	0	0	0
3299	95	1	-0.0859	34.8383	40.0583	111.89	0	0	0
3740	101	7	0	34.5127	44.8473	112.4	0	0	0
3974	101	8	0	35.9256	41.2935	100.271	0	0	0
4171	101	8	0	35.8695	37.8155	96.2814	0	0	0
3975	101	8	0	35.6218	41.1529	99.8511	0	0	0
4157	101	8	0	36.0364	40.8748	94.95	0	0	0
3751	101	8	0	35.4308	47.6974	114.147	0	0	0
4289	101	8	0	36.6339	44.3094	91.0887	0	0	0
4156	101	7	0	36.435	39.5154	94.8545	0	0	0
4002	101	8	0	36.5463	46.8085	92.541	0	0	0
3734	101	7	0	35.6473	46.5296	110.763	0	0	0
3322	95	5	0.0385	35.6138	39.3098	112.093	0	0	0
4152	101	7	0	36.6651	40.1336	92.3258	0	0	0
4314	101	9	-0.3	36.7453	40.652	90.9888	0	0	0
3745	101	9	-0.3	35.8688	47.5138	109.867	0	0	0
4087	101	8	0	36.18	45.543	102.959	0	0	0
623	18	5	0.0407	26.6481	48.5036	110.51	0	0	0
3971	101	7	0	37.3699	41.4034	98.9239	0	0	0
3951	101	8	0	37.3696	47.5694	99.7218	0	0	0
3666	101	8	0	37.3527	47.6988	102.986	0	0	0
610	18	5	0.0327	24.4435	53.6889	12.1602	0	0	1
6839	149	5	0.0329	12.2674	58.8935	33.5403	1	0	0
6840	149	5	0.0327	12.9895	58.7821	35.1073	1	0	0
6826	149	1	-0.3	12.571	58.1811	34.3029	1	0	0
6841	149	5	0.0325	13.3158	57.5133	33.8234	1	0	0
6843	149	5	0.038	11.6877	56.6622	35.4535	1	0	0
609	18	5	0.0329	24.9334	55.1512	11.3291	0	0	1
6827	149	1	-0.0801	11.336	57.4743	34.8218	1	0	0
3480	100	5	0.0327	30.0946	54.6483	60.4026	0	0	0
2465	71	5	0.0327	37.2374	60.6418	58.7642	0	0	0
1380	40	5	0.0327	32.8536	51.8041	52.6525	0	0	0
2033	59	1	-0.0784	35.3816	57.0727	62.7593	0	0	0
1381	40	5	0.0325	33.3756	50.4735	51.7372	0	0	0
3483	100	5	0.038	32.1461	53.4383	60.2458	0	0	0
3470	100	1	-0.0789	33.6686	50.5486	62.9199	0	0	0
1379	40	5	0.0329	34.2657	51.9833	51.472	0	0	0
2467	71	5	0.0383	36.9914	58.5489	56.6151	0	0	0
2044	59	5	0.0329	34.324	58.9841	60.6583	0	0	0
1366	40	1	-0.3	33.7696	51.3607	52.2468	0	0	0
2471	71	5	0.0394	37.2025	56.0219	57.6078	0	0	0
2466	71	5	0.0325	37.1737	60.993	57.0483	0	0	0
5509	111	5	0.0329	12.5847	60.112	50.6665	1	0	0
2452	71	1	-0.0801	37.1362	58.7935	57.6594	0	0	0
2046	59	5	0.0325	33.8136	59.2191	62.3318	0	0	0
1383	40	5	0.038	35.6237	51.6747	53.2934	0	0	0
2472	71	5	0.0405	36.7289	56.4831	59.2288	0	0	0
2468	71	5	0.038	36.1577	58.6847	58.1567	0	0	0
3469	100	1	-0.0814	33.433	51.5761	61.7636	0	0	0
5513	111	5	0.038	11.9496	57.955	49.2915	1	0	0
2476	71	5	0.0395	37.0435	54.4266	60.407	0	0	0
1382	40	5	0.0383	34.3909	51.1646	54.3957	0	0	0
1367	40	1	-0.0801	34.7677	50.9944	53.3882	0	0	0
3467	100	1	-0.0801	31.804	53.6012	61.2878	0	0	0
3479	100	5	0.0329	29.7769	52.9372	60.8749	0	0	0
5496	111	1	-0.3	11.6487	59.548	50.8175	1	0	0
3466	100	1	-0.3	30.2724	53.8778	61.1497	0	0	0
2482	71	5	0.0385	36.987	50.4912	60.2513	0	0	0
2048	59	5	0.038	36.6625	58.4599	61.5661	0	0	0
3487	100	5	0.0405	33.2994	51.0947	60.7532	0	0	0
3482	100	5	0.0383	32.3526	54.4536	61.7009	0	0	0
3484	100	5	0.0395	31.2754	51.6317	62.1328	0	0	0
2049	59	5	0.0395	34.9248	56.5019	61.9243	0	0	0
2475	71	5	0.0398	37.3302	53.6184	58.8781	0	0	0
3468	100	1	-0.0784	32.1207	52.3507	62.1646	0	0	0
3486	100	5	0.0394	34.3469	52.2147	61.6623	0	0	0
3481	100	5	0.0325	29.8969	54.1854	62.1308	0	0	0
2031	59	1	-0.3	34.6738	59.3293	61.6367	0	0	0
2054	59	5	0.0398	35.3436	54.2929	63.2079	0	0	0
2045	59	5	0.0327	34.9877	60.4005	61.5782	0	0	0
5510	111	5	0.0327	11.8933	58.826	51.6145	1	0	0
5512	111	5	0.0383	11.3593	59.5187	48.6761	1	0	0
2032	59	1	-0.0801	35.8076	58.5075	62.2575	0	0	0
2051	59	5	0.0394	37.2777	56.0696	62.5635	0	0	0
2047	59	5	0.0383	36.1043	59.0643	63.1567	0	0	0
2034	59	1	-0.0814	36.5356	56.2306	63.3618	0	0	0
3485	100	5	0.0398	32.2654	52.6623	63.2316	0	0	0
2050	59	5	0.0398	34.5759	57.141	63.4926	0	0	0
1580	46	1	-0.0789	37.3105	58.3409	82.6925	0	0	0
1135	33	5	0.0327	22.8221	51.4353	79.962	0	0	0
1592	46	5	0.0383	36.1662	61.9788	81.1121	0	0	0
3489	100	5	0.0398	34.1731	51.0117	63.7963	0	0	0
1577	46	1	-0.0801	35.9563	62.08	82.1907	0	0	0
1594	46	5	0.0395	36.1904	60.7513	83.8567	0	0	0
1590	46	5	0.0327	34.2681	62.7025	83.4624	0	0	0
1121	33	1	-0.3	22.6012	50.6287	80.6845	0	0	0
1599	46	5	0.0398	36.3969	57.7541	82.4561	0	0	0
1576	46	1	-0.3	34.611	62.8573	82.4286	0	0	0
1595	46	5	0.0398	35.0032	60.1649	82.7164	0	0	0
1591	46	5	0.0325	33.841	62.5184	81.7088	0	0	0
3460	99	5	0.0403	35.1462	52.2685	70.4607	0	0	0
3456	99	5	0.0395	32.7676	54.1327	72.1613	0	0	0
3439	99	1	-0.0859	36.5013	51.8708	72.106	0	0	0
3438	99	1	-0.0796	35.1333	52.3448	71.5609	0	0	0
1578	46	1	-0.0784	35.9784	60.6636	82.7827	0	0	0
3462	99	5	0.0385	37.2826	52.5926	71.7895	0	0	0
1579	46	1	-0.0814	37.1626	59.8134	82.1507	0	0	0
2057	59	5	0.0404	36.2942	51.9808	63.859	0	0	0
3436	99	1	-0.0787	33.5356	54.2931	71.3919	0	0	0
1136	33	5	0.0325	22.0328	51.0628	81.5259	0	0	0
2035	59	1	-0.0789	36.0431	54.8226	63.8745	0	0	0
3457	99	5	0.0404	34.7818	53.8317	73.0848	0	0	0
3461	99	5	0.047	36.5102	51.961	73.2035	0	0	0
2036	59	1	-0.0787	37.2465	53.91	64.2155	0	0	0
1596	46	5	0.0394	37.0411	59.7573	81.0726	0	0	0
2053	59	5	0.0396	35.433	54.905	64.7869	0	0	0
3455	99	5	0.0398	33.2971	53.6648	70.5158	0	0	0
3458	99	5	0.0407	35.7258	54.4626	71.743	0	0	0
1137	33	5	0.0383	24.5089	50.9671	81.5964	0	0	0
3453	99	5	0.0396	34.4886	56.0882	70.6538	0	0	0
2052	59	5	0.0405	37.071	56.7862	64.1267	0	0	0
1593	46	5	0.038	36.7634	62.668	82.6933	0	0	0
3437	99	1	-0.0792	34.8807	53.8254	71.9858	0	0	0
2037	59	1	-0.0792	36.8772	52.4815	64.6592	0	0	0
3459	99	5	0.0403	34.3232	51.6735	71.909	0	0	0
2058	59	5	0.0407	36.2148	52.498	65.5341	0	0	0
3448	99	5	0.038	30.954	59.0886	71.4134	0	0	0
3432	99	1	-0.0801	31.6924	58.699	70.7139	0	0	0
3447	99	5	0.0383	31.1745	57.9105	70.1487	0	0	0
3450	99	5	0.0398	33.8603	58.2227	70.9155	0	0	0
3431	99	1	-0.3	32.0801	59.8708	69.7731	0	0	0
3444	99	5	0.0329	32.7998	59.5301	69.0031	0	0	0
3433	99	1	-0.0784	32.9041	58.1092	71.485	0	0	0
3445	99	5	0.0327	32.576	60.6552	70.3529	0	0	0
3451	99	5	0.0394	31.7235	56.3492	72.0469	0	0	0
3446	99	5	0.0325	31.2013	60.3279	69.2868	0	0	0
3452	99	5	0.0405	33.3362	56.5142	72.8665	0	0	0
3434	99	1	-0.0814	32.7833	56.6296	71.9196	0	0	0
3449	99	5	0.0395	33.0586	58.7687	72.3417	0	0	0
3435	99	1	-0.0789	33.463	55.7286	70.8901	0	0	0
3454	99	5	0.0398	32.8803	55.7476	69.9609	0	0	0
616	18	5	0.0394	26.7291	53.2994	111.422	0	0	0
612	18	5	0.0383	26.5592	53.6487	115.179	0	0	0
597	18	1	-0.0801	25.5624	53.3501	114.804	0	0	0
618	18	5	0.0396	26.4422	50.4733	112.682	0	0	0
617	18	5	0.0405	27.5618	52.679	112.836	0	0	0
598	18	1	-0.0784	25.4575	53.4307	113.242	0	0	0
620	18	5	0.0398	26.1849	50.7594	109.618	0	0	0
615	18	5	0.0398	25.5154	54.5027	112.985	0	0	0
599	18	1	-0.0814	26.5636	52.6846	112.341	0	0	0
614	18	5	0.0395	24.4545	53.1037	112.905	0	0	0
600	18	1	-0.0789	26.154	51.1829	111.898	0	0	0
621	18	5	0.0395	27.591	51.3818	110.117	0	0	0
619	18	5	0.0398	25.069	51.1066	111.757	0	0	0
601	18	1	-0.0787	26.8437	50.6934	110.495	0	0	0
613	18	5	0.038	25.4435	52.2789	115.106	0	0	0
611	18	5	0.0325	23.5266	54.1308	115.198	0	0	0
596	18	1	-0.3	24.5347	54.1514	115.633	0	0	0
11128	224	5	0.0411	32.1222	76.2019	23.7721	0	0	0
11114	224	5	0.0395	26.3545	71.1135	27.0465	0	0	0
11121	224	5	0.0395	29.3753	72.5159	24.9968	0	0	0
11097	224	1	-0.0801	25.6598	69.1659	27.2165	0	0	0
11111	224	5	0.0325	25.2744	66.959	27.4157	0	0	0
11129	224	5	0.051	33.0272	74.9327	22.9525	0	0	0
11098	224	1	-0.0784	26.2378	70.273	26.3139	0	0	0
11120	224	5	0.0398	29.9705	71.0042	24.3319	0	0	0
11096	224	1	-0.3	25.6709	67.6778	26.6813	0	0	0
11110	224	5	0.0327	25.0805	67.6694	25.7478	0	0	0
11100	224	1	-0.0789	27.7864	71.2371	24.561	0	0	0
11103	224	1	-0.0796	30.5526	73.2808	22.3504	0	0	0
11125	224	5	0.0403	31.3822	72.5812	22.4953	0	0	0
11127	224	5	0.0385	30.9379	74.2818	24.2653	0	0	0
12568	266	1	-0.0784	35.9526	71.4136	32.5352	0	0	0
12582	266	5	0.0383	33.9972	71.7588	33.4933	0	0	0
12587	266	5	0.0405	37.3143	72.8445	33.4638	0	0	0
11101	224	1	-0.0787	29.2226	71.7783	24.2496	0	0	0
12584	266	5	0.0395	35.5151	71.3189	31.5363	0	0	0
11102	224	1	-0.0792	29.2856	72.5664	22.8494	0	0	0
12580	266	5	0.0327	34.0048	69.5144	32.2622	0	0	0
11112	224	5	0.0383	24.6432	69.5043	27.4266	0	0	0
11105	224	1	0.0095	32.0703	75.4708	22.9031	0	0	0
11117	224	5	0.0405	28.4173	70.2087	26.3495	0	0	0
11099	224	1	-0.0814	27.611	70.1265	25.6088	0	0	0
11104	224	1	-0.0859	30.8166	74.5511	23.2083	0	0	0
11116	224	5	0.0394	27.715	69.1335	25.1592	0	0	0
11113	224	5	0.038	26.177	69.2163	28.1655	0	0	0
12566	266	1	-0.3	34.3518	69.6006	33.3118	0	0	0
12579	266	5	0.0329	33.5233	69.3181	33.9414	0	0	0
11115	224	5	0.0398	25.5348	70.6407	25.5718	0	0	0
11109	224	5	0.0329	26.7199	67.3395	26.523	0	0	0
11119	224	5	0.0398	27.3613	70.8514	23.5975	0	0	0
12581	266	5	0.0325	35.2056	68.9257	33.447	0	0	0
12567	266	1	-0.0801	34.8218	71.043	33.5782	0	0	0
11118	224	5	0.0396	27.275	72.1288	24.9108	0	0	0
11126	224	5	0.047	29.9742	75.2273	23.1867	0	0	0
12586	266	5	0.0394	35.7552	73.5733	32.9918	0	0	0
11122	224	5	0.0404	28.9359	71.8319	22.0471	0	0	0
11123	224	5	0.0407	28.5468	73.4185	22.8727	0	0	0
12583	266	5	0.038	35.1927	71.1248	34.6003	0	0	0
11124	224	5	0.0403	30.5349	73.5227	21.2739	0	0	0
12569	266	1	-0.0814	36.5378	72.8519	32.6864	0	0	0
11106	224	2	-0.342	31.9991	76.3355	21.6623	0	0	0
12585	266	5	0.0398	36.8059	70.7004	32.6188	0	0	0
12591	266	5	0.0395	36.4313	75.4396	31.4776	0	0	0
12588	266	5	0.0396	36.4813	73.1796	30.5029	0	0	0
12570	266	1	-0.0789	37.1644	73.3811	31.3616	0	0	0
11215	227	5	0.0327	16.0806	76.448	15.9099	0	0	0
11670	240	5	0.0327	37.0107	70.4416	42.0803	0	0	0
11669	240	5	0.0329	36.2904	72.0501	42.4905	0	0	0
11656	240	1	-0.3	37.2522	71.5193	42.3672	0	0	0
11675	240	5	0.0398	36.5097	73.6687	40.6004	0	0	0
1589	46	5	0.0329	34.766	63.9383	82.2639	0	0	0
15136	303	9	-0.3	36.846	84.7397	29.7067	0	0	0
15337	303	7	0	35.8771	84.9607	18.8448	0	0	0
11219	227	5	0.0395	17.9898	78.3196	14.2973	0	0	0
15333	303	7	0	36.1532	86.0184	16.6778	0	0	0
11202	227	1	-0.0801	16.0805	78.5195	15.4618	0	0	0
11201	227	1	-0.3	15.5359	77.1777	15.2965	0	0	0
11220	227	5	0.0398	18.2213	78.165	16.0109	0	0	0
11221	227	5	0.0394	17.1282	80.8704	15.0326	0	0	0
15135	303	9	-0.3	37.2919	82.2382	28.2097	0	0	0
11222	227	5	0.0405	18.3182	80.6247	16.3168	0	0	0
11204	227	1	-0.0814	18.0099	80.2449	15.3175	0	0	0
11223	227	5	0.0396	19.2001	80.0608	13.3265	0	0	0
11224	227	5	0.0398	18.9302	81.7626	13.9914	0	0	0
11205	227	1	-0.0789	19.1891	80.689	14.2607	0	0	0
11203	227	1	-0.0784	17.6661	78.7386	15.2753	0	0	0
11217	227	5	0.0383	15.5604	79.2058	14.8587	0	0	0
15500	303	8	0	35.5041	78.8927	12.4001	0	0	0
15534	303	9	-0.3	33.3249	82.1262	12.7542	0	0	0
15525	303	8	0	32.6628	82.3833	12.7644	0	0	0
15512	303	9	-0.3	33.3342	78.7089	14.9808	0	0	0
15538	303	8	0	31.0091	80.1397	13.8655	0	0	0
15502	303	8	0	34.05	77.8903	13.5941	0	0	0
15501	303	7	0	34.7059	78.3945	14.7434	0	0	0
15499	303	7	0	34.5064	78.8948	13.4138	0	0	0
15533	303	9	-0.3	31.6259	81.1519	14.6426	0	0	0
15523	303	8	0	32.818	81.387	15.118	0	0	0
15522	303	7	0	31.9685	82.4907	14.8773	0	0	0
15524	303	7	0	33.1123	82.6675	14.0779	0	0	0
15397	303	8	0	35.7911	86.4387	11.9981	0	0	0
11214	227	5	0.0329	15.7358	76.8526	14.2603	0	0	0
15345	303	9	-0.3	35.4849	87.3503	17.8776	0	0	0
11218	227	5	0.038	15.9054	78.7707	16.4827	0	0	0
11216	227	5	0.0325	14.4618	77.1328	15.4423	0	0	0
15203	303	8	0	37.1942	85.5491	25.9557	0	0	0
15128	303	8	0	36.04	83.3804	29.5894	0	0	0
15139	303	8	0	34.1793	82.2471	29.2587	0	0	0
15346	303	9	-0.3	36.4689	84.7981	20.0876	0	0	0
15521	303	8	0	29.499	83.2603	14.2061	0	0	0
15540	303	8	0	29.7371	87.1661	13.1221	0	0	0
15539	303	8	0	34.2325	82.9713	12.0479	0	0	0
15531	303	8	0	31.68	84.8877	12.1406	0	0	0
10653	211	4	-0.3954	33.9996	86.9954	11.8292	0	0	0
15537	303	9	-0.3	30.9729	86.6227	12.6612	0	0	0
15184	303	7	0	37.0815	84.6787	21.3715	0	0	0
15407	303	9	-0.3	35.2687	87.0086	12.7004	0	0	0
15130	303	8	0	35.3351	86.5616	28.5511	0	0	0
15412	303	8	0	34.6154	88.12	13.2904	0	0	0
15520	303	7	0	30.873	83.2575	14.5573	0	0	0
15536	303	9	-0.3	31.1498	84.6777	14.6318	0	0	0
15530	303	7	0	31.833	85.6466	13.3348	0	0	0
15528	303	7	0	32.5495	84.9506	14.3238	0	0	0
15532	303	8	0	31.5868	86.9981	12.9931	0	0	0
15535	303	9	-0.3	34.717	84.2582	15.2487	0	0	0
15526	303	7	0	33.5928	83.9957	14.3899	0	0	0
15527	303	8	0	34.2437	85.1552	13.8915	0	0	0
11226	227	5	0.0395	20.5275	80.7729	15.9374	0	0	0
11206	227	1	-0.0787	20.6727	80.7445	14.8409	0	0	0
11227	227	5	0.0404	21.1795	82.8599	14.7314	0	0	0
11207	227	1	-0.0792	21.6105	81.9677	14.4005	0	0	0
11228	227	5	0.0407	21.6046	82.0031	13.3409	0	0	0
11225	227	5	0.0398	21.203	79.7959	14.4756	0	0	0
11208	227	1	-0.0796	23.0069	81.987	15.0115	0	0	0
11229	227	5	0.0403	23.6041	82.8989	14.8332	0	0	0
11210	227	1	0.0095	24.6197	81.9232	16.9852	0	0	0
11230	227	5	0.0403	23.5456	81.2251	14.4335	0	0	0
15458	303	8	0	28.3186	80.512	16.7132	0	0	0
11234	227	5	0.051	25.3342	81.2936	16.3933	0	0	0
11231	227	5	0.047	22.8866	80.6279	16.6978	0	0	0
11209	227	1	-0.0859	23.1462	81.7147	16.5262	0	0	0
15457	303	7	0	28.3212	80.1502	18.0933	0	0	0
15460	303	8	0	28.8651	79.0483	18.251	0	0	0
15473	303	9	-0.3	28.7759	81.4692	17.8567	0	0	0
15470	303	9	-0.3	26.9131	79.4055	19.4319	0	0	0
15459	303	7	0	28.3586	79.589	19.4607	0	0	0
11213	227	4	-0.3954	25.4446	79.55	19.5847	0	0	0
15475	303	8	0	27.2461	79.1286	20.7803	0	0	0
11212	227	3	0.4539	25.1469	80.5262	19.0057	0	0	0
11211	227	2	-0.342	24.7335	81.6428	18.4639	0	0	0
11235	227	6	0.177	25.0551	82.5461	18.9805	0	0	0
15517	303	8	0	32.2502	77.9849	15.5364	0	0	0
15518	303	8	0	34.4796	78.6612	17.078	0	0	0
15466	303	8	0	30.342	81.881	17.672	0	0	0
15351	303	8	0	32.6635	82.1494	17.8689	0	0	0
15341	303	7	0	34.5689	82.6511	18.0402	0	0	0
15465	303	7	0	29.6187	82.0917	18.8783	0	0	0
11108	224	4	-0.3954	30.1995	78.0621	21.4773	0	0	0
15461	303	7	0	29.6785	80.0761	19.7856	0	0	0
15471	303	9	-0.3	29.8875	79.4345	21.0041	0	0	0
15463	303	7	0	29.9956	81.4616	20.1739	0	0	0
15348	303	9	-0.3	33.8509	81.481	18.2883	0	0	0
15343	303	8	0	34.095	81.6979	18.9807	0	0	0
15342	303	8	0	34.8033	82.3343	19.413	0	0	0
15462	303	8	0	31.0313	79.676	19.9714	0	0	0
15456	303	8	0	33.7448	81.7712	21.5033	0	0	0
15464	303	8	0	31.2909	81.7398	19.6592	0	0	0
15472	303	9	-0.3	30.0843	82.4229	21.2685	0	0	0
10372	203	3	0.4539	26.6379	89.1822	17.8058	0	0	0
15469	303	8	0	28.7158	84.4348	18.7018	0	0	0
11233	227	5	0.0411	24.9409	82.9783	16.8273	0	0	0
15505	303	7	0	36.7192	78.9653	15.4034	0	0	0
15186	303	7	0	36.9605	84.6883	22.7947	0	0	0
10373	203	4	-0.3954	26.5469	88.1754	17.1794	0	0	0
15354	303	7	0	29.0103	88.1023	17.1702	0	0	0
15477	303	8	0	29.0338	83.3357	16.3179	0	0	0
15365	303	9	-0.3	27.8052	87.4582	16.7351	0	0	0
15355	303	8	0	28.4149	87.0151	16.4784	0	0	0
15352	303	7	0	28.9716	88.7219	15.904	0	0	0
11130	224	6	0.177	33.0483	76.7335	21.4026	0	0	0
15370	303	8	0	26.6422	86.8861	17.3314	0	0	0
15474	303	9	-0.3	28.2896	83.9234	17.3751	0	0	0
15394	303	7	0	36.6182	87.65	11.9036	0	0	0
11232	227	5	0.0385	22.5137	82.4729	17.0603	0	0	0
15127	303	7	0	36.0478	84.3433	28.5519	0	0	0
15320	303	7	0	33.9629	89.1285	20.0298	0	0	0
15129	303	7	0	35.2734	85.3029	27.9061	0	0	0
15340	303	8	0	33.9312	84.371	18.3372	0	0	0
15454	303	8	0	29.8986	86.1759	21.3379	0	0	0
15338	303	8	0	34.7891	85.4084	19.6425	0	0	0
15436	303	7	0	30.8129	83.6185	21.5741	0	0	0
15327	303	9	-0.3	33.6168	88.1441	20.9906	0	0	0
15357	303	8	0	30.4195	88.3674	18.8643	0	0	0
15467	303	7	0	29.3123	83.2926	18.0998	0	0	0
15321	303	8	0	34.7987	88.1569	20.6246	0	0	0
15126	303	8	0	36.667	82.2176	26.7828	0	0	0
15529	303	8	0	32.4662	85.8971	15.3703	0	0	0
15332	303	8	0	33.7433	85.6422	16.7552	0	0	0
15347	303	9	-0.3	34.4818	84.6936	17.3695	0	0	0
15331	303	7	0	34.9714	85.2909	16.1436	0	0	0
15246	303	8	0	35.2054	89.0977	15.9048	0	0	0
15361	303	8	0	32.1122	89.2051	15.5756	0	0	0
15336	303	8	0	37.2645	87.121	18.3131	0	0	0
15468	303	8	0	30.0649	84.4102	17.6487	0	0	0
15366	303	9	-0.3	31.5984	87.4215	17.7702	0	0	0
15356	303	7	0	30.4032	88.0811	17.4738	0	0	0
15339	303	7	0	35.2606	83.8635	18.2211	0	0	0
15350	303	8	0	35.1448	88.7196	17.8785	0	0	0
15359	303	8	0	32.3926	89.4425	17.7906	0	0	0
15358	303	7	0	30.9975	89.3903	17.5448	0	0	0
15437	303	8	0	30.0209	83.9931	20.4696	0	0	0
15202	303	8	0	36.4149	82.3112	21.7627	0	0	0
15479	303	8	0	36.9893	81.0712	16.7875	0	0	0
15371	303	8	0	31.1158	86.0969	17.8833	0	0	0
15322	303	8	0	34.7612	88.0105	20.4131	0	0	0
15504	303	8	0	35.5002	76.9544	16.4254	0	0	0
15498	303	8	0	36.0422	80.2496	21.9925	0	0	0
15513	303	9	-0.3	35.5179	77.6874	17.0157	0	0	0
15511	303	8	0	35.9734	81.3036	12.5133	0	0	0
15515	303	9	-0.3	35.8529	79.3909	13.5961	0	0	0
15396	303	7	0	36.5629	86.7596	13.0997	0	0	0
15131	303	7	0	35.3947	86.6724	27.5085	0	0	0
15123	303	7	0	35.1595	82.8594	26.8647	0	0	0
15503	303	7	0	35.5976	78.2256	15.7919	0	0	0
15510	303	8	0	35.7456	81.744	12.8415	0	0	0
15133	303	8	0	36.6271	87.1806	27.0067	0	0	0
15134	303	9	-0.3	34.6858	82.0022	27.9554	0	0	0
11107	224	3	0.4539	31.0905	77.2935	21.544	0	0	0
15125	303	7	0	36.1904	83.0577	27.8323	0	0	0
15448	303	8	0	33.1373	80.0977	22.8418	0	0	0
15446	303	7	0	32.5787	81.3777	22.5888	0	0	0
15476	303	8	0	30.5342	79.202	22.2481	0	0	0
15447	303	8	0	33.6557	80.5744	23.0521	0	0	0
15453	303	9	-0.3	34.0297	81.4566	22.8641	0	0	0
15445	303	8	0	30.6572	81.6898	23.8869	0	0	0
15452	303	9	-0.3	30.9191	82.579	22.5046	0	0	0
15444	303	7	0	31.8912	82.3107	23.5386	0	0	0
15124	303	8	0	34.8083	81.979	25.8078	0	0	0
15335	303	7	0	36.2051	86.1883	18.1627	0	0	0
15019	303	8	0	36.123	89.1913	24.1043	0	0	0
15137	303	9	-0.3	34.3776	84.7207	26.9471	0	0	0
15138	303	9	-0.3	34.4553	87.3528	26.7081	0	0	0
15439	303	8	0	32.8333	85.5184	21.7623	0	0	0
15438	303	7	0	31.7911	84.5769	21.9517	0	0	0
15443	303	8	0	31.4818	84.1254	24.2022	0	0	0
15455	303	8	0	32.7065	86.4206	23.8477	0	0	0
15189	303	8	0	36.2277	85.7237	23.6593	0	0	0
15122	303	8	0	32.7143	83.7899	27.3375	0	0	0
15330	303	8	0	34.0635	87.9088	22.3303	0	0	0
15442	303	7	0	32.7403	83.4986	24.0342	0	0	0
15441	303	8	0	33.6192	84.0013	23.1089	0	0	0
15449	303	9	-0.3	31.2245	85.8126	21.6978	0	0	0
15450	303	9	-0.3	33.6078	85.328	23.7945	0	0	0
15121	303	7	0	33.8669	83.4203	26.5999	0	0	0
15440	303	7	0	32.3911	84.687	23.2825	0	0	0
15451	303	9	-0.3	33.0317	83.2415	25.4183	0	0	0
15034	303	8	0	33.7031	88.7698	24.9144	0	0	0
15495	303	9	-0.3	36.8707	79.2228	21.4658	0	0	0
15141	303	8	0	33.0657	87.5319	26.5066	0	0	0
15185	303	8	0	36.1678	85.7687	21.3692	0	0	0
15197	303	9	-0.3	36.1911	83.6293	22.2338	0	0	0
15198	303	9	-0.3	36.5006	85.5877	24.7217	0	0	0
15509	303	7	0	36.7451	81.2575	13.713	0	0	0
15516	303	9	-0.3	36.7576	82.6932	13.5391	0	0	0
15132	303	8	0	36.5703	87.4728	27.4295	0	0	0
15489	303	8	0	36.9254	77.5766	21.134	0	0	0
15507	303	7	0	36.7558	80.0571	14.5099	0	0	0
15195	303	8	0	36.8822	88.4412	21.6023	0	0	0
15196	303	8	0	36.8897	88.7419	21.2136	0	0	0
15519	303	8	0	37.0119	82.7407	14.935	0	0	0
15399	303	8	0	37.1962	86.0208	14.1186	0	0	0
15488	303	7	0	37.1776	78.5946	20.1797	0	0	0
15334	303	8	0	37.2118	85.161	16.2741	0	0	0
15514	303	9	-0.3	37.3066	79.9603	16.2244	0	0	0
15490	303	8	0	37.3763	78.6704	21.5856	0	0	0
11810	244	5	0.0327	35.2801	86.6031	53.7359	0	0	0
11812	244	5	0.0383	37.0433	87.398	52.4955	0	0	0
11797	244	1	-0.0801	36.1336	87.5158	51.9019	0	0	0
11796	244	1	-0.3	34.9077	86.9823	52.7634	0	0	0
11811	244	5	0.0325	34.3265	86.1423	52.3613	0	0	0
11809	244	5	0.0329	34.2676	87.8284	53.0399	0	0	0
11813	244	5	0.038	35.9819	88.5756	51.6778	0	0	0
15800	311	5	0.0327	11.2798	80.0486	59.1925	1	0	0
15799	311	5	0.0329	12.9312	79.4753	59.5869	1	0	0
15801	311	5	0.0325	12.6848	80.8103	58.4622	1	0	0
15786	311	1	-0.3	12.3125	80.3576	59.3798	1	0	0
18740	395	5	0.0327	15.415	89.5621	56.1106	1	0	0
18727	395	1	-0.0801	13.2938	88.9563	56.2476	1	0	0
11815	244	5	0.0398	36.4101	85.8096	50.6575	0	0	0
18748	395	5	0.0396	11.9165	88.5815	60.6247	1	0	0
11798	244	1	-0.0784	36.2947	86.8773	50.57	0	0	0
11814	244	5	0.0395	35.4197	87.161	49.9878	0	0	0
18726	395	1	-0.3	14.7592	88.7765	55.742	1	0	0
18728	395	1	-0.0784	13.2597	88.6569	57.7707	1	0	0
15802	311	5	0.0383	13.4084	81.7755	60.7045	1	0	0
18741	395	5	0.0325	14.8574	88.7012	54.647	1	0	0
18745	395	5	0.0398	13.0959	87.5739	57.9291	1	0	0
18739	395	5	0.0329	15.152	87.8392	56.1781	1	0	0
18730	395	1	-0.0789	12.3399	89.4773	60.1301	1	0	0
15787	311	1	-0.0801	12.3791	81.4012	60.5626	1	0	0
18749	395	5	0.0398	13.4228	89.4504	60.3396	1	0	0
18742	395	5	0.0383	12.5625	88.3184	55.7081	1	0	0
18729	395	1	-0.0814	12.1297	89.4698	58.5521	1	0	0
15807	311	5	0.0405	12.2903	84.2797	61.198	1	0	0
17096	348	5	0.0325	12.0526	78.0241	62.4604	1	0	0
15803	311	5	0.038	12.016	80.9172	61.4927	1	0	0
15805	311	5	0.0398	11.6694	83.01	59.2477	1	0	0
11818	244	5	0.0396	36.9353	86.8537	47.7705	0	0	0
18744	395	5	0.0395	14.2435	88.8673	58.17	1	0	0
15789	311	1	-0.0814	11.3658	83.6795	61.2576	1	0	0
15806	311	5	0.0394	11.3275	83.2676	62.2865	1	0	0
15788	311	1	-0.0784	11.3866	82.5602	60.2274	1	0	0
17081	348	1	-0.3	12.5678	77.7346	63.3967	1	0	0
17094	348	5	0.0329	12.8355	76.6885	63.3354	1	0	0
11817	244	5	0.0405	37.3404	88.5851	49.8381	0	0	0
17095	348	5	0.0327	13.4976	78.3005	63.4761	1	0	0
18761	396	1	-0.3	15.2327	82.3823	69.2891	1	0	0
17553	361	5	0.038	19.4152	88.0304	68.3008	1	0	0
18776	396	5	0.0325	16.2899	82.1016	69.2871	1	0	0
18774	396	5	0.0329	14.9195	82.4658	68.2358	1	0	0
18777	396	5	0.0383	15.428	84.5037	69.5087	1	0	0
17557	361	5	0.0405	16.833	89.257	68.4693	1	0	0
17536	361	1	-0.3	19.5897	86.2424	67.0059	1	0	0
17537	361	1	-0.0801	18.8041	87.4851	67.5462	1	0	0
18640	392	5	0.0398	12.4198	83.7618	74.5546	1	0	0
17552	361	5	0.0383	18.6927	88.1388	66.657	1	0	0
18779	396	5	0.0395	12.9671	83.2497	70.9357	1	0	0
18775	396	5	0.0327	14.6551	81.5383	69.7202	1	0	0
18778	396	5	0.038	15.4087	83.688	71.0364	1	0	0
18599	391	5	0.0329	14.2842	77.7446	71.1432	1	0	0
18762	396	1	-0.0801	14.9207	83.6966	70.0609	1	0	0
17304	354	5	0.0329	20.1294	86.339	74.1487	1	0	0
17554	361	5	0.0395	17.4943	86.9899	69.1416	1	0	0
17538	361	1	-0.0784	17.4166	87.2464	68.0775	1	0	0
18621	392	1	-0.3	14.4226	81.9525	75.8288	1	0	0
18635	392	5	0.0327	13.7703	81.1305	76.1763	1	0	0
18638	392	5	0.038	13.7511	83.4279	77.2689	1	0	0
16958	344	5	0.038	17.5061	87.1425	79.847	1	0	0
16957	344	5	0.0383	17.569	88.4116	78.632	1	0	0
17310	354	5	0.0398	17.7314	87.386	74.7302	1	0	0
16964	344	5	0.0398	13.4195	87.6462	77.4491	1	0	0
18634	392	5	0.0329	14.4364	81.8184	74.7334	1	0	0
16945	344	1	-0.0789	13.5289	87.771	78.5331	1	0	0
18622	392	1	-0.0801	13.8026	83.3256	76.1791	1	0	0
18636	392	5	0.0325	15.4342	81.8175	76.2429	1	0	0
17936	372	5	0.0325	12.5293	79.1333	79.8459	1	0	0
17935	372	5	0.0327	13.4153	80.6805	79.5712	1	0	0
17921	372	1	-0.3	12.5393	80.2319	80.026	1	0	0
16942	344	1	-0.0801	17.4549	87.3084	78.7809	1	0	0
16955	344	5	0.0327	18.7907	85.563	78.4858	1	0	0
16941	344	1	-0.3	18.5998	86.578	78.0594	1	0	0
17307	354	5	0.0383	18.6203	87.0978	72.3242	1	0	0
18588	391	1	-0.0784	12.897	79.6966	72.2109	1	0	0
16959	344	5	0.0395	15.6953	85.9604	78.7345	1	0	0
17939	372	5	0.0395	11.867	82.958	79.1691	1	0	0
16943	344	1	-0.0784	15.9967	86.9412	78.3428	1	0	0
16944	344	1	-0.0814	15.0046	88.0482	78.8333	1	0	0
16960	344	5	0.0398	15.9056	86.8697	77.2427	1	0	0
16963	344	5	0.0396	13.1748	86.8127	78.9217	1	0	0
18637	392	5	0.0383	14.4509	84.1195	75.8386	1	0	0
17562	361	5	0.0404	12.4725	89.414	69.2576	1	0	0
17104	348	5	0.0398	11.4836	81.9405	66.2084	1	0	0
17314	354	5	0.0398	15.2406	88.0612	75.1098	1	0	0
18763	396	1	-0.0784	13.4026	84.0197	70.2646	1	0	0
16956	344	5	0.0325	19.5276	87.1698	78.0953	1	0	0
16954	344	5	0.0329	18.3372	86.4154	76.9984	1	0	0
17934	372	5	0.0329	12.5491	80.4067	81.1198	1	0	0
17940	372	5	0.0398	11.3475	82.5746	80.8397	1	0	0
17479	359	5	0.0329	15.4306	86.7697	84.1372	1	0	0
17480	359	5	0.0327	14.6812	85.3318	84.9497	1	0	0
17481	359	5	0.0325	15.8658	86.3473	85.812	1	0	0
17466	359	1	-0.3	15.0473	86.347	85.081	1	0	0
17467	359	1	-0.0801	13.9119	87.235	85.5904	1	0	0
17468	359	1	-0.0784	12.6025	87.2313	84.7525	1	0	0
17484	359	5	0.0395	12.3308	86.1966	84.5319	1	0	0
17485	359	5	0.0398	12.7725	87.7615	83.7886	1	0	0
17482	359	5	0.0383	14.2559	88.2507	85.7234	1	0	0
18602	391	5	0.0383	14.1236	79.0509	73.9139	1	0	0
16961	344	5	0.0394	15.306	89.0107	78.3522	1	0	0
17559	361	5	0.0398	14.6237	87.1652	67.6197	1	0	0
17315	354	5	0.0398	13.6593	88.5176	73.2082	1	0	0
17550	361	5	0.0327	19.5666	85.4814	67.8132	1	0	0
17483	359	5	0.038	13.6947	86.8751	86.5764	1	0	0
17539	361	1	-0.0814	16.4654	88.4074	67.8367	1	0	0
17556	361	5	0.0394	16.5453	88.7106	66.799	1	0	0
17555	361	5	0.0398	16.9777	86.3299	67.6599	1	0	0
18639	392	5	0.0395	11.6287	82.9065	75.9113	1	0	0
17540	361	1	-0.0789	14.9686	88.1185	68.1441	1	0	0
17551	361	5	0.0325	20.6418	86.4732	66.7492	1	0	0
18586	391	1	-0.3	14.6845	77.9256	72.1548	1	0	0
17549	361	5	0.0329	19.1027	85.8376	66.0989	1	0	0
18623	392	1	-0.0784	12.3721	83.6835	75.642	1	0	0
16962	344	5	0.0405	15.1867	88.1759	79.914	1	0	0
18600	391	5	0.0327	14.9615	76.9706	72.6129	1	0	0
15697	308	5	0.0383	16.1057	89.4364	84.879	1	0	0
18782	396	5	0.0405	13.2094	85.393	71.9488	1	0	0
18603	391	5	0.038	12.8904	77.9041	73.4698	1	0	0
18780	396	5	0.0398	12.8795	83.9375	69.2874	1	0	0
18781	396	5	0.0394	13.7251	86.2238	70.5242	1	0	0
16884	342	5	0.0329	11.8625	83.1888	88.2538	1	0	0
17486	359	5	0.0394	11.7115	88.9527	85.7587	1	0	0
18587	391	1	-0.0801	13.6142	78.6262	73.0323	1	0	0
17558	361	5	0.0396	14.8924	88.0268	69.2544	1	0	0
18764	396	1	-0.0814	13.0394	85.4294	70.8577	1	0	0
18601	391	5	0.0325	15.5759	78.5653	72.0533	1	0	0
16966	344	5	0.0395	12.6611	88.8618	80.2204	1	0	0
16946	344	1	-0.0787	12.6888	88.9287	79.1302	1	0	0
17292	354	1	-0.0801	19.0259	87.8617	73.0078	1	0	0
17291	354	1	-0.3	20.2859	87.3711	73.7751	1	0	0
17296	354	1	-0.0787	13.9581	89.317	73.9043	1	0	0
18605	391	5	0.0398	13.6058	80.3007	71.5833	1	0	0
17541	361	1	-0.0787	14.0913	89.3234	67.7598	1	0	0
17295	354	1	-0.0789	15.3698	88.927	74.4625	1	0	0
17318	354	5	0.0407	12.8038	88.6106	75.6244	1	0	0
17309	354	5	0.0395	18.2247	89.1229	74.7014	1	0	0
17293	354	1	-0.0784	17.9033	88.267	74.0782	1	0	0
17560	361	5	0.0398	14.1374	89.5411	66.6847	1	0	0
18786	396	5	0.0395	11.7123	86.7126	72.7427	1	0	0
17311	354	5	0.0394	16.1651	87.7932	72.8304	1	0	0
17469	359	1	-0.0814	11.4289	87.9182	85.5341	1	0	0
18606	391	5	0.0394	12.5597	81.665	72.8743	1	0	0
17294	354	1	-0.0814	16.5244	88.638	73.4393	1	0	0
18624	392	1	-0.0814	11.8665	84.9934	76.2603	1	0	0
15961	316	1	-0.3	11.4305	80.1553	83.9505	1	0	0
15975	316	5	0.0327	11.8131	79.3053	83.3667	1	0	0
17100	348	5	0.0398	12.9435	79.2831	65.6292	1	0	0
17306	354	5	0.0325	21.1454	87.3676	73.0705	1	0	0
17542	361	1	-0.0792	12.5867	89.2341	68.1847	1	0	0
15974	316	5	0.0329	12.2232	80.9182	84.0849	1	0	0
17097	348	5	0.0383	11.636	77.103	65.2116	1	0	0
17099	348	5	0.0395	11.9811	80.0556	64.4141	1	0	0
18785	396	5	0.0398	11.7139	87.9995	71.5039	1	0	0
17563	361	5	0.0407	12.1349	88.2567	67.9165	1	0	0
18641	392	5	0.0394	12.4311	85.8671	75.8975	1	0	0
17305	354	5	0.0327	20.5141	88.0697	74.6059	1	0	0
17082	348	1	-0.0801	11.5886	77.9659	64.5564	1	0	0
18589	391	1	-0.0814	12.0711	80.6912	72.9556	1	0	0
18604	391	5	0.0395	12.2263	79.1894	71.501	1	0	0
17297	354	1	-0.0792	12.8388	89.4954	74.9974	1	0	0
17308	354	5	0.038	19.343	88.7123	72.4001	1	0	0
[truncated: 18,441 more rows]

## Sheet: end coordinates
id	molecule-ID	atom-type	charge	x	y	z	nx (image flags)	ny (image flags)	nz (image flags)		Masses
4756	101	9	-0.3	19.3432	21.0453	19.9941	-5	15	12		1	12.01
4741	101	8	0	20.4489	20.9277	18.9947	-5	15	12		2	12.01
4776	101	9	-0.3	19.4863	21.9724	18.3724	-5	15	12		3	12.01
4768	101	8	0	19.1301	20.6885	17.5124	-5	15	12		4	16
4766	101	8	0	21.354	20.4119	15.3719	-5	15	12		5	1.008
2236	64	5	0.047	23.2257	15.7687	16.601	-5	15	12		6	1.008
594	17	5	0.051	21.377	16.3728	20.5361	-5	15	12		7	12.0107
593	17	5	0.0411	21.0884	16.2156	18.9352	-5	15	12		8	1.00794
4774	101	9	-0.3	19.1348	19.8183	15.1371	-5	15	12		9	15.9994
4779	101	8	0	17.9769	19.6601	15.9433	-5	15	12
4775	101	9	-0.3	21.1088	20.028	16.8618	-5	15	12
4760	101	8	0	22.0298	18.9662	20.22	-5	15	12
4763	101	7	0	19.9511	20.9668	14.7356	-5	15	12
4655	101	8	0	22.7857	21.9732	17.2582	-5	15	12
4765	101	7	0	20.251	20.8977	16.1302	-5	15	12
4767	101	7	0	19.5147	21.9132	16.9164	-5	15	12
4780	101	8	0	21.8826	19.5697	17.9568	-5	15	12
570	17	1	0.0095	21.9235	16.0551	19.6334	-5	15	12
2239	64	5	0.051	22.1746	17.9013	15.6659	-5	15	12
2240	64	6	0.177	23.9412	19.4716	16.7004	-5	15	12
4647	101	8	0	24.652	21.5365	17.8264	-5	15	12
4790	101	7	0	27.2577	20.3791	20.1897	-5	15	12
4652	101	9	-0.3	23.8669	21.6804	18.1371	-5	15	12
4788	101	7	0	27.498	21.5173	21.035	-5	15	12
4782	101	7	0	28.3793	22.0134	18.5394	-5	15	12
4798	101	9	-0.3	28.1023	20.6825	19.0421	-5	15	12
4818	101	9	-0.3	28.4607	21.7491	17.1784	-5	15	12
2238	64	5	0.0411	23.4096	18.06	14.5301	-5	15	12
2214	64	1	-0.0859	23.3585	16.0757	15.535	-5	15	12
2218	64	4	-0.3954	26.4149	17.672	17.1278	-5	15	12
595	17	6	0.177	22.8819	17.7642	18.73	-5	15	12
4808	101	8	0	26.4439	20.9048	16.6193	-5	15	12
2217	64	3	0.4539	25.3737	18.1152	16.9097	-5	15	12
4805	101	7	0	27.0251	19.9119	14.7888	-5	15	12
4807	101	7	0	27.4033	19.9561	16.1802	-5	15	12
2216	64	2	-0.342	24.1062	18.4304	16.622	-5	15	12
4822	101	8	0	27.9455	18.6809	17.5424	-5	15	12
572	17	3	0.4539	24.0612	17.1205	20.1815	-5	15	12
4817	101	9	-0.3	26.6793	19.0753	17.0639	-5	15	12
4809	101	7	0	28.4641	20.9103	16.043	-5	15	12
4793	101	8	0	26.9032	18.6521	19.5228	-5	15	12
4799	101	9	-0.3	25.4697	18.756	21.0497	-5	15	12
571	17	2	-0.342	23.1167	16.8382	19.301	-5	15	12
2237	64	5	0.0385	24.392	15.9515	15.2665	-5	15	12
4794	101	8	0	26.4835	18.4216	20.6443	-5	15	12
573	17	4	-0.3954	24.8519	17.3735	20.9965	-5	15	12
2215	64	1	0.0095	23.2438	17.6804	15.56	-5	15	12
4792	101	7	0	26.0393	19.6299	20.0648	-5	15	12
2568	74	4	-0.3954	29.0694	19.5328	19.4492	-5	15	12
4783	101	8	0	29.4644	21.1506	18.3847	-5	15	12
2567	74	3	0.4539	29.9038	19.8146	20.2055	-5	15	12
4810	101	8	0	29.7971	21.168	16.4445	-5	15	12
413	12	5	0.0407	33.777	20.8619	14.9228	-5	15	12
2862	82	5	0.0404	25.2942	13.4122	24.8134	-5	15	12
588	17	5	0.0407	22.1293	12.0025	20.0375	-5	15	12
2861	82	5	0.0395	25.5016	12.275	22.4659	-5	15	12
4826	101	7	0	23.2763	23.9451	12.9376	-5	15	12
2230	64	5	0.0398	20.6054	13.1572	14.1732	-5	15	12
4090	101	8	0	19.2603	22.5537	34.9919	-5	15	12
5133	101	9	-0.3	26.3614	20.9571	12.4269	-5	15	12
5091	101	9	-0.3	18.8948	21.707	12.4767	-5	15	12
391	12	1	-0.0787	34.6723	21.0085	12.8533	-5	15	12
1501	43	5	0.047	22.0525	16.4086	34.6415	-5	15	12
4828	101	7	0	23.1081	24.3037	14.2915	-5	15	12
2863	82	5	0.0407	23.5552	13.0473	24.7764	-5	15	12
589	17	5	0.0403	20.195	13.5977	19.5006	-5	15	12
1498	43	5	0.0407	22.4825	13.8047	36.5018	-5	15	12
2576	74	5	0.0394	36.7905	14.6815	21.4375	-5	15	12
4743	101	8	0	21.2332	23.3065	19.8616	-5	15	12
4171	101	8	0	25.3358	20.6685	35.1533	-5	15	12
4742	101	7	0	19.9684	23.2716	20.5009	-5	15	12
1479	43	1	-0.0859	22.7673	16.3973	35.4663	-5	15	12
4740	101	7	0	20.151	22.1261	19.68	-5	15	12
4102	101	9	-0.3	20.1717	19.2097	36.1817	-5	15	12
2235	64	5	0.0403	21.3378	15.2124	15.1673	-5	15	12
1505	43	6	0.177	23.8941	19.1555	36.9626	-5	15	12
4838	101	9	-0.3	21.7046	24.2325	14.4144	-5	15	12
4099	101	7	0	20.1844	23.822	37.0909	-5	15	12
4764	101	8	0	20.3885	20.4247	13.4969	-5	15	12
4843	101	8	0	21.6277	23.8513	15.7767	-5	15	12
2860	82	5	0.0398	23.785	12.0864	22.6023	-5	15	12
587	17	5	0.0404	22.7745	12.1586	18.3375	-5	15	12
2702	78	1	-0.0792	25.9877	11.693	31.1907	-5	15	12
2559	74	1	-0.0814	36.2461	14.0128	20.7589	-5	15	12
4777	101	9	-0.3	18.9224	22.7048	14.7875	-5	15	12
567	17	1	-0.0792	21.8484	12.1565	18.9623	-5	15	12
4770	101	8	0	18.5195	24.0165	17.023	-5	15	12
4769	101	7	0	19.0443	23.0015	16.1872	-5	15	12
4136	101	8	0	26.6528	19.6262	36.5381	-5	15	12
1499	43	5	0.0403	24.1833	15.2721	34.3692	-5	15	12
4644	101	8	0	25.5852	23.7698	18.4789	-5	15	12
2704	78	1	-0.0859	25.5167	14.2552	30.8354	-5	15	12
4135	101	7	0	28.0114	19.8624	36.8519	-5	15	12
4645	101	7	0	24.519	22.939	18.021	-5	15	12
4786	101	7	0	27.6039	22.8875	20.9656	-5	15	12
4789	101	8	0	26.2808	22.237	20.9094	-5	15	12
4643	101	7	0	24.2352	24.1522	18.6914	-5	15	12
4465	101	8	0	29.4858	23.7919	33.1695	-5	15	12
4795	101	9	-0.3	28.3392	23.7937	18.6862	-5	15	12
4784	101	7	0	28.2801	22.8175	19.7121	-5	15	12
4820	101	9	-0.3	26.8618	24.3109	15.6929	-5	15	12
1502	43	5	0.0385	22.1058	16.3089	36.36	-5	15	12
4139	101	7	0	27.943	21.9971	36.0682	-5	15	12
592	17	5	0.0385	22.0745	14.1003	20.7932	-5	15	12
2234	64	5	0.0403	22.2489	15.7173	13.7876	-5	15	12
411	12	5	0.0395	35.3574	21.8745	13.0479	-5	15	12
4156	101	7	0	24.5438	22.6397	34.2977	-5	15	12
4145	101	9	-0.3	27.4013	18.6373	37.2271	-5	15	12
412	12	5	0.0404	32.6735	20.439	13.7275	-5	15	12
4821	101	8	0	25.5711	18.1762	13.2392	-5	15	12
4137	101	7	0	28.0733	21.2444	37.2655	-5	15	12
4812	101	8	0	28.6968	22.9241	14.3441	-5	15	12
2726	78	5	0.047	24.4429	14.27	31.0475	-5	15	12
4646	101	8	0	24.7603	22.23	16.8082	-5	15	12
4823	101	8	0	25.8184	23.3714	15.5373	-5	15	12
4811	101	7	0	28.2852	22.1623	15.4424	-5	15	12
408	12	5	0.0396	35.7166	19.4235	13.9249	-5	15	12
4813	101	7	0	28.0325	23.5526	15.5106	-5	15	12
4837	101	9	-0.3	23.132	23.0789	11.8161	-5	15	12
414	12	5	0.0403	32.5056	22.8121	12.9135	-5	15	12
1504	43	5	0.051	24.1339	18.0227	34.5922	-5	15	12
4158	101	7	0	25.1681	23.8775	34.7922	-5	15	12
1496	43	5	0.0395	24.7936	12.7033	36.3295	-5	15	12
2722	78	5	0.0404	24.8994	11.4992	31.3392	-5	15	12
409	12	5	0.0398	34.7375	18.8075	12.5681	-5	15	12
1267	37	1	-0.0792	27.9794	13.5724	27.4057	-5	15	12
4785	101	8	0	29.6675	22.5984	19.513	-5	15	12
4091	101	7	0	19.0973	20.1512	36.3073	-5	15	12
379	11	5	0.0403	35.2853	24.0657	16.6098	-5	15	12
4097	101	7	0	20.2741	22.4425	37.0413	-5	15	12
416	12	5	0.047	32.0554	22.4728	15.9757	-5	15	12
395	12	1	0.0095	31.1911	24.2123	15.0603	-5	15	12
5090	101	9	-0.3	19.856	24.1891	11.9901	-5	15	12
2724	78	5	0.0403	27.3317	13.3912	31.747	-5	15	12
568	17	1	-0.0796	21.1576	13.5384	18.9582	-5	15	12
2841	82	1	-0.0787	24.7134	12.15	23.2087	-5	15	12
4806	101	8	0	27.3231	18.6171	14.2753	-5	15	12
4816	101	9	-0.3	26.0615	19.088	14.2028	-5	15	12
2577	74	5	0.0405	36.4398	14.3117	19.7365	-5	15	12
398	12	4	-0.3954	29.8222	23.4745	11.7763	-5	15	12
591	17	5	0.047	23.2182	14.3127	19.3857	-5	15	12
2211	64	1	-0.0787	21.5981	12.889	13.705	-5	15	12
4107	101	8	0	19.8878	18.1781	35.2477	-5	15	12
394	12	1	-0.0859	31.7523	22.758	14.9696	-5	15	12
4819	101	9	-0.3	27.6598	22.0012	14.1959	-5	15	12
419	12	5	0.051	30.4573	24.305	15.8937	-5	15	12
417	12	5	0.0385	30.9177	22.0761	14.6354	-5	15	12
1290	37	5	0.0403	27.6902	15.0668	25.821	-5	15	12
1478	43	1	-0.0796	23.746	15.1531	35.4047	-5	15	12
397	12	3	0.4539	30.0346	24.1073	12.7643	-5	15	12
1329	38	5	0.051	15.5371	20.0699	26.8954	-5	15	12
2231	64	5	0.0395	21.6171	13.388	12.6795	-5	15	12
1325	38	5	0.0403	12.8811	19.5014	26.8183	-5	15	12
1328	38	5	0.0411	15.9432	18.3803	26.3033	-5	15	12
1305	38	1	0.0095	15.6951	19.0526	27.2072	-5	15	12
1324	38	5	0.0403	13.393	17.9949	25.9968	-5	15	12
1303	38	1	-0.0796	13.1692	18.4802	27.0111	-5	15	12
4750	101	7	0	21.0039	19.9822	21.2911	-5	15	12
4746	101	7	0	19.1107	21.666	22.3236	-5	15	12
4755	101	9	-0.3	19.4665	21.4731	23.6037	-5	15	12
4749	101	8	0	21.1259	21.0932	21.8171	-5	15	12
4747	101	8	0	18.0179	20.8966	21.8473	-5	15	12
4748	101	7	0	19.8247	20.7842	21.3257	-5	15	12
4429	101	7	0	20.2325	20.4245	27.011	-5	15	12
4427	101	7	0	19.511	20.0356	25.7954	-5	15	12
4428	101	8	0	18.1045	19.992	25.9737	-5	15	12
4431	101	7	0	19.5615	21.6414	27.4353	-5	15	12
4432	101	8	0	20.9801	21.6004	27.4278	-5	15	12
4426	101	8	0	17.8475	21.3845	24.6566	-5	15	12
4425	101	7	0	19.2056	21.059	24.8954	-5	15	12
2847	82	3	0.4539	22.0189	18.0621	26.1912	-5	15	12
4439	101	9	-0.3	20.7961	19.203	27.5411	-5	15	12
2848	82	4	-0.3954	21.2607	17.8418	27.0474	-5	15	12
2846	82	2	-0.342	22.7428	18.1629	25.1013	-5	15	12
2868	82	5	0.0411	22.0576	16.8074	23.423	-5	15	12
4443	101	8	0	19.8102	17.6846	24.8369	-5	15	12
4438	101	9	-0.3	19.8132	19.101	24.8074	-5	15	12
4751	101	8	0	20.7349	19.3912	22.5511	-5	15	12
4757	101	9	-0.3	21.5608	18.7108	21.5398	-5	15	12
4752	101	8	0	20.8156	18.732	21.9448	-5	15	12
4467	101	7	0	27.1771	21.7529	23.6092	-5	15	12
4797	101	9	-0.3	26.7361	21.5901	22.2776	-5	15	12
4506	101	8	0	23.134	21.5625	23.1057	-5	15	12
4469	101	7	0	26.6437	20.525	24.1281	-5	15	12
4485	101	8	0	25.1516	20.1521	23.0337	-5	15	12
4468	101	8	0	28.5853	21.7458	23.4606	-5	15	12
2869	82	5	0.051	23.5714	17.6375	23.1737	-5	15	12
4472	101	8	0	26.3386	20.0579	26.8455	-5	15	12
4473	101	7	0	27.3609	21.5536	26.5802	-5	15	12
4471	101	7	0	26.7103	20.6079	25.5956	-5	15	12
4481	101	9	-0.3	25.6067	20.191	26.5293	-5	15	12
4486	101	8	0	24.253	19.88	26.2522	-5	15	12
4474	101	8	0	28.5556	21.7163	25.8352	-5	15	12
2870	82	6	0.177	23.0333	19.1288	24.7813	-5	15	12
4791	101	8	0	27.8903	19.5857	21.2015	-5	15	12
1295	37	6	0.177	28.6464	19.1317	27.2998	-5	15	12
4470	101	8	0	27.0878	19.1805	24.0669	-5	15	12
1289	37	5	0.0403	29.171	15.3663	26.868	-5	15	12
4480	101	9	-0.3	25.9111	19.3144	23.8884	-5	15	12
2723	78	5	0.0407	26.2601	11.5504	30.1139	-5	15	12
2866	82	5	0.047	24.5924	16.1415	24.8715	-5	15	12
2844	82	1	-0.0859	23.6171	15.7714	24.5788	-5	15	12
4802	101	8	0	24.0776	18.9958	21.2116	-5	15	12
1270	37	1	0.0095	27.2843	17.519	27.49	-5	15	12
1294	37	5	0.051	27.2099	17.7108	26.4391	-5	15	12
2845	82	1	0.0095	22.9726	17.083	23.9877	-5	15	12
2566	74	2	-0.342	30.8015	20.0601	21.1642	-5	15	12
2590	74	6	0.177	30.8121	21.1575	21.374	-5	15	12
2588	74	5	0.0411	31.4441	19.9455	23.1641	-5	15	12
2589	74	5	0.051	29.8312	19.4197	22.9295	-5	15	12
2562	74	1	-0.0792	33.1044	16.0906	21.9254	-5	15	12
2582	74	5	0.0404	33.0834	15.7347	22.9761	-5	15	12
2585	74	5	0.0403	33.4078	18.1242	22.678	-5	15	12
2563	74	1	-0.0796	32.7179	17.5679	22.0102	-5	15	12
2587	74	5	0.0385	30.5672	17.3318	21.7772	-5	15	12
2581	74	5	0.0395	35.2388	16.3596	21.8606	-5	15	12
2583	74	5	0.0407	32.3069	15.6186	21.2984	-5	15	12
2580	74	5	0.0398	34.5445	16.2714	20.197	-5	15	12
2586	74	5	0.047	31.018	17.4964	23.4739	-5	15	12
2565	74	1	0.0095	30.859	19.3386	22.4937	-5	15	12
2561	74	1	-0.0787	34.5235	15.8363	21.2454	-5	15	12
2584	74	5	0.0403	32.7977	17.9851	20.9661	-5	15	12
2564	74	1	-0.0859	31.228	17.8183	22.4614	-5	15	12
4092	101	8	0	17.8478	19.9953	35.6568	-5	15	12
2865	82	5	0.0403	23.1512	14.4996	22.9553	-5	15	12
1500	43	5	0.0403	24.5986	15.18	36.1396	-5	15	12
4759	101	8	0	17.6792	23.7691	23.3299	-5	15	12
4754	101	9	-0.3	18.7694	23.9826	22.4445	-5	15	12
4745	101	8	0	20.1369	23.9449	22.3166	-5	15	12
4744	101	7	0	19.3342	22.9274	21.725	-5	15	12
2558	74	1	-0.0784	36.7768	12.5628	20.8806	-5	15	12
4134	101	8	0	28.7456	18.6256	34.5853	-5	15	12
2843	82	1	-0.0796	24.0365	14.6589	23.5204	-5	15	12
4827	101	8	0	24.3438	23.2951	13.6118	-5	15	12
2578	74	5	0.0396	34.5462	13.9031	22.2434	-5	15	12
2727	78	5	0.0385	25.7216	14.2705	29.7348	-5	15	12
4435	101	7	0	19.4816	24.0093	27.3597	-5	15	12
4433	101	7	0	19.1041	22.7974	26.723	-5	15	12
4434	101	8	0	17.6925	22.6826	26.6341	-5	15	12
4441	101	9	-0.3	18.5749	22.1899	25.5528	-5	15	12
4502	101	9	-0.3	21.8115	23.2088	24.4608	-5	15	12
4507	101	8	0	22.4585	22.1202	25.1065	-5	15	12
1286	37	5	0.0395	29.7978	12.943	26.2694	-5	15	12
393	12	1	-0.0796	32.9048	22.5847	13.9285	-5	15	12
1497	43	5	0.0404	22.3057	13.6637	34.7369	-5	15	12
2213	64	1	-0.0796	22.3311	15.147	14.737	-5	15	12
4803	101	7	0	26.8481	20.9053	13.7562	-5	15	12
2842	82	1	-0.0792	24.3983	13.3287	24.1912	-5	15	12
1482	43	3	0.4539	25.4328	17.7793	37.1246	-5	15	12
4105	101	9	-0.3	19.3991	22.3006	35.9185	-5	15	12
410	12	5	0.0398	34.2287	21.2235	11.8821	-5	15	12
4787	101	8	0	27.3841	24.2605	21.2115	-5	15	12
4501	101	9	-0.3	23.9064	22.4033	22.2684	-5	15	12
4490	101	7	0	23.6654	23.5214	23.0714	-5	15	12
4491	101	8	0	24.965	23.1044	23.411	-5	15	12
4801	101	8	0	28.3043	24.1985	23.261	-5	15	12
4796	101	9	-0.3	28.0453	23.8963	21.9012	-5	15	12
4089	101	7	0	19.1692	21.1416	35.1755	-5	15	12
392	12	1	-0.0792	33.4737	21.1266	13.8736	-5	15	12
2725	78	5	0.0403	26.0024	13.3714	32.72	-5	15	12
2703	78	1	-0.0796	26.2586	13.1738	31.6493	-5	15	12
590	17	5	0.0403	21.1107	13.8959	17.8954	-5	15	12
4131	101	7	0	27.8905	20.7882	34.6809	-5	15	12
1481	43	2	-0.342	24.1866	18.068	36.8304	-5	15	12
2210	64	1	-0.0789	21.8493	11.3221	13.5923	-5	15	12
4149	101	8	0	26.2874	18.1898	34.9646	-5	15	12
1285	37	5	0.0398	28.2746	12.5241	25.4705	-5	15	12
4476	101	8	0	26.1714	23.072	25.9863	-5	15	12
4492	101	7	0	22.9934	23.8254	24.2721	-5	15	12
4495	101	8	0	24.3564	24.0973	25.2042	-5	15	12
4475	101	7	0	27.5769	22.8873	25.8944	-5	15	12
4483	101	9	-0.3	27.0145	22.8106	24.5476	-5	15	12
4098	101	8	0	21.5591	22.1653	36.5161	-5	15	12
2560	74	1	-0.0789	34.7759	14.2951	21.226	-5	15	12
4166	101	9	-0.3	24.5766	21.8216	35.4726	-5	15	12
4477	101	7	0	28.0287	24.2062	26.3806	-5	15	12
2233	64	5	0.0407	23.6567	13.4738	14.188	-5	15	12
4148	101	9	-0.3	29.4419	23.718	37.038	-5	15	12
4140	101	8	0	26.9835	23.0185	36.0926	-5	15	12
1287	37	5	0.0404	28.411	13.522	28.4256	-5	15	12
4761	101	7	0	18.9219	21.5522	13.926	-5	15	12
2864	82	5	0.0403	24.8575	14.9434	22.8555	-5	15	12
1288	37	5	0.0407	26.8787	13.3007	27.5033	-5	15	12
1467	42	5	0.0385	14.1451	19.721	31.0926	-5	15	12
1326	38	5	0.047	14.6574	17.4159	28.1982	-5	15	12
1464	42	5	0.0403	12.7522	20.8108	29.3413	-5	15	12
1468	42	5	0.0411	15.4433	21.1598	29.6866	-5	15	12
1323	38	5	0.0407	11.7086	18.191	28.5798	-5	15	12
1304	38	1	-0.0859	14.428	18.4918	27.9147	-5	15	12
1442	42	1	-0.0792	11.366	20.4078	30.9691	-5	15	12
1444	42	1	-0.0859	13.8664	20.7721	31.129	-5	15	12
1443	42	1	-0.0796	12.5917	21.1149	30.3267	-5	15	12
1466	42	5	0.047	13.6432	21.0909	32.1997	-5	15	12
4143	101	8	0	29.3541	24.2088	36.7892	-5	15	12
1445	42	1	0.0095	15.1186	21.6347	30.6526	-5	15	12
390	12	1	-0.0789	35.429	19.6145	12.8889	-5	15	12
1327	38	5	0.0385	14.2289	18.9557	28.8462	-5	15	12
1462	42	5	0.0404	11.6497	19.3675	31.1256	-5	15	12
1322	38	5	0.0404	12.3903	16.7578	28.045	-5	15	12
1302	38	1	-0.0792	11.9745	17.7211	27.6612	-5	15	12
1495	43	5	0.0398	24.5146	12.6339	34.4907	-5	15	12
4411	101	8	0	20.1534	19.5793	33.0008	-5	15	12
4420	101	9	-0.3	20.1229	20.5551	30.6316	-5	15	12
4405	101	8	0	20.8603	21.1594	29.6615	-5	15	12
4404	101	7	0	19.7177	21.8058	30.206	-5	15	12
4440	101	9	-0.3	19.3382	21.4001	28.8369	-5	15	12
1330	38	6	0.177	17.464	20.0721	28.187	-5	15	12
4319	101	8	0	22.8213	21.0319	28.5232	-5	15	12
1306	38	2	-0.342	16.8706	19.0821	28.1393	-5	15	12
4414	101	7	0	19.5327	18.8719	30.8528	-5	15	12
1446	42	2	-0.342	16.2659	21.6095	31.6108	-5	15	12
1447	42	3	0.4539	17.4486	21.1919	31.2395	-5	15	12
1448	42	4	-0.3954	18.5216	20.8288	30.9645	-5	15	12
4410	101	7	0	20.6438	20.864	32.6374	-5	15	12
4419	101	9	-0.3	19.9962	20.9385	33.9467	-5	15	12
4412	101	7	0	20.0386	19.8278	31.8367	-5	15	12
4444	101	8	0	20.929	18.0206	28.3156	-5	15	12
4415	101	8	0	18.9464	17.9165	31.7188	-5	15	12
4416	101	8	0	18.4522	18.0007	30.7818	-5	15	12
1307	38	3	0.4539	17.4932	18.0662	28.602	-5	15	12
4424	101	8	0	20.0592	17.1667	29.9757	-5	15	12
1308	38	4	-0.3954	17.9442	17.1062	29.1155	-5	15	12
4413	101	8	0	21.452	19.7701	31.6571	-5	15	12
4430	101	8	0	19.5992	19.3962	27.7467	-5	15	12
4421	101	9	-0.3	18.8044	17.792	30.1989	-5	15	12
2706	78	2	-0.342	25.7056	16.3291	32.4063	-5	15	12
2708	78	4	-0.3954	27.3666	17.1642	34.0551	-5	15	12
4456	101	7	0	27.3593	19.2415	30.8549	-5	15	12
1269	37	1	-0.0859	27.2365	16.0174	27.769	-5	15	12
2728	78	5	0.0411	27.2056	15.8073	30.9678	-5	15	12
4310	101	8	0	24.531	21.7095	29.1951	-5	15	12
4316	101	9	-0.3	23.8662	21.3304	29.4385	-5	15	12
4455	101	8	0	26.6863	20.8075	30.5359	-5	15	12
4482	101	9	-0.3	27.9658	21.5527	27.9402	-5	15	12
4462	101	9	-0.3	28.4764	20.9318	29.6778	-5	15	12
1292	37	5	0.0385	27.5934	15.8338	28.7892	-5	15	12
2705	78	1	0.0095	26.1194	15.7099	31.1411	-5	15	12
4165	101	9	-0.3	23.7582	21.6073	32.6617	-5	15	12
4170	101	8	0	23.0858	20.6641	33.4846	-5	15	12
4155	101	8	0	24.5623	21.6557	32.0969	-5	15	12
4452	101	7	0	27.8201	21.4341	31.9714	-5	15	12
4453	101	8	0	26.6408	20.9546	32.5845	-5	15	12
4461	101	9	-0.3	27.3157	20.9333	33.3054	-5	15	12
4454	101	7	0	28.0152	20.4834	30.9395	-5	15	12
1271	37	2	-0.342	28.6843	18.1002	27.8025	-5	15	12
2729	78	5	0.051	25.7049	16.438	30.403	-5	15	12
4463	101	9	-0.3	28.7371	18.8359	31.1387	-5	15	12
1293	37	5	0.0411	26.4632	18.0926	28.0059	-5	15	12
2730	78	6	0.177	24.8866	17.0224	32.1823	-5	15	12
4458	101	8	0	28.2674	18.3242	31.35	-5	15	12
1291	37	5	0.047	26.2088	15.6187	27.662	-5	15	12
4457	101	8	0	26.2485	18.6431	31.4899	-5	15	12
2707	78	3	0.4539	26.6069	16.8397	33.2353	-5	15	12
1272	37	3	0.4539	29.1646	18.2053	29.0007	-5	15	12
4451	101	8	0	29.729	21.8976	31.9108	-5	15	12
4466	101	8	0	30.0465	19.4063	31.1211	-5	15	12
1273	37	4	-0.3954	29.6807	18.1867	30.0879	-5	15	12
1469	42	5	0.051	14.8497	22.6009	30.3986	-5	15	12
1465	42	5	0.0403	12.411	22.227	30.3377	-5	15	12
2575	74	5	0.0398	36.2842	11.9504	20.0973	-5	15	12
4436	101	8	0	18.4017	24.2779	28.2458	-5	15	12
4132	101	8	0	29.213	20.9524	34.1882	-5	15	12
4437	101	8	0	18.4203	24.0128	28.3024	-5	15	12
4417	101	9	-0.3	19.452	24.003	30.6609	-5	15	12
3076	88	5	0.047	35.1366	23.7999	12.1055	-5	15	12
4308	101	8	0	22.036	23.5845	28.7365	-5	15	12
1480	43	1	0.0095	23.4902	17.7762	35.5202	-5	15	12
3979	101	9	-0.3	24.4304	23.7881	37.3815	-5	15	12
4141	101	7	0	28.6411	23.2313	36.0455	-5	15	12
4408	101	7	0	20.3054	22.2537	32.5507	-5	15	12
4407	101	8	0	18.6235	23.2869	32.0178	-5	15	12
4418	101	9	-0.3	21.0924	23.2469	33.1847	-5	15	12
4409	101	8	0	20.7104	23.2976	33.4181	-5	15	12
1470	42	6	0.177	16.4758	22.5709	32.0386	-5	15	12
4406	101	7	0	19.7576	22.7771	31.3236	-5	15	12
4423	101	8	0	21.6647	24.1039	32.1831	-5	15	12
2574	74	5	0.0395	36.497	12.0893	21.892	-5	15	12
2212	64	1	-0.0792	22.6579	13.6119	14.6207	-5	15	12
2579	74	5	0.0398	33.9594	13.9079	20.5383	-5	15	12
4762	101	8	0	17.5073	21.6645	13.9478	-5	15	12
2867	82	5	0.0385	23.1756	15.3935	25.5004	-5	15	12
389	12	1	-0.0814	36.6589	19.728	11.9574	-5	15	12
4460	101	9	-0.3	29.1182	23.9927	31.814	-5	15	12
4147	101	9	-0.3	28.8853	21.698	35.0704	-5	15	12
4307	101	7	0	23.3301	24.0935	29.017	-5	15	12
4309	101	7	0	23.5165	22.6948	29.3257	-5	15	12
4311	101	8	0	24.9246	22.5058	29.2648	-5	15	12
4459	101	9	-0.3	27.4936	23.9693	29.3012	-5	15	12
4448	101	7	0	28.0488	23.1299	30.3486	-5	15	12
1503	43	5	0.0411	22.7192	18.5977	35.4138	-5	15	12
4446	101	7	0	28.2075	22.2224	29.2022	-5	15	12
4447	101	8	0	29.2651	22.7668	28.4221	-5	15	12
4133	101	7	0	28.0658	19.527	35.4323	-5	15	12
569	17	1	-0.0859	22.1933	14.4688	19.7238	-5	15	12
4157	101	8	0	23.3554	23.3163	34.6799	-5	15	12
415	12	5	0.0403	33.7247	23.2997	14.1441	-5	15	12
1476	43	1	-0.0787	24.0707	12.6019	35.5251	-5	15	12
4804	101	8	0	25.8755	21.7849	14.285	-5	15	12
2232	64	5	0.0404	22.489	13.2281	15.6769	-5	15	12
1477	43	1	-0.0792	23.0479	13.7658	35.5431	-5	15	12
1266	37	1	-0.0787	28.7316	12.5711	26.4899	-5	15	12
1268	37	1	-0.0796	28.0574	15.0526	26.8723	-5	15	12
4153	101	8	0	25.4808	24.1824	31.7261	-5	15	12
4144	101	9	-0.3	27.5344	18.5913	34.4355	-5	15	12
4152	101	7	0	24.1374	23.936	32.0648	-5	15	12
4449	101	8	0	26.7286	23.1427	30.8269	-5	15	12
4154	101	7	0	24.4585	22.8124	32.9097	-5	15	12
4450	101	7	0	28.5586	22.6468	31.5972	-5	15	12
585	17	5	0.0398	20.3524	11.2891	17.7234	-5	15	12
5132	101	9	-0.3	28.5535	22.8421	11.3101	-5	15	12
604	18	1	-0.0859	13.797	21.2899	44.9778	-5	15	12
4093	101	7	0	19.136	20.4911	37.6985	-5	15	12
627	18	5	0.0385	13.5219	22.1437	45.5624	-5	15	12
623	18	5	0.0407	11.6021	20.8455	46.5227	-5	15	12
606	18	2	-0.342	15.9672	20.2912	44.0429	-5	15	12
605	18	1	0.0095	15.334	21.334	44.9931	-5	15	12
628	18	5	0.0411	15.7776	21.2748	45.9964	-5	15	12
1724	50	1	-0.0859	13.765	18.948	41.4446	-5	15	12
626	18	5	0.047	13.4704	21.4428	43.917	-5	15	12
630	18	6	0.177	16.6218	20.8081	43.3759	-5	15	12
1742	50	5	0.0404	11.8345	18.3019	42.9986	-5	15	12
1744	50	5	0.0403	12.2864	18.433	39.9328	-5	15	12
1747	50	5	0.0385	13.4377	19.9613	41.6187	-5	15	12
1723	50	1	-0.0796	12.5346	18.1627	40.9512	-5	15	12
1637	47	5	0.0404	37.3599	22.5973	38.805	-5	15	12
624	18	5	0.0403	13.6361	19.7325	46.4567	-5	15	12
602	18	1	-0.0792	11.6415	20.0789	45.7061	-5	15	12
603	18	1	-0.0796	13.1192	19.9641	45.521	-5	15	12
625	18	5	0.0403	13.4076	19.1365	44.8664	-5	15	12
4094	101	8	0	17.8379	19.9378	37.6859	-5	15	12
3974	101	8	0	23.3571	22.0465	39.8651	-5	15	12
1746	50	5	0.047	14.1194	18.533	42.3717	-5	15	12
2092	60	5	0.0404	15.8921	11.7049	46.7204	-5	15	12
2098	60	5	0.0411	16.5382	16.1178	46.0038	-5	15	12
1722	50	1	-0.0792	11.4087	18.3449	41.9636	-5	15	12
3973	101	7	0	24.5796	22.0096	39.14	-5	15	12
2247	65	1	-0.0792	22.3324	14.6129	45.2081	-5	15	12
1725	50	1	0.0095	15.0092	18.7408	40.5013	-5	15	12
1748	50	5	0.0411	14.7604	19.3803	39.6162	-5	15	12
1745	50	5	0.0403	12.747	17.0958	40.8761	-5	15	12
3769	101	9	-0.3	19.9377	21.7563	45.6595	-5	15	12
3760	101	8	0	21.5442	20.8618	46.9632	-5	15	12
4083	101	9	-0.3	20.0393	21.8312	44.3882	-5	15	12
3754	101	8	0	21.254	20.9123	44.7164	-5	15	12
3753	101	7	0	19.921	20.5362	45.0262	-5	15	12
3756	101	8	0	18.471	20.1124	45.4769	-5	15	12
4085	101	9	-0.3	19.1073	18.6056	42.3327	-5	15	12
2100	60	6	0.177	19.2931	16.5383	47.0532	-5	15	12
2250	65	1	0.0095	22.7434	18.4639	44.2846	-5	15	12
2249	65	1	-0.0859	22.9087	16.9206	44.3045	-5	15	12
4084	101	9	-0.3	18.6617	21.423	40.9633	-5	15	12
2075	60	1	0.0095	17.4756	15.6557	46.2064	-5	15	12
4077	101	8	0	20.5677	20.6551	42.524	-5	15	12
2273	65	5	0.0411	21.6845	18.775	44.1832	-5	15	12
1727	50	3	0.4539	17.2603	18.3755	41.6817	-5	15	12
3755	101	7	0	19.5921	19.7939	46.2281	-5	15	12
3766	101	9	-0.3	18.5332	19.3121	45.3831	-5	15	12
607	18	3	0.4539	16.6917	19.3543	44.5395	-5	15	12
2272	65	5	0.0385	22.6575	16.5636	43.3146	-5	15	12
608	18	4	-0.3954	17.3217	18.4976	45.0509	-5	15	12
4088	101	8	0	20.0304	18.1969	43.3328	-5	15	12
3771	101	8	0	18.8511	17.9327	45.4118	-5	15	12
1750	50	6	0.177	16.604	20.1182	41.0906	-5	15	12
4076	101	7	0	19.246	21.0689	42.1948	-5	15	12
1728	50	4	-0.3954	18.013	17.6014	42.1847	-5	15	12
4078	101	7	0	19.8033	19.7914	42.0307	-5	15	12
2270	65	5	0.0403	21.0113	16.4443	45.2071	-5	15	12
2269	65	5	0.0403	22.2651	16.5223	46.3473	-5	15	12
4080	101	8	0	19.6999	18.5153	41.4287	-5	15	12
1726	50	2	-0.342	16.2684	19.098	41.235	-5	15	12
2248	65	1	-0.0796	22.0821	16.1526	45.3278	-5	15	12
2798	80	5	0.0411	20.2877	16.5887	40.979	-5	15	12
2099	60	5	0.051	18.1127	15.8323	45.2997	-5	15	12
4079	101	8	0	19.8834	19.5596	40.6362	-5	15	12
2932	84	5	0.0404	35.1711	15.798	50.5974	-5	15	12
3795	101	7	0	27.985	20.9364	45.3921	-5	15	12
4125	101	9	-0.3	27.937	21.6592	44.1468	-5	15	12
2275	65	6	0.177	22.9671	20.2163	45.4657	-5	15	12
3797	101	7	0	27.5862	20.0942	46.4474	-5	15	12
4127	101	9	-0.3	26.6716	18.2775	42.4577	-5	15	12
537	16	3	0.4539	25.6294	16.9622	40.75	-5	15	12
4116	101	7	0	28.239	21.8621	42.7922	-5	15	12
3834	101	8	0	23.3155	20.9618	43.3735	-5	15	12
4120	101	7	0	27.7917	19.0342	42.0556	-5	15	12
538	16	4	-0.3954	26.4321	17.0934	41.607	-5	15	12
4118	101	7	0	28.0623	20.4407	42.361	-5	15	12
4130	101	8	0	25.2866	18.598	42.4075	-5	15	12
3813	101	8	0	26.2986	17.8347	45.4884	-5	15	12
4121	101	8	0	27.4031	18.1195	43.0704	-5	15	12
2251	65	2	-0.342	23.2822	19.1595	45.4959	-5	15	12
3798	101	8	0	28.2158	19.6912	45.2365	-5	15	12
3808	101	9	-0.3	26.7531	19.1477	45.8036	-5	15	12
2274	65	5	0.051	23.2593	18.9173	43.4196	-5	15	12
2252	65	3	0.4539	24.4581	18.9347	46.0072	-5	15	12
3829	101	9	-0.3	24.3755	21.836	43.0166	-5	15	12
2253	65	4	-0.3954	25.5165	18.6028	46.3975	-5	15	12
4122	101	8	0	27.6906	17.9884	43.0107	-5	15	12
2271	65	5	0.047	23.957	16.6641	44.4347	-5	15	12
4126	101	9	-0.3	28.1773	20.9661	41.0291	-5	15	12
3179	91	5	0.0403	32.8109	21.0098	46.173	-5	15	12
3158	91	1	-0.0796	33.1989	20.9387	45.1289	-5	15	12
3180	91	5	0.0403	32.6337	20.1943	44.5659	-5	15	12
3796	101	8	0	29.3545	21.2984	45.2385	-5	15	12
481	14	5	0.0395	35.7009	17.458	42.1263	-5	15	12
482	14	5	0.0404	34.3051	17.2693	40.1852	-5	15	12
468	14	4	-0.3954	29.5863	20.359	40.8921	-5	15	12
3156	91	1	-0.0787	34.7605	19.1141	46.0264	-5	15	12
462	14	1	-0.0792	35.1599	18.0286	40.137	-5	15	12
4119	101	8	0	29.3382	20.1107	42.912	-5	15	12
3157	91	1	-0.0792	34.6715	20.386	45.1697	-5	15	12
3178	91	5	0.0407	34.9529	20.2244	44.0817	-5	15	12
485	14	5	0.0403	34.2144	19.3089	41.4665	-5	15	12
3177	91	5	0.0404	35.4141	21.1404	45.5172	-5	15	12
3176	91	5	0.0395	34.1027	18.3719	45.6562	-5	15	12
484	14	5	0.0403	35.3761	20.2137	40.3131	-5	15	12
463	14	1	-0.0796	34.6267	19.4218	40.4564	-5	15	12
461	14	1	-0.0787	36.2222	17.5576	41.1933	-5	15	12
466	14	2	-0.342	31.8538	21.3277	40.8749	-5	15	12
467	14	3	0.4539	30.6488	20.8209	40.8696	-5	15	12
629	18	5	0.051	15.7283	22.3428	44.6665	-5	15	12
3762	101	8	0	19.1112	23.2447	45.9568	-5	15	12
4075	101	8	0	19.3034	23.1724	43.9872	-5	15	12
3763	101	7	0	18.9726	23.637	46.8767	-5	15	12
3761	101	7	0	19.8322	22.4873	46.9065	-5	15	12
3821	101	8	0	22.7341	23.4409	44.8325	-5	15	12
2072	60	1	-0.0792	15.8581	12.3762	47.6493	-5	15	12
535	16	1	0.0095	24.4336	15.3829	39.2555	-5	15	12
3155	91	1	-0.0789	36.1988	18.6371	46.2437	-5	15	12
4072	101	7	0	20.2805	23.2057	42.3984	-5	15	12
2799	80	5	0.051	21.9566	16.5363	40.6268	-5	15	12
2924	84	5	0.0395	36.9512	11.6133	53.5088	-5	15	12
3171	91	5	0.0394	36.0669	18.0182	48.2516	-5	15	12
4082	101	9	-0.3	21.6255	23.4451	42.8512	-5	15	12
3154	91	1	-0.0814	36.3776	17.5725	47.3439	-5	15	12
3173	91	5	0.0396	36.4992	18.2163	45.2848	-5	15	12
4070	101	7	0	20.0049	23.3665	40.9723	-5	15	12
4074	101	7	0	19.5947	22.1594	43.0465	-5	15	12
4073	101	8	0	21.5432	22.6	42.6273	-5	15	12
487	14	5	0.0385	33.6572	19.5734	38.4877	-5	15	12
2922	84	5	0.0383	37.0667	12.7578	56.3864	-5	15	12
1638	47	5	0.0407	36.9244	23.2152	40.4316	-5	15	12
2928	84	5	0.0396	35.3769	12.9064	51.8973	-5	15	12
3830	101	9	-0.3	23.2098	22.5531	45.4683	-5	15	12
3820	101	7	0	24.1154	23.564	45.1139	-5	15	12
3805	101	7	0	28.0427	24.0804	46.8909	-5	15	12
3835	101	8	0	24.5109	22.3954	46.0215	-5	15	12
2800	80	6	0.177	21.5873	18.005	38.8161	-5	15	12
3168	91	5	0.038	36.9802	15.1041	48.3969	-5	15	12
3811	101	9	-0.3	27.8953	22.1373	46.1631	-5	15	12
3316	95	5	0.0395	22.62	13.0979	51.6647	-5	15	12
4129	101	8	0	28.8941	24.3192	44.4306	-5	15	12
3970	101	8	0	23.5074	24.0156	40.7842	-5	15	12
4114	101	7	0	28.524	23.2157	42.2679	-5	15	12
2071	60	1	-0.0787	14.6678	11.9676	48.5336	-5	15	12
483	14	5	0.0407	35.5041	18.0092	39.0898	-5	15	12
4110	101	7	0	28.4185	21.7054	39.8662	-5	15	12
560	16	6	0.177	24.2841	17.6849	39.575	-5	15	12
3819	101	8	0	25.3059	22.1483	43.3087	-5	15	12
4112	101	7	0	28.4078	22.8397	40.8511	-5	15	12
3818	101	7	0	24.4196	23.1576	43.7504	-5	15	12
4113	101	8	0	27.1448	23.4842	40.9444	-5	15	12
3969	101	7	0	24.6613	24.2652	39.998	-5	15	12
3816	101	7	0	24.6911	24.0949	42.7358	-5	15	12
4117	101	8	0	27.5069	22.6245	43.7494	-5	15	12
2771	80	1	-0.0787	19.7058	11.6153	42.1885	-5	15	12
552	16	5	0.0404	24.6658	11.622	41.2488	-5	15	12
4096	101	8	0	20.7863	20.6241	38.1802	-5	15	12
1617	47	1	-0.0792	37.3722	23.4944	39.4168	-5	15	12
3978	101	9	-0.3	24.2524	23.9849	41.3523	-5	15	12
3184	91	5	0.051	30.8632	22.4757	44.1291	-5	15	12
3159	91	1	-0.0859	33.0298	22.2452	44.3061	-5	15	12
3160	91	1	0.0095	31.7019	23.0128	44.5829	-5	15	12
460	14	1	-0.0789	37.0586	16.2777	40.8161	-5	15	12
3181	91	5	0.047	33.8634	22.9073	44.477	-5	15	12
2244	65	1	-0.0814	20.7425	11.3889	47.0167	-5	15	12
1619	47	1	-0.0859	34.9828	23.8976	38.7961	-5	15	12
3183	91	5	0.0411	31.5209	23.0686	45.663	-5	15	12
3182	91	5	0.0385	33.0895	21.9791	43.21	-5	15	12
1749	50	5	0.051	15.1059	17.7094	40.1035	-5	15	12
490	14	6	0.177	31.7458	22.3556	41.2136	-5	15	12
4071	101	8	0	21.209	23.7014	40.2884	-5	15	12
2776	80	2	-0.342	20.7604	17.3038	38.9883	-5	15	12
2912	84	1	-0.0792	34.2303	15.2833	50.8968	-5	15	12
479	14	5	0.0398	36.3406	15.4362	40.6983	-5	15	12
2265	65	5	0.0398	20.3464	13.8884	45.7691	-5	15	12
2796	80	5	0.047	19.6692	14.8607	39.2896	-5	15	12
489	14	5	0.051	32.3645	21.5375	38.803	-5	15	12
1642	47	5	0.0385	34.9442	22.8623	38.4934	-5	15	12
4138	101	8	0	29.3836	21.4154	37.7797	-5	15	12
480	14	5	0.0398	36.9037	18.386	41.4605	-5	15	12
3320	95	5	0.0403	22.1659	15.3363	49.8203	-5	15	12
620	18	5	0.0398	11.5872	18.4841	47.2306	-5	15	12
3759	101	7	0	20.2543	21.2651	47.4088	-5	15	12
3768	101	9	-0.3	20.7067	21.7462	48.6158	-5	15	12
3733	101	8	0	19.1023	21.2955	49.8813	-5	15	12
3732	101	7	0	20.4144	21.8115	50.0034	-5	15	12
3757	101	7	0	19.4568	20.1331	47.613	-5	15	12
3767	101	9	-0.3	18.3471	19.522	48.2817	-5	15	12
3741	101	8	0	19.4208	19.8373	52.3434	-5	15	12
3740	101	7	0	20.7783	20.242	52.1867	-5	15	12
3738	101	7	0	21.2558	21.6039	52.655	-5	15	12
3748	101	9	-0.3	20.3762	20.6572	50.8494	-5	15	12
3739	101	8	0	22.0566	21.0223	53.6715	-5	15	12
3747	101	9	-0.3	22.5659	21.0517	52.7008	-5	15	12
3301	95	2	-0.342	22.0038	18.0003	48.6824	-5	15	12
3758	101	8	0	18.1297	19.7713	47.5587	-5	15	12
3749	101	9	-0.3	19.5665	18.0036	51.0816	-5	15	12
3744	101	8	0	20.7083	18.9434	53.2853	-5	15	12
3743	101	8	0	21.0201	17.7005	52.6255	-5	15	12
2076	60	2	-0.342	18.2693	16.3938	47.2914	-5	15	12
3772	101	8	0	17.8264	19.3186	49.5834	-5	15	12
3325	95	6	0.177	22.0311	18.9524	48.1131	-5	15	12
3742	101	7	0	20.5442	18.8085	51.8702	-5	15	12
2078	60	4	-0.3954	17.3924	18.3435	48.5608	-5	15	12
3752	101	8	0	18.7425	17.4417	50.0938	-5	15	12
3302	95	3	0.4539	20.9324	17.6563	49.3052	-5	15	12
2077	60	3	0.4539	17.7962	17.4604	47.8992	-5	15	12
3303	95	4	-0.3954	20.0117	17.2801	49.9696	-5	15	12
3638	101	8	0	24.44	20.2784	50.049	-5	15	12
3637	101	7	0	23.9534	21.6101	49.9084	-5	15	12
3647	101	8	0	23.5608	20.9232	47.7931	-5	15	12
3644	101	9	-0.3	24.5941	21.2145	48.7185	-5	15	12
3799	101	7	0	27.8599	20.3606	47.8155	-5	15	12
3810	101	9	-0.3	28.8606	21.9182	49.3363	-5	15	12
3801	101	7	0	28.418	21.6384	48.098	-5	15	12
3786	101	8	0	27.422	17.686	52.5117	-5	15	12
3800	101	8	0	26.7388	19.6171	48.2645	-5	15	12
3780	101	7	0	27.6705	21.6728	53.0406	-5	15	12
3639	101	8	0	24.7664	21.5309	51.0712	-5	15	12
3782	101	7	0	28.0275	20.4611	52.3484	-5	15	12
3790	101	9	-0.3	28.897	20.7574	51.2003	-5	15	12
3321	95	5	0.047	25.0162	16.4642	49.2852	-5	15	12
3814	101	8	0	28.5708	18.452	49.7139	-5	15	12
3323	95	5	0.0411	24.0281	18.4917	48.8075	-5	15	12
3299	95	1	-0.0859	23.9283	16.3953	49.114	-5	15	12
3319	95	5	0.0403	23.4131	15.6575	51.0777	-5	15	12
3785	101	8	0	26.985	18.3758	51.5942	-5	15	12
3300	95	1	0.0095	23.3274	17.8019	49.3122	-5	15	12
3809	101	9	-0.3	28.2612	19.1699	48.5489	-5	15	12
3784	101	7	0	27.7188	19.0703	52.5953	-5	15	12
3324	95	5	0.051	23.234	18.0117	50.4058	-5	15	12
3791	101	9	-0.3	26.62	18.3446	53.1526	-5	15	12
3322	95	5	0.0385	23.8634	16.1268	48.0278	-5	15	12
3775	101	8	0	29.5453	21.1179	50.215	-5	15	12
3802	101	8	0	29.7936	21.663	48.4689	-5	15	12
2937	84	5	0.0385	32.9692	15.9094	48.5021	-5	15	12
3783	101	8	0	29.3746	20.4193	52.786	-5	15	12
2917	84	3	0.4539	30.7418	19.2026	50.4356	-5	15	12
2939	84	5	0.051	31.7416	17.921	47.764	-5	15	12
2935	84	5	0.0403	32.0419	15.9323	50.9825	-5	15	12
2938	84	5	0.0411	30.8624	16.9486	48.9995	-5	15	12
2918	84	4	-0.3954	29.8717	19.5045	51.1789	-5	15	12
2934	84	5	0.0403	33.352	17.208	51.2973	-5	15	12
2915	84	1	0.0095	31.7595	17.6382	48.8165	-5	15	12
3175	91	5	0.0398	34.353	19.3484	47.0484	-5	15	12
2940	84	6	0.177	31.9756	19.7835	48.912	-5	15	12
2914	84	1	-0.0859	33.0029	16.8081	49.1633	-5	15	12
2916	84	2	-0.342	31.7675	18.9275	49.6246	-5	15	12
2936	84	5	0.047	33.9164	17.3939	48.9146	-5	15	12
2913	84	1	-0.0796	33.0936	16.3363	50.6796	-5	15	12
4150	101	8	0	28.4648	18.0404	37.9522	-5	15	12
2261	65	5	0.0394	20.8758	11.7316	48.0909	-5	15	12
3765	101	8	0	17.831	22.929	47.3465	-5	15	12
3764	101	8	0	18.3728	23.0258	48.0121	-5	15	12
2775	80	1	0.0095	20.9561	16.3424	40.1875	-5	15	12
1641	47	5	0.047	34.6466	23.9378	39.8408	-5	15	12
553	16	5	0.0407	22.9849	11.9566	41.298	-5	15	12
3746	101	9	-0.3	19.5435	23.2556	53.6196	-5	15	12
3737	101	8	0	20.0215	24.0835	52.9492	-5	15	12
3736	101	7	0	20.403	22.7613	52.5985	-5	15	12
3745	101	9	-0.3	19.8657	23.7201	50.626	-5	15	12
3735	101	8	0	20.9339	23.694	50.4291	-5	15	12
3734	101	7	0	20.4094	22.6274	51.2023	-5	15	12
2097	60	5	0.0385	18.1661	13.7164	46.9136	-5	15	12
465	14	1	0.0095	32.801	21.1605	39.7199	-5	15	12
554	16	5	0.0403	22.965	12.9571	39.0573	-5	15	12
3317	95	5	0.0404	24.7433	13.8845	50.1793	-5	15	12
2264	65	5	0.0398	22.804	12.0424	46.3076	-5	15	12
2927	84	5	0.0405	34.8817	12.9273	54.4301	-5	15	12
3295	95	1	-0.0789	23.0578	11.3572	50.243	-5	15	12
2778	80	4	-0.3954	18.4249	18.2439	38.5871	-5	15	12
3635	101	7	0	24.0653	23.0706	49.7622	-5	15	12
3803	101	7	0	27.996	22.7432	47.3479	-5	15	12
3804	101	8	0	26.7016	22.4219	47.8407	-5	15	12
3643	101	9	-0.3	24.1569	23.9747	48.6638	-5	15	12
3628	101	8	0	24.2893	23.8606	47.6605	-5	15	12
2263	65	5	0.0396	21.4724	11.8522	45.1085	-5	15	12
486	14	5	0.047	32.5475	18.9715	39.7541	-5	15	12
556	16	5	0.047	25.1455	14.0467	40.9009	-5	15	12
534	16	1	-0.0859	24.1985	14.1856	40.2687	-5	15	12
4146	101	9	-0.3	28.4103	20.9479	38.6186	-5	15	12
2262	65	5	0.0405	19.751	11.6944	46.6696	-5	15	12
3296	95	1	-0.0787	22.6064	12.8611	50.583	-5	15	12
2907	84	1	-0.0801	36.9847	11.8744	55.7098	-5	15	12
3787	101	9	-0.3	28.1014	23.8547	50.7002	-5	15	12
3789	101	9	-0.3	26.6075	22.3415	53.6259	-5	15	12
3633	101	7	0	24.2423	24.1428	50.7332	-5	15	12
3636	101	8	0	23.0483	22.997	50.743	-5	15	12
2791	80	5	0.0395	19.2339	12.1713	43.0115	-5	15	12
2091	60	5	0.0395	13.7487	12.2976	48.0159	-5	15	12
3776	101	7	0	28.8536	23.12	51.6501	-5	15	12
3778	101	7	0	28.6955	22.7268	53.0478	-5	15	12
3774	101	7	0	28.7137	22.064	50.697	-5	15	12
3788	101	9	-0.3	28.8281	24.0967	53.371	-5	15	12
4095	101	7	0	19.8113	21.6503	38.0607	-5	15	12
2929	84	5	0.0398	36.5924	14.0914	52.1632	-5	15	12
2772	80	1	-0.0792	19.9552	12.5075	40.8763	-5	15	12
2268	65	5	0.0407	23.4115	14.3971	45.3967	-5	15	12
464	14	1	-0.0859	33.3758	19.7378	39.5689	-5	15	12
4111	101	8	0	28.0617	20.3908	39.417	-5	15	12
3777	101	8	0	30.2422	23.3412	51.4255	-5	15	12
4069	101	8	0	20.8909	21.4843	40.4417	-5	15	12
2795	80	5	0.0403	19.4611	14.4306	41.7371	-5	15	12
4123	101	9	-0.3	29.4827	23.5285	40.2256	-5	15	12
4108	101	8	0	17.5518	18.8958	39.186	-5	15	12
3781	101	8	0	27.0678	21.0222	54.1469	-5	15	12
3794	101	8	0	25.5151	18.9716	53.7882	-5	15	12
3751	101	8	0	19.7067	22.3639	54.7102	-5	15	12
2926	84	5	0.0394	35.9534	14.3082	54.658	-5	15	12
3980	101	9	-0.3	24.4336	20.605	38.9322	-5	15	12
3779	101	8	0	29.1223	23.0881	54.3589	-5	15	12
3297	95	1	-0.0792	23.6532	13.9542	49.8172	-5	15	12
532	16	1	-0.0792	23.78	11.6593	40.6065	-5	15	12
559	16	5	0.051	23.4704	15.4438	38.7187	-5	15	12
2933	84	5	0.0407	34.0679	14.4293	50.1967	-5	15	12
3298	95	1	-0.0796	23.2427	15.3789	50.0107	-5	15	12
2777	80	3	0.4539	19.5289	17.8303	38.7316	-5	15	12
2090	60	5	0.0398	14.6271	12.526	49.5014	-5	15	12
2931	84	5	0.0395	34.7658	15.7818	52.9088	-5	15	12
488	14	5	0.0411	33.599	21.8905	39.9334	-5	15	12
3172	91	5	0.0405	35.6315	16.7598	47.1714	-5	15	12
4068	101	7	0	19.6779	22.1874	40.2323	-5	15	12
536	16	2	-0.342	24.6704	16.749	39.9429	-5	15	12
2774	80	1	-0.0859	20.5553	14.8668	39.9443	-5	15	12
2797	80	5	0.0385	21.3573	14.3991	39.3373	-5	15	12
3983	101	8	0	25.4536	20.2662	39.8566	-5	15	12
557	16	5	0.0385	23.4378	14.4214	40.9542	-5	15	12
2911	84	1	-0.0787	34.5197	14.8556	52.4023	-5	15	12
2094	60	5	0.0403	16.2052	14.52	48.3568	-5	15	12
2266	65	5	0.0395	21.363	14.2383	47.1161	-5	15	12
2267	65	5	0.0404	22.0542	14.3419	44.1704	-5	15	12
2773	80	1	-0.0796	20.2729	14.0364	41.1881	-5	15	12
2095	60	5	0.0403	15.1797	14.3037	46.8457	-5	15	12
2093	60	5	0.0407	16.7159	12.1326	48.2343	-5	15	12
2930	84	5	0.0398	33.6142	14.3955	52.829	-5	15	12
533	16	1	-0.0796	23.8876	12.8617	39.5781	-5	15	12
2794	80	5	0.0403	21.1634	14.0893	41.8441	-5	15	12
2074	60	1	-0.0859	17.2723	14.1441	46.5138	-5	15	12
2246	65	1	-0.0787	21.3973	13.7794	46.0901	-5	15	12
2073	60	1	-0.0796	16.0303	13.9355	47.3991	-5	15	12
3975	101	8	0	23.1932	21.8687	39.3857	-5	15	12
4104	101	9	-0.3	20.5582	21.544	39.2878	-5	15	12
2910	84	1	-0.0789	35.6612	13.7733	52.5677	-5	15	12
2096	60	5	0.047	17.0726	13.6165	45.5531	-5	15	12
2792	80	5	0.0404	20.779	12.1009	40.3286	-5	15	12
3972	101	8	0	25.5293	22.7881	38.9379	-5	15	12
2909	84	1	-0.0814	35.8071	13.3984	54.0652	-5	15	12
3318	95	5	0.0407	23.6707	13.6373	48.7295	-5	15	12
3971	101	7	0	24.276	23.4389	38.8017	-5	15	12
555	16	5	0.0403	24.7054	12.6018	38.8442	-5	15	12
3174	91	5	0.0398	36.8692	19.4916	46.374	-5	15	12
558	16	5	0.0411	25.1917	15.1433	38.4837	-5	15	12
4103	101	9	-0.3	18.1113	19.5795	38.0598	-5	15	12
3315	95	5	0.0398	21.6299	12.9418	50.2295	-5	15	12
2908	84	1	-0.0784	36.9721	12.4086	54.2973	-5	15	12
2793	80	5	0.0407	19.1346	12.3322	40.1723	-5	15	12
2245	65	1	-0.0789	21.728	12.1999	46.1044	-5	15	12
4151	101	8	0	30.2712	23.2156	38.074	-5	15	12
2923	84	5	0.038	36.0443	11.3606	56.0021	-5	15	12
1483	43	4	-0.3954	26.521	17.5117	37.5052	-5	15	12
856	25	5	0.0325	14.5903	20.0799	95.4323	-5	15	11
854	25	5	0.0329	12.8762	19.8202	96.211	-5	15	11
841	25	1	-0.3	13.6986	20.5241	96.0371	-5	15	11
754	22	5	0.0395	21.9139	12.2032	104.105	-5	15	11
404	12	5	0.0395	36.7635	17.7623	115.644	-5	15	11
5125	101	8	0	26.3411	22.0399	115.611	-5	15	11
5076	101	7	0	19.0427	23.1408	112.7	-5	15	11
759	22	5	0.0398	23.8114	14.4128	104.988	-5	15	11
79	3	1	-0.0859	32.7058	19.234	113.92	-5	15	11
3003	86	5	0.0407	34.8696	22.2611	109.926	-5	15	11
758	22	5	0.0396	22.228	14.1453	105.767	-5	15	11
741	22	1	-0.0787	23.8144	14.2947	107.279	-5	15	11
5130	101	8	0	25.3608	18.5534	115.269	-5	15	11
76	3	1	-0.0787	36.0804	18.4632	111.901	-5	15	11
96	3	5	0.0395	36.6349	19.3742	112.14	-5	15	11
2981	86	1	-0.0787	36.9973	22.5782	110.284	-5	15	11
5088	101	8	0	20.9274	19.455	114.21	-5	15	11
2999	86	5	0.0398	36.6539	21.0032	108.962	-5	15	11
5129	101	8	0	25.4303	17.6304	114.408	-5	15	11
738	22	1	-0.0784	22.8957	11.8385	104.365	-5	15	11
2982	86	1	-0.0792	35.5375	23.1019	110.113	-5	15	11
3072	88	5	0.0404	36.3579	22.4697	114.102	-5	15	11
78	3	1	-0.0796	34.0335	19.4713	113.047	-5	15	11
5118	101	7	0	27.796	21.3023	112.647	-5	15	11
5120	101	7	0	27.8783	22.4299	113.582	-5	15	11
5137	101	8	0	28.6461	24.2424	115.512	-5	15	11
5082	101	7	0	19.3459	22.3508	115.71	-5	15	11
5119	101	8	0	27.1616	22.2435	111.79	-5	15	11
5087	101	8	0	21.1553	19.8606	114.773	-5	15	11
859	25	5	0.0395	12.5025	19.7846	98.4787	-5	15	11
858	25	5	0.038	15.0084	21.5753	97.5954	-5	15	11
847	25	1	-0.0792	15.7092	23.2763	102.606	-5	15	11
862	25	5	0.0405	13.6239	19.8477	100.546	-5	15	11
863	25	5	0.0396	15.6646	21.3062	100.42	-5	15	11
843	25	1	-0.0784	13.1812	20.7616	98.7136	-5	15	11
844	25	1	-0.0814	13.5083	20.9096	100.208	-5	15	11
868	25	5	0.0407	16.7311	22.9935	102.212	-5	15	11
845	25	1	-0.0789	14.756	21.8834	100.656	-5	15	11
864	25	5	0.0398	14.6889	22.8528	100.161	-5	15	11
860	25	5	0.0398	12.5185	21.5026	98.4109	-5	15	11
861	25	5	0.0394	12.6274	21.395	100.748	-5	15	11
865	25	5	0.0398	15.0193	21.3441	102.901	-5	15	11
866	25	5	0.0395	13.7388	22.6084	102.542	-5	15	11
846	25	1	-0.0787	14.695	22.1417	102.174	-5	15	11
867	25	5	0.0404	15.3982	24.054	101.879	-5	15	11
857	25	5	0.0383	14.8572	19.8953	97.7724	-5	15	11
842	25	1	-0.0801	14.2566	20.7962	97.5886	-5	15	11
739	22	1	-0.0814	23.2589	12.3815	105.795	-5	15	11
100	3	5	0.0403	34.5953	20.3145	113.502	-5	15	11
2988	86	4	-0.3954	29.5973	24.2285	112.668	-5	15	11
101	3	5	0.047	32.0967	18.4636	113.412	-5	15	11
3077	88	5	0.0385	34.2893	23.8291	114.988	-5	15	11
855	25	5	0.0327	13.5354	21.5	95.4541	-5	15	11
5123	101	8	0	28.8847	21.8277	115.573	-5	15	11
105	3	6	0.177	31.4993	22.4182	113.259	-5	15	11
3073	88	5	0.0407	37.3061	22.7098	115.62	-5	15	11
764	22	5	0.0403	24.6709	15.927	109.287	-5	15	11
5178	101	8	0	23.9502	22.0698	105.893	-5	15	11
5081	101	8	0	20.4726	23.1199	115.586	-5	15	11
5093	101	9	-0.3	21.407	20.7692	115.038	-5	15	11
5086	101	7	0	20.3691	20.7427	113.986	-5	15	11
5085	101	8	0	18.0313	20.6194	114.006	-5	15	11
755	22	5	0.0398	23.6326	12.1933	103.66	-5	15	11
3002	86	5	0.0404	35.4185	23.8456	109.26	-5	15	11
93	3	5	0.0396	36.3523	16.3661	111.654	-5	15	11
5124	101	7	0	27.101	20.8438	115.59	-5	15	11
3005	86	5	0.0403	35.0836	23.2448	112.259	-5	15	11
81	3	2	-0.342	31.5351	21.3333	112.96	-5	15	11
5127	101	8	0	27.5713	19.4784	115.154	-5	15	11
406	12	5	0.0394	36.359	20.1839	115.431	-5	15	11
4988	101	9	-0.3	23.6943	22.1251	111.311	-5	15	11
5096	101	8	0	21.8394	21.4604	113.871	-5	15	11
5084	101	7	0	19.1245	21.3417	114.567	-5	15	11
5126	101	7	0	26.3841	20.0605	114.634	-5	15	11
2983	86	1	-0.0796	34.9904	23.8816	111.345	-5	15	11
765	22	5	0.0403	23.2634	15.2842	110.056	-5	15	11
760	22	5	0.0398	24.8834	14.3486	107.134	-5	15	11
4983	101	8	0	23.4877	22.1351	112.05	-5	15	11
4842	101	8	0	23.8087	21.9618	115.704	-5	15	11
77	3	1	-0.0792	34.9355	18.2378	112.94	-5	15	11
5122	101	7	0	27.612	22.0503	115.01	-5	15	11
5080	101	7	0	19.2416	23.6983	115.189	-5	15	11
3007	86	5	0.0385	32.8057	23.5234	110.993	-5	15	11
852	25	3	0.4539	16.5953	21.0149	107.229	-5	15	11
5115	101	8	0	17.3419	18.9931	109.03	-5	15	11
5111	101	9	-0.3	19.3459	19.2852	110.765	-5	15	11
746	22	2	-0.342	22.0904	17.4975	111.746	-5	15	11
5099	101	7	0	18.8768	19.8512	108.715	-5	15	11
853	25	4	-0.3954	16.6074	19.9145	106.856	-5	15	11
5098	101	8	0	20.1385	21.534	106.72	-5	15	11
5097	101	7	0	19.4727	20.7864	107.738	-5	15	11
5100	101	8	0	20.0386	19.6976	107.919	-5	15	11
748	22	4	-0.3954	19.8522	17.882	110.67	-5	15	11
5116	101	8	0	19.2398	18.7142	112.065	-5	15	11
5112	101	9	-0.3	18.8219	22.0708	111.772	-5	15	11
5104	101	8	0	20.8019	21.9166	111.016	-5	15	11
5102	101	8	0	20.7982	19.857	110.645	-5	15	11
5101	101	7	0	19.7051	20.2521	109.829	-5	15	11
5103	101	7	0	19.5078	21.4703	110.633	-5	15	11
770	22	6	0.177	22.1493	17.9932	112.71	-5	15	11
747	22	3	0.4539	20.9128	17.6963	111.189	-5	15	11
763	22	5	0.0407	22.0317	15.4117	107.707	-5	15	11
767	22	5	0.0385	22.2834	17.7166	109.078	-5	15	11
5110	101	9	-0.3	17.7315	19.6517	107.836	-5	15	11
766	22	5	0.047	23.8466	18.2665	108.863	-5	15	11
5153	101	9	-0.3	26.4411	18.9071	110.369	-5	15	11
769	22	5	0.051	23.2588	18.9946	111.093	-5	15	11
5139	101	7	0	27.3066	21.0915	107.217	-5	15	11
5141	101	7	0	26.8539	20.23	108.27	-5	15	11
5152	101	9	-0.3	25.537	20.4297	107.757	-5	15	11
5142	101	8	0	27.0179	20.0681	106.871	-5	15	11
5155	101	9	-0.3	28.2322	21.5437	108.234	-5	15	11
5140	101	8	0	28.6714	21.4112	106.975	-5	15	11
744	22	1	-0.0859	23.2615	17.4917	109.434	-5	15	11
768	22	5	0.0411	24.3114	17.706	111.388	-5	15	11
5143	101	7	0	27.062	19.7824	109.566	-5	15	11
5158	101	8	0	25.3734	19.7972	110.059	-5	15	11
5154	101	9	-0.3	27.9276	21.3519	111.269	-5	15	11
5145	101	7	0	28.0608	20.6278	110.058	-5	15	11
5147	101	7	0	28.3687	21.9342	109.619	-5	15	11
83	3	4	-0.3954	29.3989	21.1022	111.718	-5	15	11
762	22	5	0.0404	23.4749	16.4011	107.187	-5	15	11
5144	101	8	0	26.8776	18.3801	109.724	-5	15	11
5157	101	8	0	24.4751	19.5517	107.424	-5	15	11
745	22	1	0.0095	23.3277	17.8942	110.947	-5	15	11
5146	101	8	0	28.5965	19.5936	110.884	-5	15	11
95	3	5	0.0398	35.6391	18.6972	110.897	-5	15	11
5148	101	8	0	29.6992	21.6019	109.257	-5	15	11
82	3	3	0.4539	30.4239	21.1737	112.296	-5	15	11
99	3	5	0.0403	33.6055	19.7703	112.055	-5	15	11
849	25	1	-0.0859	16.2931	22.659	104.879	-5	15	11
869	25	5	0.0403	14.7139	24.1579	104.297	-5	15	11
5136	101	8	0	29.3519	23.1253	112.559	-5	15	11
848	25	1	-0.0796	15.7483	23.7974	104.048	-5	15	11
872	25	5	0.0385	15.5977	21.8954	104.781	-5	15	11
871	25	5	0.047	17.2418	22.3955	104.482	-5	15	11
851	25	2	-0.342	16.5761	22.2387	107.547	-5	15	11
850	25	1	0.0095	16.3595	23.1968	106.403	-5	15	11
873	25	5	0.0411	15.5061	23.853	106.588	-5	15	11
874	25	5	0.051	17.2481	23.9451	106.565	-5	15	11
757	22	5	0.0405	22.4382	12.1143	106.382	-5	15	11
5135	101	9	-0.3	24.9074	19.106	115.015	-5	15	11
5107	101	7	0	19.715	23.8102	109.022	-5	15	11
5106	101	8	0	21.0514	22.6092	108.939	-5	15	11
5113	101	9	-0.3	19.7338	22.1265	108.108	-5	15	11
756	22	5	0.0394	24.188	11.984	106.116	-5	15	11
5083	101	8	0	18.0998	22.8727	115.281	-5	15	11
761	22	5	0.0395	23.612	13.4803	108.057	-5	15	11
103	3	5	0.0411	32.4129	21.1721	114.892	-5	15	11
3052	88	1	-0.0792	37.0552	23.1678	114.65	-5	15	11
4982	101	8	0	23.7266	22.6351	112.936	-5	15	11
5128	101	7	0	25.96	18.8875	114.024	-5	15	11
102	3	5	0.0385	33.0102	18.877	114.88	-5	15	11
5121	101	8	0	27.8017	23.8461	113.676	-5	15	11
875	25	6	0.177	17.048	22.6384	108.433	-5	15	11
5077	101	8	0	18.91	23.8032	111.461	-5	15	11
5105	101	7	0	19.772	22.4416	109.537	-5	15	11
4991	101	8	0	22.8138	22.8594	110.464	-5	15	11
743	22	1	-0.0796	23.6077	15.9657	109.2	-5	15	11
5134	101	9	-0.3	26.8553	20.477	113.294	-5	15	11
742	22	1	-0.0792	23.1264	15.5399	107.769	-5	15	11
97	3	5	0.0404	34.3622	17.402	112.627	-5	15	11
5163	101	8	0	24.5461	22.9368	108.191	-5	15	11
4981	101	7	0	24.2057	23.333	111.787	-5	15	11
5149	101	7	0	28.5655	23.3138	109.257	-5	15	11
3001	86	5	0.0395	37.0466	21.915	111.195	-5	15	11
104	3	5	0.051	30.9743	20.3312	114.8	-5	15	11
5162	101	7	0	23.7742	24.0455	107.775	-5	15	11
98	3	5	0.0407	35.3586	18.0587	113.911	-5	15	11
5173	101	9	-0.3	23.86	22.8264	107.087	-5	15	11
75	3	1	-0.0789	36.9798	17.2135	111.9	-5	15	11
5150	101	8	0	28.1089	24.0037	108.115	-5	15	11
5151	101	8	0	28.5588	23.6885	107.879	-5	15	11
5138	101	8	0	23.754	19.9141	115.2	-5	15	11
740	22	1	-0.0789	23.2932	13.9394	105.874	-5	15	11
5078	101	7	0	19.4751	23.969	113.77	-5	15	11
5092	101	9	-0.3	18.8238	21.8777	113.26	-5	15	11
5131	101	9	-0.3	28.2264	23.718	113.088	-5	15	11
80	3	1	0.0095	31.8685	20.5318	114.187	-5	15	11
4632	101	8	0	20.101	34.6422	19.9804	-5	15	12
4627	101	9	-0.3	20.5004	33.2829	19.9819	-5	15	12
4665	101	8	0	22.4411	32.4167	15.8691	-5	15	12
4666	101	7	0	20.9219	32.4228	15.9673	-5	15	12
4673	101	9	-0.3	20.1402	33.5267	16.3607	-5	15	12
4658	101	7	0	20.3848	29.0781	14.7074	-5	15	12
4672	101	9	-0.3	21.0041	31.575	14.8253	-5	15	12
4663	101	8	0	21.3375	29.608	18.0336	-5	15	12
4660	101	7	0	20.4044	28.9835	16.1227	-5	15	12
4661	101	8	0	21.8023	29.0136	15.8805	-5	15	12
4662	101	7	0	20.9305	30.2095	16.8275	-5	15	12
4617	101	8	0	22.1902	32.816	20.3453	-5	15	12
4667	101	8	0	20.5541	32.8142	17.2785	-5	15	12
4616	101	7	0	20.9836	32.1184	20.629	-5	15	12
4676	101	8	0	20.1574	34.7186	17.1334	-5	15	12
4668	101	8	0	19.6877	32.2485	16.6507	-5	15	12
4614	101	7	0	21.3128	31.4745	19.3612	-5	15	12
4615	101	8	0	22.6515	31.048	19.1343	-5	15	12
4671	101	9	-0.3	21.1637	30.7016	18.1767	-5	15	12
4664	101	7	0	21.679	31.2246	16.0459	-5	15	12
4630	101	9	-0.3	21.7957	30.4037	20.1552	-5	15	12
4625	101	8	0	20.4724	28.6406	19.6939	-5	15	12
4546	101	9	-0.3	26.2823	34.6066	17.8523	-5	15	12
4541	101	8	0	24.3398	33.0048	19.1304	-5	15	12
4538	101	7	0	25.5628	34.3329	19.0379	-5	15	12
4540	101	7	0	25.706	32.9973	18.7224	-5	15	12
4539	101	8	0	26.89	34.2412	18.5457	-5	15	12
4718	101	8	0	28.689	33.1387	18.1961	-5	15	12
4733	101	9	-0.3	26.4231	32.9911	14.8696	-5	15	12
4738	101	8	0	25.4672	33.2635	15.8794	-5	15	12
4701	101	8	0	27.0937	28.7275	16.8337	-5	15	12
4550	101	8	0	25.0815	31.4609	19.9936	-5	15	12
4653	101	8	0	24.0708	28.6003	19.241	-5	15	12
4706	101	7	0	29.3911	30.6798	16.6452	-5	15	12
4542	101	8	0	25.1368	32.0013	17.8791	-5	15	12
4547	101	9	-0.3	25.7413	31.6258	18.7471	-5	15	12
4680	101	8	0	29.0442	31.2057	19.4387	-5	15	12
4714	101	9	-0.3	28.8224	30.1624	15.4573	-5	15	12
4698	101	7	0	27.6011	29.5407	15.14	-5	15	12
1435	41	6	0.177	32.8624	34.1302	17.7797	-5	15	12
4690	101	9	-0.3	30.6555	32.8688	20.277	-5	15	12
4695	101	8	0	30.7819	34.0733	19.5476	-5	15	12
2410	69	5	0.0403	35.5793	28.5597	14.6874	-5	15	12
1409	41	1	-0.0859	35.8426	34.8727	15.866	-5	15	12
1411	41	2	-0.342	33.4089	34.5491	16.903	-5	15	12
429	13	1	-0.0859	35.3141	30.3006	20.6387	-5	15	12
451	13	5	0.047	35.1735	31.1183	19.9036	-5	15	12
450	13	5	0.0403	35.5739	28.7062	19.161	-5	15	12
4704	101	7	0	29.449	29.4979	17.4712	-5	15	12
432	13	3	0.4539	32.5798	31.8859	20.8669	-5	15	12
2411	69	5	0.047	35.3116	30.9581	15.0647	-5	15	12
2392	69	3	0.4539	32.3306	31.7742	16.8431	-5	15	12
363	11	4	-0.3954	31.6964	28.7216	18.3091	-5	15	12
2389	69	1	-0.0859	35.4721	30.2907	15.9335	-5	15	12
1956	56	5	0.047	35.2799	33.7759	20.7235	-5	15	12
4707	101	8	0	29.9715	30.8994	15.3675	-5	15	12
2414	69	5	0.051	33.3746	29.6442	15.7798	-5	15	12
2393	69	4	-0.3954	31.3195	32.2838	16.4964	-5	15	12
4705	101	8	0	30.7367	29.4498	16.9538	-5	15	12
1433	41	5	0.0411	35.1295	33.3993	17.3398	-5	15	12
2413	69	5	0.0411	34.159	29.2129	17.3256	-5	15	12
453	13	5	0.0411	33.4074	29.4062	20.1773	-5	15	12
4710	101	8	0	29.9449	32.7027	17.4416	-5	15	12
433	13	4	-0.3954	32.1061	32.6982	20.1433	-5	15	12
4715	101	9	-0.3	29.4745	32.7099	16.9983	-5	15	12
4679	101	7	0	30.1121	31.5558	20.3041	-5	15	12
1410	41	1	0.0095	34.7413	33.903	16.4426	-5	15	12
2391	69	2	-0.342	33.4624	31.2377	17.2512	-5	15	12
2415	69	6	0.177	33.372	31.0794	18.3242	-5	15	12
4708	101	7	0	29.9653	31.8735	16.0972	-5	15	12
1434	41	5	0.051	34.5318	33.1625	15.6864	-5	15	12
4677	101	7	0	30.3673	30.3673	19.5526	-5	15	12
4678	101	8	0	31.7124	30.3557	19.1721	-5	15	12
2390	69	1	0.0095	34.0589	30.0004	16.5703	-5	15	12
4713	101	9	-0.3	30.617	29.9747	18.1504	-5	15	12
4709	101	8	0	30.048	33.2054	15.4628	-5	15	12
4693	101	9	-0.3	30.6624	29.3281	20.5011	-5	15	12
4565	101	9	-0.3	20.4822	37.3473	18.6868	-5	15	12
1186	34	5	0.047	37.2077	36.5682	28.109	-5	15	12
2515	72	5	0.0403	36.7439	30.7973	29.7245	-5	15	12
4570	101	8	0	21.5863	36.6154	19.1964	-5	15	12
1408	41	1	-0.0796	37.162	34.1385	15.4798	-5	15	12
5023	101	7	0	29.1927	27.9661	11.9879	-5	15	12
4315	101	9	-0.3	23.8325	24.429	27.6874	-5	15	12
1762	51	3	0.4539	32.8045	34.8818	12.9566	-5	15	12
4554	101	8	0	20.2565	37.199	14.9899	-5	15	12
3462	99	5	0.0385	15.5046	35.9247	12.2793	-5	15	12
5018	101	8	0	29.5958	31.2151	12.328	-5	15	12
4564	101	9	-0.3	21.5742	36.4845	15.6849	-5	15	12
207	6	5	0.0385	37.0616	37.2125	37.2627	-5	15	12
3091	89	2	-0.342	32.2122	31.3791	11.6946	-5	15	12
4556	101	8	0	19.934	37.3805	17.3805	-5	15	12
4957	101	8	0	18.9859	30.1365	11.7269	-5	15	12
3464	99	5	0.051	18.2353	37.1768	11.6641	-5	15	12
4569	101	8	0	22.5098	35.4413	15.4581	-5	15	12
5020	101	8	0	27.1136	30.5524	12.5672	-5	15	12
4314	101	9	-0.3	23.7655	24.7307	30.9281	-5	15	12
4545	101	9	-0.3	24.9422	35.2324	20.9208	-5	15	12
4532	101	7	0	26.1879	36.7958	18.1257	-5	15	12
3440	99	1	0.0095	17.5408	36.6603	12.353	-5	15	12
4534	101	7	0	25.8742	36.7445	19.5746	-5	15	12
3107	89	5	0.0404	36.639	28.3506	11.6971	-5	15	12
4536	101	7	0	25.9662	35.378	19.8911	-5	15	12
4535	101	8	0	27.0971	36.0233	19.6242	-5	15	12
4537	101	8	0	24.5857	35.6071	19.6404	-5	15	12
4479	101	8	0	29.3345	24.5671	25.9496	-5	15	12
4488	101	7	0	24.3001	24.621	22.3933	-5	15	12
4956	101	7	0	20.0398	31.0322	11.3914	-5	15	12
3981	101	8	0	26.0796	28.2008	37.1377	-5	15	12
4832	101	7	0	24.1647	26.6688	13.4766	-5	15	12
4638	101	8	0	23.1249	26.8242	18.8907	-5	15	12
4596	101	8	0	30.6675	36.9202	14.4244	-5	15	12
4711	101	9	-0.3	27.5826	27.8119	14.5593	-5	15	12
3055	88	1	0.0095	34.3516	25.7474	11.5371	-5	15	12
3042	87	5	0.0385	35.9528	36.2669	32.9032	-5	15	12
4659	101	8	0	21.0652	27.848	14.5368	-5	15	12
4841	101	9	-0.3	24.8806	28.8612	12.3533	-5	15	12
4727	101	7	0	25.4465	36.2646	13.7387	-5	15	12
4670	101	9	-0.3	20.3241	27.8676	17.0281	-5	15	12
4726	101	8	0	26.5467	35.849	14.6766	-5	15	12
4725	101	7	0	25.2681	35.2201	14.6989	-5	15	12
1145	33	5	0.0398	11.9692	27.8226	20.1545	-5	15	12
4964	101	9	-0.3	19.5024	33.3044	12.1556	-5	15	12
428	13	1	-0.0796	36.1522	29.1118	20.0102	-5	15	12
3092	89	3	0.4539	31.4256	32.3008	12.2241	-5	15	12
3088	89	1	-0.0796	35.1666	29.9635	11.4788	-5	15	12
4318	101	8	0	26.1756	26.9122	29.5916	-5	15	12
4530	101	7	0	25.989	35.8156	17.0942	-5	15	12
4531	101	8	0	24.6174	35.4393	17.0783	-5	15	12
1152	33	5	0.0385	16.0755	26.4167	18.5183	-5	15	12
4172	101	8	0	26.6157	27.6235	33.2987	-5	15	12
4734	101	9	-0.3	25.9415	35.7917	15.6929	-5	15	12
4304	101	8	0	22.9358	27.9237	29.9433	-5	15	12
4836	101	8	0	23.32	28.2786	12.5729	-5	15	12
4607	101	9	-0.3	29.7385	36.6314	17.836	-5	15	12
153	5	4	-0.3954	31.1687	36.6497	18.2111	-5	15	12
4589	101	9	-0.3	29.8465	36.3078	20.777	-5	15	12
175	5	6	0.177	32.9876	37.099	20.6004	-5	15	12
941	27	5	0.047	36.6396	36.9404	23.9874	-5	15	12
152	5	3	0.4539	32.1099	36.6977	18.8736	-5	15	12
151	5	2	-0.342	33.2229	36.9416	19.5519	-5	15	12
3090	89	1	0.0095	32.8626	30.4016	12.6543	-5	15	12
1785	51	6	0.177	33.2263	33.29	14.0401	-5	15	12
1431	41	5	0.047	35.4382	35.3585	14.9937	-5	15	12
4833	101	8	0	24.968	26.4311	12.3342	-5	15	12
1760	51	1	0.0095	34.7616	33.2988	12.508	-5	15	12
4689	101	8	0	30.4938	26.59	20.4098	-5	15	12
4302	101	8	0	22.8307	26.8659	27.9677	-5	15	12
4300	101	8	0	25.519	25.4598	27.3548	-5	15	12
3465	99	6	0.177	17.9224	36.5245	14.4128	-5	15	12
4101	101	8	0	19.1303	24.5726	36.5098	-5	15	12
4028	101	7	0	29.3487	27.465	35.8905	-5	15	12
449	13	5	0.0403	36.3283	28.3146	20.7271	-5	15	12
4735	101	9	-0.3	25.0077	35.6792	12.5451	-5	15	12
173	5	5	0.0411	34.8003	35.5589	19.564	-5	15	12
4611	101	8	0	29.5696	35.7706	15.4234	-5	15	12
4301	101	7	0	24.2098	26.9154	28.2815	-5	15	12
1128	33	1	-0.0796	14.7134	26.8991	20.2943	-5	15	12
4487	101	8	0	29.2173	25.3239	28.0118	-5	15	12
174	5	5	0.051	34.5675	36.4375	18.1203	-5	15	12
1933	56	1	-0.0796	36.9104	34.5723	21.9018	-5	15	12
4862	101	9	-0.3	21.4664	36.5974	12.1353	-5	15	12
1413	41	4	-0.3954	32.0024	35.9381	15.4156	-5	15	12
4606	101	9	-0.3	30.6998	36.3782	14.794	-5	15	12
4612	101	8	0	30.0922	35.3468	17.3461	-5	15	12
150	5	1	0.0095	34.6095	36.5757	19.2143	-5	15	12
4965	101	9	-0.3	20.2914	30.5746	12.7432	-5	15	12
4825	101	8	0	23.1826	25.3772	11.6064	-5	15	12
5095	101	8	0	18.8839	25.1979	11.7749	-5	15	12
1412	41	3	0.4539	32.5968	35.2394	16.1404	-5	15	12
3463	99	5	0.0411	17.9958	35.6035	12.3537	-5	15	12
1763	51	4	-0.3954	32.0433	35.6575	12.561	-5	15	12
4595	101	7	0	29.9849	37.3572	15.5855	-5	15	12
4925	101	9	-0.3	30.5981	35.6009	12.1701	-5	15	12
4633	101	8	0	19.0864	33.8551	22.4328	-5	15	12
4628	101	9	-0.3	20.128	32.9497	22.7728	-5	15	12
4328	101	7	0	22.2834	30.8785	26.1116	-5	15	12
4332	101	8	0	21.7217	32.8986	24.8461	-5	15	12
4320	101	7	0	21.7693	29.2025	24.5358	-5	15	12
4622	101	7	0	21.9475	29.5075	21.2376	-5	15	12
4329	101	8	0	22.3509	31.3547	27.4362	-5	15	12
4331	101	8	0	22.8044	32.7558	25.5674	-5	15	12
4340	101	8	0	19.1402	32.656	24.9407	-5	15	12
4337	101	9	-0.3	20.3355	32.6292	25.6998	-5	15	12
4330	101	7	0	21.629	32.0798	25.997	-5	15	12
4619	101	8	0	19.196	31.8729	21.9394	-5	15	12
4618	101	7	0	20.6153	31.7962	22.0476	-5	15	12
4620	101	7	0	21.0996	30.4094	22.0198	-5	15	12
4326	101	7	0	21.6818	30.3856	27.3689	-5	15	12
4336	101	9	-0.3	22.6616	30.2384	24.8736	-5	15	12
4321	101	8	0	22.6681	30.1842	24.0238	-5	15	12
4629	101	9	-0.3	21.397	30.0063	23.3918	-5	15	12
4621	101	8	0	20.0261	29.8648	22.7702	-5	15	12
4324	101	7	0	21	29.1767	26.9196	-5	15	12
4623	101	8	0	22.8705	28.5899	21.8169	-5	15	12
4386	101	8	0	26.7359	34.1326	22.9045	-5	15	12
4383	101	7	0	24.4933	34.8556	22.25	-5	15	12
4385	101	7	0	25.328	33.8875	22.9156	-5	15	12
4696	101	8	0	29.1634	33.2177	22.9097	-5	15	12
4691	101	9	-0.3	28.706	32.8345	21.6238	-5	15	12
4317	101	8	0	25.0571	28.7807	27.4748	-5	15	12
4387	101	7	0	25.6807	33.7963	24.3345	-5	15	12
4389	101	7	0	26.0759	35.0088	24.8798	-5	15	12
4388	101	8	0	26.6922	32.844	24.6203	-5	15	12
4366	101	7	0	28.3573	29.0601	26.7997	-5	15	12
4684	101	8	0	27.9071	29.5677	21.7584	-5	15	12
4397	101	9	-0.3	25.5143	32.8158	25.3114	-5	15	12
4396	101	9	-0.3	24.797	32.6215	22.5036	-5	15	12
4401	101	8	0	23.7004	32.4497	21.6368	-5	15	12
4682	101	8	0	28.2192	32.1192	21.1335	-5	15	12
4508	101	8	0	25.5966	29.0735	22.9017	-5	15	12
4402	101	8	0	25.7639	31.8396	26.3084	-5	15	12
4683	101	7	0	29.0783	30.2849	22.1108	-5	15	12
4692	101	9	-0.3	29.3121	30.0489	23.4244	-5	15	12
4367	101	8	0	26.9579	29.1378	26.9857	-5	15	12
1936	56	2	-0.342	32.9789	34.4712	22.1103	-5	15	12
1960	56	6	0.177	32.6341	33.595	22.6172	-5	15	12
1360	39	5	0.0403	35.5528	33.523	26.8631	-5	15	12
1338	39	1	-0.0796	35.6337	33.2949	25.7681	-5	15	12
1359	39	5	0.0403	35.8422	34.2677	25.254	-5	15	12
452	13	5	0.0385	35.7316	30.7267	21.5864	-5	15	12
1957	56	5	0.0385	35.4889	32.9423	22.2658	-5	15	12
4374	101	8	0	30.1832	33.4247	26.2538	-5	15	12
1363	39	5	0.0411	33.4784	34.6172	26.2664	-5	15	12
1341	39	2	-0.342	32.043	34.0781	24.8908	-5	15	12
1340	39	1	0.0095	33.081	33.7049	25.876	-5	15	12
4379	101	9	-0.3	29.8408	33.2823	26.8547	-5	15	12
1364	39	5	0.051	32.5852	33.2928	26.7625	-5	15	12
1365	39	6	0.177	31.4574	33.2239	24.5188	-5	15	12
4373	101	8	0	29.5954	32.944	25.5202	-5	15	12
1935	56	1	0.0095	34.3999	34.8398	22.4446	-5	15	12
455	13	6	0.177	32.4035	30.6246	22.3727	-5	15	12
4362	101	7	0	29.5564	29.4374	24.606	-5	15	12
1934	56	1	-0.0859	35.509	33.9306	21.7826	-5	15	12
4686	101	8	0	31.004	28.8718	21.5527	-5	15	12
4370	101	7	0	30.5029	30.7242	26.8666	-5	15	12
454	13	5	0.051	33.9872	29.0289	21.8627	-5	15	12
1339	39	1	-0.0859	34.2289	32.7097	25.3139	-5	15	12
1361	39	5	0.047	34.1467	32.573	24.2035	-5	15	12
4368	101	7	0	29.5433	29.7064	27.2503	-5	15	12
1958	56	5	0.0411	34.5281	34.8565	23.5329	-5	15	12
4685	101	7	0	29.5988	29.0568	21.5169	-5	15	12
4372	101	7	0	30.3155	32.0225	26.3301	-5	15	12
1362	39	5	0.0385	34.0462	31.6929	25.7206	-5	15	12
4681	101	7	0	29.4592	31.6033	21.5917	-5	15	12
4371	101	8	0	31.7281	31.2741	27.3371	-5	15	12
431	13	2	-0.342	33.1315	30.9474	21.6206	-5	15	12
4378	101	9	-0.3	30.1519	30.388	25.4634	-5	15	12
430	13	1	0.0095	33.9316	29.7972	21.0644	-5	15	12
4363	101	8	0	30.8881	29.8077	24.2623	-5	15	12
4970	101	8	0	20.542	27.0962	11.6752	-5	15	12
4493	101	8	0	21.9941	24.8409	24.2088	-5	15	12
1432	41	5	0.0385	36.0294	35.6642	16.6315	-5	15	12
1758	51	1	-0.0796	37.1248	33.526	11.4156	-5	15	12
3089	89	1	-0.0859	33.8153	29.3375	12.0094	-5	15	12
3966	101	8	0	24.8452	26.6693	37.3202	-5	15	12
4720	101	8	0	23.7908	35.2256	11.4316	-5	15	12
1759	51	1	-0.0859	35.8529	34.2522	11.981	-5	15	12
4519	101	7	0	21.2499	37.0732	21.5417	-5	15	12
4233	101	8	0	19.8129	36.0462	23.9865	-5	15	12
4520	101	8	0	21.2633	35.6827	21.2438	-5	15	12
1337	39	1	-0.0792	36.8638	32.3851	25.4996	-5	15	12
380	11	5	0.0403	35.6004	25.5339	15.6848	-5	15	12
4526	101	9	-0.3	22.3752	36.6685	22.1757	-5	15	12
4521	101	8	0	22.5399	36.4874	21.5854	-5	15	12
4529	101	8	0	22.162	35.7453	23.2495	-5	15	12
4631	101	9	-0.3	20.9251	26.9864	21.088	-5	15	12
4505	101	9	-0.3	26.1208	27.9449	23.5851	-5	15	12
3041	87	5	0.047	35.9282	35.7812	34.6252	-5	15	12
4839	101	9	-0.3	23.8152	26.0858	15.6265	-5	15	12
4323	101	8	0	22.2063	27.5236	25.3795	-5	15	12
1784	51	5	0.051	34.3093	32.8006	11.6397	-5	15	12
4218	101	8	0	20.0623	36.9623	25.5912	-5	15	12
4228	101	9	-0.3	20.3358	36.9278	24.988	-5	15	12
63	2	5	0.0407	36.7248	31.1866	35.977	-5	15	12
4719	101	7	0	24.7274	34.3738	12.0662	-5	15	12
1955	56	5	0.0403	37.2578	34.4496	22.9322	-5	15	12
1783	51	5	0.0411	35.2177	32.4875	13.1212	-5	15	12
4724	101	8	0	26.5212	32.9396	13.6325	-5	15	12
1131	33	2	-0.342	17.5981	26.8093	21.6144	-5	15	12
1761	51	2	-0.342	33.6985	33.9948	13.3734	-5	15	12
3923	101	7	0	30.7822	36.504	36.5052	-5	15	12
5027	101	9	-0.3	28.9946	32.7756	12.9489	-5	15	12
4928	101	8	0	29.384	34.9967	11.743	-5	15	12
4305	101	7	0	23.3853	25.3512	29.7125	-5	15	12
4651	101	9	-0.3	24.122	24.341	17.281	-5	15	12
2493	72	1	-0.0796	36.8212	30.5433	30.8196	-5	15	12
4399	101	9	-0.3	24.8141	35.7767	23.2564	-5	15	12
4384	101	8	0	24.9006	36.2063	22.0893	-5	15	12
1358	39	5	0.0407	36.7828	31.8718	24.525	-5	15	12
3429	98	5	0.051	34.9692	34.7591	36.4811	-5	15	12
4489	101	8	0	23.4609	25.6947	22.0052	-5	15	12
42	2	1	-0.0792	36.4454	30.1471	36.2609	-5	15	12
4290	101	8	0	20.9637	27.6572	32.4547	-5	15	12
4499	101	8	0	25.6782	27.0624	25.4568	-5	15	12
3110	89	5	0.0403	35.7037	30.5416	12.2789	-5	15	12
5017	101	7	0	28.2935	31.6826	12.2789	-5	15	12
4109	101	8	0	21.6945	25.4048	37.3505	-5	15	12
3934	101	9	-0.3	30.9418	35.2455	35.8414	-5	15	12
4398	101	9	-0.3	25.881	35.2601	26.2911	-5	15	12
4234	101	8	0	23.3251	36.3811	27.4357	-5	15	12
4391	101	7	0	25.3193	36.112	24.522	-5	15	12
4392	101	8	0	24.1216	35.7452	25.215	-5	15	12
4390	101	8	0	27.4645	35.1376	25.1315	-5	15	12
4781	101	8	0	17.5608	25.4892	14.3444	-5	15	12
3439	99	1	-0.0859	16.1201	36.6824	11.7225	-5	15	12
2412	69	5	0.0385	36.1144	30.7922	16.7071	-5	15	12
62	2	5	0.0404	36.624	29.4978	35.4013	-5	15	12
4657	101	8	0	19.6581	31.4107	13.9834	-5	15	12
3093	89	4	-0.3954	30.564	32.901	12.7886	-5	15	12
4635	101	7	0	23.7592	25.6807	17.0245	-5	15	12
4773	101	8	0	20.3011	25.0887	16.6647	-5	15	12
359	11	1	-0.0859	34.917	25.828	17.7908	-5	15	12
1937	56	3	0.4539	31.9372	35.2221	21.7767	-5	15	12
4592	101	8	0	30.0183	36.2139	22.1647	-5	15	12
4275	101	8	0	29.6089	36.0601	23.9861	-5	15	12
1938	56	4	-0.3954	31.0934	35.9364	21.4182	-5	15	12
4498	101	7	0	25.1076	27.081	24.1609	-5	15	12
1959	56	5	0.051	34.5157	35.8814	22.0538	-5	15	12
4484	101	9	-0.3	29.3368	24.6436	26.7726	-5	15	12
2409	69	5	0.0403	36.3485	28.363	16.2195	-5	15	12
4699	101	8	0	26.5422	30.0434	14.352	-5	15	12
1357	39	5	0.0404	36.7964	31.5731	26.2288	-5	15	12
4737	101	8	0	23.9166	33.3554	13.9128	-5	15	12
4814	101	8	0	27.6939	24.3662	16.6112	-5	15	12
4722	101	8	0	25.3138	32.2928	12.2892	-5	15	12
5025	101	8	0	30.537	28.0618	11.7591	-5	15	12
4503	101	9	-0.3	23.3652	25.141	26.3445	-5	15	12
921	27	2	-0.342	33.9027	37.3229	24.1908	-5	15	12
945	27	6	0.177	33.5256	36.4915	24.7615	-5	15	12
4271	101	9	-0.3	31.1675	36.7013	27.2862	-5	15	12
1168	34	4	-0.3954	32.5944	37.151	27.1508	-5	15	12
4270	101	9	-0.3	29.5018	36.929	25.0827	-5	15	12
4262	101	8	0	30.134	36.5868	27.108	-5	15	12
1343	39	4	-0.3954	30.7051	36.1387	24.8047	-5	15	12
1342	39	3	0.4539	31.3051	35.1472	24.8682	-5	15	12
5021	101	7	0	28.677	29.3325	11.8294	-5	15	12
4834	101	7	0	24.3591	28.114	13.5257	-5	15	12
4675	101	8	0	18.9778	27.4715	16.8254	-5	15	12
4163	101	8	0	26.7997	25.1625	33.6421	-5	15	12
170	5	5	0.0403	36.9512	37.2786	17.9084	-5	15	12
4313	101	9	-0.3	24.8718	27.1841	30.0693	-5	15	12
1153	33	5	0.0411	18.2272	26.55	19.6825	-5	15	12
4500	101	8	0	26.3107	26.6082	23.5824	-5	15	12
4322	101	7	0	21.1933	28.4873	25.6437	-5	15	12
4829	101	8	0	22.0216	24.665	13.449	-5	15	12
4327	101	8	0	22.5294	29.5477	28.1434	-5	15	12
4296	101	8	0	20.1635	33.6496	29.4951	-5	15	12
4293	101	9	-0.3	21.4884	30.4269	33.8874	-5	15	12
4292	101	9	-0.3	20.833	33.4796	32.7886	-5	15	12
4297	101	8	0	20.9637	34.3734	33.8892	-5	15	12
4283	101	8	0	21.8329	33.3687	32.3245	-5	15	12
4285	101	8	0	19.6209	30.7973	32.6558	-5	15	12
4279	101	8	0	19.5258	29.9451	29.6574	-5	15	12
4287	101	8	0	22.2917	29.18	31.2891	-5	15	12
4291	101	9	-0.3	21.1524	32.749	29.9797	-5	15	12
4281	101	8	0	21.4809	32.4606	30.4761	-5	15	12
4282	101	7	0	20.9612	32.314	31.9204	-5	15	12
4280	101	7	0	20.1364	32.0723	30.69	-5	15	12
4278	101	7	0	20.4724	30.9908	29.8496	-5	15	12
4284	101	7	0	21.0287	30.984	32.5991	-5	15	12
4335	101	9	-0.3	20.9148	30.3574	28.6687	-5	15	12
4286	101	7	0	21.1292	29.8092	31.7801	-5	15	12
4294	101	9	-0.3	20.8129	29.7455	30.4163	-5	15	12
4341	101	7	0	29.3478	30.2131	29.8661	-5	15	12
4205	101	8	0	23.5623	33.1765	29.7959	-5	15	12
4210	101	9	-0.3	26.3151	34.1206	28.3189	-5	15	12
4202	101	7	0	26.0111	33.5809	29.606	-5	15	12
4200	101	7	0	26.3374	34.7349	30.3688	-5	15	12
4204	101	7	0	24.7525	33.2591	29.037	-5	15	12
4382	101	8	0	29.28	33.7682	28.0707	-5	15	12
4345	101	7	0	29.0784	30.8444	32.1693	-5	15	12
4356	101	9	-0.3	29.3504	29.2267	34.0048	-5	15	12
4348	101	8	0	28.0675	29.3135	32.889	-5	15	12
4355	101	9	-0.3	28.2052	31.6878	33.0069	-5	15	12
4048	101	8	0	24.8937	32.8518	32.3352	-5	15	12
4209	101	9	-0.3	25.8844	34.2629	31.642	-5	15	12
4049	101	7	0	24.8872	33.1826	33.7923	-5	15	12
4201	101	8	0	27.3677	34.2844	31.2289	-5	15	12
4063	101	9	-0.3	25.6956	35.0765	33.2591	-5	15	12
4047	101	7	0	25.9138	33.6663	32.9051	-5	15	12
4203	101	8	0	26.7998	32.61	28.9323	-5	15	12
4206	101	8	0	23.8548	32.1534	29.1224	-5	15	12
4211	101	9	-0.3	24.6468	31.9742	28.5531	-5	15	12
4214	101	8	0	25.3234	31.0461	29.4081	-5	15	12
4369	101	8	0	28.5331	30.6422	27.6195	-5	15	12
4342	101	8	0	27.9862	30.3623	30.2503	-5	15	12
2517	72	5	0.0385	35.7026	32.1905	31.8223	-5	15	12
2520	72	6	0.177	32.6462	30.5255	32.5859	-5	15	12
2516	72	5	0.047	35.5729	30.5955	32.6341	-5	15	12
2494	72	1	-0.0859	35.6079	31.1045	31.6595	-5	15	12
4359	101	8	0	29.9582	33.4316	31.2692	-5	15	12
3023	87	4	-0.3954	33.7702	35.0026	31.0728	-5	15	12
4256	101	8	0	31.3676	34.6747	30.71	-5	15	12
2497	72	3	0.4539	32.1534	32.0905	31.6226	-5	15	12
2519	72	5	0.051	34.0259	29.7446	31.0316	-5	15	12
4347	101	7	0	29.4423	29.4846	32.5876	-5	15	12
4349	101	7	0	30.0502	28.725	31.5473	-5	15	12
2498	72	4	-0.3954	31.2335	32.6904	31.2565	-5	15	12
2496	72	2	-0.342	33.1707	31.343	32.0124	-5	15	12
4354	101	9	-0.3	30.0565	32.4027	30.2976	-5	15	12
2518	72	5	0.0411	34.0313	31.25	30.0812	-5	15	12
2495	72	1	0.0095	34.1905	30.8312	31.0527	-5	15	12
4344	101	8	0	30.4624	31.6442	29.9052	-5	15	12
4357	101	9	-0.3	29.9528	28.9749	30.1668	-5	15	12
4346	101	8	0	30.2452	31.2877	32.7937	-5	15	12
4343	101	7	0	29.5334	31.2074	30.886	-5	15	12
4377	101	9	-0.3	29.8558	29.7716	28.585	-5	15	12
1154	33	5	0.051	17.3088	28.1247	19.9327	-5	15	12
4289	101	8	0	21.2797	27.2216	31.9383	-5	15	12
5028	101	9	-0.3	27.8793	30.4674	14.1033	-5	15	12
4333	101	9	-0.3	20.6473	27.798	24.4952	-5	15	12
1126	33	1	-0.0787	12.0656	26.7418	20.1634	-5	15	12
3441	99	2	-0.342	17.635	37.315	13.7028	-5	15	12
4029	101	8	0	29.1254	26.461	34.9194	-5	15	12
4626	101	8	0	20.1192	27.5017	20.6937	-5	15	12
360	11	1	0.0095	33.3996	25.7477	17.4895	-5	15	12
4656	101	7	0	20.5928	30.3555	14.1237	-5	15	12
4641	101	7	0	24.5208	24.9281	19.8161	-5	15	12
4650	101	9	-0.3	24.9737	25.0469	21.1568	-5	15	12
4142	101	8	0	28.9964	24.4708	36.6516	-5	15	12
4229	101	9	-0.3	22.1445	37.0068	27.9678	-5	15	12
4220	101	8	0	21.7693	37.0094	28.1098	-5	15	12
1127	33	1	-0.0792	13.4633	26.4078	19.5129	-5	15	12
1782	51	5	0.0385	36.1266	34.9431	12.7518	-5	15	12
2388	69	1	-0.0796	36.2444	29.0535	15.3753	-5	15	12
4674	101	8	0	18.7126	27.1544	13.7245	-5	15	12
4039	101	9	-0.3	30.0097	26.4078	35.1745	-5	15	12
3113	89	5	0.0411	33.3896	30.8922	13.4965	-5	15	12
383	11	5	0.0411	33.2016	26.2564	16.5355	-5	15	12
382	11	5	0.0385	35.2129	26.9031	17.8126	-5	15	12
1133	33	4	-0.3954	17.4233	24.4724	22.4803	-5	15	12
4688	101	8	0	30.2658	26.4387	20.5605	-5	15	12
5024	101	8	0	30.2867	28.8794	11.9633	-5	15	12
396	12	2	-0.342	30.4346	24.7499	13.8377	-5	15	12
5019	101	7	0	28.4974	30.3852	12.82	-5	15	12
4830	101	7	0	23.6113	25.6305	14.2575	-5	15	12
2379	68	5	0.051	18.2696	37.021	32.6772	-5	15	12
2378	68	5	0.0411	16.8552	36.922	31.7692	-5	15	12
4634	101	8	0	20.4579	26.0894	22.0869	-5	15	12
4303	101	7	0	23.5973	26.7334	29.5976	-5	15	12
4442	101	9	-0.3	20.5352	24.4836	26.532	-5	15	12
357	11	1	-0.0792	37.2498	25.0052	17.0475	-5	15	12
4183	101	7	0	22.285	36.4706	32.0995	-5	15	12
4193	101	8	0	22.4581	35.2375	30.8618	-5	15	12
4831	101	8	0	24.9207	25.4532	14.7621	-5	15	12
4196	101	7	0	26.2363	36.2015	28.7904	-5	15	12
4199	101	8	0	26.8805	36.6357	30.6644	-5	15	12
4753	101	9	-0.3	19.3136	24.4602	20.2152	-5	15	12
4160	101	7	0	25.1401	25.0995	34.1288	-5	15	12
4207	101	9	-0.3	26.6861	37.1561	27.9019	-5	15	12
4208	101	9	-0.3	26.5619	36.9032	30.6866	-5	15	12
4198	101	7	0	25.77	35.9599	30.0709	-5	15	12
4194	101	7	0	26.2506	35.3973	27.6571	-5	15	12
4195	101	8	0	27.6332	35.1502	27.9011	-5	15	12
418	12	5	0.0411	32.0255	24.9114	15.2595	-5	15	12
4723	101	7	0	25.9686	34.1125	14.1942	-5	15	12
4380	101	8	0	30.3682	26.3292	24.9598	-5	15	12
4669	101	9	-0.3	19.1458	28.355	14.3437	-5	15	12
4642	101	8	0	23.1495	24.9234	20.2014	-5	15	12
361	11	2	-0.342	32.5683	26.4137	18.5458	-5	15	12
3056	88	2	-0.342	32.8622	25.585	11.7471	-5	15	12
4213	101	8	0	25.2218	37.2625	31.0316	-5	15	12
4185	101	8	0	23.6435	36.5882	32.4787	-5	15	12
4184	101	8	0	23.7025	36.4893	32.1314	-5	15	12
4190	101	9	-0.3	23.2267	35.4551	32.0399	-5	15	12
1146	33	5	0.0395	12.1184	26.1951	21.1805	-5	15	12
4464	101	8	0	27.523	25.2436	29.9244	-5	15	12
4758	101	8	0	20.5269	25.1317	19.9729	-5	15	12
4245	101	8	0	29.0648	35.6145	31.7234	-5	15	12
4364	101	7	0	29.0035	28.5237	25.5723	-5	15	12
4771	101	7	0	19.1065	24.4298	16.2543	-5	15	12
1130	33	1	0.0095	17.3358	27.0453	20.1388	-5	15	12
4648	101	9	-0.3	23.4065	27.3931	18.8789	-5	15	12
3114	89	5	0.051	31.9956	29.8943	13.148	-5	15	12
362	11	3	0.4539	32.0628	27.6224	18.4133	-5	15	12
4375	101	9	-0.3	29.4167	27.1631	25.6001	-5	15	12
4288	101	7	0	20.9408	28.4458	31.2803	-5	15	12
3019	87	1	-0.0859	35.6531	36.5824	33.8918	-5	15	12
1165	34	1	0.0095	35.4595	36.9641	29.2497	-5	15	12
1189	34	5	0.051	35.7395	36.424	30.1426	-5	15	12
1190	34	6	0.177	34.2241	35.2374	28.733	-5	15	12
4865	101	8	0	22.16	35.4222	12.514	-5	15	12
4969	101	8	0	20.6858	33.8688	12.6955	-5	15	12
4717	101	8	0	28.4153	26.2908	16.9648	-5	15	12
4636	101	8	0	24.598	26.6951	16.4975	-5	15	12
4252	101	9	-0.3	29.8413	37.2423	30.3075	-5	15	12
4247	101	8	0	31.8011	36.9326	29.6866	-5	15	12
4248	101	8	0	32.1008	36.8332	29.8979	-5	15	12
4246	101	7	0	31.1482	36.0123	30.5563	-5	15	12
1167	34	3	0.4539	33.4837	36.6743	27.7115	-5	15	12
4276	101	8	0	31.6335	35.4859	27.8659	-5	15	12
4639	101	7	0	24.6746	26.2372	19.1287	-5	15	12
4161	101	8	0	23.7949	25.4609	34.4102	-5	15	12
4044	101	8	0	30.358	25.0383	34.9793	-5	15	12
1155	33	6	0.177	18.3741	27.4949	21.9649	-5	15	12
2514	72	5	0.0403	36.7951	29.4536	30.9082	-5	15	12
4167	101	9	-0.3	25.0726	24.5454	36.1194	-5	15	12
4778	101	9	-0.3	18.6341	25.2933	15.2452	-5	15	12
4242	101	7	0	30.376	37.1537	32.8338	-5	15	12
4244	101	7	0	30.2142	36.4367	31.5464	-5	15	12
3021	87	2	-0.342	33.3251	35.615	33.4014	-5	15	12
3045	87	6	0.177	32.3013	35.6769	33.7135	-5	15	12
4253	101	9	-0.3	32.4427	35.5257	30.6846	-5	15	12
3022	87	3	0.4539	33.4852	35.2323	32.1902	-5	15	12
4445	101	8	0	20.1386	25.2671	27.6512	-5	15	12
1129	33	1	-0.0859	16.0134	26.3444	19.6279	-5	15	12
5032	101	8	0	30.0734	32.6	13.7951	-5	15	12
4844	101	8	0	24.7796	29.196	13.7269	-5	15	12
4649	101	9	-0.3	25.7284	27.1082	19.6132	-5	15	12
4353	101	8	0	29.7801	26.2532	30.7845	-5	15	12
4298	101	8	0	20.2798	26.5152	30.5093	-5	15	12
1166	34	2	-0.342	34.543	36.1623	28.2954	-5	15	12
4422	101	8	0	18.8449	25.2389	30.3355	-5	15	12
1643	47	5	0.0411	33.9026	24.5178	36.9356	-5	15	12
3992	101	7	0	21.1874	30.9199	36.3881	-5	15	12
4030	101	7	0	29.6306	27.8765	37.2612	-5	15	12
3994	101	7	0	20.0778	31.7355	36.202	-5	15	12
3984	101	7	0	21.752	29.3289	34.815	-5	15	12
4004	101	8	0	18.2772	33.0111	34.8382	-5	15	12
3995	101	8	0	20.3491	33.1232	36.2269	-5	15	12
3897	101	8	0	22.3274	35.0446	36.4312	-5	15	12
4496	101	7	0	24.3076	25.9719	24.4757	-5	15	12
3988	101	7	0	21.7097	28.631	37.223	-5	15	12
1954	56	5	0.0403	36.8447	35.7017	21.6998	-5	15	12
4002	101	8	0	19.665	28.5247	33.9525	-5	15	12
4159	101	8	0	26.0977	24.7435	35.4321	-5	15	12
3996	101	8	0	18.8082	32.0947	36.7164	-5	15	12
4001	101	9	-0.3	19.2838	32.0378	35.0829	-5	15	12
3993	101	8	0	22.537	31.2332	36.0468	-5	15	12
4000	101	9	-0.3	21.8292	30.6968	35.1713	-5	15	12
4687	101	7	0	29.9833	27.7153	21.1102	-5	15	12
4358	101	9	-0.3	30.7399	26.1061	32.2654	-5	15	12
4027	101	8	0	28.2835	29.0547	35.134	-5	15	12
4036	101	7	0	28.8024	31.4689	37.1212	-5	15	12
4061	101	9	-0.3	23.6576	33.3134	36.2562	-5	15	12
4053	101	7	0	25.2927	34.5597	35.6359	-5	15	12
4051	101	7	0	24.3151	33.6483	35.0323	-5	15	12
4052	101	8	0	22.9028	33.454	34.943	-5	15	12
4054	101	8	0	26.6041	34.9601	35.2629	-5	15	12
4046	101	8	0	28.8556	34.0292	36.1525	-5	15	12
4168	101	9	-0.3	24.3396	25.0051	32.9157	-5	15	12
4700	101	7	0	28.0814	28.3958	15.8665	-5	15	12
4716	101	8	0	26.7121	26.7828	14.9996	-5	15	12
4034	101	7	0	29.3021	30.1332	37.2993	-5	15	12
4694	101	9	-0.3	29.2239	26.5765	21.2653	-5	15	12
4299	101	7	0	24.1442	25.8151	27.3347	-5	15	12
1151	33	5	0.047	16.0954	25.2619	19.8876	-5	15	12
4351	101	7	0	30.1182	27.305	31.674	-5	15	12
4365	101	8	0	28.3691	27.8543	24.4912	-5	15	12
384	11	5	0.051	33.1034	24.6932	17.3927	-5	15	12
4697	101	8	0	27.8726	26.8336	20.9319	-5	15	12
3079	88	5	0.051	34.861	26.2186	12.4066	-5	15	12
4043	101	9	-0.3	28.6816	32.8289	36.8874	-5	15	12
4376	101	9	-0.3	27.5341	28.2105	27.6137	-5	15	12
4312	101	9	-0.3	23.9962	27.8669	27.2659	-5	15	12
4066	101	8	0	24.394	32.5467	37.1892	-5	15	12
4050	101	8	0	24.0932	32.1477	34.355	-5	15	12
3985	101	8	0	23.0031	29.6805	34.245	-5	15	12
4504	101	9	-0.3	23.8879	25.7969	23.0981	-5	15	12
4065	101	8	0	26.3995	32.102	35.1562	-5	15	12
4360	101	8	0	28.2373	32.0374	34.3836	-5	15	12
4060	101	9	-0.3	25.3928	31.8884	34.1851	-5	15	12
4624	101	7	0	21.2419	28.3494	20.846	-5	15	12
4815	101	8	0	27.9543	24.7048	14.6859	-5	15	12
67	2	5	0.0385	34.3167	31.5097	35.0387	-5	15	12
3428	98	5	0.0411	35.035	33.0961	36.2823	-5	15	12
3939	101	8	0	31.7915	34.5775	36.7539	-5	15	12
47	2	3	0.4539	31.6968	32.9898	35.2115	-5	15	12
48	2	4	-0.3954	31.7738	34.0876	35.5763	-5	15	12
64	2	5	0.0403	34.6576	29.1518	36.9943	-5	15	12
4306	101	8	0	22.0819	25.3301	30.2335	-5	15	12
4334	101	9	-0.3	20.5988	27.8783	27.4581	-5	15	12
70	2	6	0.177	30.9015	31.2486	34.5843	-5	15	12
4026	101	7	0	29.6424	28.6632	35.266	-5	15	12
4361	101	8	0	31.8767	26.2054	33.1082	-5	15	12
4295	101	9	-0.3	21.2245	27.066	31.4081	-5	15	12
4702	101	7	0	28.7391	28.2403	17.2376	-5	15	12
69	2	5	0.051	32.0686	29.6519	35.6295	-5	15	12
3997	101	9	-0.3	20.3827	27.9305	35.0305	-5	15	12
4703	101	8	0	28.7149	28.2367	18.6654	-5	15	12
4478	101	8	0	29.1357	24.5507	25.561	-5	15	12
4350	101	8	0	31.3833	28.4364	31.1528	-5	15	12
68	2	5	0.0411	32.3328	30.8606	36.8743	-5	15	12
4325	101	8	0	21.0383	27.7686	26.8824	-5	15	12
420	12	6	0.177	29.7031	25.5331	14.1207	-5	15	12
381	11	5	0.047	35.1087	25.3577	18.788	-5	15	12
4800	101	8	0	29.3079	24.7312	19.1094	-5	15	12
46	2	2	-0.342	31.8379	31.6987	34.9189	-5	15	12
3405	98	1	0.0095	35.0846	33.8391	37.0933	-5	15	12
45	2	1	0.0095	32.5126	30.7045	35.8065	-5	15	12
44	2	1	-0.0859	34.0272	30.5337	35.4746	-5	15	12
43	2	1	-0.0796	34.9562	30.146	36.6567	-5	15	12
66	2	5	0.047	34.0721	29.7497	34.7428	-5	15	12
4042	101	9	-0.3	29.5401	29.9834	35.9311	-5	15	12
1150	33	5	0.0403	14.7531	27.9858	20.2354	-5	15	12
4338	101	8	0	19.4426	27.8663	23.7526	-5	15	12
1430	41	5	0.0403	36.9457	33.3825	14.7179	-5	15	12
4497	101	8	0	23.9015	27.2366	23.9826	-5	15	12
4732	101	9	-0.3	24.1044	32.7159	12.6638	-5	15	12
4840	101	9	-0.3	24.46	25.6172	12.4973	-5	15	12
3892	101	9	-0.3	21.4579	36.0043	35.8994	-5	15	12
3881	101	7	0	21.6213	37.3015	36.322	-5	15	12
3882	101	8	0	21.5554	36.3501	35.2632	-5	15	12
1148	33	5	0.0407	13.5366	26.7996	18.4794	-5	15	12
4721	101	7	0	25.2836	33.4787	13.0799	-5	15	12
4712	101	9	-0.3	29.4812	27.0099	17.5625	-5	15	12
4835	101	8	0	23.1607	27.8819	12.8058	-5	15	12
4640	101	8	0	25.9945	26.7261	18.9369	-5	15	12
4352	101	8	0	31.0673	26.4405	31.0741	-5	15	12
4728	101	8	0	26.3151	35.964	12.638	-5	15	12
3080	88	6	0.177	32.5864	25.4884	12.8204	-5	15	12
4494	101	7	0	23.3369	25.0356	24.8814	-5	15	12
4772	101	8	0	19.9759	25.2434	17.0349	-5	15	12
1149	33	5	0.0403	14.7083	26.6457	21.3843	-5	15	12
4055	101	7	0	25.7765	35.531	34.6635	-5	15	12
4056	101	8	0	24.4173	35.777	34.9796	-5	15	12
3859	101	8	0	26.9668	36.183	36.9485	-5	15	12
4057	101	7	0	25.3921	36.8862	34.9268	-5	15	12
4062	101	9	-0.3	25.5847	35.2145	36.9549	-5	15	12
3924	101	8	0	29.3858	36.2479	36.49	-5	15	12
4106	101	9	-0.3	20.7404	24.9319	36.4144	-5	15	12
1132	33	3	0.4539	17.5812	25.583	22.135	-5	15	12
4381	101	8	0	27.9385	27.319	28.6402	-5	15	12
385	11	6	0.177	31.7267	25.8071	18.9064	-5	15	12
4100	101	8	0	19.7133	25.1349	36.8663	-5	15	12
4162	101	7	0	25.871	26.2415	33.7297	-5	15	12
4339	101	8	0	20.7774	27.3855	28.7741	-5	15	12
4637	101	7	0	24.1226	26.7176	17.8814	-5	15	12
4169	101	9	-0.3	25.3214	27.5144	33.8789	-5	15	12
358	11	1	-0.0796	35.7249	25.0475	16.696	-5	15	12
3986	101	7	0	21.5516	28.2939	35.8098	-5	15	12
4654	101	8	0	25.2717	27.3631	20.9358	-5	15	12
4164	101	8	0	25.6721	26.975	34.937	-5	15	12
1147	33	5	0.0404	13.5259	25.3254	19.4586	-5	15	12
3987	101	8	0	21.6057	27.6147	34.5638	-5	15	12
3020	87	1	0.0095	34.1098	36.7702	34.0179	-5	15	12
3044	87	5	0.051	33.979	36.7908	35.1299	-5	15	12
3111	89	5	0.047	34.0693	28.5862	12.7897	-5	15	12
4824	101	7	0	24.1367	24.356	11.8742	-5	15	12
3561	101	8	0	21.8628	34.8057	44.7901	-5	15	12
3956	101	9	-0.3	21.1629	32.4409	43.2709	-5	15	12
3958	101	9	-0.3	20.8181	29.5862	40.7268	-5	15	12
3945	101	8	0	19.2665	31.3594	40.7589	-5	15	12
3947	101	8	0	22.2663	31.5959	42.6867	-5	15	12
3950	101	7	0	20.8389	28.6784	41.829	-5	15	12
3961	101	8	0	20.1553	32.7809	44.21	-5	15	12
3658	101	7	0	21.9285	32.0785	46.4491	-5	15	12
3946	101	7	0	20.9008	31.2008	42.5981	-5	15	12
3857	101	8	0	22.2238	34.439	42.5191	-5	15	12
3656	101	7	0	21.3463	30.8607	46.7755	-5	15	12
3949	101	8	0	19.699	30.7183	43.2574	-5	15	12
3664	101	9	-0.3	20.9886	30.4388	45.5	-5	15	12
3957	101	9	-0.3	21.5138	29.8492	44.0203	-5	15	12
3948	101	7	0	20.6214	29.7096	42.8827	-5	15	12
3649	101	8	0	22.5535	29.5662	44.7878	-5	15	12
3944	101	7	0	20.623	31.2028	41.1509	-5	15	12
3648	101	7	0	21.2923	29.0571	45.2113	-5	15	12
3715	101	7	0	26.5512	33.7095	45.0529	-5	15	12
3716	101	8	0	25.8421	33.2582	46.1862	-5	15	12
3659	101	8	0	22.9077	33.0837	46.2871	-5	15	12
3920	101	8	0	29.1524	33.8805	43.8554	-5	15	12
4007	101	7	0	28.5031	31.184	41.3617	-5	15	12
4010	101	8	0	29.3413	32.005	42.4874	-5	15	12
3712	101	8	0	24.2494	34.712	43.5298	-5	15	12
4006	101	8	0	27.3906	30.0372	41.0412	-5	15	12
4011	101	7	0	28.9275	29.288	43.0664	-5	15	12
3959	101	9	-0.3	23.2347	29.0348	41.4627	-5	15	12
4021	101	9	-0.3	28.7652	28.6427	40.9587	-5	15	12
3713	101	7	0	26.1579	33.3655	43.7116	-5	15	12
3725	101	9	-0.3	27.1124	32.5623	45.7159	-5	15	12
3660	101	8	0	23.1785	32.4801	46.9795	-5	15	12
3665	101	9	-0.3	23.3824	32.0636	46.4712	-5	15	12
3724	101	9	-0.3	25.0677	32.6093	43.1771	-5	15	12
3714	101	8	0	26.548	32.1184	43.1482	-5	15	12
3711	101	7	0	25.4304	34.2831	42.8777	-5	15	12
3730	101	8	0	27.7428	31.4315	45.1521	-5	15	12
3668	101	8	0	24.0251	30.8517	46.0728	-5	15	12
3699	101	8	0	29.2961	30.7921	46.2408	-5	15	12
3729	101	8	0	24.6574	31.5846	42.2817	-5	15	12
4009	101	7	0	29.0193	30.6373	42.5849	-5	15	12
4012	101	8	0	27.762	29.7636	43.712	-5	15	12
4023	101	8	0	27.688	32.7729	41.4318	-5	15	12
3954	101	8	0	23.1687	28.8667	42.0493	-5	15	12
3836	101	8	0	25.6003	29.1281	43.7459	-5	15	12
3334	96	1	-0.0859	34.3575	34.0889	46.1796	-5	15	12
3358	96	5	0.0411	32.4629	35.0096	45.4027	-5	15	12
3359	96	5	0.051	32.3073	34.1369	46.8905	-5	15	12
3335	96	1	0.0095	32.8024	34.1025	45.9211	-5	15	12
2320	67	1	0.0095	32.6013	31.8383	41.3509	-5	15	12
2339	67	5	0.0403	34.6865	32.451	43.0575	-5	15	12
3356	96	5	0.047	34.5694	33.3758	46.9932	-5	15	12
2318	67	1	-0.0796	35.0482	31.6926	42.3291	-5	15	12
2319	67	1	-0.0859	34.1035	31.7305	41.0363	-5	15	12
2343	67	5	0.0411	32.3011	32.5604	42.1235	-5	15	12
4014	101	8	0	30.9654	28.7237	42.6569	-5	15	12
3917	101	9	-0.3	30.1601	34.3493	42.9468	-5	15	12
3690	101	7	0	30.0759	28.6459	45.5159	-5	15	12
2553	73	5	0.0411	33.4545	28.4666	42.0735	-5	15	12
3691	101	8	0	31.2517	29.2955	45.3083	-5	15	12
3360	96	6	0.177	31.5116	33.0976	44.447	-5	15	12
3336	96	2	-0.342	32.3297	32.8194	45.1221	-5	15	12
3912	101	8	0	30.5622	34.5395	42.8233	-5	15	12
3337	96	3	0.4539	32.1444	31.6313	45.6672	-5	15	12
4019	101	9	-0.3	29.6015	31.4964	43.6111	-5	15	12
3357	96	5	0.0385	34.8403	33.7172	45.2259	-5	15	12
4024	101	8	0	30.9742	31.1908	43.4795	-5	15	12
3911	101	8	0	29.9201	34.6437	42.2728	-5	15	12
3338	96	4	-0.3954	31.9917	30.6644	46.352	-5	15	12
2340	67	5	0.0403	34.9613	30.7544	42.7934	-5	15	12
3333	96	1	-0.0796	34.9684	35.4663	46.5583	-5	15	12
2344	67	5	0.051	32.1852	30.9274	41.7792	-5	15	12
2625	75	6	0.177	33.4223	34.2905	41.5598	-5	15	12
3706	101	9	-0.3	30.71	29.7809	46.1764	-5	15	12
4020	101	9	-0.3	29.5217	29.1713	44.3456	-5	15	12
2623	75	5	0.0411	35.5315	34.4227	40.7596	-5	15	12
4013	101	7	0	29.677	28.6264	42.0567	-5	15	12
2106	61	1	-0.0787	36.9012	35.4505	57.2106	-5	15	12
2107	61	1	-0.0792	36.2851	36.2533	56.0205	-5	15	12
3352	96	5	0.0404	37.0049	34.9026	46.0809	-5	15	12
3898	101	8	0	22.003	35.0434	38.6982	-5	15	12
3545	101	7	0	21.8125	36.6532	46.0137	-5	15	12
3556	101	9	-0.3	22.6317	35.9806	45.0382	-5	15	12
3847	101	7	0	21.3885	36.8087	41.7221	-5	15	12
3878	101	8	0	24.882	30.9963	38.6314	-5	15	12
3331	96	1	-0.0787	37.0002	36.7606	47.2138	-5	15	12
3615	101	8	0	20.5001	28.1694	52.0418	-5	15	12
3678	101	8	0	31.0573	28.2775	51.6619	-5	15	12
3407	98	3	0.4539	33.2784	34.65	38.5494	-5	15	12
3332	96	1	-0.0792	36.452	35.3921	46.8609	-5	15	12
3792	101	8	0	28.8737	25.0081	50.4154	-5	15	12
2533	73	4	-0.3954	32.3198	27.8455	37.7975	-5	15	12
2128	61	5	0.0407	35.5687	36.9958	56.354	-5	15	12
3849	101	8	0	20.8399	36.0457	42.7808	-5	15	12
3848	101	8	0	20.525	36.3077	42.726	-5	15	12
3884	101	8	0	23.3062	36.8727	37.6726	-5	15	12
3858	101	7	0	25.939	36.1911	37.9217	-5	15	12
3854	101	9	-0.3	21.4931	35.3473	41.7148	-5	15	12
1618	47	1	-0.0796	36.3748	24.4922	38.7348	-5	15	12
3718	101	8	0	27.3399	35.705	44.4679	-5	15	12
3546	101	8	0	22.8768	36.4248	45.1045	-5	15	12
3717	101	7	0	26.3175	35.1295	45.2697	-5	15	12
3404	98	1	-0.0859	36.4757	33.9489	37.8698	-5	15	12
3726	101	9	-0.3	26.3657	35.5798	46.6091	-5	15	12
4033	101	8	0	30.4069	30.0677	38.8243	-5	15	12
3935	101	9	-0.3	31.3056	35.6915	38.947	-5	15	12
1620	47	1	0.0095	33.8989	24.6741	38.0276	-5	15	12
3719	101	7	0	25.9338	36.3732	44.6594	-5	15	12
3727	101	9	-0.3	25.1806	35.4609	43.7619	-5	15	12
3874	101	9	-0.3	25.3857	34.9974	38.2634	-5	15	12
3909	101	8	0	29.2924	36.7432	43.294	-5	15	12
3640	101	9	-0.3	24.4967	26.8878	48.1099	-5	15	12
2621	75	5	0.047	35.9413	36.4771	43.1283	-5	15	12
1639	47	5	0.0403	36.3264	25.4948	39.1264	-5	15	12
1682	49	1	-0.0801	36.4801	30.9238	61.9598	-5	15	12
3943	101	8	0	19.108	29.5066	40.1321	-5	15	12
3618	101	8	0	21.8743	26.6729	53.1242	-5	15	12
3720	101	8	0	26.0678	37.1422	43.4762	-5	15	12
3873	101	9	-0.3	24.9643	35.2076	41.8183	-5	15	12
3406	98	2	-0.342	33.9223	33.6406	38.0257	-5	15	12
3679	101	7	0	30.7776	27.5447	53.8433	-5	15	12
3865	101	8	0	24.4407	35.7443	40.9732	-5	15	12
3864	101	7	0	25.8157	35.5936	40.6865	-5	15	12
206	6	5	0.047	36.9209	36.9167	38.9333	-5	15	12
60	2	5	0.0398	37.0309	30.1542	38.4121	-5	15	12
3982	101	8	0	27.1644	25.8616	40.6319	-5	15	12
3585	101	7	0	30.0679	37.2618	46.6485	-5	15	12
3588	101	8	0	30.9282	35.698	47.1761	-5	15	12
3991	101	8	0	22.4397	30.7017	37.7534	-5	15	12
2601	75	2	-0.342	33.9128	35.1759	41.9286	-5	15	12
3680	101	8	0	31.1466	26.1741	53.9213	-5	15	12
3967	101	7	0	24.7752	25.6802	39.677	-5	15	12
1697	49	5	0.0383	37.1048	31.8166	62.0561	-5	15	12
3623	101	9	-0.3	21.0701	27.0211	54.439	-5	15	12
2624	75	5	0.051	35.3563	36.1411	40.592	-5	15	12
3860	101	7	0	26.6725	36.9444	38.8667	-5	15	12
2532	73	3	0.4539	32.4157	28.2912	38.9014	-5	15	12
3686	101	9	-0.3	30.8449	26.1781	54.2431	-5	15	12
3908	101	7	0	30.6819	36.7466	43.007	-5	15	12
3631	101	7	0	24.304	25.5756	50.5702	-5	15	12
3910	101	7	0	29.8157	35.6913	43.2038	-5	15	12
2603	75	4	-0.3954	32.3174	37.082	42.2233	-5	15	12
2602	75	3	0.4539	33.0242	36.1744	42.0371	-5	15	12
3817	101	8	0	25.9783	24.4535	43.2231	-5	15	12
3354	96	5	0.0403	34.7649	36.1369	45.7083	-5	15	12
2600	75	1	0.0095	35.3199	35.3455	41.4014	-5	15	12
3863	101	8	0	27.245	36.121	40.3427	-5	15	12
3562	101	8	0	21.6615	34.0278	48.4885	-5	15	12
3512	101	8	0	20.7716	34.0781	52.6277	-5	15	12
3619	101	9	-0.3	22.1876	32.5357	50.3107	-5	15	12
3625	101	8	0	19.3725	32.2291	51.2318	-5	15	12
3663	101	9	-0.3	22.0967	29.5298	49.0108	-5	15	12
3611	101	8	0	22.0499	31.6573	52.9354	-5	15	12
3620	101	9	-0.3	19.5193	31.4064	52.3838	-5	15	12
3610	101	7	0	20.9456	31.473	52.0556	-5	15	12
3608	101	7	0	21.5638	31.32	50.7891	-5	15	12
3657	101	8	0	20.2594	30.9012	47.6851	-5	15	12
3607	101	8	0	20.6328	30.6318	49.8594	-5	15	12
3612	101	7	0	20.8137	30.624	53.1857	-5	15	12
3606	101	7	0	21.8045	29.9852	50.3456	-5	15	12
3654	101	7	0	21.4916	29.8684	47.8013	-5	15	12
3614	101	7	0	21.0842	29.281	52.7014	-5	15	12
3622	101	9	-0.3	21.4363	28.914	51.2879	-5	15	12
3655	101	8	0	22.6118	29.0788	48.2122	-5	15	12
3667	101	8	0	19.4826	28.6474	48.2718	-5	15	12
3652	101	7	0	21.6705	28.6287	47.2842	-5	15	12
3523	101	8	0	25.3746	34.8804	47.2867	-5	15	12
3538	101	9	-0.3	26.058	34.4765	48.5845	-5	15	12
3531	101	8	0	24.7529	34.3158	49.274	-5	15	12
3530	101	7	0	25.9108	33.6821	49.7939	-5	15	12
3603	101	8	0	28.8323	34.6767	48.2814	-5	15	12
3687	101	8	0	28.8181	32.3223	51.2479	-5	15	12
3682	101	9	-0.3	29.1872	30.9505	51.2266	-5	15	12
3576	101	8	0	28.1	35.0382	53.6123	-5	15	12
3528	101	7	0	25.8849	34.7731	50.6419	-5	15	12
3537	101	9	-0.3	26.555	34.0193	51.6524	-5	15	12
3529	101	8	0	25.6676	33.7359	51.5806	-5	15	12
3624	101	8	0	23.0698	33.4441	50.9605	-5	15	12
3701	101	8	0	29.2947	32.6357	48.3862	-5	15	12
3532	101	7	0	26.0389	32.5379	48.9372	-5	15	12
3290	94	6	0.177	26.083	32.3252	53.5872	-5	15	12
3534	101	8	0	25.9009	32.1491	50.2942	-5	15	12
3533	101	8	0	25.0185	31.6543	49.3595	-5	15	12
3542	101	8	0	26.9132	31.4836	48.0722	-5	15	12
3702	101	8	0	29.1997	31.528	48.5897	-5	15	12
3539	101	9	-0.3	25.5066	31.3666	48.1919	-5	15	12
3609	101	8	0	22.9749	31.2318	50.8605	-5	15	12
3683	101	9	-0.3	26.9498	29.8325	52.5942	-5	15	12
3674	101	8	0	27.2314	29.797	51.9731	-5	15	12
3671	101	7	0	28.4581	29.7706	51.4771	-5	15	12
3673	101	7	0	28.2353	29.1842	52.7716	-5	15	12
3670	101	8	0	27.5814	28.9595	49.9796	-5	15	12
3705	101	9	-0.3	28.9491	29.0441	49.3825	-5	15	12
3669	101	7	0	28.7397	28.6039	50.7216	-5	15	12
2135	61	6	0.177	34.5153	34.7244	50.7774	-5	15	12
3355	96	5	0.0403	34.3612	35.8163	47.4311	-5	15	12
2110	61	1	0.0095	34.3466	34.7314	52.9469	-5	15	12
2111	61	2	-0.342	33.8918	35.0972	51.5304	-5	15	12
3604	101	8	0	30.5119	34.371	50.6995	-5	15	12
1713	49	5	0.0411	32.2054	32.454	52.6257	-5	15	12
3584	101	8	0	29.8848	33.2024	53.2635	-5	15	12
2133	61	5	0.0411	33.4912	34.4041	53.5492	-5	15	12
3672	101	8	0	29.8283	30.1187	51.331	-5	15	12
3707	101	9	-0.3	31.0852	32.5665	48.3385	-5	15	12
3710	101	8	0	32.4774	32.4778	48.0558	-5	15	12
1693	49	4	-0.3954	32.1921	32.6582	49.2531	-5	15	12
3700	101	7	0	30.1254	31.8376	47.5616	-5	15	12
1692	49	3	0.4539	32.1319	31.8592	50.1306	-5	15	12
2134	61	5	0.051	35.0083	33.8288	52.881	-5	15	12
1690	49	1	0.0095	32.0098	31.37	52.5293	-5	15	12
1712	49	5	0.0385	33.913	30.465	53.0108	-5	15	12
1691	49	2	-0.342	32.2419	30.951	51.0812	-5	15	12
1714	49	5	0.051	30.9722	31.2509	52.8352	-5	15	12
1689	49	1	-0.0859	32.9412	30.5873	53.5174	-5	15	12
3698	101	7	0	30.0401	30.3481	47.3603	-5	15	12
3675	101	7	0	29.5263	28.8749	53.372	-5	15	12
1715	49	6	0.177	31.7823	30.0139	50.8318	-5	15	12
3697	101	8	0	31.1495	29.7818	48.6493	-5	15	12
3696	101	7	0	29.8693	29.2732	48.356	-5	15	12
3548	101	8	0	20.5766	36.8174	47.4975	-5	15	12
1644	47	5	0.051	33.9931	25.7919	38.0392	-5	15	12
3408	98	4	-0.3954	32.7491	35.5355	39.029	-5	15	12
4115	101	8	0	28.0239	24.547	42.3527	-5	15	12
3558	101	9	-0.3	22.1089	37.2516	49.7153	-5	15	12
3547	101	7	0	21.9822	36.6398	47.4245	-5	15	12
3557	101	9	-0.3	21.8091	35.2336	47.7596	-5	15	12
237	7	5	0.0404	32.7182	34.6484	61.4263	-5	15	12
238	7	5	0.0407	31.9201	36.1794	61.328	-5	15	12
2552	73	5	0.0385	35.3049	27.5575	39.7152	-5	15	12
2335	67	5	0.0398	37.1784	32.4401	43.9112	-5	15	12
3510	101	8	0	21.0127	37.0875	53.6771	-5	15	12
3511	101	7	0	20.7928	35.2681	53.3959	-5	15	12
3989	101	8	0	22.7997	28.1057	37.9617	-5	15	12
2124	61	5	0.0398	37.2986	37.1722	58.4807	-5	15	12
3501	101	7	0	22.0811	37.0842	51.049	-5	15	12
3509	101	7	0	21.964	36.0773	53.3453	-5	15	12
3517	101	9	-0.3	21.8304	35.9868	51.9033	-5	15	12
3617	101	8	0	21.0166	26.595	53.4872	-5	15	12
3689	101	8	0	29.5903	26.3657	54.9051	-5	15	12
3163	91	4	-0.3954	31.6132	26.1875	45.6066	-5	15	12
4037	101	8	0	29.2436	32.5988	37.8653	-5	15	12
3750	101	8	0	19.0854	24.8163	51.0661	-5	15	12
4087	101	8	0	20.9306	24.4662	43.554	-5	15	12
3524	101	7	0	26.2236	36.5285	49.2807	-5	15	12
3522	101	7	0	26.1218	35.8458	47.9921	-5	15	12
3353	96	5	0.0407	36.5769	34.7302	47.7661	-5	15	12
3692	101	7	0	30.067	27.6789	46.5457	-5	15	12
3951	101	8	0	20.2674	27.5807	41.133	-5	15	12
3940	101	8	0	31.6351	35.1502	40.2137	-5	15	12
4016	101	8	0	29.8457	26.5548	42.967	-5	15	12
3626	101	8	0	20.0953	26.4747	55.3159	-5	15	12
3641	101	9	-0.3	24.2525	26.7447	51.3876	-5	15	12
4032	101	7	0	29.6683	29.0518	38.1614	-5	15	12
3541	101	8	0	25.0394	37.3457	52.9143	-5	15	12
3527	101	8	0	26.913	36.7758	51.7332	-5	15	12
3536	101	9	-0.3	25.3859	36.4085	51.9187	-5	15	12
3526	101	7	0	26.0968	36.1705	50.7362	-5	15	12
2125	61	5	0.0398	36.0674	35.0568	57.7553	-5	15	12
3704	101	9	-0.3	30.2016	26.764	48.284	-5	15	12
4005	101	7	0	28.7011	30.031	40.4837	-5	15	12
3827	101	8	0	23.9819	27.4654	44.5245	-5	15	12
2317	67	1	-0.0792	36.5595	31.847	41.9182	-5	15	12
2131	61	5	0.047	35.9322	36.2085	53.0679	-5	15	12
3815	101	8	0	27.0247	25.7586	48.8086	-5	15	12
3823	101	8	0	22.691	25.1814	45.6968	-5	15	12
3350	96	5	0.0398	36.3978	37.0751	48.0902	-5	15	12
3590	101	8	0	31.7499	35.6805	49.0232	-5	15	12
3589	101	7	0	30.7545	36.6759	49.0151	-5	15	12
3587	101	7	0	30.0223	36.5908	47.8022	-5	15	12
3599	101	9	-0.3	30.5785	35.5764	49.9467	-5	15	12
3598	101	9	-0.3	29.6951	35.3295	47.3628	-5	15	12
2109	61	1	-0.0859	35.0874	35.8846	53.6806	-5	15	12
3693	101	8	0	28.653	27.6262	46.6754	-5	15	12
3630	101	8	0	23.4812	27.0617	48.5626	-5	15	12
2323	67	4	-0.3954	29.5143	33.2522	40.3971	-5	15	12
2338	67	5	0.0407	36.7449	31.0555	41.2015	-5	15	12
3709	101	8	0	30.4208	25.5479	48.9778	-5	15	12
1623	47	4	-0.3954	31.6174	25.3419	40.6333	-5	15	12
3831	101	9	-0.3	23.9444	24.7924	46.6803	-5	15	12
3580	101	9	-0.3	30.2798	37.2793	52.3551	-5	15	12
3573	101	8	0	31.238	36.0071	53.6535	-5	15	12
2113	61	4	-0.3954	31.4899	35.3163	51.0086	-5	15	12
2112	61	3	0.4539	32.616	35.2287	51.257	-5	15	12
3518	101	9	-0.3	20.3523	34.0335	54.0042	-5	15	12
3521	101	8	0	19.5853	33.8336	55.185	-5	15	12
3621	101	9	-0.3	20.6661	30.4184	54.6098	-5	15	12
3613	101	8	0	20.8889	30.3996	54.5857	-5	15	12
3288	94	5	0.0411	25.7404	35.006	54.5959	-5	15	12
3287	94	5	0.0385	23.5344	34.7305	55.7655	-5	15	12
3264	94	1	-0.0859	24.291	33.8691	55.7564	-5	15	12
3265	94	1	0.0095	25.2177	34.0171	54.5342	-5	15	12
3289	94	5	0.051	24.6571	34.0577	53.5547	-5	15	12
3267	94	3	0.4539	27.5323	33.0298	54.6409	-5	15	12
3581	101	9	-0.3	29.1063	34.204	53.9076	-5	15	12
3268	94	4	-0.3954	28.6464	33.2832	54.932	-5	15	12
3261	94	1	-0.0787	24.846	34.6127	59.7445	-5	15	12
3283	94	5	0.0407	23.7731	35.6288	58.0894	-5	15	12
3280	94	5	0.0398	25.7448	35.2674	59.6767	-5	15	12
3285	94	5	0.0403	25.829	34.6647	56.9834	-5	15	12
3262	94	1	-0.0792	24.0888	34.6035	58.3476	-5	15	12
3282	94	5	0.0404	23.0938	34.0839	58.4367	-5	15	12
3263	94	1	-0.0796	24.9878	34.0187	57.1736	-5	15	12
3281	94	5	0.0395	25.3181	33.6314	59.8934	-5	15	12
3284	94	5	0.0403	25.4685	33.0623	57.4764	-5	15	12
240	7	5	0.0403	29.812	34.7439	60.2813	-5	15	12
3688	101	8	0	26.9476	30.4637	53.8583	-5	15	12
3286	94	5	0.047	23.5773	32.9994	55.6138	-5	15	12
3266	94	2	-0.342	26.2603	32.8447	54.5268	-5	15	12
3676	101	8	0	28.6798	28.601	54.4813	-5	15	12
2129	61	5	0.0403	34.69	34.7653	55.5819	-5	15	12
1685	49	1	-0.0789	35.5182	30.6297	58.0288	-5	15	12
2322	67	3	0.4539	30.5754	32.794	40.2401	-5	15	12
1704	49	5	0.0398	36.4866	30.6603	57.4827	-5	15	12
1708	49	5	0.0407	35.348	30.7407	55.2164	-5	15	12
1703	49	5	0.0396	35.1766	29.6072	58.167	-5	15	12
1701	49	5	0.0394	35.9298	32.3156	59.3123	-5	15	12
1710	49	5	0.0403	32.383	31.5322	55.3088	-5	15	12
1684	49	1	-0.0814	35.6822	31.2687	59.485	-5	15	12
1706	49	5	0.0395	33.4302	31.4044	57.6683	-5	15	12
245	7	6	0.177	31.5788	34.6324	55.3656	-5	15	12
244	7	5	0.051	30.0217	34.4798	57.394	-5	15	12
220	7	1	0.0095	31.0797	34.4539	57.5376	-5	15	12
218	7	1	-0.0796	30.928	34.4292	60.2479	-5	15	12
243	7	5	0.0411	31.3486	33.3723	57.5066	-5	15	12
1686	49	1	-0.0787	34.4498	31.4249	57.1371	-5	15	12
239	7	5	0.0403	30.9075	33.3244	60.2749	-5	15	12
1705	49	5	0.0398	34.7568	32.4549	57.0173	-5	15	12
1709	49	5	0.0403	33.6843	32.3732	54.4198	-5	15	12
1688	49	1	-0.0796	33.3183	31.4115	54.7565	-5	15	12
1687	49	1	-0.0792	34.3346	30.7507	55.7276	-5	15	12
1702	49	5	0.0405	34.6864	31.3562	59.918	-5	15	12
3684	101	9	-0.3	29.3665	29.852	54.4007	-5	15	12
1711	49	5	0.047	32.531	29.623	53.7588	-5	15	12
1707	49	5	0.0404	34.0041	29.6988	55.9444	-5	15	12
3513	101	8	0	21.11	35.4122	54.7742	-5	15	12
1681	49	1	-0.3	37.0587	29.8587	63.008	-5	15	12
3807	101	8	0	27.4542	24.9042	45.8994	-5	15	12
3998	101	9	-0.3	21.9198	27.648	38.248	-5	15	12
3968	101	8	0	24.1933	26.7857	40.35	-5	15	12
2337	67	5	0.0404	36.7982	32.7805	41.426	-5	15	12
3516	101	9	-0.3	23.1938	36.5824	54.0914	-5	15	12
3508	101	8	0	22.8841	36.2436	53.7524	-5	15	12
348	10	5	0.0411	27.8387	37.1186	55.5026	-5	15	12
3574	101	7	0	29.3368	35.6664	53.8689	-5	15	12
4003	101	8	0	21.599	26.6992	39.2478	-5	15	12
3822	101	7	0	24.0459	24.9861	45.308	-5	15	12
41	2	1	-0.0787	37.3102	29.6442	37.4786	-5	15	12
3185	91	6	0.177	31.2334	24.3915	42.9861	-5	15	12
349	10	5	0.051	26.2042	37.3112	56.3614	-5	15	12
324	10	1	-0.0859	27.946	37.0086	57.7753	-5	15	12
347	10	5	0.0385	29.0706	37.18	57.7272	-5	15	12
346	10	5	0.047	27.768	35.869	57.7888	-5	15	12
2130	61	5	0.0403	36.2495	34.4376	54.813	-5	15	12
2132	61	5	0.0385	34.4395	36.7759	53.882	-5	15	12
3426	98	5	0.047	36.5955	33.0071	38.4285	-5	15	12
3627	101	7	0	24.0494	25.2056	48.0574	-5	15	12
3925	101	7	0	30.8323	36.5993	37.9434	-5	15	12
1640	47	5	0.0403	36.6491	24.5456	37.6572	-5	15	12
3572	101	7	0	30.1358	36.8919	53.749	-5	15	12
222	7	3	0.4539	31.9432	36.3564	56.1738	-5	15	12
3575	101	8	0	29.4355	35.2605	55.214	-5	15	12
221	7	2	-0.342	31.8405	35.0782	56.336	-5	15	12
3695	101	8	0	30.6299	27.7052	48.8256	-5	15	12
2321	67	2	-0.342	31.7605	32.2163	40.1406	-5	15	12
2551	73	5	0.047	35.4087	29.0745	40.5133	-5	15	12
2549	73	5	0.0403	35.7776	26.3059	41.8479	-5	15	12
242	7	5	0.0385	31.1854	36.1522	58.926	-5	15	12
241	7	5	0.047	32.5247	35.0754	58.9397	-5	15	12
219	7	1	-0.0859	31.4567	35.093	58.8907	-5	15	12
3279	94	5	0.0398	23.9693	36.1121	60.8028	-5	15	12
3277	94	5	0.0405	25.4361	34.9506	62.4118	-5	15	12
3260	94	1	-0.0789	23.9177	35.0405	60.8594	-5	15	12
3259	94	1	-0.0814	24.4331	34.5537	62.2689	-5	15	12
3278	94	5	0.0396	22.834	34.7343	60.6854	-5	15	12
3276	94	5	0.0394	24.3884	33.4848	62.2157	-5	15	12
235	7	5	0.0398	30.0599	35.3623	62.9291	-5	15	12
1621	47	2	-0.342	32.463	24.355	38.4872	-5	15	12
2530	73	1	0.0095	33.5908	27.9467	41.0702	-5	15	12
3685	101	9	-0.3	29.6167	27.6241	51.228	-5	15	12
4081	101	9	-0.3	20.4851	24.4214	40.22	-5	15	12
3274	94	5	0.0395	22.5839	34.5101	63.4046	-5	15	12
4022	101	9	-0.3	30.3742	26.0021	41.2845	-5	15	12
2528	73	1	-0.0796	36.0437	27.3857	41.7341	-5	15	12
3629	101	7	0	24.2704	26.0707	49.2072	-5	15	12
4017	101	8	0	30.7578	26.2767	42.085	-5	15	12
3824	101	7	0	24.4543	25.9954	44.4444	-5	15	12
1698	49	5	0.038	35.4443	31.28	62.2163	-5	15	12
1683	49	1	-0.0784	36.5118	30.4626	60.5066	-5	15	12
3868	101	7	0	25.5841	33.3522	39.1692	-5	15	12
216	7	1	-0.0787	31.0495	34.9033	62.8146	-5	15	12
4086	101	8	0	20.7232	24.9689	38.9621	-5	15	12
3825	101	8	0	25.476	26.2483	45.4025	-5	15	12
3773	101	8	0	20.8572	25.0026	47.5951	-5	15	12
3977	101	9	-0.3	25.875	26.3704	40.3022	-5	15	12
3955	101	9	-0.3	21.6406	32.0868	40.6212	-5	15	12
236	7	5	0.0395	30.8301	33.8341	62.9382	-5	15	12
3770	101	9	-0.3	19.4824	24.914	47.2403	-5	15	12
3632	101	8	0	22.9585	25.8609	50.9393	-5	15	12
322	10	1	-0.0792	27.8303	37.1485	60.4618	-5	15	12
1699	49	5	0.0395	36.1049	29.3651	60.4738	-5	15	12
320	10	1	-0.0789	27.4795	37.2398	63.0574	-5	15	12
342	10	5	0.0404	27.6172	36.0764	60.4804	-5	15	12
1694	49	5	0.0329	36.3193	29.106	63.1064	-5	15	12
3793	101	8	0	28.3973	25.217	52.6027	-5	15	12
3703	101	9	-0.3	30.348	26.8853	45.3354	-5	15	12
339	10	5	0.0398	27.3126	36.1299	62.9853	-5	15	12
3162	91	3	0.4539	31.5881	25.4348	44.7287	-5	15	12
217	7	1	-0.0792	31.7356	35.0771	61.477	-5	15	12
3893	101	9	-0.3	22.3881	36.4047	38.5823	-5	15	12
3832	101	9	-0.3	24.3156	25.3266	43.214	-5	15	12
[truncated: 18,441 more rows]
