# Supplementary material for: Self-assembled cellulosic superstructures with unanticipated high quantum yields
Source: Nat Commun. 2025 Dec 10;17:176. doi: 10.1038/s41467-025-66277-8 (PMC12780042; doi:10.1038/s41467-025-66277-8)
Supplement: Supplementary file 22 — Source data [file 41467_2025_66277_MOESM22_ESM.xlsx]

## Sheet: Fig. 3b
350 nm	371	117.174		370 nm	401.96	43.1104		390 nm	435.06	35.5421		410 nm	453	19.4201
	372.06	127.532			403.03	49.6006			435.96	39.6836			454.07	23.3503
	372.96	133.589			403.93	52.7077			437.03	45.0871			455	27.0655
	374.03	142.563			405	58.6208			437.93	48.35			456.07	31.1317
	374.93	152.309			406.06	64.3673			439	56.001			457	34.17
	376	161.302			406.96	69.663			440.06	60.3491			458.06	38.1711
	377.06	170.569			408.03	78.3628			440.96	65.0486			458.96	41.7927
	377.96	180.146			408.93	85.4946			442.03	71.3385			460.03	47.1054
	379.03	189.2			410	93.9703			442.93	79.4735			460.93	52.9874
	379.93	203.716			411.07	100.891			444	83.7288			462	59.0253
	381	205.493			412	109.495			445.07	94.1917			463.06	65.4376
	382.07	226.459			413.07	112.658			446	98.1117			463.96	72.4458
	383	218.519			414	126.224			447.07	103.868			465.03	74.6085
	384.07	237.721			415.07	136.635			448	116.107			465.93	85.5923
	385	247.124			416	141.699			449.07	125.728			467	92.3462
	386.07	256.1			417.07	153.951			450	131.807			468.06	99.0441
	387	255.157			418	160.839			451.07	139.704			468.96	106.49
	388.07	260.983			419.07	166.136			452	143.416			470.03	124.69
	389	268.249			420	172.054			453.07	153.553			470.93	127.77
	390.07	274.101			421.06	179.628			454	155.562			472	135.861
	391	282.052			421.96	188.348			455.06	163.024			473.06	143.404
	392.06	282.026			423.03	193.798			455.96	173.106			473.96	151.185
	392.96	299.646			423.93	205.162			457.03	179.468			475.03	167.797
	394.03	309.696			425	216.535			457.93	191.286			475.93	157.485
	394.93	304.546			426.06	221.78			459	198.326			477	174.384
	396	331.031			426.96	234.487			460.06	213.056			478.07	197.818
	397.06	325.927			428.03	241.44			460.96	219.315			479	204.851
	397.96	347.293			428.93	256.766			462.03	226.918			480.07	211.026
	399.03	339.133			430	262.965			462.93	237.81			481	222.513
	399.93	339.693			431.06	269.988			464	248.151			482.07	226.498
	401	346.815			431.96	283.559			465.06	260.384			483	237.698
	402.06	344.162			433.03	284.624			465.96	266.836			484.07	236.09
	402.96	347.823			433.93	298.757			467.03	269.803			485	251.795
	404.03	352.95			435	304.529			467.93	275.857			486.07	255.911
	404.93	338.365			436.06	311.604			469	281.053			487	254.726
	406	361.141			436.96	315.62			470.06	292.032			488.06	273.606
	407.06	355.321			438.03	322.882			470.96	293.263			488.96	260.512
	407.96	351.191			438.93	323.337			472.03	295.426			490.03	285.371
	409.03	349.259			440	318.466			472.93	308.982			490.93	293.815
	409.93	361.26			441.04	323.172			474	307.424			492	282.939
	411	363.375			441.94	324.501			475.04	318.462			493.06	289.295
	412.04	356.371			442.98	329.488			475.94	317.549			493.96	301.961
	412.94	370.437			444.02	335.008			476.98	324.135			495.03	312.114
	413.98	353.762			445.07	338.6			478.02	322.498			495.93	306.261
	415.02	359.56			445.97	343.764			479.07	336.241			497	309.716
	416.07	357.106			447.01	343.054			479.97	336.406			498.06	320.153
	416.97	352.312			448.05	351.175			481.01	355.263			498.96	320.252
	418.01	358.079			448.95	347.353			482.05	344.786			500.03	323.037
	419.05	347.707			450	350.485			482.95	356.514			500.93	335.628
	419.95	347.378			451.06	354.417			484	351.728			502	334.4
	421	352.537			451.96	358.05			485.06	353.367			503.06	343.983
	422.06	351.043			453.03	362.606			485.96	359.851			503.96	334.277
	422.96	345.564			453.93	354.726			487.03	366.079			505.03	342.363
	424.03	332.111			455	359.748			487.93	355.425			505.93	344.524
	424.93	354.009			456.06	367.688			489	358.179			507	340.323
	426	338.376			456.96	357.385			490.06	360.812			508.04	353.634
	427.06	339.55			458.03	358.099			490.96	359.389			508.94	346.808
	427.96	340.902			458.93	355.639			492.03	358.99			509.98	347.54
	429.03	330.232			460	354.333			492.93	353.771			511.02	349.084
	429.93	331.816			461.06	355.775			494	355.411			512.07	358.276
	431	330.663			461.96	353.228			495.06	358.596			512.97	356.586
	432.06	309.252			463.03	348.822			495.96	351.168			514.01	350.738
	432.96	308.935			463.93	349.672			497.03	350.217			515.05	356.814
	434.03	308.454			465	343.334			497.93	343.236			515.95	357.524
	434.93	307.209			466.06	336.914			499	347.426			517	354.637
	436	311.071			466.96	329.253			500.06	340.135			518.06	365.362
	437.06	297.474			468.03	328.192			500.96	338.022			518.96	359.435
	437.96	299.647			468.93	337.163			502.03	335.442			520.03	361.974
	439.03	292.31			470	321.33			502.93	332.826			520.93	356.171
	439.93	281.985			471.04	323.883			504	330.163			522	355.94
	441	281.526			471.94	319.649			505.04	329.678			523.06	353.341
	442.04	278.737			472.98	319.197			505.94	322.555			523.96	347.696
	442.94	269.092			474.02	308.074			506.98	318.493			525.03	345.438
	443.98	262.947			475.07	302.378			508.02	316.982			525.93	340.647
	445.02	258.43			475.97	300.402			509.07	312.127			527	342.404
	446.07	256.079			477.01	287.686			509.97	310.924			528.06	333.874
	446.97	253.559			478.05	294.945			511.01	306.9			528.96	342.267
	448.01	249.572			478.95	291.507			512.05	301.488			530.03	330.851
	449.05	249.683			480	279.661			512.95	296.927			530.93	335.324
	449.95	241.441			481.06	281.542			514	296.912			532	323.124
	451	235.117			481.96	271.093			515.06	284.205			533.06	324.004
	452.06	224.701			483.03	271.021			515.96	289.39			533.96	316.969
	452.96	219.703			483.93	266.173			517.03	279.216			535.03	316.544
	454.03	227.106			485	265.345			517.93	270.309			535.93	307.395
	454.93	213.191			486.06	258.009			519	275.571			537	305.058
	456	211.169			486.96	252.132			520.06	273.04			538.04	304.377
	457.06	213.775			488.03	249.297			520.96	262.83			538.94	296.486
	457.96	206.964			488.93	242.831			522.03	264.145			539.98	294.351
	459.03	205.265			490	236.187			522.93	256.73			541.02	291.619
	459.93	197.267			491.04	237.822			524	254.837			542.07	286.289
	461	199.123			491.94	228.507			525.04	251.967			542.97	282.835
	462.04	194.146			492.98	231.136			525.94	246.426			544.01	271.49
	462.94	190.017			494.02	223.6			526.98	245.88			545.05	271.853
	463.98	189.659			495.07	222.998			528.02	239.442			545.95	268.483
	465.02	184.744			495.97	213.645			529.07	236.546			547	260.421
	466.07	174.332			497.01	215.525			529.97	233.413			548.06	261.943
	466.97	175.488			498.05	205.285			531.01	229.854			548.96	256.575
	468.01	175.894			498.95	206.574			532.05	226.315			550.03	251.919
	469.05	166.685			500	195.513			532.95	222.476			550.93	253.111
	469.95	169.385			501.04	195.459			534	221.847			552	243.989
	471	158.937			501.94	189.271			535.04	218.804			553.06	243.055
	472.04	160.979			502.98	188.417			535.94	212.225			553.96	246.393
	472.94	152.233			504.02	183.015			536.98	207.934			555.03	233.493
	473.98	152.751			505.07	180.361			538.02	206.306			555.93	235.192
	475.02	148.883			505.97	172.954			539.07	202.948			557	225.161
	476.07	144.884			507.01	176.914			539.97	197.882			558.04	223.276
	476.97	145.242			508.05	168.742			541.01	189.745			558.94	225.352
	478.01	139.98			508.95	169.264			542.05	192.585			559.98	217.679
	479.05	136.768			510	164.147			542.95	185.943			561.02	221.051
	479.95	140.547			511.04	162.064			544	184.387			562.07	215.018
	481	133.829			511.94	157.775			545.04	184.505			562.97	212.394
	482.04	132.075			512.98	154.337			545.94	181.75			564.01	209.846
	482.94	128.364			514.02	149.851			546.98	174.115			565.05	210.075
	483.98	127.924			515.07	147.715			548.02	169.571			565.95	202.561
	485.02	119.564			515.97	145.036			549.07	169.267			567	197.14
	486.07	118.556			517.01	140.921			549.97	161.312			568.04	194.379
	486.97	121.974			518.05	139.621			551.01	161.175			568.94	190.65
	488.01	112.638			518.95	136.499			552.05	157.821			569.98	186.291
	489.05	113.02			520	131.22			552.95	154.836			571.02	184.653
	489.95	111.681			521.02	130.085			554	150.818			572.07	176.48
	491	107.889			522.05	124.965			555.02	148.62			572.97	172.704
	492.02	102.35			522.94	122.215			556.05	143.695			574.01	173.728
	493.05	99.362			523.97	121.379			556.94	139.459			575.05	165.809
	493.94	101.372			525	118.153			557.97	140.143			575.95	164.865
	494.97	96.9719			526.02	114.745			559	131.963			577	163.618
	496	96.8597			527.05	110.946			560.02	135.139			578.04	160.919
	497.02	93.8047			527.94	107.857			561.05	128.841			578.94	158.711
	498.05	89.4623			528.97	107.019			561.94	125.76			579.98	153.873
	498.94	88.861			530	105.907			562.97	124.104			581.02	151.219
	499.97	88.7741			531.04	101.608			564	121.287			582.07	150.667
	501	83.6625			531.94	99.486			565.04	118.996			582.97	146.041
	502.04	82.8514			532.98	95.162			565.94	117.289			584.01	145.327
	502.94	80.1565			534.02	95.9922			566.98	114.486			585.05	140.042
	503.98	77.2831			535.07	90.2704			568.02	109.276			585.95	137.822
	505.02	77.2135			535.97	90.6122			569.07	107.384			587	138.741
	506.07	76.6715			537.01	88.5564			569.97	106.243			588.02	130.221
	506.97	72.1956			538.05	84.3038			571.01	105.06			589.05	128.48
	508.01	69.428			538.95	83.6772			572.05	97.4167			589.94	128.998
	509.05	70.6458			540	80.0556			572.95	99.7073			590.97	125.069
	509.95	66.5819			541.02	77.4584			574	95.7107			592	125.675
	511	65.9187			542.05	77.4645			575.02	92.8138			593.02	121.123
	512.02	64.8815			542.94	74.9029			576.05	89.6162			594.05	116.759
	513.05	61.6071			543.97	71.7709			576.94	89.0061			594.94	115.472
	513.94	59.1549			545	69.8219			577.97	85.4235			595.97	111.611
	514.97	57.7721			546.02	69.3407			579	83.2456			597	106.799
	516	58.934			547.05	67.3122			580.02	82.8067			598.04	105.871
	517.02	56.5239			547.94	66.0533			581.05	77.7609			598.94	102.508
	518.05	53.4234			548.97	64.1205			581.94	78.6702			599.98	101.367
	518.94	53.124			550	63.2358			582.97	75.1037			601.02	98.636
	519.97	52.1728			551.04	62.3711			584	73.3321			602.07	94.9892
	521	50.8143			551.94	59.6803			585.04	73.092			602.97	93.2811
	522.04	51.0708			552.98	58.6856			585.94	69.725			604.01	90.9083
	522.94	48.9974			554.02	54.8303			586.98	67.3816			605.05	89.3332
	523.98	47.2302			555.07	55.0183			588.02	64.9807			605.95	88.8839
	525.02	47.7836			555.97	53.4483			589.07	65.157			607	84.3182
	526.07	44.3262			557.01	50.6091			589.97	63.0097			608.02	81.3712
	526.97	44.0673			558.05	51.1666			591.01	61.0826			609.05	80.1188
	528.01	41.721			558.95	49.2526			592.05	58.2145			609.94	78.2045
	529.05	40.2151			560	48.0486			592.95	58.3484			610.97	75.8974
	529.95	38.9359			561.02	45.5645			594	55.5991			612	75.316
	531	39.9284			562.05	44.6798			595.02	53.0265			613.02	70.7983
	532.02	37.0194			562.94	43.4853			596.05	52.9252			614.05	71.171
	533.05	36.4068			563.97	41.8462			596.94	49.8286			614.94	70.0639
	533.94	35.2085			565	40.4107			597.97	49.3115			615.97	67.014
	534.97	35.3593			566.02	40.2858			599	47.3741			617	65.0659
	536	34.5904			567.05	39.3727			600.02	46.4246			618.04	66.0781
	537.02	32.8939			567.94	37.6842			601.05	44.9008			618.94	62.5357
	538.05	30.6308			568.97	36.0202			601.94	43.6917			619.98	60.2923
	538.94	30.8771			570	35.6596			602.97	41.4335			621.02	60.4421
	539.97	30.8851			571.02	34.3173			604	41.0277			622.07	57.0585
	541	27.8927			572.05	34.0028			605.02	39.888			622.97	56.5117
	542.02	29.096			572.94	31.9157			606.05	37.2553			624.01	54.8322
	543.05	27.5748			573.97	31.1611			606.94	37.4032			625.05	52.0727
	543.94	26.5092			575	29.8141			607.97	36.0915			625.95	51.9506
	544.97	26.4463			576.02	29.0564			609	35.0438			627	50.2019
	546	24.308			577.05	28.5981			610.02	34.1215			628.02	47.7503
	547.02	24.0479			577.94	27.7264			611.05	33.5121			629.05	47.1602
	548.05	22.8422			578.97	26.625			611.94	31.5537			629.94	45.3403
	548.94	23.0635			580	25.2125			612.97	30.8261			630.97	44.581
	549.97	21.6955			581.01	24.9633			614	29.7463			632	42.9981
	551	21.3593			582.02	24.3233			615.01	28.9125			633.02	42.8949
	552.01	20.2203			583.04	23.9247			616.02	27.3332			634.05	41.3946
	553.02	19.29			584.05	23.1418			617.04	27.2542			634.94	40.242
	554.04	20.647			585.07	22.514			618.05	26.611			635.97	39.174
	555.05	18.1459			585.94	21.5776			619.07	25.5445			637	37.692
	556.07	17.8377			586.95	20.4543			619.94	24.5632			638.02	35.762
	556.94	17.8668			587.97	20.281			620.95	23.928			639.05	35.9416
	557.95	16.5384			588.98	19.6539			621.97	23.1638			639.94	34.8167
	558.97	16.3794			590	18.3073			622.98	22.1677			640.97	33.2801
	559.98	16.6394			591.02	18.1618			624	20.4247			642	33.1337
	561	15.5335			592.05	16.7103			625.02	20.383			643.02	31.0152
	562.02	14.3224			592.94	17.3962			626.05	19.1511			644.05	30.4477
	563.05	13.744			593.97	16.6714			626.94	19.4192			644.94	28.8914
	563.94	13.8421			595	15.8277			627.97	18.286			645.97	28.2903
	564.97	13.1843			596.02	15.2106			629	18.0275			647	27.5135
	566	12.6522			597.05	14.6521			630.02	17.5534			648.01	26.7034
	567.02	12.2142			597.94	13.7998			631.05	16.7444			649.02	25.5534
	568.05	12.2804			598.97	13.9267			631.94	15.8273			650.04	24.54
	568.94	11.9351			600	13.7762			632.97	15.4079			651.05	23.4976
	569.97	11.1859			601.01	13.0789			634	15.1025			652.07	22.7851
	571	11.0986			602.02	12.4281			635.01	14.0714			652.94	23.3363
	572.01	10.8532			603.04	12.5585			636.02	14.3445			653.95	22.0599
	573.02	9.83681			604.05	11.8069			637.04	13.0947			654.97	21.8005
	574.04	9.95774			605.07	11.1934			638.05	12.833			655.98	20.9248
	575.05	9.60882			605.94	11.2172			639.07	12.6278			657	19.993
	576.07	9.17286			606.95	10.7548			639.94	11.6905			658.02	19.0302
	576.94	8.73171			607.97	10.3711			640.95	11.6702			659.05	18.831
	577.95	9.12957			608.98	9.83871			641.97	10.5774			659.94	18.3542
	578.97	7.86723			610	8.9544			642.98	11.0992			660.97	17.3596
	579.98	8.17404			611.01	9.21078			644	10.4928			662	16.5065
	581	7.84033			612.02	8.86415			645.01	10.002			663.02	16.4554
	582.01	8.02408			613.04	8.43789			646.02	9.82399			664.05	15.9891
	583.02	7.64764			614.05	8.00965			647.04	9.74417			664.94	15.0845
	584.04	7.11081			615.07	8.84521			648.05	9.04012			665.97	14.8082
	585.05	6.97326			615.94	7.93614			649.07	8.72953			667	14.6032
	586.07	7.00282			616.95	8.25928			649.94	8.61539			668.01	13.6977
	586.94	7.0275			617.97	7.21913			650.95	8.57164			669.02	13.4269
	587.95	6.62292			618.98	7.34947			651.97	8.17096			670.04	12.6983
	588.97	7.02977			620	7.31952			652.98	8.17918			671.05	12.2829
	589.98	5.90461			621.01	7.22768			654	7.74551			672.07	12.6502
	591	6.6597			622.02	7.00964			655.01	7.71546			672.94	11.6895
	592.01	6.12884			623.04	6.75732			656.02	7.34507			673.95	10.4209
	593.02	6.15789			624.05	6.49945			657.04	6.96565			674.97	10.4256
	594.04	5.9924			625.07	6.64237			658.05	7.37233			675.98	9.73864
	595.05	5.62537			625.94	6.61915			659.07	6.4133			677	9.59975
	596.07	5.95936			626.95	6.11468			659.94	7.15834			678.01	9.75145
	596.94	6.20108			627.97	6.13109			660.95	6.47599			679.02	9.56186
					628.98	6.1726			661.97	6.51914			680.04	9.13851
					630	5.81988			662.98	6.04285			681.05	9.02704
					631.01	5.4838			664	5.65411			682.07	8.91966
					632.02	5.27686			665.01	6.16619			682.94	8.49559
					633.04	5.74037			666.02	5.81146			683.95	8.26186
					634.05	4.98754			667.04	5.79237			684.97	8.01332
					635.07	5.20802			668.05	5.34061			685.98	7.70923
					635.94	4.91879			669.07	5.19748			687	7.70242
					636.95	4.52024			669.94	4.97759			688.01	7.53645
					637.97	4.77393			670.95	4.96027			689.02	6.93264
					638.98	4.29852			671.97	4.79597			690.04	7.34051
					640	4.48576			672.98	4.58933			691.05	6.99367
					641	4.24658			674	4.38041			692.07	6.76647
					642	4.20446			675	4.51393			692.94	6.71948
					643	4.11083			676	4.47015			693.95	6.4967
					644	3.8478			677	3.82469			694.97	6.11806
					645	3.63316			678	4.27164			695.98	6.65491
					646	4.09471			679	3.93666
					647	3.831			680	4.11738
					648	4.64232			681	3.81791
					649	4.6226			682	3.75706
					650	4.67174			683	3.8441
					651.01	4.18343			684	3.78428
					652.02	3.81302			685.01	3.46428
					653.04	4.06288			686.02	3.38953
					654.05	4.2958			687.04	3.47265
					655.07	3.82609			688.05	3.35885
					655.94	3.77143			689.07	3.368
					656.95	3.63582			689.94	3.0662
					657.97	3.61708			690.95	3.38409
									691.97	3.2737
									692.98	4.23836

## Sheet: Fig. 3c
350 nm	370	96.7654		370 nm	390	25.7821		390 nm	415.07	4.4428		410 nm	439.07	5.86848
	371.06	102.29			391.06	27.0474			416	4.62964			440	7.12937
	371.96	104.453			391.96	29.7492			417.07	6.06464			441.06	7.89029
	373.03	107.792			393.03	32.5363			418	6.50512			441.96	9.00108
	373.93	110.614			393.93	36.1877			419.07	7.61167			443.03	10.8426
	375	117.304			395	38.012			420	8.64787			443.93	12.0181
	376.06	116.909			396.06	40.8905			421.07	9.95205			445	13.5691
	376.96	120.132			396.96	44.4513			422	11.9641			446.06	16.2793
	378.03	119.954			398.03	48.4375			423.07	13.2083			446.96	17.1949
	378.93	122.146			398.93	51.886			424	14.2888			448.03	19.4844
	380	123.258			400	54.0965			425.07	16.3631			448.93	21.5821
	381.06	125.441			401.06	58.4782			426	17.8959			450	23.4176
	381.96	128.492			401.96	61.4824			427.07	19.3834			451.06	27.1117
	383.03	128.262			403.03	65.097			428	22.0749			451.96	28.4223
	383.93	128.72			403.93	67.5275			429.07	24.9391			453.03	30.6131
	385	132.361			405	71.529			430	27.0193			453.93	32.2731
	386.06	132.589			406.07	76.0689			431.06	29.8238			455	36.0851
	386.96	132.715			407	77.9578			431.96	32.9053			456.06	38.1542
	388.03	136.695			408.07	81.4374			433.03	33.9135			456.96	40.9149
	388.93	134.259			409	82.9451			433.93	39.5866			458.03	46.0652
	390	135.611			410.07	87.6018			435	42.191			458.93	48.0971
	391.04	136.259			411	89.0903			436.06	45.8283			460	52.875
	391.94	134.354			412.07	91.0618			436.96	49.5486			461.07	56.3309
	392.98	135.85			413	94.0521			438.03	50.5483			462	58.7622
	394.02	138.439			414.07	95.989			438.93	56.0329			463.07	63.2725
	395.07	138.686			415	99.4209			440	58.0884			464	63.942
	395.97	140.702			416.06	100.876			441.06	61.909			465.07	68.6951
	397.01	141.048			416.96	102.81			441.96	63.6695			466	72.5886
	398.05	140.714			418.03	105.584			443.03	68.8636			467.07	74.8372
	398.95	143.952			418.93	109.044			443.93	72.2297			468	79.0332
	400	143.379			420	109.734			445	75.3655			469.07	79.9126
	401.06	139.588			421.06	111.412			446.06	79.2435			470	81.2869
	401.96	142.386			421.96	113.438			446.96	82.3431			471.06	81.1606
	403.03	142.265			423.03	116.904			448.03	84.6827			471.96	84.3613
	403.93	142.796			423.93	119.574			448.93	88.1717			473.03	87.6379
	405	142.463			425	123.885			450	93.0595			473.93	90.0641
	406.06	141.419			426.06	124.311			451.07	98.5277			475	92.2099
	406.96	143.248			426.96	125.22			452	99.3451			476.06	95.0069
	408.03	138.857			428.03	129.452			453.07	102.327			476.96	97.9719
	408.93	137.484			428.93	129.229			454	105.349			478.03	100.26
	410	135.368			430	132.494			455.07	106.663			478.93	104.697
	411.06	134.704			431.06	132.968			456	109.477			480	103.967
	411.96	133.595			431.96	134.175			457.07	110.941			481.06	109.255
	413.03	132.101			433.03	136.924			458	113.389			481.96	114.884
	413.93	132.252			433.93	134.995			459.07	116.507			483.03	116.654
	415	129.632			435	136.678			460	116.649			483.93	119.495
	416.06	127.932			436.04	138.479			461.06	118.437			485	120.475
	416.96	124.377			436.94	140.085			461.96	125.277			486.06	125.5
	418.03	125.583			437.98	136.889			463.03	128.613			486.96	127.528
	418.93	121.5			439.02	139.911			463.93	128.707			488.03	126.479
	420	120.405			440.07	136.3			465	131.95			488.93	130.843
	421.04	120.202			440.97	141.506			466.06	130.982			490	135.768
	421.94	113.653			442.01	141.369			466.96	134.164			491.04	138.418
	422.98	116.837			443.05	143.395			468.03	138.152			491.94	136.423
	424.02	112.482			443.95	141.673			468.93	139.433			492.98	138.753
	425.07	111.874			445	142.181			470	140.728			494.02	138.462
	425.97	109.874			446.06	143.563			471.06	142.012			495.07	137.92
	427.01	107.893			446.96	142.216			471.96	138.443			495.97	139.244
	428.05	105.742			448.03	142.222			473.03	138.917			497.01	140.877
	428.95	106.046			448.93	141.344			473.93	142.576			498.05	144.889
	430	103.043			450	143.668			475	140.213			498.95	141.532
	431.06	101.807			451.06	142.73			476.06	140.339			500	141.509
	431.96	99.43			451.96	141.556			476.96	144.159			501.06	142.213
	433.03	97.301			453.03	144.414			478.03	141.874			501.96	142.237
	433.93	96.236			453.93	142.508			478.93	142.683			503.03	144.18
	435	93.5757			455	140.573			480	140.374			503.93	141.907
	436.06	96.0285			456.06	142.874			481.04	141.656			505	141.527
	436.96	92.4917			456.96	138.958			481.94	142.177			506.06	144.27
	438.03	90.6587			458.03	139.078			482.98	138.843			506.96	142.629
	438.93	87.7712			458.93	138.842			484.02	141.259			508.03	143.552
	440	86.5024			460	137.066			485.07	141.308			508.93	143.826
	441.04	82.6761			461.06	133.985			485.97	139.275			510	142.132
	441.94	84.156			461.96	133.581			487.01	138.437			511.06	144.89
	442.98	80.3108			463.03	132.335			488.05	142.123			511.96	142.371
	444.02	79.6488			463.93	130.779			488.95	138.936			513.03	143.091
	445.07	77.8021			465	128.418			490	136.94			513.93	140.044
	445.97	76.8514			466.04	128.244			491.06	138.206			515	140.966
	447.01	77.7127			466.94	126.525			491.96	136.353			516.06	140.327
	448.05	75.7442			467.98	126.423			493.03	136.483			516.96	139.631
	448.95	74.3796			469.02	123.147			493.93	134.43			518.03	140.8
	450	72.0125			470.07	123.308			495	134.024			518.93	141.457
	451.04	70.1015			470.97	121.358			496.06	133.256			520	138.865
	451.94	69.1591			472.01	117.756			496.96	130.305			521.04	137.4
	452.98	66.3796			473.05	117.96			498.03	129.006			521.94	135.411
	454.02	67.1532			473.95	118.416			498.93	127.898			522.98	132.764
	455.07	64.4528			475	116.152			500	128.795			524.02	131.104
	455.97	64.3665			476.06	112.073			501.06	124.262			525.07	132.357
	457.01	62.2909			476.96	111.419			501.96	122.783			525.97	129.444
	458.05	62.4594			478.03	111.716			503.03	119.663			527.01	127.766
	458.95	61.4011			478.93	109.041			503.93	119.997			528.05	124.035
	460	59.604			480	108.977			505	118.659			528.95	121.535
	461.04	56.3517			481.06	105.767			506.06	115.904			530	121.089
	461.94	56.8417			481.96	105.995			506.96	116.185			531.06	117.759
	462.98	54.6976			483.03	103.539			508.03	114.399			531.96	117.686
	464.02	52.6163			483.93	102.996			508.93	112.927			533.03	115.29
	465.07	54.5989			485	103.218			510	111.108			533.93	114.882
	465.97	51.8483			486.04	103.699			511.04	108.539			535	113.442
	467.01	49.2231			486.94	101.03			511.94	107.914			536.06	113.441
	468.05	49.8481			487.98	101.436			512.98	102.615			536.96	111.197
	468.95	47.7646			489.02	97.39			514.02	104.099			538.03	109.716
	470	47.5689			490.07	95.9978			515.07	102.181			538.93	110.392
	471.02	46.5302			490.97	95.8994			515.97	98.0074			540	108.165
	472.05	43.1801			492.01	96.6051			517.01	96.0418			541.04	106.624
	472.94	45.2606			493.05	91.2557			518.05	94.8978			541.94	106.28
	473.97	42.6424			493.95	92.258			518.95	94.8398			542.98	104.91
	475	43.1196			495	91.1842			520	91.4652			544.02	104.073
	476.02	41.4965			496.04	90.9153			521.06	92.0581			545.07	101.191
	477.05	41.0765			496.94	91.7853			521.96	89.9525			545.97	100.541
	477.94	40.2593			497.98	88.2517			523.03	88.9248			547.01	100.807
	478.97	38.1334			499.02	87.1018			523.93	87.0865			548.05	98.7025
	480	38.7307			500.07	88.0386			525	85.2056			548.95	98.9122
	481.04	37.4941			500.97	87.657			526.06	83.486			550	94.1486
	481.94	36.7622			502.01	80.9471			526.96	83.7982			551.04	96.1206
	482.98	35.8765			503.05	83.3484			528.03	81.1518			551.94	93.1961
	484.02	35.1212			503.95	81.6492			528.93	79.6069			552.98	93.835
	485.07	33.4484			505	78.8663			530	80.3226			554.02	92.1153
	485.97	32.3917			506.04	79.8516			531.04	78.4343			555.07	90.4482
	487.01	31.4673			506.94	76.6312			531.94	76.6517			555.97	89.93
	488.05	31.6355			507.98	76.0156			532.98	76.5724			557.01	88.4555
	488.95	30.2259			509.02	74.6263			534.02	73.453			558.05	87.697
	490	29.4273			510.07	73.4096			535.07	72.7245			558.95	87.0582
	491.02	29.0718			510.97	72.6678			535.97	71.3763			560	83.1214
	492.05	27.411			512.01	71.8648			537.01	72.0768			561.04	83.2852
	492.94	27.1725			513.05	69.3096			538.05	67.6887			561.94	82.9183
	493.97	26.7159			513.95	69.5763			538.95	67.4507			562.98	81.5091
	495	26.6242			515	65.8191			540	65.7138			564.02	79.7078
	496.02	24.9494			516.02	66.4223			541.04	65.2371			565.07	78.9769
	497.05	24.6052			517.05	64.9205			541.94	61.789			565.97	74.6005
	497.94	24.4806			517.94	63.7037			542.98	62.6876			567.01	75.9263
	498.97	23.4409			518.97	62.6648			544.02	61.9169			568.05	73.8632
	500	21.9948			520	60.785			545.07	60.803			568.95	71.4953
	501.04	21.8768			521.02	60.6682			545.97	60.13			570	70.6401
	501.94	22.2168			522.05	58.8668			547.01	56.8274			571.02	69.8684
	502.98	21.0201			522.94	57.7522			548.05	56.1809			572.05	67.8894
	504.02	20.279			523.97	57.4762			548.95	57.412			572.94	68.13
	505.07	20.0901			525	54.9302			550	54.6743			573.97	64.7081
	505.97	19.7981			526.04	53.1951			551.04	53.75			575	64.5914
	507.01	18.439			526.94	51.9561			551.94	53.1328			576.02	61.6433
	508.05	18.6772			527.98	50.5745			552.98	50.842			577.05	60.727
	508.95	17.9376			529.02	51.4344			554.02	50.5037			577.94	60.4898
	510	17.0169			530.07	48.8025			555.07	48.7148			578.97	58.6517
	511.02	17.0047			530.97	49.5225			555.97	48.1402			580	57.4066
	512.05	15.8668			532.01	45.6214			557.01	47.5282			581.04	55.0479
	512.94	15.3102			533.05	44.8624			558.05	47.3387			581.94	54.9883
	513.97	15.2525			533.95	43.5049			558.95	43.8907			582.98	53.9652
	515	16.0205			535	44.9882			560	43.3546			584.02	52.1992
	516.02	14.0314			536.02	41.49			561.02	43.3942			585.07	51.2735
	517.05	14.4077			537.05	41.1656			562.05	42.1544			585.97	50.5516
	517.94	14.4163			537.94	39.0021			562.94	42.6296			587.01	48.701
	518.97	13.1198			538.97	39.1915			563.97	39.6402			588.05	46.129
	520	12.7536			540	39.3684			565	39.7953			588.95	46.3163
	521.02	12.2148			541.02	37.4147			566.02	38.0651			590	44.6521
	522.05	12.1045			542.05	37.2431			567.05	36.0876			591.02	43.6431
	522.94	11.5065			542.94	35.5994			567.94	37.5238			592.05	42.0476
	523.97	11.4774			543.97	34.2115			568.97	35.7949			592.94	41.3591
	525	10.4294			545	34.1908			570	36.5534			593.97	41.2706
	526.02	10.2398			546.04	31.8695			571.04	33.384			595	39.5757
	527.05	9.83335			546.94	32.3846			571.94	33.935			596.02	38.6361
	527.94	10.0324			547.98	31.4052			572.98	32.6674			597.05	37.2906
	528.97	9.82984			549.02	30.7055			574.02	31.976			597.94	37.2263
	530	9.12268			550.07	29.4281			575.07	31.7833			598.97	35.2039
	531.01	8.41271			550.97	28.1936			575.97	29.0296			600	34.8263
	532.02	8.37711			552.01	27.9866			577.01	30.3424			601.04	33.6965
	533.04	7.71818			553.05	28.23			578.05	28.5124			601.94	33.1605
	534.05	7.95238			553.95	26.7931			578.95	28.4346			602.98	31.7616
	535.07	7.97433			555	25.4566			580	26.4804			604.02	30.523
	535.94	7.24823			556.02	25.3115			581.02	26.5496			605.07	29.8375
	536.95	7.25265			557.05	24.7331			582.05	25.5815			605.97	28.9195
	537.97	6.66533			557.94	23.5404			582.94	25.3643			607.01	28.2982
	538.98	6.91914			558.97	23.984			583.97	25.6638			608.05	27.091
	540	6.29243			560	21.5262			585	24.5059			608.95	27.3763
	541.02	6.18483			561.02	21.7329			586.02	24.5193			610	25.6895
	542.05	6.14046			562.05	21.5257			587.05	23.0318			611.02	24.6844
	542.94	6.28451			562.94	21.1409			587.94	23.9018			612.05	24.0535
	543.97	5.72146			563.97	19.0466			588.97	21.7208			612.94	24.2111
	545	5.229			565	19.2532			590	21.0682			613.97	23.4577
	546.02	5.02395			566.02	18.1045			591.04	21.5451			615	22.6189
	547.05	4.868			567.05	18.1798			591.94	19.8315			616.02	22.1082
	547.94	5.29945			567.94	17.7963			592.98	19.5634			617.05	21.1227
	548.97	4.78664			568.97	16.1926			594.02	19.3884			617.94	20.4778
	550	4.82188			570	16.0449			595.07	18.0639			618.97	19.877
	551.01	4.7947			571.02	15.4433			595.97	17.901			620	19.9871
	552.02	4.58906			572.05	14.9847			597.01	17.7249			621.02	18.74
	553.04	4.3327			572.94	14.6553			598.05	16.2793			622.05	18.0634
	554.05	3.90427			573.97	13.6791			598.95	16.2516			622.94	17.2552
	555.07	3.76629			575	13.5635			600	16.2009			623.97	16.8223
	555.94	3.5821			576.01	13.1915			601.02	15.5709			625	16.4996
	556.95	3.70097			577.02	12.3838			602.05	15.2078			626.02	15.8577
	557.97	3.38889			578.04	12.2822			602.94	14.796			627.05	15.6579
	558.98	3.36787			579.05	12.2085			603.97	13.7039			627.94	14.3702
	560	2.96438			580.07	11.1252			605	12.6067			628.97	14.5434
	561.01	2.92334			580.94	10.9913			606.02	13.4982			630	14.1709
	562.02	2.85047			581.95	11.1351			607.05	13.1251			631.01	13.2865
	563.04	2.72815			582.97	10.1883			607.94	12.0266			632.02	13.3385
	564.05	2.73483			583.98	10.1692			608.97	12.3029			633.04	12.2553
	565.07	2.60639			585	10.1706			610	12.1882			634.05	12.1774
	565.94	2.66833			586.02	9.12307			611.02	11.4764			635.07	11.7139
	566.95	2.69435			587.05	8.91983			612.05	11.267			635.94	11.423
	567.97	2.57868			587.94	8.24483			612.94	10.2806			636.95	10.9991
	568.98	2.43968			588.97	8.94645			613.97	10.926			637.97	10.5764
	570	2.56305			590	8.1231			615	9.79904			638.98	10.01
	571.01	2.13244			591.02	8.0801			616.02	9.50339			640	10.0385
	572.02	2.29344			592.05	7.71164			617.05	9.55987			641.02	10.0274
	573.04	2.1747			592.94	6.8643			617.94	9.58735			642.05	8.98278
	574.05	2.34174			593.97	7.41104			618.97	8.91603			642.94	9.12942
	575.07	1.9753			595	6.54408			620	8.20534			643.97	8.54354
	575.94	2.11714			596.01	6.63309			621.01	8.07423			645	8.13726
	576.95	1.90242			597.02	7.00171			622.02	7.85066			646.02	7.6933
	577.97	1.87634			598.04	5.78688			623.04	7.70923			647.05	7.41344
					599.05	5.99466			624.05	7.07844			647.94	7.17416
					600.07	5.75648			625.07	6.77773			648.97	7.11702
					600.94	5.26722			625.94	6.75847			650	6.3228
					601.95	5.01073			626.95	6.67			651.01	6.52738
					602.97	5.46719			627.97	6.28687			652.02	6.25734
					603.98	4.64694			628.98	6.95639			653.04	5.94652
					605	5.2347			630	5.87862			654.05	5.91864
					606.01	4.48454			631.02	6.00907			655.07	5.48459
					607.02	4.15062			632.05	5.86157			655.94	5.36401
					608.04	4.70642			632.94	5.44748			656.95	5.32092
					609.05	4.12056			633.97	5.08016			657.97	4.97315
					610.07	3.99847			635	4.97829			658.98	4.64836
					610.94	4.26945			636.02	4.88636			660	4.77597
					611.95	4.16767			637.05	4.42405			661.01	4.56195
									637.94	4.74891			662.02	4.40862
									638.97	4.52267			663.04	4.20783
									640	4.42744			664.05	3.95772
									641.01	4.12329			665.07	4.02156
									642.02	3.89837			665.94	3.99393
									643.04	3.8062			666.95	3.58647
									644.05	4.08155			667.97	3.32602
									645.07	3.28842			668.98	3.574
									645.94	3.12385			670	3.51537
									646.95	3.31046			671.01	3.47996
									647.97	2.99871			672.02	3.23525
									648.98	2.91977			673.04	2.93027
									650	3.57475			674.05	3.02342
									651.01	3.59677			675.07	2.99533
													675.94	2.84086
													676.95	2.51012
													677.97	2.6537
													678.98	2.60664
													680	2.65945
													681.01	2.55053
													682.02	2.53934
													683.04	2.70369

## Sheet: Fig. 3d
FLMs	54	52	56
FMs	58	60	59
MHs	84	88	86
BSMPs	91	90	92

## Sheet: Fig. 3g
Excitation energy				Oscillator strength
	2-C18-DS1	226.17			2-C18-DS1	0.00671
	1-C18-DS1	215.4			1-C18-DS1	0.00066
	1-C18-DS3	222.67			1-C18-DS3	0.0025
	2-C12-DS1	217.17			2-C12-DS1	0.00056
	1-C12-DS1	215.51			1-C12-DS1	0.0007
	1-C12-DS3	224.41			1-C12-DS3	0.00409

## Sheet: Fig. 3h
HOMO-LUMO gap				Emission wavelength
	2-C18-DS1	6.28784			C18-exc-350	412
	1-C18-DS1	6.6675			C18-exc-370	456
	1-C18-DS3	7.06857			C18-exc-390	491
	2-C12-DS1	6.79794			C18-exc-410	518
	1-C12-DS1	6.66045			C12-exc-350	402
	1-C12-DS3	6.88364			C12-exc-370	447
					C12-exc-390	480
					C12-exc-410	506

## Sheet: Fig. 5b
MD-simulated radial distribution functions
CNC-C18+CSE	0.02	0	CNC-C18+CSE	0.06	0	CSE	0.05	0	CSE	0.12	0	CNC-C18	0	0	CNC-C12+CLE	0.13	0	CNC-C12+CLE	0.08	0	CLE	0.06	0	CLE	0.2	0	CNC-C12	0.12	0
O1-O2	0.12	0	O1-O3	0.26	0	O4-O4	0.15	0	O5-O5	0.32	0	O6-O6	0.2	0	O1-O2	0.33	0	O1-O3	0.28	0	O4-O4	0.16	0	O5-O5	0.4	0	O6-O6	0.32	0
	0.22	0		0.46	0		0.25	0		0.52	0		0.4	0		0.53	0		0.48	0		0.26	0		0.6	0		0.52	0
	0.32	0		0.66	0		0.35	0		0.72	0		0.6	0		0.73	0		0.68	0		0.36	0		0.8	0		0.72	0
	0.42	0		0.86	0		0.45	0		0.92	0		0.8	0		0.93	0		0.88	0		0.46	0		1	0		0.92	0
	0.52	0		1.06	0		0.55	0		1.12	0		1	0		1.13	0		1.08	0		0.56	0		1.2	0		1.12	0
	0.62	0		1.26	0		0.65	0		1.32	0		1.2	0		1.33	0		1.28	0		0.66	0		1.4	0		1.32	0
	0.72	0		1.46	0		0.75	0		1.52	0		1.4	0		1.53	0		1.48	0		0.76	0		1.6	0		1.52	0
	0.82	0		1.66	0		0.85	0		1.72	0		1.6	0		1.73	0		1.68	0		0.86	0		1.8	0		1.72	0
	0.92	0		1.86	7.1702		0.95	0		1.92	0		1.8	0		1.93	0.75459		1.88	0.40133		0.96	0		2	0		1.92	0
	1.02	0		2.06	30.6089		1.05	0		2.12	0		2	0		2.13	93.8857		2.08	51.5305		1.06	0		2.2	0		2.12	0
	1.12	0		2.26	35.0161		1.15	0		2.32	0		2.2	0		2.33	10.8287		2.28	16.7114		1.16	0		2.4	2.72266		2.32	0
	1.22	0		2.46	15.2076		1.25	0		2.52	2.44722		2.4	0		2.53	13.6985		2.48	21.8569		1.26	0		2.6	34.4976		2.52	0
	1.32	0		2.66	8.14517		1.35	0		2.72	29.2843		2.6	0		2.73	14.2499		2.68	19.9999		1.36	0		2.8	41.2602		2.72	0
	1.42	0		2.86	10.9261		1.45	0		2.92	33.3734		2.8	0		2.93	17.3211		2.88	22.8465		1.46	0		3	16.2346		2.92	0
	1.52	0		3.06	15.4728		1.55	0		3.12	13.7732		3	0		3.13	12.7381		3.08	14.3085		1.56	0		3.2	7.20693		3.12	2.91624
	1.62	0		3.26	8.94556		1.65	0		3.32	7.02414		3.2	2.15854		3.33	8.5159		3.28	9.10665		1.66	0		3.4	5.32633		3.32	54.3491
	1.72	5.15042		3.46	17.09		1.75	0		3.52	5.15853		3.4	35.6862		3.53	8.67425		3.48	10.0892		1.76	0		3.6	6.14772		3.52	5.12022
	1.82	7.15321		3.66	16.8864		1.85	0		3.72	5.68503		3.6	4.73735		3.73	9.85069		3.68	11.1768		1.86	0		3.8	5.47131		3.72	4.37329
	1.92	17.1859		3.86	11.9734		1.95	0		3.92	5.68559		3.8	3.28759		3.93	11.6863		3.88	13.9057		1.96	0		4	9.39497		3.92	5.07244
	2.02	22.5691		4.06	9.51848		2.05	0		4.12	8.86442		4	3.72691		4.13	11.465		4.08	13.1213		2.06	0		4.2	10.8431		4.12	4.10478
	2.12	33.0747		4.26	10.0986		2.15	0		4.32	10.1099		4.2	2.76206		4.33	10.1399		4.28	10.3195		2.16	0		4.4	9.06021		4.32	9.3183
	2.22	35.1921		4.46	11.6649		2.25	0		4.52	8.44292		4.4	6.13734		4.53	9.14466		4.48	7.29546		2.26	0		4.6	8.94784		4.52	14.8958
	2.32	30.1851		4.66	11.2846		2.35	0		4.72	9.1251		4.6	10.3677		4.73	9.06068		4.68	8.11358		2.36	0		4.8	10.1231		4.72	19.4866
	2.42	18.8029		4.86	11.0007		2.45	0		4.92	9.83631		4.8	14.5539		4.93	9.94299		4.88	8.23876		2.46	0		5	13.1627		4.92	21.4718
	2.52	11.837		5.06	9.62045		2.55	4.70628		5.12	11.5355		5	15.6838		5.13	12.1309		5.08	12.9878		2.56	1.44063		5.2	11.6495		5.12	21.3363
	2.62	8.84801		5.26	8.84329		2.65	19.8945		5.32	10.9893		5.2	15.1831		5.33	13.026		5.28	15.1049		2.66	69.7185		5.4	10.0361		5.32	19.7742
	2.72	7.48367		5.46	9.63905		2.75	38.0038		5.52	9.91881		5.4	14.1318		5.53	9.87326		5.48	9.75734		2.76	76.8731		5.6	8.41272		5.52	19.4498
	2.82	9.49662		5.66	10.5244		2.85	41.2812		5.72	8.72312		5.6	14.1138		5.73	7.42964		5.68	6.20707		2.86	17.3817		5.8	7.3902		5.72	18.5668
	2.92	12.2762		5.86	10.0661		2.95	25.9926		5.92	7.93156		5.8	12.5835		5.93	8.94911		5.88	8.71014		2.96	4.77946		6	8.54031		5.92	15.351
	3.02	14.9308		6.06	10.072		3.05	19.0239		6.12	8.99344		6	10.3398		6.13	9.62051		6.08	9.01377		3.06	11.064		6.2	11.9386		6.12	15.701
	3.12	15.9862		6.26	9.35735		3.15	8.8506		6.32	11.8176		6.2	11.0805		6.33	9.3529		6.28	8.84492		3.16	16.145		6.4	10.4989		6.32	13.5726
	3.22	8.30756		6.46	8.4681		3.25	7.81047		6.52	10.7866		6.4	9.61005		6.53	9.19853		6.48	9.11387		3.26	12.0256		6.6	10.5979		6.52	13.8281
	3.32	9.55167		6.66	7.53056		3.35	6.28406		6.72	11.2935		6.6	9.77132		6.73	8.99945		6.68	9.18842		3.36	16.3261		6.8	10.4891		6.72	13.3119
	3.42	15.9002		6.86	7.52162		3.45	4.80713		6.92	10.4667		6.8	9.57036		6.93	9.0501		6.88	8.53755		3.46	16.705		7	7.91772		6.92	15.4523
	3.52	18.2232		7.06	7.42887		3.55	5.4904		7.12	8.51276		7	11.5569		7.13	8.81099		7.08	8.27559		3.56	17.8986		7.2	6.58467		7.12	14.0739
	3.62	18.075		7.26	7.61402		3.65	6.19249		7.32	7.2537		7.2	10.2703		7.33	8.20923		7.28	7.52527		3.66	12.8208		7.4	7.54972		7.32	14.5163
	3.72	15.7518		7.46	7.93085		3.75	5.20428		7.52	7.73545		7.4	10.3752		7.53	8.31255		7.48	8.1551		3.76	12.6603		7.6	7.70503		7.52	13.4852
	3.82	13.4254		7.66	7.85576		3.85	5.83517		7.72	7.88871		7.6	9.8076		7.73	7.73694		7.68	7.74743		3.86	9.69889		7.8	7.81997		7.72	13.3336
	3.92	10.5846		7.86	8.08479		3.95	5.54348		7.92	7.95276		7.8	9.5871		7.93	7.901		7.88	8.39539		3.96	7.39863		8	8.5342		7.92	14.1723
	4.02	9.98822					4.05	9.16711					8	10.0983								4.06	6.9988
	4.12	9.06831					4.15	8.57614														4.16	10.2615
	4.22	9.93316					4.25	10.6821														4.26	9.8852
	4.32	10.2575					4.35	9.56374														4.36	9.81791
	4.42	11.9353					4.45	8.33239														4.46	11.5047
	4.52	11.4049					4.55	8.54865														4.56	11.8593
	4.62	11.2266					4.65	8.98497														4.66	11.4307
	4.72	11.3404					4.75	9.2594														4.76	11.4978
	4.82	11.5871					4.85	8.65523														4.86	11.2111
	4.92	10.4353					4.95	10.9702														4.96	9.11519
	5.02	9.75267					5.05	11.7401														5.06	8.93272
	5.12	9.4928					5.15	11.3388														5.16	9.34776
	5.22	8.70972					5.25	11.3938														5.26	10.0989
	5.32	8.9724					5.35	10.5999														5.36	8.06403
	5.42	9.74793					5.45	10.6177														5.46	9.92419
	5.52	9.53369					5.55	9.2449														5.56	9.96107
	5.62	10.2657					5.65	9.58751														5.66	11.1962
	5.72	10.775					5.75	7.88852														5.76	13.031
	5.82	10.1702					5.85	7.73779														5.86	13.6783
	5.92	9.96511					5.95	8.11888														5.96	12.397
	6.02	9.95327					6.05	8.47074														6.06	10.8493
	6.12	10.1872					6.15	9.49927														6.16	8.93084
	6.22	9.47476					6.25	11.7867														6.26	7.13604
	6.32	9.2433					6.35	11.8474														6.36	7.71344
	6.42	8.76694					6.45	11.259														6.46	9.7048
	6.52	8.17755					6.55	10.3285														6.56	8.2178
	6.62	7.60511					6.65	10.8327														6.66	9.54832
	6.72	7.45803					6.75	11.7408														6.76	9.69044
	6.82	7.75979					6.85	11.0035														6.86	9.12547
	6.92	7.28971					6.95	9.94527														6.96	9.57344
	7.02	7.52122					7.05	8.62098														7.06	9.99054
	7.12	7.33889					7.15	8.40755														7.16	8.42981
	7.22	7.54253					7.25	7.13925														7.26	8.04354
	7.32	7.68371					7.35	7.36506														7.36	9.92805
	7.42	7.83508					7.45	8.17564														7.46	9.11238
	7.52	8.02429					7.55	7.30685														7.56	8.98956
	7.62	7.91444					7.65	7.41267														7.66	8.95448
	7.72	7.79847					7.75	8.35253														7.76	8.67138
	7.82	7.87148					7.85	8.24906														7.86	8.12015
	7.92	8.29313					7.95	7.66386														7.96	8.29596

## Sheet: Fig. 5d
MD-simulated radial distribution functions
pristine CNC	0.05	0
	0.15	0
	0.25	0
	0.35	0
	0.45	0
	0.55	0
	0.65	0
	0.75	0
	0.85	0
	0.95	0
	1.05	0
	1.15	0
	1.25	0
	1.35	0
	1.45	0
	1.55	0
	1.65	0
	1.75	0
	1.85	0
	1.95	0
	2.05	0
	2.15	0
	2.25	0
	2.35	0
	2.45	0
	2.55	0
	2.65	0
	2.75	5.15028
	2.85	3.31099
	2.95	3.19691
	3.05	0
	3.15	0
	3.25	1.317
	3.35	0
	3.45	0
	3.55	1.47177
	3.65	0
	3.75	0
	3.85	0.56311
	3.95	0.5944
	4.05	0.79157
	4.15	1.96549
	4.25	0.05134
	4.35	0.93122
	4.45	0.04683
	4.55	0.85115
	4.65	0.42892
	4.75	0.30829
	4.85	1.14339
	4.95	1.09766
	5.05	3.4366
	5.15	1.1889
	5.25	1.58147
	5.35	0
	5.45	1.70171
	5.55	2.81519
	5.65	0.58105
	5.75	0.28051
	5.85	0.12195
	5.95	1.03478
	6.05	1.64698
	6.15	0.57624
	6.25	0.59356
	6.35	0.67852
	6.45	2.07324
	6.55	1.64292
	6.65	1.40513
	6.75	1.7811
	6.85	0.90921
	6.95	0
	7.05	0.07464
	7.15	1.13385
	7.25	0.1588
	7.35	0.89272
	7.45	1.39528
	7.55	1.26908
	7.65	0.95878
	7.75	1.06545
	7.85	1.13631
	7.95	0.22011
